# Supplementary material for: Artificial Intelligence Understands Peptide Observability and Assists With Absolute Protein Quantification
Source: Front Plant Sci. 2018 Nov 13;9:1559. doi: 10.3389/fpls.2018.01559 (PMC6242780; doi:10.3389/fpls.2018.01559)
Supplement: Supplementary file 4 [file Data_Sheet_1.ZIP]

Archive with 3 entries (3 files):
- araRaw.dat
- chlamyRaw.dat
- yeastRaw.dat
