# Supplementary material for: Artificial Intelligence Understands Peptide Observability and Assists With Absolute Protein Quantification
Source: Front Plant Sci. 2018 Nov 13;9:1559. doi: 10.3389/fpls.2018.01559 (PMC6242780; doi:10.3389/fpls.2018.01559)
Supplement: Supplementary file 4 [file Data_Sheet_1.ZIP › araRaw.dat]

1 qid:0 #p:AT3G25920.1 s:AAAAEAATSEPAASA i:25208001.000000
2 qid:0 #p:AT3G25920.1 s:DIETAGFQEGDEVSLETLK i:24547001.000000
3 qid:0 #p:AT3G25920.1 s:GFEGGQTALYR i:22861001.000000
4 qid:0 #p:AT3G25920.1 s:ILGTGELSMK i:20030001.000000
5 qid:0 #p:AT3G25920.1 s:LDNLGPQPGSR i:19736001.000000
6 qid:0 #p:AT3G25920.1 s:GISAGQGASCGFGMR i:13528001.000000
7 qid:0 #p:AT3G25920.1 s:LEASGCTLTVLPGR i:3026701.000000
18 qid:0 #p:AT3G25920.1 s:MATPLSISSNPLTSR i:1.000000
18 qid:0 #p:AT3G25920.1 s:LHLSSTSFK i:1.000000
18 qid:0 #p:AT3G25920.1 s:GNVSVLGANPSQILSLK i:1.000000
18 qid:0 #p:AT3G25920.1 s:NQQQFARPLVVVSQTAATSSAVVAPER i:1.000000
18 qid:0 #p:AT3G25920.1 s:SGPGIMR i:1.000000
18 qid:0 #p:AT3G25920.1 s:GIAGGMR i:1.000000
18 qid:0 #p:AT3G25920.1 s:YLPVNIK i:1.000000
18 qid:0 #p:AT3G25920.1 s:GLINPSGR i:1.000000
18 qid:0 #p:AT3G25920.1 s:AFSTQAK i:1.000000
18 qid:0 #p:AT3G25920.1 s:WVKPSVAK i:1.000000
18 qid:0 #p:AT3G25920.1 s:ADEYFAK i:1.000000
1 qid:1 #p:AT2G20360.1 s:ANVVINLIGR i:401761.000000
2 qid:1 #p:AT2G20360.1 s:AAAEEAVLNALPEATIMRPATMIGTEDR i:367821.000000
25 qid:1 #p:AT2G20360.1 s:LVQRPLVGGASIYSSSSLR i:1.000000
25 qid:1 #p:AT2G20360.1 s:SLYGVSNHLNGTDNCR i:1.000000
25 qid:1 #p:AT2G20360.1 s:YSSSLATK i:1.000000
25 qid:1 #p:AT2G20360.1 s:GVGHLAR i:1.000000
25 qid:1 #p:AT2G20360.1 s:SSVSGIVATVFGATGFLGR i:1.000000
25 qid:1 #p:AT2G20360.1 s:YLVQQLAK i:1.000000
25 qid:1 #p:AT2G20360.1 s:MGSQVLVPFR i:1.000000
25 qid:1 #p:AT2G20360.1 s:GSEDSPR i:1.000000
25 qid:1 #p:AT2G20360.1 s:LMGDLGQVVPMK i:1.000000
25 qid:1 #p:AT2G20360.1 s:NFSFEDANHHIAEK i:1.000000
25 qid:1 #p:AT2G20360.1 s:EHGGIMR i:1.000000
25 qid:1 #p:AT2G20360.1 s:YIQVSCLGASVSSPSR i:1.000000
25 qid:1 #p:AT2G20360.1 s:ILNPWSMFVK i:1.000000
25 qid:1 #p:AT2G20360.1 s:YGFLPLIGGGTTK i:1.000000
25 qid:1 #p:AT2G20360.1 s:FQPVYVVDVAAAIVAALK i:1.000000
25 qid:1 #p:AT2G20360.1 s:DDGSSMGK i:1.000000
25 qid:1 #p:AT2G20360.1 s:TYELGGPDVFTTHELAEIMYDMIR i:1.000000
25 qid:1 #p:AT2G20360.1 s:LPFPIAK i:1.000000
25 qid:1 #p:AT2G20360.1 s:VPFPLPSPQIFNLDQINALTTDTLVSDNALK i:1.000000
25 qid:1 #p:AT2G20360.1 s:FQDLDLVPHK i:1.000000
25 qid:1 #p:AT2G20360.1 s:GYPVEFLIQYR i:1.000000
25 qid:1 #p:AT2G20360.1 s:GGPNFGSTVSEK i:1.000000
25 qid:1 #p:AT2G20360.1 s:IPTDFYP i:1.000000
1 qid:2 #p:AT5G45170.1 s:AAAEHIGLPVNNCVLVAGSQPGVSAAK i:459831.000000
2 qid:2 #p:AT5G45170.1 s:SGVQEFIDNAYAEK i:157121.000000
3 qid:2 #p:AT5G45170.1 s:GVMDGFGGADLTIPK i:141191.000000
23 qid:2 #p:AT5G45170.1 s:MEIASCSILNNLQISCTK i:1.000000
23 qid:2 #p:AT5G45170.1 s:TSIFTQYLSER i:1.000000
23 qid:2 #p:AT5G45170.1 s:SSHDTGR i:1.000000
23 qid:2 #p:AT5G45170.1 s:NFLPFSNFPGK i:1.000000
23 qid:2 #p:AT5G45170.1 s:FSSICLSASR i:1.000000
23 qid:2 #p:AT5G45170.1 s:EDVNPSEEFAVILEVDR i:1.000000
23 qid:2 #p:AT5G45170.1 s:VMIDTWSSNR i:1.000000
23 qid:2 #p:AT5G45170.1 s:QAFNVAFQK i:1.000000
23 qid:2 #p:AT5G45170.1 s:LGLDCANWPEPVYSDLLR i:1.000000
23 qid:2 #p:AT5G45170.1 s:GAADEEK i:1.000000
23 qid:2 #p:AT5G45170.1 s:MLLLYFNQIGWPSSLPTSEK i:1.000000
23 qid:2 #p:AT5G45170.1 s:NAMDEFLISK i:1.000000
23 qid:2 #p:AT5G45170.1 s:VPVAIVTAYCK i:1.000000
23 qid:2 #p:AT5G45170.1 s:VALSIVEMLGQER i:1.000000
23 qid:2 #p:AT5G45170.1 s:VIGDNEVEQSMYGQLVLGK i:1.000000
23 qid:2 #p:AT5G45170.1 s:GVSSSLEEQLVK i:1.000000
23 qid:2 #p:AT5G45170.1 s:IAEEVASMLK i:1.000000
23 qid:2 #p:AT5G45170.1 s:LSVDIDTTSSER i:1.000000
23 qid:2 #p:AT5G45170.1 s:MIGMPCVVMR i:1.000000
23 qid:2 #p:AT5G45170.1 s:GEFPSAK i:1.000000
1 qid:3 #p:AT4G24620.1 s:AAAEVLALQK i:689141.000000
2 qid:3 #p:AT4G24620.1 s:FTQILSVGIGGSALGPQFVAEALAPDNPPLK i:385091.000000
3 qid:3 #p:AT4G24620.1 s:QGVAITQENSLLDNTAR i:174961.000000
4 qid:3 #p:AT4G24620.1 s:DGVHNFFATFIEVLR i:133131.000000
5 qid:3 #p:AT4G24620.1 s:AVGLYASIVNINAYHQPGVEAGK i:109351.000000
6 qid:3 #p:AT4G24620.1 s:VLIAEGNCGSPR i:104701.000000
7 qid:3 #p:AT4G24620.1 s:TSIMSAVGLLPAALQGINVR i:70373.000000
42 qid:3 #p:AT4G24620.1 s:MASLSGLYSSSPSLKPAK i:1.000000
42 qid:3 #p:AT4G24620.1 s:ALPAQSR i:1.000000
42 qid:3 #p:AT4G24620.1 s:DSFSFPHTSKPTNLPLTLSSAR i:1.000000
42 qid:3 #p:AT4G24620.1 s:DISHADSK i:1.000000
42 qid:3 #p:AT4G24620.1 s:DPDALWK i:1.000000
42 qid:3 #p:AT4G24620.1 s:YLDWFYQQK i:1.000000
42 qid:3 #p:AT4G24620.1 s:ELGLYLDISR i:1.000000
42 qid:3 #p:AT4G24620.1 s:VGFTDEFVAEMEPR i:1.000000
42 qid:3 #p:AT4G24620.1 s:AMEDLEK i:1.000000
42 qid:3 #p:AT4G24620.1 s:GSIANPDEGR i:1.000000
42 qid:3 #p:AT4G24620.1 s:MVGHYWLR i:1.000000
42 qid:3 #p:AT4G24620.1 s:LAPKPTLK i:1.000000
42 qid:3 #p:AT4G24620.1 s:TLIENTLDSICAFSDDIISGK i:1.000000
42 qid:3 #p:AT4G24620.1 s:IKPPSSPEGR i:1.000000
42 qid:3 #p:AT4G24620.1 s:FIDNTDPAGIDHQIAQLGPELASTLVVVISK i:1.000000
42 qid:3 #p:AT4G24620.1 s:SGGTPETR i:1.000000
42 qid:3 #p:AT4G24620.1 s:NGLLEVQK i:1.000000
42 qid:3 #p:AT4G24620.1 s:EAGLNFAK i:1.000000
42 qid:3 #p:AT4G24620.1 s:IEGWLAR i:1.000000
42 qid:3 #p:AT4G24620.1 s:FPMYDWVGGR i:1.000000
42 qid:3 #p:AT4G24620.1 s:EMLTGAALMDEATR i:1.000000
42 qid:3 #p:AT4G24620.1 s:NNPAALLAMCWYWASNGVGSK i:1.000000
42 qid:3 #p:AT4G24620.1 s:DMVVLPYK i:1.000000
42 qid:3 #p:AT4G24620.1 s:DSLLLFSR i:1.000000
42 qid:3 #p:AT4G24620.1 s:YLQQLVMESLGK i:1.000000
42 qid:3 #p:AT4G24620.1 s:EFDLDGNTVNQGLTVYGNK i:1.000000
42 qid:3 #p:AT4G24620.1 s:GSTDQHAYIQQLR i:1.000000
42 qid:3 #p:AT4G24620.1 s:DRPPGHDWELEPGVTCGDYLFGMLQGTR i:1.000000
42 qid:3 #p:AT4G24620.1 s:SALYANGR i:1.000000
42 qid:3 #p:AT4G24620.1 s:ESISVTIQEVTPTSVGAIIALYER i:1.000000
42 qid:3 #p:AT4G24620.1 s:VLSVLNEATCK i:1.000000
42 qid:3 #p:AT4G24620.1 s:DPVEPLTLEEIADR i:1.000000
42 qid:3 #p:AT4G24620.1 s:CHAPEEIEMIYK i:1.000000
42 qid:3 #p:AT4G24620.1 s:IIAHMSANDR i:1.000000
42 qid:3 #p:AT4G24620.1 s:VYLGECNVDDLYA i:1.000000
1 qid:4 #p:AT1G78915.3 s:EFGPIDYDAPVK i:3340001.000000
2 qid:4 #p:AT1G78915.3 s:GIDLEVTR i:3262201.000000
3 qid:4 #p:AT1G78915.3 s:LLGEVNYELNNYEGSIAAYK i:1454601.000000
4 qid:4 #p:AT1G78915.3 s:TSTTDSVTDETNLDPIQVELLLGK i:1255701.000000
5 qid:4 #p:AT1G78915.3 s:AAAFLEK i:929191.000000
6 qid:4 #p:AT1G78915.3 s:SFDIDFDER i:125151.000000
21 qid:4 #p:AT1G78915.3 s:MLMTLAATTSVSFNSK i:1.000000
21 qid:4 #p:AT1G78915.3 s:CSDSNPK i:1.000000
21 qid:4 #p:AT1G78915.3 s:DPALQQR i:1.000000
21 qid:4 #p:AT1G78915.3 s:QSVSVPR i:1.000000
21 qid:4 #p:AT1G78915.3 s:APGLNTQFEGK i:1.000000
21 qid:4 #p:AT1G78915.3 s:TIGLGTK i:1.000000
21 qid:4 #p:AT1G78915.3 s:VGVGIAVVVFGLVFALGDFLPTGR i:1.000000
21 qid:4 #p:AT1G78915.3 s:ISWVGFR i:1.000000
21 qid:4 #p:AT1G78915.3 s:NFTFLSYQVIDSPTK i:1.000000
21 qid:4 #p:AT1G78915.3 s:NQISEEEK i:1.000000
21 qid:4 #p:AT1G78915.3 s:EFETTLNGTPQDQAALEGAAVTLTELGDYSR i:1.000000
21 qid:4 #p:AT1G78915.3 s:ERPTDPDVFR i:1.000000
21 qid:4 #p:AT1G78915.3 s:GLMNAYLAAK i:1.000000
21 qid:4 #p:AT1G78915.3 s:KPDEAVK i:1.000000
21 qid:4 #p:AT1G78915.3 s:AYSDWGHISDAIAVYDQLISAHPEDFR i:1.000000
1 qid:5 #p:AT2G16640.1 s:AAAGLSVTHLGDSVSAGLK i:99950.000000
2 qid:5 #p:AT2G16640.1 s:VNSSEQLQLAMVAIVPLFK i:56867.000000
57 qid:5 #p:AT2G16640.1 s:MGDGTEFVVR i:1.000000
57 qid:5 #p:AT2G16640.1 s:ISDEQVVK i:1.000000
57 qid:5 #p:AT2G16640.1 s:DDNEDEVFEEAIGSENDEQEEEEDPK i:1.000000
57 qid:5 #p:AT2G16640.1 s:ELFESDDLPLVETLK i:1.000000
57 qid:5 #p:AT2G16640.1 s:SSMVEHEVEDFEEAVGDLDETSSNEGGVK i:1.000000
57 qid:5 #p:AT2G16640.1 s:DFTAVGESHGAGEAEFDVLATK i:1.000000
57 qid:5 #p:AT2G16640.1 s:GEGGGGGSYDK i:1.000000
57 qid:5 #p:AT2G16640.1 s:VESSLDVVDTTENATSTNTNGSNLAAEHVGIENGK i:1.000000
57 qid:5 #p:AT2G16640.1 s:THSFLGNGIASPK i:1.000000
57 qid:5 #p:AT2G16640.1 s:EVVAEVIPK i:1.000000
57 qid:5 #p:AT2G16640.1 s:DDGIEEPWNDGIEVDNWEER i:1.000000
57 qid:5 #p:AT2G16640.1 s:VDGIQTEQEVEEGEGTTENQFEK i:1.000000
57 qid:5 #p:AT2G16640.1 s:TEEEVVEGEGTSK i:1.000000
57 qid:5 #p:AT2G16640.1 s:QTEQDVVEGEGTSK i:1.000000
57 qid:5 #p:AT2G16640.1 s:DLFENGSVCMDSESEAER i:1.000000
57 qid:5 #p:AT2G16640.1 s:NGETGAAYTSNIVTNASGDNEVSSAVTSSPLEESSSGEK i:1.000000
57 qid:5 #p:AT2G16640.1 s:GETEGDSTCLKPEQHLASSPHSYPESTEVHSNSGSPGVTSR i:1.000000
57 qid:5 #p:AT2G16640.1 s:EHKPVQSANGGHDVQSPQPNK i:1.000000
57 qid:5 #p:AT2G16640.1 s:VHVDPEITENSHVETEPEVVSSVSPTESR i:1.000000
57 qid:5 #p:AT2G16640.1 s:SNPAALPPARPAGLGR i:1.000000
57 qid:5 #p:AT2G16640.1 s:ASPLLEPASR i:1.000000
57 qid:5 #p:AT2G16640.1 s:VNGNGSHNQFQQAEDSTTTEADEHDETR i:1.000000
57 qid:5 #p:AT2G16640.1 s:LGQTPHNVVVAQVLYR i:1.000000
57 qid:5 #p:AT2G16640.1 s:LGLAEQLR i:1.000000
57 qid:5 #p:AT2G16640.1 s:VGAFSFDR i:1.000000
57 qid:5 #p:AT2G16640.1 s:ASAMAEQLEAAGQDPLDFSCTIMVLGK i:1.000000
57 qid:5 #p:AT2G16640.1 s:SATINSIFDEVK i:1.000000
57 qid:5 #p:AT2G16640.1 s:FCTDAFQMGTK i:1.000000
57 qid:5 #p:AT2G16640.1 s:VQDVEGLVQGIK i:1.000000
57 qid:5 #p:AT2G16640.1 s:VIDTPGLLPSWSDQAK i:1.000000
57 qid:5 #p:AT2G16640.1 s:NPPDIVLYLDR i:1.000000
57 qid:5 #p:AT2G16640.1 s:DSGDMPLLR i:1.000000
57 qid:5 #p:AT2G16640.1 s:TISDVFGPSIWFNAIVGLTHAASVPPDGPNGTASSYDMFVTQR i:1.000000
57 qid:5 #p:AT2G16640.1 s:SHVIQQAIR i:1.000000
57 qid:5 #p:AT2G16640.1 s:QAAGDMR i:1.000000
57 qid:5 #p:AT2G16640.1 s:LMNPVSLVENHSACR i:1.000000
57 qid:5 #p:AT2G16640.1 s:VLPNGQVWKPHLLLLSFASK i:1.000000
57 qid:5 #p:AT2G16640.1 s:ILAEANALLK i:1.000000
57 qid:5 #p:AT2G16640.1 s:LQDNIPGRPFAAR i:1.000000
57 qid:5 #p:AT2G16640.1 s:APPLPFLLSSLLQSRPQPK i:1.000000
57 qid:5 #p:AT2G16640.1 s:LPEQQYGDEEDEDDLEESSDSDEESEYDQLPPFK i:1.000000
57 qid:5 #p:AT2G16640.1 s:AQMATLSK i:1.000000
57 qid:5 #p:AT2G16640.1 s:QYLDEMEYR i:1.000000
57 qid:5 #p:AT2G16640.1 s:DLPDGYSENVEEESGGPASVPVPMPDLSLPASFDSDNPTHR i:1.000000
57 qid:5 #p:AT2G16640.1 s:YLDSSNQWLVRPVLETHGWDHDIGYEGVNAER i:1.000000
57 qid:5 #p:AT2G16640.1 s:IPISVSGQVTK i:1.000000
57 qid:5 #p:AT2G16640.1 s:DANVQLEMASSVK i:1.000000
57 qid:5 #p:AT2G16640.1 s:STSLGFDMQTVGK i:1.000000
57 qid:5 #p:AT2G16640.1 s:ELAYTLR i:1.000000
57 qid:5 #p:AT2G16640.1 s:IVMSGGAMTSR i:1.000000
57 qid:5 #p:AT2G16640.1 s:GDFAYGGTLEAQLR i:1.000000
57 qid:5 #p:AT2G16640.1 s:FLTTLGLSVMDWHGDLAIGGNIQSQVPIGR i:1.000000
57 qid:5 #p:AT2G16640.1 s:SSNLIAR i:1.000000
57 qid:5 #p:AT2G16640.1 s:GAGQVSVR i:1.000000
57 qid:5 #p:AT2G16640.1 s:LLSYYYPQTQYGQ i:1.000000
1 qid:6 #p:AT1G31160.1 s:AAASVADTGAPTIFDK i:433201.000000
2 qid:6 #p:AT1G31160.1 s:DINPQAPVHVLVIPK i:82369.000000
11 qid:6 #p:AT1G31160.1 s:MAVTSSSMLLLR i:1.000000
11 qid:6 #p:AT1G31160.1 s:NFSTVGR i:1.000000
11 qid:6 #p:AT1G31160.1 s:IFFSTGELIR i:1.000000
11 qid:6 #p:AT1G31160.1 s:AAHNEEAAAK i:1.000000
11 qid:6 #p:AT1G31160.1 s:EIPSDIVYEDENVLAFR i:1.000000
11 qid:6 #p:AT1G31160.1 s:DGLTSLGK i:1.000000
11 qid:6 #p:AT1G31160.1 s:HVEVLGQLLHASK i:1.000000
11 qid:6 #p:AT1G31160.1 s:EGILDGFR i:1.000000
11 qid:6 #p:AT1G31160.1 s:VVINNGVEACQSVYHLHLHVLGGR i:1.000000
1 qid:7 #p:AT1G17220.1 s:AAAVPIVIAINK i:1924701.000000
2 qid:7 #p:AT1G17220.1 s:VTLSSLASAVSAK i:1112201.000000
3 qid:7 #p:AT1G17220.1 s:VDVQGSIEAVR i:931921.000000
4 qid:7 #p:AT1G17220.1 s:VAASEAGGITQGIGAYK i:667881.000000
5 qid:7 #p:AT1G17220.1 s:TTLLDYIR i:627911.000000
6 qid:7 #p:AT1G17220.1 s:QALQVLPQENVTLK i:617051.000000
7 qid:7 #p:AT1G17220.1 s:GPFATFIVQK i:552871.000000
8 qid:7 #p:AT1G17220.1 s:DLGMAAKPLVSEEVDSSVK i:516501.000000
9 qid:7 #p:AT1G17220.1 s:VIYELIDDVR i:312341.000000
10 qid:7 #p:AT1G17220.1 s:TLEEASASMSAAIEEAGV i:300821.000000
11 qid:7 #p:AT1G17220.1 s:EGGEAVKPSQPSANSSNSR i:295101.000000
12 qid:7 #p:AT1G17220.1 s:LQSCVFLDTPGHEAFGAMR i:215271.000000
13 qid:7 #p:AT1G17220.1 s:PLVSEEVDSSVK i:198041.000000
14 qid:7 #p:AT1G17220.1 s:VIESLGEVLDK i:111391.000000
15 qid:7 #p:AT1G17220.1 s:MSGLDLHQLNIILK i:81236.000000
52 qid:7 #p:AT1G17220.1 s:MPSMLVLVGTMPSLASLVSLGGACASVSGTSSSDASYALVK i:1.000000
52 qid:7 #p:AT1G17220.1 s:YSVSSSTTTTTADFIADQNNNSVSIDSNSFR i:1.000000
52 qid:7 #p:AT1G17220.1 s:DGDDSEVVLK i:1.000000
52 qid:7 #p:AT1G17220.1 s:QTPKPVLKPPVAR i:1.000000
52 qid:7 #p:AT1G17220.1 s:GLGVNTAPWSK i:1.000000
52 qid:7 #p:AT1G17220.1 s:DLSNGGK i:1.000000
52 qid:7 #p:AT1G17220.1 s:FDGEEER i:1.000000
52 qid:7 #p:AT1G17220.1 s:LEIPKPGNK i:1.000000
52 qid:7 #p:AT1G17220.1 s:NGSYANASDGGTR i:1.000000
52 qid:7 #p:AT1G17220.1 s:GDAVAAVQK i:1.000000
52 qid:7 #p:AT1G17220.1 s:GVQTEPR i:1.000000
52 qid:7 #p:AT1G17220.1 s:EEGEVNAK i:1.000000
52 qid:7 #p:AT1G17220.1 s:AGTPLAPPQPPFRPQPPVRPQPMLQGKPMVAPPVK i:1.000000
52 qid:7 #p:AT1G17220.1 s:KPILVDK i:1.000000
52 qid:7 #p:AT1G17220.1 s:GVDPAASQAVLAPTKPGK i:1.000000
52 qid:7 #p:AT1G17220.1 s:NASASPR i:1.000000
52 qid:7 #p:AT1G17220.1 s:IVAEDDGDDDASISR i:1.000000
52 qid:7 #p:AT1G17220.1 s:AEILEVEEEGMSIEDLAYNLAIGEGDILGYLYSK i:1.000000
52 qid:7 #p:AT1G17220.1 s:GIRPDGVHTLDR i:1.000000
52 qid:7 #p:AT1G17220.1 s:DYDVEVLDADSVK i:1.000000
52 qid:7 #p:AT1G17220.1 s:QTFDEEDLDK i:1.000000
52 qid:7 #p:AT1G17220.1 s:LEDRPPVITIMGHVDHGK i:1.000000
52 qid:7 #p:AT1G17220.1 s:VSVPVDGK i:1.000000
52 qid:7 #p:AT1G17220.1 s:VTDIAIIVVAADDGIRPQTNEAIAHAK i:1.000000
52 qid:7 #p:AT1G17220.1 s:EGASPDR i:1.000000
52 qid:7 #p:AT1G17220.1 s:VMQELSSIGLMPEDWGGDVPMVQISALK i:1.000000
52 qid:7 #p:AT1G17220.1 s:GENVDDLLETVMLVAELQELK i:1.000000
52 qid:7 #p:AT1G17220.1 s:GIVIEAGLDK i:1.000000
52 qid:7 #p:AT1G17220.1 s:GDVVVCGEAFGK i:1.000000
52 qid:7 #p:AT1G17220.1 s:ALFDHSGER i:1.000000
52 qid:7 #p:AT1G17220.1 s:VDEAGPSIPVQVIGLNNVPIAGDEFEIVSSLDVAR i:1.000000
52 qid:7 #p:AT1G17220.1 s:FLLQATGDVSNSDVDLASASEAIVFGFNVK i:1.000000
52 qid:7 #p:AT1G17220.1 s:NAMEGLLESVEEQIPIGSAEVR i:1.000000
52 qid:7 #p:AT1G17220.1 s:ATFSSGSGR i:1.000000
52 qid:7 #p:AT1G17220.1 s:VAGCMVNEGK i:1.000000
52 qid:7 #p:AT1G17220.1 s:TVHVGVLDSLK i:1.000000
52 qid:7 #p:AT1G17220.1 s:EVSAGLECGIGMDDYDDWIEGDIIEAFNAVQK i:1.000000
1 qid:8 #p:AT1G13820.1 s:LPVSVSFR i:1850501.000000
2 qid:8 #p:AT1G13820.1 s:AAAYAGVYLLK i:644621.000000
15 qid:8 #p:AT1G13820.1 s:MLSTVTATAVSRPILK i:1.000000
15 qid:8 #p:AT1G13820.1 s:FPTFLPTDVEK i:1.000000
15 qid:8 #p:AT1G13820.1 s:EDSIMSSCVTPLMR i:1.000000
15 qid:8 #p:AT1G13820.1 s:NETTPVVLLHGFDSSCLEWR i:1.000000
15 qid:8 #p:AT1G13820.1 s:YTYPLLEEAGLETWAFDILGWGFSDLDK i:1.000000
15 qid:8 #p:AT1G13820.1 s:LPPCDVASK i:1.000000
15 qid:8 #p:AT1G13820.1 s:RPVVLVGPSLGAAVAIDIAVNHPEAVESLVLMDASVYAEGTGNLATLPK i:1.000000
15 qid:8 #p:AT1G13820.1 s:LYVNFICFNGISLETSWDWTK i:1.000000
15 qid:8 #p:AT1G13820.1 s:LHCLYPWWEDATVSFMTSGGYNVTSLIK i:1.000000
15 qid:8 #p:AT1G13820.1 s:TLILWGEDDQIISNK i:1.000000
15 qid:8 #p:AT1G13820.1 s:LHGELSNAR i:1.000000
15 qid:8 #p:AT1G13820.1 s:QISNCGHLPHVEKPAAVTK i:1.000000
15 qid:8 #p:AT1G13820.1 s:LIAEFVR i:1.000000
1 qid:9 #p:AT1G06690.1 s:SLASEIKPVVGFPVEYL i:9508701.000000
2 qid:9 #p:AT1G06690.1 s:FSLGAISSETLLGR i:7316601.000000
3 qid:9 #p:AT1G06690.1 s:GIPLASNQVNYSLIYR i:7220601.000000
4 qid:9 #p:AT1G06690.1 s:TPTQIALNWLVAQGNVIPIPGAK i:7110801.000000
5 qid:9 #p:AT1G06690.1 s:YPGAEVSVATK i:5320401.000000
6 qid:9 #p:AT1G06690.1 s:AVGVSNYSEK i:4919701.000000
7 qid:9 #p:AT1G06690.1 s:GAFDTSLDNGIDFFDTAEVYGSK i:2813101.000000
8 qid:9 #p:AT1G06690.1 s:AACDELGVTLIAYSPIAQGALTGK i:2574801.000000
9 qid:9 #p:AT1G06690.1 s:AVASGDSVAPAISEESK i:475801.000000
20 qid:9 #p:AT1G06690.1 s:MAMATHFTFPFNYVVSEGSHGR i:1.000000
20 qid:9 #p:AT1G06690.1 s:LGGSDLK i:1.000000
20 qid:9 #p:AT1G06690.1 s:LGIGVWSWGDNSYWNDFQWDDR i:1.000000
20 qid:9 #p:AT1G06690.1 s:FAALPWR i:1.000000
20 qid:9 #p:AT1G06690.1 s:ESVVTALK i:1.000000
20 qid:9 #p:AT1G06690.1 s:LELSSVDLYQLHWPGLWGNEGYLDGLGDAVEQGLVK i:1.000000
20 qid:9 #p:AT1G06690.1 s:APEQTGVK i:1.000000
20 qid:9 #p:AT1G06690.1 s:YTPENPPSGPR i:1.000000
20 qid:9 #p:AT1G06690.1 s:LQPLLNR i:1.000000
20 qid:9 #p:AT1G06690.1 s:QIGENYSK i:1.000000
20 qid:9 #p:AT1G06690.1 s:EFAGAIGWSLTDNEVSELR i:1.000000
1 qid:10 #p:AT5G01220.1 s:AGGIPDIIPEDQEGK i:3679001.000000
2 qid:10 #p:AT5G01220.1 s:EMGDEVIVVTTHEGVPEEFYGAR i:3088701.000000
3 qid:10 #p:AT5G01220.1 s:VPLSLALSPR i:3007101.000000
4 qid:10 #p:AT5G01220.1 s:DLIAAGATAANQLR i:2964401.000000
5 qid:10 #p:AT5G01220.1 s:AADLTLVPSAAIGK i:2894101.000000
6 qid:10 #p:AT5G01220.1 s:IALFVEPSPFAYVSGYK i:969891.000000
7 qid:10 #p:AT5G01220.1 s:EDDESEIDAPLLDPESLSKPR i:696541.000000
8 qid:10 #p:AT5G01220.1 s:TGFLFNPGDVEDCVTK i:524951.000000
9 qid:10 #p:AT5G01220.1 s:LFPVPEGNV i:494251.000000
10 qid:10 #p:AT5G01220.1 s:GVDSESFNPR i:458541.000000
11 qid:10 #p:AT5G01220.1 s:VHVLGPINWLIK i:77046.000000
24 qid:10 #p:AT5G01220.1 s:MTTLSSINLSIPPHLLPSTTNTCSSSSATSCSPPR i:1.000000
24 qid:10 #p:AT5G01220.1 s:SSSFVLHSPLSFGHR i:1.000000
24 qid:10 #p:AT5G01220.1 s:FCGVITK i:1.000000
24 qid:10 #p:AT5G01220.1 s:EAVSGSNDMTITQVR i:1.000000
24 qid:10 #p:AT5G01220.1 s:SFPCPYYQK i:1.000000
24 qid:10 #p:AT5G01220.1 s:IISEIAR i:1.000000
24 qid:10 #p:AT5G01220.1 s:FKPDIIHASSPGVMVFGALAIAK i:1.000000
24 qid:10 #p:AT5G01220.1 s:MLSVPIVMSYHTHVPVYIPR i:1.000000
24 qid:10 #p:AT5G01220.1 s:YTFSWLVKPMWSIIR i:1.000000
24 qid:10 #p:AT5G01220.1 s:LSNGEPEKPLVIHVGR i:1.000000
24 qid:10 #p:AT5G01220.1 s:IAFIGDGPYK i:1.000000
24 qid:10 #p:AT5G01220.1 s:LFTGMPAVFTGTLQGDELSQAYASGDVFVMPSESETLGLVVLEAMSSGLPVVAAR i:1.000000
24 qid:10 #p:AT5G01220.1 s:NEQYSAAIWFWR i:1.000000
1 qid:11 #p:AT5G14220.1 s:VSDASAEESVSEFFQR i:1909701.000000
2 qid:11 #p:AT5G14220.1 s:ASGAVADHQIEAVSGK i:1835201.000000
3 qid:11 #p:AT5G14220.1 s:VAVVGAGVSGLAAAYK i:1536801.000000
4 qid:11 #p:AT5G14220.1 s:SPSDVHLYTTFIGGSR i:1371201.000000
5 qid:11 #p:AT5G14220.1 s:GLNVTVFEADGR i:1129101.000000
6 qid:11 #p:AT5G14220.1 s:SFGSIIVGAIR i:1088001.000000
7 qid:11 #p:AT5G14220.1 s:VLSLSYNSGSR i:1034501.000000
8 qid:11 #p:AT5G14220.1 s:NGVPVMLPTNPIELVTSSVLSTQSK i:623371.000000
9 qid:11 #p:AT5G14220.1 s:TLGTLFSSMMFPDR i:330821.000000
10 qid:11 #p:AT5G14220.1 s:RPLEGFGVLIPSK i:194961.000000
11 qid:11 #p:AT5G14220.1 s:QNPHYDAVIMTAPLCNVK i:117791.000000
12 qid:11 #p:AT5G14220.1 s:LLGVEGEPVSVNHYYWR i:64324.000000
29 qid:11 #p:AT5G14220.1 s:MASGAVADHQIEAVSGK i:1.000000
29 qid:11 #p:AT5G14220.1 s:SVMQNGLIWDEGANTMTEAEPEVGSLLDDLGLR i:1.000000
29 qid:11 #p:AT5G14220.1 s:QQFPISQK i:1.000000
29 qid:11 #p:AT5G14220.1 s:FQILLEPFLWK i:1.000000
29 qid:11 #p:AT5G14220.1 s:HFGQEVVDYLIDPFVGGTSAADPDSLSMK i:1.000000
29 qid:11 #p:AT5G14220.1 s:HSFPDLWNVEK i:1.000000
29 qid:11 #p:AT5G14220.1 s:GGMQILPDTLCK i:1.000000
29 qid:11 #p:AT5G14220.1 s:SLSHDEINLDSK i:1.000000
29 qid:11 #p:AT5G14220.1 s:QENWSLSCVSHNETQR i:1.000000
29 qid:11 #p:AT5G14220.1 s:GGQPFQLNFLPEINYMPLSVLITTFTK i:1.000000
29 qid:11 #p:AT5G14220.1 s:ASTDELK i:1.000000
29 qid:11 #p:AT5G14220.1 s:QVVTSDLQR i:1.000000
29 qid:11 #p:AT5G14220.1 s:AFPLYDSSYDSVMEAIDK i:1.000000
29 qid:11 #p:AT5G14220.1 s:MENDLPGFFYAGNHR i:1.000000
29 qid:11 #p:AT5G14220.1 s:GGLSVGK i:1.000000
29 qid:11 #p:AT5G14220.1 s:SIASGCK i:1.000000
29 qid:11 #p:AT5G14220.1 s:AADLVISYLESCSNDK i:1.000000
1 qid:12 #p:AT5G23120.1 s:AAIQETVSATLNR i:51814001.000000
2 qid:12 #p:AT5G23120.1 s:GTGITEEFEEVPVQSR i:46658001.000000
3 qid:12 #p:AT5G23120.1 s:FNSISFK i:29860001.000000
4 qid:12 #p:AT5G23120.1 s:SIPSAEEEDFNYR i:27603001.000000
5 qid:12 #p:AT5G23120.1 s:AADNIAANLYAVK i:27130001.000000
6 qid:12 #p:AT5G23120.1 s:GFVLGNDGVLLR i:26972001.000000
7 qid:12 #p:AT5G23120.1 s:GFGILDVGYR i:24753001.000000
8 qid:12 #p:AT5G23120.1 s:IPLSSQLPGDMVFIK i:24539001.000000
9 qid:12 #p:AT5G23120.1 s:VFLPIDPGVVLLDIAFVPDEPSR i:22285001.000000
10 qid:12 #p:AT5G23120.1 s:GFLLGTR i:19877001.000000
11 qid:12 #p:AT5G23120.1 s:TVSSGISGASYYTGTFSAVNR i:19219001.000000
12 qid:12 #p:AT5G23120.1 s:GGGLYLSK i:16892001.000000
13 qid:12 #p:AT5G23120.1 s:SAEMVTDEGAIYVTSNR i:16825001.000000
14 qid:12 #p:AT5G23120.1 s:SEEEAWAAGGSGILLR i:13893001.000000
15 qid:12 #p:AT5G23120.1 s:ADGGLWLLVR i:10822001.000000
16 qid:12 #p:AT5G23120.1 s:GNFFLTWEPGQPYWQPHNR i:3585401.000000
17 qid:12 #p:AT5G23120.1 s:PAILLYTADAGENWDR i:3109701.000000
18 qid:12 #p:AT5G23120.1 s:IQNMGWR i:667771.000000
26 qid:12 #p:AT5G23120.1 s:MASLQLCDGYLLFKPSVSPR i:1.000000
26 qid:12 #p:AT5G23120.1 s:ASSSPPPSPSPSSSSSSLSFSR i:1.000000
26 qid:12 #p:AT5G23120.1 s:ELLYQSAAVSLSLSSIVGPAR i:1.000000
26 qid:12 #p:AT5G23120.1 s:ADEQLSEWER i:1.000000
26 qid:12 #p:AT5G23120.1 s:QTLLETK i:1.000000
26 qid:12 #p:AT5G23120.1 s:DGGSTWNPR i:1.000000
26 qid:12 #p:AT5G23120.1 s:EGWIIGKPAILLYTADAGENWDR i:1.000000
26 qid:12 #p:AT5G23120.1 s:YVAVSSR i:1.000000
1 qid:13 #p:AT5G38660.1 s:LISNLSTNSVSSTS i:43926001.000000
2 qid:13 #p:AT5G38660.1 s:SAPILQLIR i:34545001.000000
3 qid:13 #p:AT5G38660.1 s:ESCATPILTQVR i:31394001.000000
4 qid:13 #p:AT5G38660.1 s:ALTLSDFEK i:30847001.000000
5 qid:13 #p:AT5G38660.1 s:IFQYGLGGGIPR i:27297001.000000
6 qid:13 #p:AT5G38660.1 s:FTSFFGPNITAEVGK i:20095001.000000
7 qid:13 #p:AT5G38660.1 s:YAELKPVPCLSYSDAVK i:15878001.000000
8 qid:13 #p:AT5G38660.1 s:GESENLYEVR i:11410001.000000
9 qid:13 #p:AT5G38660.1 s:TLIPDDEFTLAK i:9841801.000000
10 qid:13 #p:AT5G38660.1 s:AADSTSSSPSVASGDR i:7215601.000000
11 qid:13 #p:AT5G38660.1 s:YCVVLVFEAK i:3736401.000000
12 qid:13 #p:AT5G38660.1 s:YGDEQHLEEALK i:1284401.000000
1 qid:14 #p:AT3G58610.1 s:APVSLDFETSVFK i:2982101.000000
2 qid:14 #p:AT3G58610.1 s:NTVECITGTISR i:2751701.000000
3 qid:14 #p:AT3G58610.1 s:VSLAGYEEYIVR i:2412901.000000
4 qid:14 #p:AT3G58610.1 s:EINGAGINASFAVHQDVDGR i:1802801.000000
5 qid:14 #p:AT3G58610.1 s:EGLPAFPMGNIDQTR i:1432301.000000
6 qid:14 #p:AT3G58610.1 s:AADVALGWSVALGSPFTFATTLEQEYR i:1259501.000000
7 qid:14 #p:AT3G58610.1 s:FDYILTQQALVAVDSGAAINR i:1257301.000000
8 qid:14 #p:AT3G58610.1 s:GILLGAVHGIVESLFR i:1251601.000000
9 qid:14 #p:AT3G58610.1 s:GVSFMVDNCSTTAR i:1102101.000000
10 qid:14 #p:AT3G58610.1 s:QIGVIGWGSQGPAQAQNLR i:840621.000000
11 qid:14 #p:AT3G58610.1 s:NISVVAVCPK i:771351.000000
28 qid:14 #p:AT3G58610.1 s:MAAATSSIAPSLSCPSPSSSSK i:1.000000
28 qid:14 #p:AT3G58610.1 s:TLALPNIGFLSSSSK i:1.000000
28 qid:14 #p:AT3G58610.1 s:SLTATVAGNGATGSSLAAR i:1.000000
28 qid:14 #p:AT3G58610.1 s:MVSSSAVK i:1.000000
28 qid:14 #p:AT3G58610.1 s:HLPDAFK i:1.000000
28 qid:14 #p:AT3G58610.1 s:DSLVEAK i:1.000000
28 qid:14 #p:AT3G58610.1 s:AAGFTEESGTLGDIWETIAGSDLVLLLISDAAQADNYEK i:1.000000
28 qid:14 #p:AT3G58610.1 s:IFSHMKPNSILGLSHGFLLGHLQSSGLDFPK i:1.000000
28 qid:14 #p:AT3G58610.1 s:GMGPSVR i:1.000000
28 qid:14 #p:AT3G58610.1 s:SDIFGER i:1.000000
28 qid:14 #p:AT3G58610.1 s:YTENGMSEDLAYK i:1.000000
28 qid:14 #p:AT3G58610.1 s:TISTQGMLAVYNSLSEEGK i:1.000000
28 qid:14 #p:AT3G58610.1 s:DFETAYSASFYPCMEILYECYEDVQSGSEIR i:1.000000
28 qid:14 #p:AT3G58610.1 s:SVVLAGR i:1.000000
28 qid:14 #p:AT3G58610.1 s:SRPAGDLGPLYPFTAGVYVALMMAQIEILR i:1.000000
28 qid:14 #p:AT3G58610.1 s:GHSYSEIINESVIESVDSLNPFMHAR i:1.000000
28 qid:14 #p:AT3G58610.1 s:DLISNFFSDPVHGAIEVCAQLRPTVDISVPADADFVRPELR i:1.000000
1 qid:15 #p:AT1G15690.1 s:AAVIGDTIGDPLK i:4252401.000000
2 qid:15 #p:AT1G15690.1 s:TDALDAAGNTTAAIGK i:2580701.000000
3 qid:15 #p:AT1G15690.1 s:AFIVAFR i:1094201.000000
4 qid:15 #p:AT1G15690.1 s:AGIHTVDVLTPK i:858911.000000
5 qid:15 #p:AT1G15690.1 s:QFNTIPGLMEGTAKPDYATCVK i:701431.000000
6 qid:15 #p:AT1G15690.1 s:AADVGADLVGK i:552941.000000
7 qid:15 #p:AT1G15690.1 s:DTSGPSLNILIK i:552301.000000
8 qid:15 #p:AT1G15690.1 s:TGAATNVIFGLALGYK i:366491.000000
9 qid:15 #p:AT1G15690.1 s:LTSDLGASSSGGANNGK i:345591.000000
10 qid:15 #p:AT1G15690.1 s:NGYGDYLIEEEEGVNDQSVVAK i:275001.000000
31 qid:15 #p:AT1G15690.1 s:MVAPALLPELWTEILVPICAVIGIAFSLFQWYVVSR i:1.000000
31 qid:15 #p:AT1G15690.1 s:CAEIQTAISEGATSFLFTEYK i:1.000000
31 qid:15 #p:AT1G15690.1 s:YVGVFMIFFAAVIFVFLGSVEGFSTDNKPCTYDTTR i:1.000000
31 qid:15 #p:AT1G15690.1 s:TCKPALATAAFSTIAFVLGAVTSVLSGFLGMK i:1.000000
31 qid:15 #p:AT1G15690.1 s:IATYANAR i:1.000000
31 qid:15 #p:AT1G15690.1 s:SGAVMGFLLAASGLLVLYITINVFK i:1.000000
31 qid:15 #p:AT1G15690.1 s:IYYGDDWEGLFEAITGYGLGGSSMALFGR i:1.000000
31 qid:15 #p:AT1G15690.1 s:VGGGIYTK i:1.000000
31 qid:15 #p:AT1G15690.1 s:NIPEDDPR i:1.000000
31 qid:15 #p:AT1G15690.1 s:NPAVIADNVGDNVGDIAGMGSDLFGSYAEASCAALVVASISSFGINHDFTAMCYPLLISSMGILVCLITTLFATDFFEIK i:1.000000
31 qid:15 #p:AT1G15690.1 s:EIEPALK i:1.000000
31 qid:15 #p:AT1G15690.1 s:NQLIISTVIMTVGIAIVSWVGLPTSFTIFNFGTQK i:1.000000
31 qid:15 #p:AT1G15690.1 s:NWQLFLCVCVGLWAGLIIGFVTEYYTSNAYSPVQDVADSCR i:1.000000
31 qid:15 #p:AT1G15690.1 s:SVIIPIFAIAISIFVSFSFAAMYGVAVAALGMLSTIATGLAIDAYGPISDNAGGIAEMAGMSHR i:1.000000
31 qid:15 #p:AT1G15690.1 s:GFAIGSAALVSLALFGAFVSR i:1.000000
31 qid:15 #p:AT1G15690.1 s:VIIGLLVGAMLPYWFSAMTMK i:1.000000
31 qid:15 #p:AT1G15690.1 s:SVGSAALK i:1.000000
31 qid:15 #p:AT1G15690.1 s:ISTDASIK i:1.000000
31 qid:15 #p:AT1G15690.1 s:EMIPPGCLVMLTPLIVGFFFGVETLSGVLAGSLVSGVQIAISASNTGGAWDNAK i:1.000000
31 qid:15 #p:AT1G15690.1 s:YIEAGVSEHAK i:1.000000
31 qid:15 #p:AT1G15690.1 s:LMAVESLVFAPFFATHGGILFK i:1.000000
1 qid:16 #p:AT4G28750.1 s:VNYANISTNNYALDEVEEVAA i:174380001.000000
2 qid:16 #p:AT4G28750.1 s:DSPAAAAAPDGATATKPKPPPIGPK i:138020001.000000
3 qid:16 #p:AT4G28750.1 s:DSPAAAAAPDGATATK i:95172001.000000
6 qid:16 #p:AT4G28750.1 s:MAMTTASTVFVLPANVTSVAGASSSR i:1.000000
6 qid:16 #p:AT4G28750.1 s:SSVSFLPMR i:1.000000
6 qid:16 #p:AT4G28750.1 s:AAEDPAPASSSSK i:1.000000
1 qid:17 #p:AT2G20260.1 s:VNYANISTNNYALDEVEEVK i:118060001.000000
2 qid:17 #p:AT2G20260.1 s:AAEDTPPATASSDSSSTTAAAAPAK i:60899001.000000
6 qid:17 #p:AT2G20260.1 s:MAMTSAATGFILTANVPAAIGGGSSK i:1.000000
6 qid:17 #p:AT2G20260.1 s:STTIVSFLPMR i:1.000000
6 qid:17 #p:AT2G20260.1 s:AKPPPIGPK i:1.000000
6 qid:17 #p:AT2G20260.1 s:NVGSVVAVDQDPK i:1.000000
1 qid:18 #p:AT2G30950.1 s:AAEEIIFGDSEVTTGAVGDLQQITGLAR i:113240001.000000
2 qid:18 #p:AT2G30950.1 s:SGGGMGGPGGPGNPLQFGQSK i:91103001.000000
3 qid:18 #p:AT2G30950.1 s:VPSSTTTTPASAPTPAAV i:73667001.000000
4 qid:18 #p:AT2G30950.1 s:GVLLIGPPGTGK i:72467001.000000
5 qid:18 #p:AT2G30950.1 s:LAEDIDSAVK i:66820001.000000
6 qid:18 #p:AT2G30950.1 s:LVEVLLEK i:42181001.000000
7 qid:18 #p:AT2G30950.1 s:LSDSAYEIALSHIK i:40527001.000000
8 qid:18 #p:AT2G30950.1 s:QMVTTFGMSDIGPWSLMDSSAQSDVIMR i:22151001.000000
9 qid:18 #p:AT2G30950.1 s:FDNDVSLEIIAMR i:11454001.000000
10 qid:18 #p:AT2G30950.1 s:SLVAYHEVGHAVCGTLTPGHDAVQK i:1640001.000000
34 qid:18 #p:AT2G30950.1 s:MAASSACLVGNGLSVNTTTK i:1.000000
34 qid:18 #p:AT2G30950.1 s:QTSFSSVIR i:1.000000
34 qid:18 #p:AT2G30950.1 s:ILLGNAGVGLVASGK i:1.000000
34 qid:18 #p:AT2G30950.1 s:ANADEQGVSSSR i:1.000000
34 qid:18 #p:AT2G30950.1 s:FLEYLDK i:1.000000
34 qid:18 #p:AT2G30950.1 s:VDLYENGTIAIVEAVSPELGNR i:1.000000
34 qid:18 #p:AT2G30950.1 s:VQLPGLSQELLQK i:1.000000
34 qid:18 #p:AT2G30950.1 s:NIDFAAHNAQEDQGSVLFNLIGNLAFPALLIGGLFLLSR i:1.000000
34 qid:18 #p:AT2G30950.1 s:FQMEPNTGVTFDDVAGVDEAK i:1.000000
34 qid:18 #p:AT2G30950.1 s:QDFMEVVEFLK i:1.000000
34 qid:18 #p:AT2G30950.1 s:FTAVGAK i:1.000000
34 qid:18 #p:AT2G30950.1 s:AIAGEAGVPFFSISGSEFVEMFVGVGASR i:1.000000
34 qid:18 #p:AT2G30950.1 s:ENAPCIVFVDEIDAVGR i:1.000000
34 qid:18 #p:AT2G30950.1 s:GTGIGGGNDER i:1.000000
34 qid:18 #p:AT2G30950.1 s:EQTLNQLLTEMDGFEGNTGVIVVAATNR i:1.000000
34 qid:18 #p:AT2G30950.1 s:ADILDSALLRPGR i:1.000000
34 qid:18 #p:AT2G30950.1 s:QVSVDVPDVK i:1.000000
34 qid:18 #p:AT2G30950.1 s:TPGFSGADLANLLNEAAILAGR i:1.000000
34 qid:18 #p:AT2G30950.1 s:EIDDSIDR i:1.000000
34 qid:18 #p:AT2G30950.1 s:IVAGMEGTVMTDGK i:1.000000
34 qid:18 #p:AT2G30950.1 s:GLTWFIPSDDPTLISK i:1.000000
34 qid:18 #p:AT2G30950.1 s:IVGGLGGR i:1.000000
34 qid:18 #p:AT2G30950.1 s:ETIGGDEFR i:1.000000
34 qid:18 #p:AT2G30950.1 s:AILSEFTEIPPENR i:1.000000
1 qid:19 #p:AT2G38550.1 s:MQSVSSEAYSVNSQK i:5459901.000000
2 qid:19 #p:AT2G38550.1 s:GPTLEDGGEDESSDGFVR i:3684801.000000
3 qid:19 #p:AT2G38550.1 s:EIVEAFASTEDLK i:2226701.000000
4 qid:19 #p:AT2G38550.1 s:GQMAIVAIIFLR i:573021.000000
5 qid:19 #p:AT2G38550.1 s:SDIDVEDDTSK i:427871.000000
18 qid:19 #p:AT2G38550.1 s:MMSIPMELMSIR i:1.000000
18 qid:19 #p:AT2G38550.1 s:NPNSTLLYR i:1.000000
18 qid:19 #p:AT2G38550.1 s:AHSRPPVK i:1.000000
18 qid:19 #p:AT2G38550.1 s:AVVSYPGIR i:1.000000
18 qid:19 #p:AT2G38550.1 s:FGFTSPEVLLNR i:1.000000
18 qid:19 #p:AT2G38550.1 s:SVVAFAASHEDSGESGVEVGK i:1.000000
18 qid:19 #p:AT2G38550.1 s:QTLESFK i:1.000000
18 qid:19 #p:AT2G38550.1 s:ETSEQLR i:1.000000
18 qid:19 #p:AT2G38550.1 s:VVSEEGR i:1.000000
18 qid:19 #p:AT2G38550.1 s:AAEESPSDVK i:1.000000
18 qid:19 #p:AT2G38550.1 s:ANDFHVGIPYGLLLLVGGFINFMVSGSIPAIR i:1.000000
18 qid:19 #p:AT2G38550.1 s:FGVILGGALFALSLASLK i:1.000000
18 qid:19 #p:AT2G38550.1 s:STFLGFFTTLTSGGVLGFYLYK i:1.000000
1 qid:20 #p:AT3G16000.1 s:LTSETQAAADAELISR i:13084001.000000
2 qid:20 #p:AT3G16000.1 s:DLVTELGR i:11203001.000000
3 qid:20 #p:AT3G16000.1 s:NSAIEELNTR i:9888901.000000
4 qid:20 #p:AT3G16000.1 s:AAEETIESLK i:7645701.000000
5 qid:20 #p:AT3G16000.1 s:LDLVEGLQDR i:6427301.000000
6 qid:20 #p:AT3G16000.1 s:SLETDLEEAVK i:6362601.000000
7 qid:20 #p:AT3G16000.1 s:FNASLAK i:5822601.000000
8 qid:20 #p:AT3G16000.1 s:MLDIELTTVK i:5378201.000000
9 qid:20 #p:AT3G16000.1 s:ELNSIYTQTSR i:4988401.000000
10 qid:20 #p:AT3G16000.1 s:EQEIQQLNENLDR i:3949901.000000
11 qid:20 #p:AT3G16000.1 s:INLLSLELK i:2826801.000000
12 qid:20 #p:AT3G16000.1 s:NEISASELALEK i:2752401.000000
13 qid:20 #p:AT3G16000.1 s:ELVEIYK i:2067901.000000
14 qid:20 #p:AT3G16000.1 s:ENVEDAHILVMSLGK i:1914801.000000
15 qid:20 #p:AT3G16000.1 s:ITTLVAEK i:1655101.000000
16 qid:20 #p:AT3G16000.1 s:EEQLSLINQLNSAK i:496091.000000
17 qid:20 #p:AT3G16000.1 s:LESELAIVHEEWK i:266061.000000
39 qid:20 #p:AT3G16000.1 s:VSDLETMLDESR i:1.000000
39 qid:20 #p:AT3G16000.1 s:MGFLIGGSCFVPSVPLHSR i:1.000000
39 qid:20 #p:AT3G16000.1 s:FLSSPSSSSSSSPSSSQFGLLCSSNVAK i:1.000000
39 qid:20 #p:AT3G16000.1 s:RPTLASLNQEDGYEYDVASAK i:1.000000
39 qid:20 #p:AT3G16000.1 s:AFLLVGISVLPFLQLR i:1.000000
39 qid:20 #p:AT3G16000.1 s:SPALADER i:1.000000
39 qid:20 #p:AT3G16000.1 s:VDLETEVAVVSEGTSPNPFLALLNGLGIFSAGVLGALYALAR i:1.000000
39 qid:20 #p:AT3G16000.1 s:LQHEQEER i:1.000000
39 qid:20 #p:AT3G16000.1 s:DQIESLENSLSK i:1.000000
39 qid:20 #p:AT3G16000.1 s:TQSELDSK i:1.000000
39 qid:20 #p:AT3G16000.1 s:ALDDVNK i:1.000000
39 qid:20 #p:AT3G16000.1 s:VADLTEK i:1.000000
39 qid:20 #p:AT3G16000.1 s:HELEGTK i:1.000000
39 qid:20 #p:AT3G16000.1 s:DELEGVTHELK i:1.000000
39 qid:20 #p:AT3G16000.1 s:TVLSLNK i:1.000000
39 qid:20 #p:AT3G16000.1 s:SLDEMNK i:1.000000
39 qid:20 #p:AT3G16000.1 s:NTSILSR i:1.000000
39 qid:20 #p:AT3G16000.1 s:VNTHASNLEDEK i:1.000000
39 qid:20 #p:AT3G16000.1 s:LEEDLGSAK i:1.000000
39 qid:20 #p:AT3G16000.1 s:SQPDSVK i:1.000000
39 qid:20 #p:AT3G16000.1 s:AVNSTDNK i:1.000000
39 qid:20 #p:AT3G16000.1 s:SDNTVTVK i:1.000000
1 qid:21 #p:AT1G06430.1 s:AAEEVIFGESEVTTGAVSDLQQITGLAK i:16633001.000000
2 qid:21 #p:AT1G06430.1 s:SSGGMGGPGGPGFPLQIGQSK i:14761001.000000
3 qid:21 #p:AT1G06430.1 s:LANDIDTAVK i:13416001.000000
4 qid:21 #p:AT1G06430.1 s:AYEIALSQIR i:12193001.000000
5 qid:21 #p:AT1G06430.1 s:VASSTSTSTPTPASV i:10483001.000000
6 qid:21 #p:AT1G06430.1 s:IVEILLEK i:5862801.000000
7 qid:21 #p:AT1G06430.1 s:QMVTTFGMSEIGPWSLMDSSEQSDVIMR i:3337601.000000
8 qid:21 #p:AT1G06430.1 s:FESGVSLEVIAMR i:2121401.000000
14 qid:21 #p:AT1G06430.1 s:MAASSACLLGNGLSVYTTK i:1.000000
14 qid:21 #p:AT1G06430.1 s:LLLGNAAAGVGLLASGNANADEQGQGVSSSR i:1.000000
14 qid:21 #p:AT1G06430.1 s:NIDFAAHNAQEDQGSPILNLIGNLAFPVILIGGLFLLSR i:1.000000
14 qid:21 #p:AT1G06430.1 s:FTAVGAR i:1.000000
14 qid:21 #p:AT1G06430.1 s:SLVAYHEVGHAICGTLTPGHDAVQK i:1.000000
14 qid:21 #p:AT1G06430.1 s:ETMSGDEFR i:1.000000
1 qid:22 #p:AT4G23940.1 s:VADFPNPVASSISSR i:1761601.000000
2 qid:22 #p:AT4G23940.1 s:LQVLLGGR i:1007201.000000
3 qid:22 #p:AT4G23940.1 s:VNKPSVIFIDEIDALATR i:1002801.000000
4 qid:22 #p:AT4G23940.1 s:EYTGPQYEIER i:881121.000000
5 qid:22 #p:AT4G23940.1 s:LAQLVQEAALVAVR i:788351.000000
6 qid:22 #p:AT4G23940.1 s:GQTLSQVVFHR i:708171.000000
7 qid:22 #p:AT4G23940.1 s:ETTLNQLLIELDGFDTGK i:691711.000000
8 qid:22 #p:AT4G23940.1 s:ENSDQLYNAATQER i:610121.000000
9 qid:22 #p:AT4G23940.1 s:FADVAGIDEAVDELQELVK i:591901.000000
10 qid:22 #p:AT4G23940.1 s:EVSGVSYTSGYR i:588151.000000
11 qid:22 #p:AT4G23940.1 s:GVIFLGATNR i:572161.000000
12 qid:22 #p:AT4G23940.1 s:ESGDFVLVNHSTDVNAQV i:525911.000000
13 qid:22 #p:AT4G23940.1 s:AAEEVIYGSDTSK i:508401.000000
14 qid:22 #p:AT4G23940.1 s:TGSSSSGETNNSPAADDFVTR i:490801.000000
15 qid:22 #p:AT4G23940.1 s:LEVGEAQALLK i:418911.000000
16 qid:22 #p:AT4G23940.1 s:LDDESYMFGR i:413301.000000
17 qid:22 #p:AT4G23940.1 s:LYVPEQVFGPELSEEEEFEK i:403181.000000
18 qid:22 #p:AT4G23940.1 s:ASVDYLSDASWLAR i:398391.000000
19 qid:22 #p:AT4G23940.1 s:GFIVDLK i:219601.000000
20 qid:22 #p:AT4G23940.1 s:SEELISQMYNK i:174351.000000
21 qid:22 #p:AT4G23940.1 s:GTNAATGAFEFIK i:148981.000000
51 qid:22 #p:AT4G23940.1 s:MASIDNVFSLGTR i:1.000000
51 qid:22 #p:AT4G23940.1 s:FSIPENPK i:1.000000
51 qid:22 #p:AT4G23940.1 s:HATTSSFSAR i:1.000000
51 qid:22 #p:AT4G23940.1 s:SFTVLCELK i:1.000000
51 qid:22 #p:AT4G23940.1 s:ENPSQVEPR i:1.000000
51 qid:22 #p:AT4G23940.1 s:SEESVYLSDILR i:1.000000
51 qid:22 #p:AT4G23940.1 s:MSLEDFR i:1.000000
51 qid:22 #p:AT4G23940.1 s:HMTSWVGK i:1.000000
51 qid:22 #p:AT4G23940.1 s:VMVELGMVTAVIAAAAVVVGGFLASAVFAVTSFAFVTTVYVVWPIAKPFLK i:1.000000
51 qid:22 #p:AT4G23940.1 s:LFVGVFLGVLEK i:1.000000
51 qid:22 #p:AT4G23940.1 s:SWDYIVDVLADGGIFSR i:1.000000
51 qid:22 #p:AT4G23940.1 s:ISDFYTFGGVASSLEMLKPILLVVMTMVLLVR i:1.000000
51 qid:22 #p:AT4G23940.1 s:WDLWQGIAFSQSK i:1.000000
51 qid:22 #p:AT4G23940.1 s:VDGSTGVK i:1.000000
51 qid:22 #p:AT4G23940.1 s:NPDLFDK i:1.000000
51 qid:22 #p:AT4G23940.1 s:MGIKPPHGVLLEGPPGCGK i:1.000000
51 qid:22 #p:AT4G23940.1 s:AIAGEAGVPFYQMAGSEFVEVLVGVGSAR i:1.000000
51 qid:22 #p:AT4G23940.1 s:DLLDPALLRPGR i:1.000000
51 qid:22 #p:AT4G23940.1 s:VRPPNAK i:1.000000
51 qid:22 #p:AT4G23940.1 s:MSDSVDLSSYASNLPGWSGAK i:1.000000
51 qid:22 #p:AT4G23940.1 s:THNSILQSDMDDAVDR i:1.000000
51 qid:22 #p:AT4G23940.1 s:LTVGPTR i:1.000000
51 qid:22 #p:AT4G23940.1 s:IGLELGHQGQCR i:1.000000
51 qid:22 #p:AT4G23940.1 s:ATTEVGVAITSHLLLR i:1.000000
51 qid:22 #p:AT4G23940.1 s:LPQLLHR i:1.000000
51 qid:22 #p:AT4G23940.1 s:ILTIWNLENPMVIHGEPPPWR i:1.000000
51 qid:22 #p:AT4G23940.1 s:RPQFVGPR i:1.000000
51 qid:22 #p:AT4G23940.1 s:LDFEGSLYDDYDLVEPPVNFNMDDEVAHR i:1.000000
51 qid:22 #p:AT4G23940.1 s:QNQTALLK i:1.000000
51 qid:22 #p:AT4G23940.1 s:EISGEAIDFILDHYPPQTPLNSLLQEQNPGSLPFVPEHLR i:1.000000
1 qid:23 #p:AT4G24090.1 s:NSLSGIVGNQVEELLSR i:1486001.000000
2 qid:23 #p:AT4G24090.1 s:SSSEDNVAISSDGGDLK i:689101.000000
3 qid:23 #p:AT4G24090.1 s:AAEIAECQQEIDAAR i:658731.000000
4 qid:23 #p:AT4G24090.1 s:SLSLADNSTIGSSEK i:535721.000000
5 qid:23 #p:AT4G24090.1 s:LLRPFPSSD i:334971.000000
6 qid:23 #p:AT4G24090.1 s:SGAVAAFGFVK i:305081.000000
7 qid:23 #p:AT4G24090.1 s:GLLDGLEK i:46494.000000
16 qid:23 #p:AT4G24090.1 s:MQSLSLQSLPWKPNSVTLPEINLLNPK i:1.000000
16 qid:23 #p:AT4G24090.1 s:QLTASSSQYR i:1.000000
16 qid:23 #p:AT4G24090.1 s:ELEDIER i:1.000000
16 qid:23 #p:AT4G24090.1 s:LLQDYINQLESR i:1.000000
16 qid:23 #p:AT4G24090.1 s:SMVEEAER i:1.000000
16 qid:23 #p:AT4G24090.1 s:AAVIAAAVGTIAELPFALSQVASMEQLVLPLGIAFASCALFGVTFR i:1.000000
16 qid:23 #p:AT4G24090.1 s:DLDDNHLK i:1.000000
16 qid:23 #p:AT4G24090.1 s:GLGMLSR i:1.000000
16 qid:23 #p:AT4G24090.1 s:GPPLELSWESLFSHGIDGAVLVSQSVLIFAFASIGLDFCFK i:1.000000
1 qid:24 #p:AT5G35630.1 s:VETLLNLDTKPYSDR i:43950001.000000
2 qid:24 #p:AT5G35630.1 s:AILNLSLR i:25512001.000000
3 qid:24 #p:AT5G35630.1 s:VSGEVPWFGIEQEYTLLQQNVK i:20574001.000000
4 qid:24 #p:AT5G35630.1 s:TIEKPVEDPSELPK i:20543001.000000
5 qid:24 #p:AT5G35630.1 s:AAEIFSNK i:10628001.000000
6 qid:24 #p:AT5G35630.1 s:WNYDGSSTGQAPGEDSEVILYPQAIFR i:7524101.000000
7 qid:24 #p:AT5G35630.1 s:ITEQAGVVLTLDPK i:7109801.000000
8 qid:24 #p:AT5G35630.1 s:HETASIDQFSWGVANR i:3636101.000000
9 qid:24 #p:AT5G35630.1 s:GGNNILVICDTWTPAGEPIPTNK i:1867301.000000
10 qid:24 #p:AT5G35630.1 s:IIAEYIWIGGSGIDLR i:1710301.000000
11 qid:24 #p:AT5G35630.1 s:WPLGWPVGAFPGPQGPYYCGVGADK i:1385401.000000
12 qid:24 #p:AT5G35630.1 s:RPASNMDPYIVTSLLAETTLLWEPTLEAEALAAQK i:1362701.000000
13 qid:24 #p:AT5G35630.1 s:EEGGFEVIK i:813751.000000
14 qid:24 #p:AT5G35630.1 s:VETLLNLDTK i:666631.000000
21 qid:24 #p:AT5G35630.1 s:MAQILAASPTCQMR i:1.000000
21 qid:24 #p:AT5G35630.1 s:HSSVIASSSK i:1.000000
21 qid:24 #p:AT5G35630.1 s:LWSSVVLK i:1.000000
21 qid:24 #p:AT5G35630.1 s:VLALQSDNSTVNR i:1.000000
21 qid:24 #p:AT5G35630.1 s:DISDAHYK i:1.000000
21 qid:24 #p:AT5G35630.1 s:ACLYAGINISGTNGEVMPGQWEFQVGPSVGIDAGDHVWCAR i:1.000000
21 qid:24 #p:AT5G35630.1 s:ITEQAGVVLTLDPKPIEGDWNGAGCHTNYSTK i:1.000000
1 qid:25 #p:AT4G31560.1 s:GENGEGDISLDDVIQEPVLQR i:127271.000000
5 qid:25 #p:AT4G31560.1 s:LFVSIPMQPTQISFPASSSQPLLSPPANNFTDGGAGGLCLTR i:1.000000
5 qid:25 #p:AT4G31560.1 s:DSSVVTR i:1.000000
5 qid:25 #p:AT4G31560.1 s:AGPSTSSYLLAFAIPATLIAATVFTSIK i:1.000000
5 qid:25 #p:AT4G31560.1 s:LDEDFLEDIALNQAIK i:1.000000
1 qid:26 #p:AT5G24690.1 s:AAELSILGLAAGTLQGSLSNVLAGK i:8224401.000000
2 qid:26 #p:AT5G24690.1 s:ISETSPEIATGGGGGNIGK i:6191501.000000
3 qid:26 #p:AT5G24690.1 s:FGSVGAVTLEK i:5370401.000000
4 qid:26 #p:AT5G24690.1 s:NAIVSGLLGK i:2754701.000000
5 qid:26 #p:AT5G24690.1 s:MLADPAFLYK i:2615501.000000
6 qid:26 #p:AT5G24690.1 s:LPNNLFEMSYPLR i:2613601.000000
7 qid:26 #p:AT5G24690.1 s:FDLQNTLQK i:2019301.000000
8 qid:26 #p:AT5G24690.1 s:TMMDLPAGLR i:1225201.000000
9 qid:26 #p:AT5G24690.1 s:AYNRPSEEAVAKPSSK i:823801.000000
10 qid:26 #p:AT5G24690.1 s:MFLAEIFDR i:640451.000000
11 qid:26 #p:AT5G24690.1 s:IMNVQLGEK i:197821.000000
12 qid:26 #p:AT5G24690.1 s:QAYEMGLVSSAQMVK i:87710.000000
13 qid:26 #p:AT5G24690.1 s:FLAINAR i:75241.000000
14 qid:26 #p:AT5G24690.1 s:FVDAVLNEWQK i:59636.000000
29 qid:26 #p:AT5G24690.1 s:MSHMVFQSVVAPKPLSPLKPCLPIPRPLVTLPCK i:1.000000
29 qid:26 #p:AT5G24690.1 s:ASSSSFLVDDSVSGLER i:1.000000
29 qid:26 #p:AT5G24690.1 s:CLQLPSGVELGTSSSGSFSASTQMCPVMK i:1.000000
29 qid:26 #p:AT5G24690.1 s:SINNGGGDGGDDNGDDDDYFDEFDDGDEGDDDGLFR i:1.000000
29 qid:26 #p:AT5G24690.1 s:FLAINARPTTTR i:1.000000
29 qid:26 #p:AT5G24690.1 s:ALPQGLSR i:1.000000
29 qid:26 #p:AT5G24690.1 s:LLLEQAATVGCSVWWEVK i:1.000000
29 qid:26 #p:AT5G24690.1 s:EEWDLALINVLTVSACNAAAVWLLAPCR i:1.000000
29 qid:26 #p:AT5G24690.1 s:SYGNTFR i:1.000000
29 qid:26 #p:AT5G24690.1 s:FHSLFYK i:1.000000
29 qid:26 #p:AT5G24690.1 s:VSVTVPSISTNALGYGAFLGIYANLR i:1.000000
29 qid:26 #p:AT5G24690.1 s:YQLLCGFER i:1.000000
29 qid:26 #p:AT5G24690.1 s:GVSSHFDVIGVALFFGTALR i:1.000000
29 qid:26 #p:AT5G24690.1 s:QVWLGVEADPLAQSDDLLAK i:1.000000
29 qid:26 #p:AT5G24690.1 s:QEDSVSDSPPPK i:1.000000
1 qid:27 #p:AT5G55510.1 s:AAENSSNAINVDTSLDSDSKPNR i:553411.000000
2 qid:27 #p:AT5G55510.1 s:ALVIPAPAVCLVR i:38106.000000
10 qid:27 #p:AT5G55510.1 s:MAAENSSNAINVDTSLDSDSKPNR i:1.000000
10 qid:27 #p:AT5G55510.1 s:DANDMTDHDSSSK i:1.000000
10 qid:27 #p:AT5G55510.1 s:FAGDAASGAFMGSVFGYGSGLFK i:1.000000
10 qid:27 #p:AT5G55510.1 s:GSFVDAGQSAK i:1.000000
10 qid:27 #p:AT5G55510.1 s:DDAINVGVAGCCTGLALSFPGAPQAMLQSCLTFGAFSFILEGLNK i:1.000000
10 qid:27 #p:AT5G55510.1 s:QTALAHSVSFR i:1.000000
10 qid:27 #p:AT5G55510.1 s:SPQHDLPLLSLAIPIHDEIK i:1.000000
10 qid:27 #p:AT5G55510.1 s:GAFSSFCNSLTKPK i:1.000000
1 qid:28 #p:AT5G42480.1 s:GLCALLIGK i:6668801.000000
2 qid:28 #p:AT5G42480.1 s:VSKPPQFGFSDDALISR i:4013301.000000
3 qid:28 #p:AT5G42480.1 s:DVQETVFSVDPVGNNVGR i:2244201.000000
4 qid:28 #p:AT5G42480.1 s:DGEPGVFIAEAVRPSENFETNDYAIR i:2060001.000000
5 qid:28 #p:AT5G42480.1 s:AQIDETLEEITPR i:1761001.000000
6 qid:28 #p:AT5G42480.1 s:LLQEEGASSLAPDLR i:1564201.000000
7 qid:28 #p:AT5G42480.1 s:LGDYYDDPMVLSYLER i:719091.000000
8 qid:28 #p:AT5G42480.1 s:AAETAQLGLVYDYTLLK i:624411.000000
9 qid:28 #p:AT5G42480.1 s:VEVVQGSPLAAAAAMAR i:537721.000000
10 qid:28 #p:AT5G42480.1 s:NNWEIDFGLER i:425261.000000
11 qid:28 #p:AT5G42480.1 s:ALVEATLEESACLSDLVHPENNATDVR i:364191.000000
12 qid:28 #p:AT5G42480.1 s:VMAMEIPAMLYDTR i:360451.000000
13 qid:28 #p:AT5G42480.1 s:IEMLPEVLDGR i:319911.000000
14 qid:28 #p:AT5G42480.1 s:LSVDSVTVSADGTR i:255271.000000
15 qid:28 #p:AT5G42480.1 s:AGVSESSVDETTVEMSVADMLK i:154031.000000
16 qid:28 #p:AT5G42480.1 s:DMVSSMESDVATIGSVR i:124521.000000
17 qid:28 #p:AT5G42480.1 s:NPAIVEFVLENSNR i:71096.000000
47 qid:28 #p:AT5G42480.1 s:MEALSHVGIGLSPFQLCR i:1.000000
47 qid:28 #p:AT5G42480.1 s:LPPATTK i:1.000000
47 qid:28 #p:AT5G42480.1 s:SHNTSTTICSASK i:1.000000
47 qid:28 #p:AT5G42480.1 s:LLSDFNFTSDSSSSSFATATTTATLVSPPPSIDRPER i:1.000000
47 qid:28 #p:AT5G42480.1 s:HVPIPIDFYQVLGAQTHFLTDGIR i:1.000000
47 qid:28 #p:AT5G42480.1 s:QILQAACETLSNPR i:1.000000
47 qid:28 #p:AT5G42480.1 s:EYNEGLLDDEEATVITDVPWDK i:1.000000
47 qid:28 #p:AT5G42480.1 s:VPGALCVLQEGGETEIVLR i:1.000000
47 qid:28 #p:AT5G42480.1 s:VGEALLK i:1.000000
47 qid:28 #p:AT5G42480.1 s:QDVVLVMALAFLDVSR i:1.000000
47 qid:28 #p:AT5G42480.1 s:DAMALDPPDFITGYEFVEEALK i:1.000000
47 qid:28 #p:AT5G42480.1 s:YVLELLGLPLGDDYAAK i:1.000000
47 qid:28 #p:AT5G42480.1 s:LNGLSGVR i:1.000000
47 qid:28 #p:AT5G42480.1 s:NILWSVGGGGASALVGGLTR i:1.000000
47 qid:28 #p:AT5G42480.1 s:FMNEAFLR i:1.000000
47 qid:28 #p:AT5G42480.1 s:MTAAEQVDLFVATPSNIPAESFEVYEVALALVAQAFIGK i:1.000000
47 qid:28 #p:AT5G42480.1 s:KPHLLQDADK i:1.000000
47 qid:28 #p:AT5G42480.1 s:QFQQLQQAK i:1.000000
47 qid:28 #p:AT5G42480.1 s:MWLGLDSEDSQYR i:1.000000
47 qid:28 #p:AT5G42480.1 s:DDNDDLPGLCK i:1.000000
47 qid:28 #p:AT5G42480.1 s:LLETWLAGVVFPR i:1.000000
47 qid:28 #p:AT5G42480.1 s:IGAEHVK i:1.000000
47 qid:28 #p:AT5G42480.1 s:ASAMQALQK i:1.000000
47 qid:28 #p:AT5G42480.1 s:ILAAGVAIGLISLFSQK i:1.000000
47 qid:28 #p:AT5G42480.1 s:SSSSFQR i:1.000000
47 qid:28 #p:AT5G42480.1 s:ADDSEALPR i:1.000000
47 qid:28 #p:AT5G42480.1 s:TAENIVSK i:1.000000
47 qid:28 #p:AT5G42480.1 s:SLAFGPDHR i:1.000000
47 qid:28 #p:AT5G42480.1 s:YEVFWSK i:1.000000
47 qid:28 #p:AT5G42480.1 s:ITEGSVLAS i:1.000000
1 qid:29 #p:AT4G28210.1 s:APPMPLLAAALAIGVR i:649371.000000
2 qid:29 #p:AT4G28210.1 s:AFYSGIVAYTPVR i:562341.000000
3 qid:29 #p:AT4G28210.1 s:DDVTSALPSAAVLAGVGEPWVR i:202381.000000
4 qid:29 #p:AT4G28210.1 s:AVLFELSNWR i:54058.000000
5 qid:29 #p:AT4G28210.1 s:AAFAILAFVGDLSK i:53728.000000
17 qid:29 #p:AT4G28210.1 s:MTLLALSSSLSSPSFFCR i:1.000000
17 qid:29 #p:AT4G28210.1 s:ISSLNGDNK i:1.000000
17 qid:29 #p:AT4G28210.1 s:LTNSPPQFLNAGASLR i:1.000000
17 qid:29 #p:AT4G28210.1 s:GGIEDDAER i:1.000000
17 qid:29 #p:AT4G28210.1 s:ESTMPDR i:1.000000
17 qid:29 #p:AT4G28210.1 s:EAPDSPIIWPWFVALGFLVYAWR i:1.000000
17 qid:29 #p:AT4G28210.1 s:FALALVFHFIGDPITSLISLVETAMYSVR i:1.000000
17 qid:29 #p:AT4G28210.1 s:ELTTVILLASSVLAIGEAVAPESISK i:1.000000
17 qid:29 #p:AT4G28210.1 s:QPYVVTIAGLVGYAAVQSYISEPFFWTVLLGLYGYSR i:1.000000
17 qid:29 #p:AT4G28210.1 s:VVAITGYLALAMYHNSTK i:1.000000
17 qid:29 #p:AT4G28210.1 s:TSSEEESQILR i:1.000000
17 qid:29 #p:AT4G28210.1 s:HLTWMIV i:1.000000
1 qid:30 #p:AT1G73060.1 s:AAFDSVDGISIGSLDDIPGTSVTNFFR i:17242001.000000
2 qid:30 #p:AT1G73060.1 s:SYEVLATDAANSLAFALQDSK i:11444001.000000
3 qid:30 #p:AT1G73060.1 s:FVETFASSTPALLFNLELDTLR i:9704301.000000
4 qid:30 #p:AT1G73060.1 s:EELLQVLGLQEEK i:5003201.000000
5 qid:30 #p:AT1G73060.1 s:TVAVAPFVLNYNGALFR i:4743601.000000
6 qid:30 #p:AT1G73060.1 s:GSSLEFLR i:3996001.000000
7 qid:30 #p:AT1G73060.1 s:QTDGSFACVAESPTR i:3293301.000000
8 qid:30 #p:AT1G73060.1 s:LEIDFPPLPSSISSYK i:2719501.000000
9 qid:30 #p:AT1G73060.1 s:ADLGLLGFPPK i:2495001.000000
10 qid:30 #p:AT1G73060.1 s:ACIVFPDKPEK i:2369201.000000
11 qid:30 #p:AT1G73060.1 s:GSSDDFIDANIQLAVTVVR i:2191801.000000
12 qid:30 #p:AT1G73060.1 s:FLSQFIPVFYIR i:2023001.000000
13 qid:30 #p:AT1G73060.1 s:EPPTLYIFINCSTR i:1535301.000000
14 qid:30 #p:AT1G73060.1 s:STLDFDFEDENEGTWEPK i:1457701.000000
15 qid:30 #p:AT1G73060.1 s:QYPGPWQVMLK i:605831.000000
16 qid:30 #p:AT1G73060.1 s:FTLGETK i:299411.000000
21 qid:30 #p:AT1G73060.1 s:MAMAIAMLPALFSSPSILTSR i:1.000000
21 qid:30 #p:AT1G73060.1 s:CGATANSGGAISSTSSNSDPR i:1.000000
21 qid:30 #p:AT1G73060.1 s:GVPLYKPK i:1.000000
21 qid:30 #p:AT1G73060.1 s:ELSFIEK i:1.000000
21 qid:30 #p:AT1G73060.1 s:SATWWEEDVELEASSNWR i:1.000000
1 qid:31 #p:AT5G40770.1 s:AAFGLGTAATVLNTSLFTVDGGER i:199811.000000
2 qid:31 #p:AT5G40770.1 s:GSQQAAVSFLSNLAK i:122121.000000
10 qid:31 #p:AT5G40770.1 s:MGSQQAAVSFLSNLAK i:1.000000
10 qid:31 #p:AT5G40770.1 s:GVMDQTVGEGTHFLIPILQRPHIFDIR i:1.000000
10 qid:31 #p:AT5G40770.1 s:TKPHTFSSISGTK i:1.000000
10 qid:31 #p:AT5G40770.1 s:VLSRPEVSR i:1.000000
10 qid:31 #p:AT5G40770.1 s:AVVAQFNADQLLTERPHVSALVR i:1.000000
10 qid:31 #p:AT5G40770.1 s:DFNIVLDDVAITHLSYGVEFSR i:1.000000
10 qid:31 #p:AT5G40770.1 s:EIASTLAR i:1.000000
10 qid:31 #p:AT5G40770.1 s:SPNVAYLPGGQSMLFALNR i:1.000000
1 qid:32 #p:AT1G74850.1 s:DLVLGNPSVSVEK i:1256001.000000
2 qid:32 #p:AT1G74850.1 s:TMNDGGIVPDLTTYSHLVETFGK i:1184701.000000
3 qid:32 #p:AT1G74850.1 s:DTFNAQIEAYK i:327961.000000
4 qid:32 #p:AT1G74850.1 s:SSNTDPDAATYNILIEVFGEGGYFK i:315801.000000
5 qid:32 #p:AT1G74850.1 s:LSLNDFALVFK i:174641.000000
6 qid:32 #p:AT1G74850.1 s:YETSLELLDR i:144901.000000
7 qid:32 #p:AT1G74850.1 s:VCDLLGEMASGGSLPDITSYNVLLEAYAK i:141221.000000
8 qid:32 #p:AT1G74850.1 s:AAFSFLQDHVSSSFSFTGWNGGR i:83361.000000
9 qid:32 #p:AT1G74850.1 s:YSYDVESLINK i:77494.000000
10 qid:32 #p:AT1G74850.1 s:HEGIQPDIVTYNTLLSACAIR i:66604.000000
46 qid:32 #p:AT1G74850.1 s:MNLAIPNPNSHHLSFLIQNSSFIGNR i:1.000000
46 qid:32 #p:AT1G74850.1 s:FLSGGNR i:1.000000
46 qid:32 #p:AT1G74850.1 s:KPCSFSGK i:1.000000
46 qid:32 #p:AT1G74850.1 s:LSSLPPR i:1.000000
46 qid:32 #p:AT1G74850.1 s:QIWCKPNEHIYTIMISLLGR i:1.000000
46 qid:32 #p:AT1G74850.1 s:CLEVFDEMPSQGVSR i:1.000000
46 qid:32 #p:AT1G74850.1 s:SVFSYTALINAYGR i:1.000000
46 qid:32 #p:AT1G74850.1 s:ISPSILTYNTVINACAR i:1.000000
46 qid:32 #p:AT1G74850.1 s:GGLDWEGLLGLFAEMR i:1.000000
46 qid:32 #p:AT1G74850.1 s:GLGDEAEMVFR i:1.000000
46 qid:32 #p:AT1G74850.1 s:EAMGVFHQMQAAGCTPNANTYSVLLNLFGQSGR i:1.000000
46 qid:32 #p:AT1G74850.1 s:QLFLEMK i:1.000000
46 qid:32 #p:AT1G74850.1 s:EVVTLFHDMVEENIEPDMETYEGIIFACGK i:1.000000
46 qid:32 #p:AT1G74850.1 s:GGLHEDAR i:1.000000
46 qid:32 #p:AT1G74850.1 s:ILQYMTANDIVPSSK i:1.000000
46 qid:32 #p:AT1G74850.1 s:AYTGVIEAFGQAALYEEALVAFNTMHEVGSNPSIETFHSLLYSFAR i:1.000000
46 qid:32 #p:AT1G74850.1 s:ESEAILSR i:1.000000
46 qid:32 #p:AT1G74850.1 s:LVDSGIPR i:1.000000
46 qid:32 #p:AT1G74850.1 s:TYVDMEK i:1.000000
46 qid:32 #p:AT1G74850.1 s:TLEAVLSVYSFAR i:1.000000
46 qid:32 #p:AT1G74850.1 s:EQFEEMK i:1.000000
46 qid:32 #p:AT1G74850.1 s:ASDILPSIMCYCMMLAVYGK i:1.000000
46 qid:32 #p:AT1G74850.1 s:WDDVNELLEEMLSNR i:1.000000
46 qid:32 #p:AT1G74850.1 s:VSNIHQVIGQMIK i:1.000000
46 qid:32 #p:AT1G74850.1 s:GDYDDDSNWQIVEYVLDK i:1.000000
46 qid:32 #p:AT1G74850.1 s:LNSEGCGLGIR i:1.000000
46 qid:32 #p:AT1G74850.1 s:FYNALLDALWWLGQK i:1.000000
46 qid:32 #p:AT1G74850.1 s:VLNEATK i:1.000000
46 qid:32 #p:AT1G74850.1 s:GLFPELFR i:1.000000
46 qid:32 #p:AT1G74850.1 s:LVWSVDVHR i:1.000000
46 qid:32 #p:AT1G74850.1 s:MSEGGMYTALSVWLNDINDMLLK i:1.000000
46 qid:32 #p:AT1G74850.1 s:GDLPQLAVVVSVR i:1.000000
46 qid:32 #p:AT1G74850.1 s:EPTSEESENK i:1.000000
46 qid:32 #p:AT1G74850.1 s:NLVALANSPIFAAGTR i:1.000000
46 qid:32 #p:AT1G74850.1 s:ASTSSDTNHSGNPTQR i:1.000000
46 qid:32 #p:AT1G74850.1 s:ELAGSTA i:1.000000
1 qid:33 #p:AT1G45474.1 s:TIIQTLFTSTS i:11896001.000000
2 qid:33 #p:AT1G45474.1 s:YMDFVSPGSQAK i:9070701.000000
3 qid:33 #p:AT1G45474.1 s:FAMLGVAGILFTDLLR i:8324401.000000
4 qid:33 #p:AT1G45474.1 s:NLPVWYEAGAVK i:6252901.000000
5 qid:33 #p:AT1G45474.1 s:EGSFFFGLEAALEGLEPGYPGGPLLNPLGLAK i:1660601.000000
6 qid:33 #p:AT1G45474.1 s:FDFASTK i:1650701.000000
7 qid:33 #p:AT1G45474.1 s:ATWLPGLNPPPYLDGNLAGDYGFDPLGLGEDPESLK i:1286201.000000
8 qid:33 #p:AT1G45474.1 s:TLIVVQFLLMGFAETK i:384911.000000
9 qid:33 #p:AT1G45474.1 s:AAGGGINPTVAVER i:229451.000000
10 qid:33 #p:AT1G45474.1 s:WYVQAELVHSR i:115751.000000
14 qid:33 #p:AT1G45474.1 s:GGITGGFLHHR i:1.000000
14 qid:33 #p:AT1G45474.1 s:DASSVITR i:1.000000
14 qid:33 #p:AT1G45474.1 s:DVQNAHDWK i:1.000000
14 qid:33 #p:AT1G45474.1 s:LAMMAMLGFFVQASVTHTGPIDNLVEHLSNPWHK i:1.000000
1 qid:34 #p:AT1G56500.1 s:NVLDSTPLPTR i:11130001.000000
2 qid:34 #p:AT1G56500.1 s:LLAGGDPYFSENLFK i:8595701.000000
3 qid:34 #p:AT1G56500.1 s:APDAGGLQLQGTR i:8399801.000000
4 qid:34 #p:AT1G56500.1 s:LAIDTLNNR i:7478601.000000
5 qid:34 #p:AT1G56500.1 s:LFVADTNNSLIR i:7071301.000000
6 qid:34 #p:AT1G56500.1 s:NLNGSTPQTTSFAQPSGISLGPDLK i:7018601.000000
7 qid:34 #p:AT1G56500.1 s:ALDLQTGGSR i:6886601.000000
8 qid:34 #p:AT1G56500.1 s:GAQLSEPAGLAITENGR i:6067801.000000
9 qid:34 #p:AT1G56500.1 s:VQQFVDYIADLESK i:5500501.000000
10 qid:34 #p:AT1G56500.1 s:SPSFTQNQGEGR i:5384301.000000
11 qid:34 #p:AT1G56500.1 s:TTLSEAILK i:4946101.000000
12 qid:34 #p:AT1G56500.1 s:EAYIADSESSSIR i:4854201.000000
13 qid:34 #p:AT1G56500.1 s:NSTAMLEENTVSDK i:4390101.000000
14 qid:34 #p:AT1G56500.1 s:FLGGVASVK i:4215701.000000
15 qid:34 #p:AT1G56500.1 s:ISLPDGYHFSK i:4104001.000000
16 qid:34 #p:AT1G56500.1 s:AAGLSLTMFDAIVSADAFENLKPAPDIFLAAAK i:3685301.000000
17 qid:34 #p:AT1G56500.1 s:NLLYVADTENHALR i:3280201.000000
18 qid:34 #p:AT1G56500.1 s:DLDDVVAAALTYYGGK i:2877301.000000
19 qid:34 #p:AT1G56500.1 s:VYIAMAGQHQIWEYSVLDGITR i:2677801.000000
20 qid:34 #p:AT1G56500.1 s:LDWLNTAPLQFR i:2321001.000000
21 qid:34 #p:AT1G56500.1 s:VESELSASPTITFTVTPR i:1992601.000000
22 qid:34 #p:AT1G56500.1 s:EIDFVNER i:1835801.000000
23 qid:34 #p:AT1G56500.1 s:VIAQIAGEGHR i:1367501.000000
24 qid:34 #p:AT1G56500.1 s:YAKPESGIGFPGALELVTECK i:1365401.000000
25 qid:34 #p:AT1G56500.1 s:FFEIYLDK i:1323801.000000
26 qid:34 #p:AT1G56500.1 s:YDISHPVVNDGDMYMWR i:1238401.000000
27 qid:34 #p:AT1G56500.1 s:VSAVLFDMDGVLCNSEDLSR i:1096801.000000
28 qid:34 #p:AT1G56500.1 s:DMPFTVVGVHSAK i:948621.000000
29 qid:34 #p:AT1G56500.1 s:VFSGNGYER i:793671.000000
30 qid:34 #p:AT1G56500.1 s:GVQPPTPK i:725341.000000
31 qid:34 #p:AT1G56500.1 s:AAVDVFTEMGVEVTVDDFVPFMGTGEAK i:692781.000000
32 qid:34 #p:AT1G56500.1 s:LFISDSNHNR i:415021.000000
33 qid:34 #p:AT1G56500.1 s:EDEVCLYQSVQFEVPFK i:249301.000000
34 qid:34 #p:AT1G56500.1 s:LSVAAESPAATIATDDWGK i:27788.000000
62 qid:34 #p:AT1G56500.1 s:QTATTVPEFPSK i:1.000000
62 qid:34 #p:AT1G56500.1 s:LTSPPSVFSQSR i:1.000000
62 qid:34 #p:AT1G56500.1 s:LSSSSLIPIR i:1.000000
62 qid:34 #p:AT1G56500.1 s:STFTGFR i:1.000000
62 qid:34 #p:AT1G56500.1 s:TGVYLSK i:1.000000
62 qid:34 #p:AT1G56500.1 s:TTALQSSTK i:1.000000
62 qid:34 #p:AT1G56500.1 s:GFDPDAAK i:1.000000
62 qid:34 #p:AT1G56500.1 s:VAVASSADR i:1.000000
62 qid:34 #p:AT1G56500.1 s:ILGVPTSECVVIEDALAGVQAAQAANMR i:1.000000
62 qid:34 #p:AT1G56500.1 s:DAGPSMIR i:1.000000
62 qid:34 #p:AT1G56500.1 s:DDIGNISINDILTGGSDSTR i:1.000000
62 qid:34 #p:AT1G56500.1 s:TSANGFQGSR i:1.000000
62 qid:34 #p:AT1G56500.1 s:YGSLGIALSCVYFAATNWK i:1.000000
62 qid:34 #p:AT1G56500.1 s:AMQYASPK i:1.000000
62 qid:34 #p:AT1G56500.1 s:ALWNALVGAK i:1.000000
62 qid:34 #p:AT1G56500.1 s:VVILDFWTYCCINCMHVLPDLEFLEK i:1.000000
62 qid:34 #p:AT1G56500.1 s:ELGINSWPTFAVVSPNGK i:1.000000
62 qid:34 #p:AT1G56500.1 s:LATSPLK i:1.000000
62 qid:34 #p:AT1G56500.1 s:IIVTDLEGNFIVQIGSSGEEGFQDGSFEDAAFNRPQGLAYNAK i:1.000000
62 qid:34 #p:AT1G56500.1 s:VQTLAGNGTK i:1.000000
62 qid:34 #p:AT1G56500.1 s:GSDYQGGR i:1.000000
62 qid:34 #p:AT1G56500.1 s:QLLNSPWDVCFEPVNEK i:1.000000
62 qid:34 #p:AT1G56500.1 s:FGDNDGVGAEVLLQHPLGVLCANDGQIYLTDSYNHK i:1.000000
62 qid:34 #p:AT1G56500.1 s:VVTLAGTGK i:1.000000
62 qid:34 #p:AT1G56500.1 s:GEDSEILTLELK i:1.000000
62 qid:34 #p:AT1G56500.1 s:VDSVTSR i:1.000000
62 qid:34 #p:AT1G56500.1 s:EGDLNLK i:1.000000
62 qid:34 #p:AT1G56500.1 s:FVVDVEPENAVAIDPTEGTLSPEGSTMLHFIQSSTSASVGK i:1.000000
1 qid:35 #p:AT3G48420.1 s:LVDQALTNGVK i:724671.000000
2 qid:35 #p:AT3G48420.1 s:AVSAIVSCLLGPER i:352721.000000
3 qid:35 #p:AT3G48420.1 s:AAGMTCIVTK i:215271.000000
4 qid:35 #p:AT3G48420.1 s:FDLAFCGSLLR i:179861.000000
19 qid:35 #p:AT3G48420.1 s:ISLSLASLSPSSSSSSIQSK i:1.000000
19 qid:35 #p:AT3G48420.1 s:LSPSFIPNAAPAK i:1.000000
19 qid:35 #p:AT3G48420.1 s:AKPMVYR i:1.000000
19 qid:35 #p:AT3G48420.1 s:SVGVTCSASSSLTTLPSALLFDCDGVLVDTEK i:1.000000
19 qid:35 #p:AT3G48420.1 s:ISFNDTFK i:1.000000
19 qid:35 #p:AT3G48420.1 s:DLNVTWDVDLYGELLK i:1.000000
19 qid:35 #p:AT3G48420.1 s:MTAYFNK i:1.000000
19 qid:35 #p:AT3G48420.1 s:EFIAGLHK i:1.000000
19 qid:35 #p:AT3G48420.1 s:TELFMVLIEK i:1.000000
19 qid:35 #p:AT3G48420.1 s:LLPLRPGVAK i:1.000000
19 qid:35 #p:AT3G48420.1 s:VAVCSTSNEK i:1.000000
19 qid:35 #p:AT3G48420.1 s:IFAGDVVPK i:1.000000
19 qid:35 #p:AT3G48420.1 s:KPDPAIYNLAAETLGVDPSK i:1.000000
19 qid:35 #p:AT3G48420.1 s:CVVVEDSAIGLAAAK i:1.000000
19 qid:35 #p:AT3G48420.1 s:SGYTADEDFENADAVFDCIGDPPEER i:1.000000
1 qid:36 #p:AT3G08580.1 s:GFTNFALDFLMGGVSAAVSK i:3532301.000000
2 qid:36 #p:AT3G08580.1 s:AVAGAGVLSGYDK i:1599201.000000
3 qid:36 #p:AT3G08580.1 s:TDGIAGLYR i:620891.000000
4 qid:36 #p:AT3G08580.1 s:GFNISCVGIIVYR i:141421.000000
5 qid:36 #p:AT3G08580.1 s:DEGFGSLWR i:19260.000000
15 qid:36 #p:AT3G08580.1 s:MVDQVQHPTIAQK i:1.000000
15 qid:36 #p:AT3G08580.1 s:AAGQFMR i:1.000000
15 qid:36 #p:AT3G08580.1 s:DVQVGYQRPSMYQR i:1.000000
15 qid:36 #p:AT3G08580.1 s:HATYGNYSNAAFQFPPTSR i:1.000000
15 qid:36 #p:AT3G08580.1 s:MLATTASPVFVQTPGEK i:1.000000
15 qid:36 #p:AT3G08580.1 s:GIGDCFGR i:1.000000
15 qid:36 #p:AT3G08580.1 s:QFDGLVDVYR i:1.000000
15 qid:36 #p:AT3G08580.1 s:GLYFGLYDSVKPVLLTGDLQDSFFASFALGWVITNGAGLASYPIDTVR i:1.000000
15 qid:36 #p:AT3G08580.1 s:SSLDAFK i:1.000000
15 qid:36 #p:AT3G08580.1 s:LQLIVFGK i:1.000000
1 qid:37 #p:AT5G58270.1 s:GGNIEFENVHFSYLPER i:1090001.000000
2 qid:37 #p:AT5G58270.1 s:LSATEEEVYEAAR i:807561.000000
3 qid:37 #p:AT5G58270.1 s:ILDGISFVVPAGK i:789841.000000
4 qid:37 #p:AT5G58270.1 s:FFDTDSGNIR i:751521.000000
5 qid:37 #p:AT5G58270.1 s:SDITNTSDAKPLVLK i:542291.000000
6 qid:37 #p:AT5G58270.1 s:ETIQSLVDMK i:369451.000000
7 qid:37 #p:AT5G58270.1 s:VIAALGFLVGAK i:264921.000000
8 qid:37 #p:AT5G58270.1 s:SMFQLLEEK i:257781.000000
9 qid:37 #p:AT5G58270.1 s:SPAILLCDEATSALDSTTEAEILNALK i:251941.000000
10 qid:37 #p:AT5G58270.1 s:AAIHETISNFPDK i:92026.000000
37 qid:37 #p:AT5G58270.1 s:APGLLLCR i:1.000000
37 qid:37 #p:AT5G58270.1 s:VNLQPQPK i:1.000000
37 qid:37 #p:AT5G58270.1 s:IPSFSYSLR i:1.000000
37 qid:37 #p:AT5G58270.1 s:LHNGFSNYIR i:1.000000
37 qid:37 #p:AT5G58270.1 s:TSPVINAFLSDNSPSPSPSPSPIR i:1.000000
37 qid:37 #p:AT5G58270.1 s:SSMLNGR i:1.000000
37 qid:37 #p:AT5G58270.1 s:LFSTSTPNPDQTTTK i:1.000000
37 qid:37 #p:AT5G58270.1 s:TTSSDSDSAMADMK i:1.000000
37 qid:37 #p:AT5G58270.1 s:TLAGYLWMR i:1.000000
37 qid:37 #p:AT5G58270.1 s:VLNVQVPFLFK i:1.000000
37 qid:37 #p:AT5G58270.1 s:LAVDWLASATGTGASLTTFAATNPTLLTVFATPAAVLIGYGIAR i:1.000000
37 qid:37 #p:AT5G58270.1 s:TGSSAFNELR i:1.000000
37 qid:37 #p:AT5G58270.1 s:VFSHLHDLDLR i:1.000000
37 qid:37 #p:AT5G58270.1 s:ETGGLNR i:1.000000
37 qid:37 #p:AT5G58270.1 s:AINFILSAMVFNVVPTILEISMVSGILAYK i:1.000000
37 qid:37 #p:AT5G58270.1 s:FGAAFAWITSLSVGSYIVFTLAVTQWR i:1.000000
37 qid:37 #p:AT5G58270.1 s:ADNDASTR i:1.000000
37 qid:37 #p:AT5G58270.1 s:YFNNEGYEAEK i:1.000000
37 qid:37 #p:AT5G58270.1 s:YEDAALQTQR i:1.000000
37 qid:37 #p:AT5G58270.1 s:SLAFLNFGQSIIFSTALSTAMVLCSQGIMNGQMTVGDLVMVNGLLFQLSLPLNFLGSVYR i:1.000000
37 qid:37 #p:AT5G58270.1 s:SVAIVGTSGSGK i:1.000000
37 qid:37 #p:AT5G58270.1 s:SSIGVVPQDTVLFNDTIFHNIHYGR i:1.000000
37 qid:37 #p:AT5G58270.1 s:YSTIVGER i:1.000000
37 qid:37 #p:AT5G58270.1 s:TSIFIAHR i:1.000000
37 qid:37 #p:AT5G58270.1 s:LTTAMQCDEIVVLENGK i:1.000000
37 qid:37 #p:AT5G58270.1 s:VVEQGPHDELLGK i:1.000000
37 qid:37 #p:AT5G58270.1 s:YAQLWTQQNSSVDMLDAAIK i:1.000000
1 qid:38 #p:AT1G32220.1 s:YPTSGVVLRPGFIYGK i:5360101.000000
2 qid:38 #p:AT1G32220.1 s:AAISNGIEVVSVSR i:4303101.000000
3 qid:38 #p:AT1G32220.1 s:INGEANVTAVNAAK i:3696601.000000
4 qid:38 #p:AT1G32220.1 s:VNGIEVPLDLVGEPLDK i:2448701.000000
5 qid:38 #p:AT1G32220.1 s:VVVLGGNGFVGSAICK i:1122801.000000
6 qid:38 #p:AT1G32220.1 s:FVLITVHDYNLPPFILSNGYFTGK i:547641.000000
7 qid:38 #p:AT1G32220.1 s:DDDFFGIFTIEQIK i:217291.000000
13 qid:38 #p:AT1G32220.1 s:MTSFLSFSAISAHPPTFSGASFRPR i:1.000000
13 qid:38 #p:AT1G32220.1 s:CTYAEAGLSSASWSAPIDIVADVK i:1.000000
13 qid:38 #p:AT1G32220.1 s:SGRPNFEDSWLDQVTWVTGDVFYLNWDEVLLGATAVVSTIGGFGNEEQMK i:1.000000
13 qid:38 #p:AT1G32220.1 s:NAEAELLSK i:1.000000
13 qid:38 #p:AT1G32220.1 s:IYDSAER i:1.000000
13 qid:38 #p:AT1G32220.1 s:SLPASDLILAPPVNVDDLALAVINAVK i:1.000000
1 qid:39 #p:AT1G68830.1 s:SDSNLIQFNR i:12203001.000000
2 qid:39 #p:AT1G68830.1 s:DVKPQNIIFSEGSR i:10424001.000000
3 qid:39 #p:AT1G68830.1 s:IIDLGAAADLR i:10170001.000000
4 qid:39 #p:AT1G68830.1 s:VGINYIPK i:7064501.000000
5 qid:39 #p:AT1G68830.1 s:DGGFTETQLQELR i:6503801.000000
6 qid:39 #p:AT1G68830.1 s:EFPYNVETIILGK i:5924401.000000
7 qid:39 #p:AT1G68830.1 s:YEGESTLAGLMQSK i:4157001.000000
8 qid:39 #p:AT1G68830.1 s:LGEGSFGVVYK i:3931401.000000
9 qid:39 #p:AT1G68830.1 s:NALASALR i:3307001.000000
10 qid:39 #p:AT1G68830.1 s:QGLLALSVMQNLR i:857011.000000
11 qid:39 #p:AT1G68830.1 s:AALAHPYFDR i:505901.000000
12 qid:39 #p:AT1G68830.1 s:SNEEGEYVLK i:487021.000000
13 qid:39 #p:AT1G68830.1 s:ATQQDYSEAANWVIQLMAK i:355961.000000
14 qid:39 #p:AT1G68830.1 s:ATEYGAVEIWMNER i:296291.000000
15 qid:39 #p:AT1G68830.1 s:ACGNSCADFVYGFLDK i:149841.000000
16 qid:39 #p:AT1G68830.1 s:DDFVVGK i:128691.000000
17 qid:39 #p:AT1G68830.1 s:GFELVDLDGGIGWELLTSMVR i:102201.000000
18 qid:39 #p:AT1G68830.1 s:QLLFALDGLHSTGIIHR i:38076.000000
30 qid:39 #p:AT1G68830.1 s:MATISPGGAYIGTPSPFLGK i:1.000000
30 qid:39 #p:AT1G68830.1 s:LKPFSLTSPILSFKPTVK i:1.000000
30 qid:39 #p:AT1G68830.1 s:AQLIDTVHNLFIGVGVGLPCTVMECGDMIYR i:1.000000
30 qid:39 #p:AT1G68830.1 s:SNGLTITAPGVALALTALSYLWATPGVAPGFFDMFVLAFVER i:1.000000
30 qid:39 #p:AT1G68830.1 s:LFRPTFR i:1.000000
30 qid:39 #p:AT1G68830.1 s:GPEYWLLWK i:1.000000
30 qid:39 #p:AT1G68830.1 s:IIQTIMR i:1.000000
30 qid:39 #p:AT1G68830.1 s:EFLLDPR i:1.000000
30 qid:39 #p:AT1G68830.1 s:YAAPEQYIMSTQTPSAPSAPVAAALSPVLWQMNLPDR i:1.000000
30 qid:39 #p:AT1G68830.1 s:FDIYSIGLIFLQMAFPSLR i:1.000000
30 qid:39 #p:AT1G68830.1 s:CDYDLTAWR i:1.000000
30 qid:39 #p:AT1G68830.1 s:TVTETIDEISDGR i:1.000000
1 qid:40 #p:AT2G13360.1 s:AALDLIFEEGLENIIAR i:3139701.000000
2 qid:40 #p:AT2G13360.1 s:SPAIPALTK i:1793401.000000
3 qid:40 #p:AT2G13360.1 s:AICIVHNETATGVTNDISAVR i:568831.000000
4 qid:40 #p:AT2G13360.1 s:MDYMYGPGR i:357431.000000
5 qid:40 #p:AT2G13360.1 s:ALSLPTGLGIVCASPK i:217531.000000
6 qid:40 #p:AT2G13360.1 s:YNLSLGLGLNK i:209681.000000
7 qid:40 #p:AT2G13360.1 s:VFFDWNDYLK i:185361.000000
8 qid:40 #p:AT2G13360.1 s:MDEWGVDVALTGSQK i:85938.000000
21 qid:40 #p:AT2G13360.1 s:HHLFVPGPVNIPEPVIR i:1.000000
21 qid:40 #p:AT2G13360.1 s:TLLEDVK i:1.000000
21 qid:40 #p:AT2G13360.1 s:TTSGTPFLFPTTGTGAWESALTNTLSPGDR i:1.000000
21 qid:40 #p:AT2G13360.1 s:IVSFLIGQFSLLWIDQQK i:1.000000
21 qid:40 #p:AT2G13360.1 s:LNFNVDVVESDWGQGANLQVLASK i:1.000000
21 qid:40 #p:AT2G13360.1 s:LSQDENHTIK i:1.000000
21 qid:40 #p:AT2G13360.1 s:TLLDHYK i:1.000000
21 qid:40 #p:AT2G13360.1 s:HPALLLVDGVSSICALDFR i:1.000000
21 qid:40 #p:AT2G13360.1 s:LGTYWPYTPSIQLLYGLR i:1.000000
21 qid:40 #p:AT2G13360.1 s:LAVEAWGLK i:1.000000
21 qid:40 #p:AT2G13360.1 s:EEWISNTVTAVMVPPHIDGSEIVR i:1.000000
21 qid:40 #p:AT2G13360.1 s:IGHLGNVNELQLLGCLAGVEMILK i:1.000000
21 qid:40 #p:AT2G13360.1 s:DVGYPVVMGSGVAAASTYLQHHIPLIPSR i:1.000000
1 qid:41 #p:AT4G18240.1 s:VGGLGDVVAGLGK i:519881.000000
2 qid:41 #p:AT4G18240.1 s:QAEQAVIVLQQNQDLR i:377571.000000
3 qid:41 #p:AT4G18240.1 s:VETLQLLLDR i:312381.000000
4 qid:41 #p:AT4G18240.1 s:AALELLLQSGK i:291791.000000
5 qid:41 #p:AT4G18240.1 s:GAIIFSNIVTTVSPTYAQEVR i:222281.000000
6 qid:41 #p:AT4G18240.1 s:LVSSPTSSGLYVVHIAAEMAPVAK i:203571.000000
7 qid:41 #p:AT4G18240.1 s:LSVSQEDVSQLSTLK i:91104.000000
53 qid:41 #p:AT4G18240.1 s:LSSFCFLTHGLAGISCER i:1.000000
53 qid:41 #p:AT4G18240.1 s:FFYLPSR i:1.000000
53 qid:41 #p:AT4G18240.1 s:LVSTSCK i:1.000000
53 qid:41 #p:AT4G18240.1 s:GSPKPILSINSGLQSNNDEESDLENGSADSVPSLK i:1.000000
53 qid:41 #p:AT4G18240.1 s:GSSIHGSIDMNHADENLEK i:1.000000
53 qid:41 #p:AT4G18240.1 s:DDIQTTEVTR i:1.000000
53 qid:41 #p:AT4G18240.1 s:GESIHATIDIGHDDGK i:1.000000
53 qid:41 #p:AT4G18240.1 s:NLDNITVPEVAK i:1.000000
53 qid:41 #p:AT4G18240.1 s:SEGEQISDGQFGELMTMIR i:1.000000
53 qid:41 #p:AT4G18240.1 s:ATALDDLNK i:1.000000
53 qid:41 #p:AT4G18240.1 s:EALQGEINVLEMK i:1.000000
53 qid:41 #p:AT4G18240.1 s:LSETDER i:1.000000
53 qid:41 #p:AT4G18240.1 s:AHVELLEEQLEK i:1.000000
53 qid:41 #p:AT4G18240.1 s:HEMISPIESDGYVLALSK i:1.000000
53 qid:41 #p:AT4G18240.1 s:LENLSLR i:1.000000
53 qid:41 #p:AT4G18240.1 s:NDIEMLK i:1.000000
53 qid:41 #p:AT4G18240.1 s:SELDSVK i:1.000000
53 qid:41 #p:AT4G18240.1 s:ECSGLESSVK i:1.000000
53 qid:41 #p:AT4G18240.1 s:IECTDLWAK i:1.000000
53 qid:41 #p:AT4G18240.1 s:IQQYNELMQHK i:1.000000
53 qid:41 #p:AT4G18240.1 s:VTLLEER i:1.000000
53 qid:41 #p:AT4G18240.1 s:SDAEIFSYVQLYQESIK i:1.000000
53 qid:41 #p:AT4G18240.1 s:EFQETLESLK i:1.000000
53 qid:41 #p:AT4G18240.1 s:DEPVDDMPWDYWSR i:1.000000
53 qid:41 #p:AT4G18240.1 s:LLLTVDGWLLEK i:1.000000
53 qid:41 #p:AT4G18240.1 s:IASNDADLLR i:1.000000
53 qid:41 #p:AT4G18240.1 s:IHDTYIDVK i:1.000000
53 qid:41 #p:AT4G18240.1 s:DAISAFLK i:1.000000
53 qid:41 #p:AT4G18240.1 s:GHLVEIILPK i:1.000000
53 qid:41 #p:AT4G18240.1 s:YDCMQYDR i:1.000000
53 qid:41 #p:AT4G18240.1 s:ALDTVVESYFDGK i:1.000000
53 qid:41 #p:AT4G18240.1 s:IWIGTVEGLPVHFIEPQHPSK i:1.000000
53 qid:41 #p:AT4G18240.1 s:GQFYGEQDDFR i:1.000000
53 qid:41 #p:AT4G18240.1 s:KPDIIHCHDWQTAFVAPLYWDLYAPK i:1.000000
53 qid:41 #p:AT4G18240.1 s:ICFTCHNFEYQGTASASELGSCGLDVNQLNRPDR i:1.000000
53 qid:41 #p:AT4G18240.1 s:MQDHSSGDR i:1.000000
53 qid:41 #p:AT4G18240.1 s:GLHSTLNFHSK i:1.000000
53 qid:41 #p:AT4G18240.1 s:FIGILNGIDTDSWNPATDPFLK i:1.000000
53 qid:41 #p:AT4G18240.1 s:QLGLSSAESR i:1.000000
53 qid:41 #p:AT4G18240.1 s:RPLVGCITR i:1.000000
53 qid:41 #p:AT4G18240.1 s:TLELGGQFVLLGSSPVPHIQR i:1.000000
53 qid:41 #p:AT4G18240.1 s:EFEGIEQQFK i:1.000000
53 qid:41 #p:AT4G18240.1 s:YDEALSHTIYAASDLFIIPSIFEPCGLTQMIAMR i:1.000000
53 qid:41 #p:AT4G18240.1 s:YGSIPIAR i:1.000000
53 qid:41 #p:AT4G18240.1 s:TGGLNDSVFDIDDDTIPTQFQNGFTFQTADEQGFNYALER i:1.000000
53 qid:41 #p:AT4G18240.1 s:VMSIDFSWGSSATQYEELYTR i:1.000000
1 qid:42 #p:AT2G28000.1 s:TNDSAGDGTTTASILAR i:6868801.000000
2 qid:42 #p:AT2G28000.1 s:ALLSPAALIAQNAGVEGEVVVEK i:6602401.000000
3 qid:42 #p:AT2G28000.1 s:NVVLDEFGSPK i:6533601.000000
4 qid:42 #p:AT2G28000.1 s:VVNDGVTIAR i:5985601.000000
5 qid:42 #p:AT2G28000.1 s:GVLNVVAVK i:5929101.000000
6 qid:42 #p:AT2G28000.1 s:LLAEFENAR i:5589301.000000
7 qid:42 #p:AT2G28000.1 s:AIELPNAMENAGAALIR i:5453801.000000
8 qid:42 #p:AT2G28000.1 s:GYISPQFVTNPEK i:4961601.000000
9 qid:42 #p:AT2G28000.1 s:VGAATETELEDR i:4613201.000000
10 qid:42 #p:AT2G28000.1 s:APLLIIAEDVTGEALATLVVNK i:4602301.000000
11 qid:42 #p:AT2G28000.1 s:APAAAAPEGLMV i:3082601.000000
12 qid:42 #p:AT2G28000.1 s:VLITDQK i:2487301.000000
13 qid:42 #p:AT2G28000.1 s:NATFAAIEEGIVPGGGAALVHLSTVIPAIK i:2195101.000000
14 qid:42 #p:AT2G28000.1 s:LGADIVQK i:2055401.000000
15 qid:42 #p:AT2G28000.1 s:HGLLSVTSGANPVSLK i:1589001.000000
16 qid:42 #p:AT2G28000.1 s:TVQGLIEELQK i:1566301.000000
17 qid:42 #p:AT2G28000.1 s:AVASISAGNDDLIGSMIADAIDK i:1349201.000000
18 qid:42 #p:AT2G28000.1 s:LADCVGLTLGPR i:1244201.000000
19 qid:42 #p:AT2G28000.1 s:ELFETDSVYDSEK i:1214201.000000
20 qid:42 #p:AT2G28000.1 s:DSTTLIADAASK i:225161.000000
21 qid:42 #p:AT2G28000.1 s:AMLQDIAILTGAEYLAMDMSLLVENATIDQLGIAR i:77047.000000
32 qid:42 #p:AT2G28000.1 s:MASANALSSASVLCSSR i:1.000000
32 qid:42 #p:AT2G28000.1 s:LGGGNQQQGQR i:1.000000
32 qid:42 #p:AT2G28000.1 s:EIAFDQHSR i:1.000000
32 qid:42 #p:AT2G28000.1 s:AALQAGIDK i:1.000000
32 qid:42 #p:AT2G28000.1 s:VGPDGVLSIESSSSFETTVEVEEGMEIDR i:1.000000
32 qid:42 #p:AT2G28000.1 s:DIIPILEK i:1.000000
32 qid:42 #p:AT2G28000.1 s:APGFGER i:1.000000
32 qid:42 #p:AT2G28000.1 s:LSGGVAVIK i:1.000000
32 qid:42 #p:AT2G28000.1 s:ETFEDADER i:1.000000
32 qid:42 #p:AT2G28000.1 s:IMFSDWENGYNAMTDTYENLFEAGVIDPAK i:1.000000
32 qid:42 #p:AT2G28000.1 s:CALQNAASVAGMVLTTQAIVVDKPKPK i:1.000000
1 qid:43 #p:AT5G27290.1 s:EGSLNIQAGSAFVDYEFLEEVNSGK i:1393601.000000
2 qid:43 #p:AT5G27290.1 s:AALSLVK i:1229401.000000
3 qid:43 #p:AT5G27290.1 s:LYTLEELK i:1038301.000000
4 qid:43 #p:AT5G27290.1 s:GYTLSSLEALQK i:1012001.000000
5 qid:43 #p:AT5G27290.1 s:WSVLNTILLLR i:457871.000000
20 qid:43 #p:AT5G27290.1 s:MVMLLHSVGLIPCSNQQK i:1.000000
20 qid:43 #p:AT5G27290.1 s:SFLFHSYYR i:1.000000
20 qid:43 #p:AT5G27290.1 s:CIVCSSETGLSIR i:1.000000
20 qid:43 #p:AT5G27290.1 s:QALEQVDSK i:1.000000
20 qid:43 #p:AT5G27290.1 s:LSSGDER i:1.000000
20 qid:43 #p:AT5G27290.1 s:DLQGKPDGLR i:1.000000
20 qid:43 #p:AT5G27290.1 s:LNGINAASLLSPTDTTLGSIER i:1.000000
20 qid:43 #p:AT5G27290.1 s:NLQIAAVSGGIVAWK i:1.000000
20 qid:43 #p:AT5G27290.1 s:AFDLSSQQLFFLTLGFMFLWTLDLVSFNGGIGSLVLDTTGHTFSQR i:1.000000
20 qid:43 #p:AT5G27290.1 s:VVQHEAGHFLVAYLVGILPR i:1.000000
20 qid:43 #p:AT5G27290.1 s:VSATMLNR i:1.000000
20 qid:43 #p:AT5G27290.1 s:FSCIALAGVATEYLLYGYAEGGLDDISK i:1.000000
20 qid:43 #p:AT5G27290.1 s:SLGFTQK i:1.000000
20 qid:43 #p:AT5G27290.1 s:LAQAMSK i:1.000000
20 qid:43 #p:AT5G27290.1 s:GESVGSCIQIIEDSIDPSDI i:1.000000
1 qid:44 #p:AT1G67700.2 s:AALSTSDVIELPTQDQLK i:33862001.000000
2 qid:44 #p:AT1G67700.2 s:MANVYLWYPLSIIAGGTTAK i:3604301.000000
3 qid:44 #p:AT1G67700.2 s:NIAAVIYR i:884041.000000
14 qid:44 #p:AT1G67700.2 s:MEVSMSLNALTR i:1.000000
14 qid:44 #p:AT1G67700.2 s:FEEVGLAR i:1.000000
14 qid:44 #p:AT1G67700.2 s:HSLFSSR i:1.000000
14 qid:44 #p:AT1G67700.2 s:ETAVQQR i:1.000000
14 qid:44 #p:AT1G67700.2 s:MVFVVEAK i:1.000000
14 qid:44 #p:AT1G67700.2 s:TPPPMPK i:1.000000
14 qid:44 #p:AT1G67700.2 s:IEDDGNPR i:1.000000
14 qid:44 #p:AT1G67700.2 s:LVENGNMR i:1.000000
14 qid:44 #p:AT1G67700.2 s:DYFGDAK i:1.000000
14 qid:44 #p:AT1G67700.2 s:LSSLNPGSDEK i:1.000000
14 qid:44 #p:AT1G67700.2 s:TEETSDEK i:1.000000
1 qid:45 #p:AT4G25450.1 s:AANAHDFIISLPQGYDTLVGER i:7365101.000000
2 qid:45 #p:AT4G25450.1 s:NAPILILDEATSALDAVSER i:4915301.000000
3 qid:45 #p:AT4G25450.1 s:VGELTGLLTSDLGALNSIVNDNISR i:4510701.000000
4 qid:45 #p:AT4G25450.1 s:LFLSAGPNVNIR i:4024201.000000
5 qid:45 #p:AT4G25450.1 s:STIVQLLAR i:3692001.000000
6 qid:45 #p:AT4G25450.1 s:INSILNAVDIDEALAYGLER i:1877401.000000
7 qid:45 #p:AT4G25450.1 s:LVQSALNR i:1565601.000000
8 qid:45 #p:AT4G25450.1 s:GSYASLVGTQR i:1093501.000000
9 qid:45 #p:AT4G25450.1 s:GTFAAIDR i:937231.000000
10 qid:45 #p:AT4G25450.1 s:VLDGLSLTLNSGTVTALVGSSGAGK i:617531.000000
11 qid:45 #p:AT4G25450.1 s:LSTVQSANQIAVCSDGK i:469591.000000
12 qid:45 #p:AT4G25450.1 s:IIELGTHSELVAQK i:389891.000000
13 qid:45 #p:AT4G25450.1 s:SHGLAQATMSDCVSETFSAIR i:348081.000000
14 qid:45 #p:AT4G25450.1 s:ITVGGEDVR i:264421.000000
15 qid:45 #p:AT4G25450.1 s:QMSIFGSQILAYK i:108691.000000
34 qid:45 #p:AT4G25450.1 s:MASATTLLFHHGSTR i:1.000000
34 qid:45 #p:AT4G25450.1 s:CQASVLRPYGGLKPFLSFCSLPNSTAPFR i:1.000000
34 qid:45 #p:AT4G25450.1 s:AYVTGAPPIVEEPDPK i:1.000000
34 qid:45 #p:AT4G25450.1 s:DLISWGLLWSLMSK i:1.000000
34 qid:45 #p:AT4G25450.1 s:LSVCLLTLLGCSTCTLSMPVFSGR i:1.000000
34 qid:45 #p:AT4G25450.1 s:FFEVLIGVRPEPLWR i:1.000000
34 qid:45 #p:AT4G25450.1 s:IAVLYSLEPIFTIAFVTNMTAIWENVMAILR i:1.000000
34 qid:45 #p:AT4G25450.1 s:AFTEVFGTICILFTLSPQLAPVLGLLMLAVSVLVAVYK i:1.000000
34 qid:45 #p:AT4G25450.1 s:STVPVYK i:1.000000
34 qid:45 #p:AT4G25450.1 s:SINESITR i:1.000000
34 qid:45 #p:AT4G25450.1 s:VAVYISLLALYCLGGSK i:1.000000
34 qid:45 #p:AT4G25450.1 s:TGELAVGTVVSFIGYTFTLTFAVQGLVNTFGDLR i:1.000000
34 qid:45 #p:AT4G25450.1 s:VQDENLK i:1.000000
34 qid:45 #p:AT4G25450.1 s:YYMSNLK i:1.000000
34 qid:45 #p:AT4G25450.1 s:TLTWAGDVCLDDVHFAYPLRPDVK i:1.000000
34 qid:45 #p:AT4G25450.1 s:FYEPTQGR i:1.000000
34 qid:45 #p:AT4G25450.1 s:VVSIVNQEPVLFSLSVAENIAYGLPNEHVSK i:1.000000
34 qid:45 #p:AT4G25450.1 s:GGLLSGGQR i:1.000000
34 qid:45 #p:AT4G25450.1 s:TTLVIAHR i:1.000000
1 qid:46 #p:AT5G01920.1 s:LIDFGAAADLR i:5413901.000000
2 qid:46 #p:AT5G01920.1 s:TRPDLSILDLDSGR i:3665901.000000
3 qid:46 #p:AT5G01920.1 s:LGEGSFGVVYAGVLLPK i:3599101.000000
4 qid:46 #p:AT5G01920.1 s:HPYFLLGGDQAAAVLSK i:2025901.000000
5 qid:46 #p:AT5G01920.1 s:AMDFTGEFK i:1922001.000000
6 qid:46 #p:AT5G01920.1 s:SDFLVTEK i:1000701.000000
7 qid:46 #p:AT5G01920.1 s:LSAAAALR i:867221.000000
8 qid:46 #p:AT5G01920.1 s:AAPDTCAEFLGSFVADK i:692351.000000
9 qid:46 #p:AT5G01920.1 s:NFNLEIK i:380381.000000
10 qid:46 #p:AT5G01920.1 s:SFPSNLESIMFGR i:371371.000000
11 qid:46 #p:AT5G01920.1 s:DVKPANLVVTK i:282671.000000
12 qid:46 #p:AT5G01920.1 s:GAEEFGEYEEWFNYR i:192191.000000
13 qid:46 #p:AT5G01920.1 s:NSTLVDDVR i:177371.000000
14 qid:46 #p:AT5G01920.1 s:IHGTGIVHR i:29268.000000
24 qid:46 #p:AT5G01920.1 s:MASLLSPATPTATSAAFHSCSTAGFSTPTHISSQNSSLSLLSR i:1.000000
24 qid:46 #p:AT5G01920.1 s:CSFSPQDIPVDSLSHLPPFLDFQNSLATFSDTQK i:1.000000
24 qid:46 #p:AT5G01920.1 s:WGFFVSAGIVWFYLTARPGVLIGAIDAYLLAPLQLGLDTLIGR i:1.000000
24 qid:46 #p:AT5G01920.1 s:TNTMFTK i:1.000000
24 qid:46 #p:AT5G01920.1 s:DLADYMK i:1.000000
24 qid:46 #p:AT5G01920.1 s:VLQGVESVK i:1.000000
24 qid:46 #p:AT5G01920.1 s:QIITSLR i:1.000000
24 qid:46 #p:AT5G01920.1 s:TLLDPDYCPPELYVLPEETPSPPPEPIAALLSPILWQLNSPDLFDMYSAGIVLLQMAVPTLR i:1.000000
24 qid:46 #p:AT5G01920.1 s:SVEYDLNR i:1.000000
24 qid:46 #p:AT5G01920.1 s:GWDLVTK i:1.000000
1 qid:47 #p:AT1G03160.1 s:LQVVDLIGTTLR i:4106901.000000
2 qid:47 #p:AT1G03160.1 s:DINIVDTPGTNVILQR i:3361701.000000
3 qid:47 #p:AT1G03160.1 s:VDIASAVGASGVALSDEGLPAIVAR i:2990901.000000
4 qid:47 #p:AT1G03160.1 s:NTLMGSNPDSVLLPLVAR i:2834101.000000
5 qid:47 #p:AT1G03160.1 s:VADALAQQLEDAMQK i:2772501.000000
6 qid:47 #p:AT1G03160.1 s:SVQIVVIDGGATAGK i:2620101.000000
7 qid:47 #p:AT1G03160.1 s:LLSSVEALVR i:2606901.000000
8 qid:47 #p:AT1G03160.1 s:LTEEFVPR i:2478001.000000
9 qid:47 #p:AT1G03160.1 s:ADLLVFVLSADRPLTESEVAFLR i:2284101.000000
10 qid:47 #p:AT1G03160.1 s:SGVSGFVISLK i:2240501.000000
11 qid:47 #p:AT1G03160.1 s:VQSFNELEK i:2034201.000000
12 qid:47 #p:AT1G03160.1 s:LLNTENVILYPVSAR i:1999601.000000
13 qid:47 #p:AT1G03160.1 s:TQLGIDTYDLLQK i:1879101.000000
14 qid:47 #p:AT1G03160.1 s:QALSLIDNAR i:1328101.000000
15 qid:47 #p:AT1G03160.1 s:VQGEILAPALTNAK i:1213401.000000
16 qid:47 #p:AT1G03160.1 s:ELEEAISFVK i:1202001.000000
17 qid:47 #p:AT1G03160.1 s:TIQNLSAGTTSK i:1172101.000000
18 qid:47 #p:AT1G03160.1 s:AYLLIAER i:1035501.000000
19 qid:47 #p:AT1G03160.1 s:DVDSALIASSSEGADFLILGSGEEDTQVADSLLK i:939571.000000
20 qid:47 #p:AT1G03160.1 s:FLYSFLDSSTATGMER i:826481.000000
21 qid:47 #p:AT1G03160.1 s:LQLLQVDIDNLHVSR i:775521.000000
22 qid:47 #p:AT1G03160.1 s:EGVVPTTNEITFLCYSDLESEEQQR i:688021.000000
23 qid:47 #p:AT1G03160.1 s:FVFILNK i:566061.000000
24 qid:47 #p:AT1G03160.1 s:YAEWLQSNTAR i:521821.000000
25 qid:47 #p:AT1G03160.1 s:DLSDATSNLVNFVNIVAK i:497331.000000
26 qid:47 #p:AT1G03160.1 s:STVINALLGK i:398351.000000
27 qid:47 #p:AT1G03160.1 s:CQTHPDGQYVCYLPAPILK i:357171.000000
28 qid:47 #p:AT1G03160.1 s:LSSLDLAISYVFK i:254241.000000
29 qid:47 #p:AT1G03160.1 s:QSLDGAYVVNNHETQNMNELPEK i:132531.000000
30 qid:47 #p:AT1G03160.1 s:IDEPFLMVIVGEFNSGK i:109861.000000
31 qid:47 #p:AT1G03160.1 s:AAPLMEEVSLLIDAVSR i:91429.000000
56 qid:47 #p:AT1G03160.1 s:QCVTSPFLISAASPPFPGR i:1.000000
56 qid:47 #p:AT1G03160.1 s:LSSFTPPR i:1.000000
56 qid:47 #p:AT1G03160.1 s:FSSLSIR i:1.000000
56 qid:47 #p:AT1G03160.1 s:NISHESADQTSSSRPR i:1.000000
56 qid:47 #p:AT1G03160.1 s:TLYPGGYK i:1.000000
56 qid:47 #p:AT1G03160.1 s:RPELAVPGLLLR i:1.000000
56 qid:47 #p:AT1G03160.1 s:LDADEVMSGNR i:1.000000
56 qid:47 #p:AT1G03160.1 s:EETLDLVDR i:1.000000
56 qid:47 #p:AT1G03160.1 s:LYEAACLLK i:1.000000
56 qid:47 #p:AT1G03160.1 s:IPIYVTCR i:1.000000
56 qid:47 #p:AT1G03160.1 s:EELQLLK i:1.000000
56 qid:47 #p:AT1G03160.1 s:NSAGFIK i:1.000000
56 qid:47 #p:AT1G03160.1 s:LIVEMEK i:1.000000
56 qid:47 #p:AT1G03160.1 s:ETIEIIHK i:1.000000
56 qid:47 #p:AT1G03160.1 s:LSTASLVGR i:1.000000
56 qid:47 #p:AT1G03160.1 s:DDLEIADPGSNWR i:1.000000
56 qid:47 #p:AT1G03160.1 s:LETPMAIAER i:1.000000
56 qid:47 #p:AT1G03160.1 s:QDCLAAR i:1.000000
56 qid:47 #p:AT1G03160.1 s:EDLASADK i:1.000000
56 qid:47 #p:AT1G03160.1 s:MEYESISWR i:1.000000
56 qid:47 #p:AT1G03160.1 s:SASVAATSK i:1.000000
56 qid:47 #p:AT1G03160.1 s:EGSLSLK i:1.000000
56 qid:47 #p:AT1G03160.1 s:WPTYVNSK i:1.000000
56 qid:47 #p:AT1G03160.1 s:EVFFVTVGGLGAAGLSASLLTSVLPTTLEDLLALGLCSAGGYVAIANFPYR i:1.000000
56 qid:47 #p:AT1G03160.1 s:DLSDATSNLVNFVNIVAKPYR i:1.000000
1 qid:48 #p:AT1G67280.1 s:EPGPLPGISTK i:987511.000000
2 qid:48 #p:AT1G67280.1 s:AAQATTQDDLLTWVK i:696431.000000
3 qid:48 #p:AT1G67280.1 s:SVFVDNIDFLK i:576611.000000
4 qid:48 #p:AT1G67280.1 s:AFGMELLR i:491071.000000
5 qid:48 #p:AT1G67280.1 s:GPTPEPLCQVMLR i:184801.000000
6 qid:48 #p:AT1G67280.1 s:FYTECLGMK i:100501.000000
17 qid:48 #p:AT1G67280.1 s:IIPMAASSIRPSLACFSDSPR i:1.000000
17 qid:48 #p:AT1G67280.1 s:FPISLLSR i:1.000000
17 qid:48 #p:AT1G67280.1 s:TLHVPQSQLFGLTSHK i:1.000000
17 qid:48 #p:AT1G67280.1 s:SVNCLGVAESGK i:1.000000
17 qid:48 #p:AT1G67280.1 s:MLHVVYR i:1.000000
17 qid:48 #p:AT1G67280.1 s:YTNAFLGYGPEDSHFVIELTYNYGVDK i:1.000000
17 qid:48 #p:AT1G67280.1 s:YDIGAGFGHFGIAVDDVAK i:1.000000
17 qid:48 #p:AT1G67280.1 s:TVIAFIEDPDGYK i:1.000000
17 qid:48 #p:AT1G67280.1 s:YTIAMMGYGPEDK i:1.000000
17 qid:48 #p:AT1G67280.1 s:FPVLELTYNYGVTEYDK i:1.000000
17 qid:48 #p:AT1G67280.1 s:ITACLDPDGWK i:1.000000
1 qid:49 #p:AT2G21330.1 s:AAQDILLAR i:57487001.000000
2 qid:49 #p:AT2G21330.1 s:LASIGLENTEANR i:56693001.000000
3 qid:49 #p:AT2G21330.1 s:ATPEQVASYTLK i:53430001.000000
4 qid:49 #p:AT2G21330.1 s:YAAISQDSGLVPIVEPEIMLDGEHGIDR i:26395001.000000
5 qid:49 #p:AT2G21330.1 s:TIASPGHGIMAMDESNATCGK i:11419001.000000
6 qid:49 #p:AT2G21330.1 s:GLVPLVGSYDESWCQGLDGLASR i:7351801.000000
7 qid:49 #p:AT2G21330.1 s:TLLVSAPGLGQYISGAILFEETLYQSTTDGK i:2649301.000000
8 qid:49 #p:AT2G21330.1 s:PSMVTPGAEATDR i:2229101.000000
9 qid:49 #p:AT2G21330.1 s:IPPAVPGIMFLSGGQSELEATLNLNAMNQAPNPWHVSFSYAR i:285541.000000
21 qid:49 #p:AT2G21330.1 s:MASSTATMLK i:1.000000
21 qid:49 #p:AT2G21330.1 s:GQSLLLR i:1.000000
21 qid:49 #p:AT2G21330.1 s:QPSSVSAIR i:1.000000
21 qid:49 #p:AT2G21330.1 s:SHVAPSALTVR i:1.000000
21 qid:49 #p:AT2G21330.1 s:AASAYADELVK i:1.000000
21 qid:49 #p:AT2G21330.1 s:MVDVLVEQNIVPGIK i:1.000000
21 qid:49 #p:AT2G21330.1 s:TAAYYQQGAR i:1.000000
21 qid:49 #p:AT2G21330.1 s:TVVSIPNGPSALAVK i:1.000000
21 qid:49 #p:AT2G21330.1 s:TYDVAEK i:1.000000
21 qid:49 #p:AT2G21330.1 s:VWAEVFFYLAQNNVMFEGILLKPSMVTPGAEATDR i:1.000000
21 qid:49 #p:AT2G21330.1 s:ALQNTCLK i:1.000000
21 qid:49 #p:AT2G21330.1 s:YTGEGESEEAK i:1.000000
1 qid:50 #p:AT1G03475.1 s:IESILVSLPLSAR i:1788701.000000
2 qid:50 #p:AT1G03475.1 s:AAQDSVCDAIEAIEGGPK i:1419601.000000
3 qid:50 #p:AT1G03475.1 s:DSDDVTPSSSSSSVR i:625311.000000
4 qid:50 #p:AT1G03475.1 s:YVEFNLVYDR i:593341.000000
5 qid:50 #p:AT1G03475.1 s:VLQDGNVFEK i:368721.000000
6 qid:50 #p:AT1G03475.1 s:AGVNVSVVYGVMPPEAYR i:343841.000000
19 qid:50 #p:AT1G03475.1 s:MASHSSTLLSSPTFAPFSSHR i:1.000000
19 qid:50 #p:AT1G03475.1 s:LHYSPNPSTLR i:1.000000
19 qid:50 #p:AT1G03475.1 s:NKPNLALR i:1.000000
19 qid:50 #p:AT1G03475.1 s:GSASDQKPGPVPFFAAGVSSVLHPK i:1.000000
19 qid:50 #p:AT1G03475.1 s:NPFAPTLHFNYR i:1.000000
19 qid:50 #p:AT1G03475.1 s:HFHSIQK i:1.000000
19 qid:50 #p:AT1G03475.1 s:FDPSFYPR i:1.000000
19 qid:50 #p:AT1G03475.1 s:WCDDYFYIK i:1.000000
19 qid:50 #p:AT1G03475.1 s:GLGGIFFDDLNDYDQEMLLSFATECANSVVPAYIPIVEK i:1.000000
19 qid:50 #p:AT1G03475.1 s:DMEFTEQHK i:1.000000
19 qid:50 #p:AT1G03475.1 s:GTTFGLK i:1.000000
19 qid:50 #p:AT1G03475.1 s:WEYDHKPEEGTEEWK i:1.000000
19 qid:50 #p:AT1G03475.1 s:LLDACINPK i:1.000000
1 qid:51 #p:AT5G63040.1 s:FHYTEDTTNDPDTVSPQIGTEATPR i:804871.000000
2 qid:51 #p:AT5G63040.1 s:NDGKPGFISFYNPR i:719811.000000
3 qid:51 #p:AT5G63040.1 s:NSPSSPIIPIIFQVYR i:555821.000000
4 qid:51 #p:AT5G63040.1 s:AAQLVTALSFTVK i:305231.000000
17 qid:51 #p:AT5G63040.1 s:LVSSSASSLVPSIFSPFQPR i:1.000000
17 qid:51 #p:AT5G63040.1 s:VQPAHLHCYHSLHLK i:1.000000
17 qid:51 #p:AT5G63040.1 s:IGSLHISSR i:1.000000
17 qid:51 #p:AT5G63040.1 s:GQKPSEVSR i:1.000000
17 qid:51 #p:AT5G63040.1 s:TYLPLATSEEK i:1.000000
17 qid:51 #p:AT5G63040.1 s:DDDSTIQYNR i:1.000000
17 qid:51 #p:AT5G63040.1 s:TEDIIIPPETQSPWGR i:1.000000
17 qid:51 #p:AT5G63040.1 s:LLWLIGPAVLVSSFILPPVYLR i:1.000000
17 qid:51 #p:AT5G63040.1 s:IVSAVFEDSLLTDFLILFFTEALFYCGVAAFLLIIDR i:1.000000
17 qid:51 #p:AT5G63040.1 s:INPSQLGQR i:1.000000
17 qid:51 #p:AT5G63040.1 s:ISSVATLVLSLMIPMVTMGFVWPWTGPAASATLAPYLVGIVVQFAFEQYAR i:1.000000
17 qid:51 #p:AT5G63040.1 s:GAEATVNNLAIK i:1.000000
17 qid:51 #p:AT5G63040.1 s:SLGTLLNVIQVLGVISIWSISSFLMWLSSPSQNQS i:1.000000
1 qid:52 #p:AT4G02510.1 s:ITFIDTPGLK i:7549201.000000
2 qid:52 #p:AT4G02510.1 s:FPATATVQVTK i:5841701.000000
3 qid:52 #p:AT4G02510.1 s:DLNNLPLLR i:5165701.000000
4 qid:52 #p:AT4G02510.1 s:SQGDSAYGANLEVR i:4684501.000000
5 qid:52 #p:AT4G02510.1 s:LVLVGSTGTMR i:4489601.000000
6 qid:52 #p:AT4G02510.1 s:TSSSDQLQIALTAILPIAMSIYK i:4441201.000000
7 qid:52 #p:AT4G02510.1 s:TTVGGSVTFLGENIATGVK i:4036801.000000
8 qid:52 #p:AT4G02510.1 s:LMNPSLMNPVSLVENHPLCR i:3617001.000000
9 qid:52 #p:AT4G02510.1 s:SATINSILGNQIASIDAFGLSTTSVR i:3139201.000000
10 qid:52 #p:AT4G02510.1 s:HGENGSTMAGFDIQNVGK i:2900601.000000
11 qid:52 #p:AT4G02510.1 s:VGVEVEELPVSESLK i:2853401.000000
12 qid:52 #p:AT4G02510.1 s:EADFPIGQDQSSFGLSLVK i:2815501.000000
13 qid:52 #p:AT4G02510.1 s:AATGGGSSEGGNFTITSQDGTK i:2550101.000000
14 qid:52 #p:AT4G02510.1 s:LALLAGR i:2507101.000000
15 qid:52 #p:AT4G02510.1 s:SVTPEPTNPFYASSGQSGK i:2114101.000000
16 qid:52 #p:AT4G02510.1 s:SPPLPYLLSWLLQSR i:1740501.000000
17 qid:52 #p:AT4G02510.1 s:ASSGIEAHSDEANISNNMSDR i:1371401.000000
18 qid:52 #p:AT4G02510.1 s:LGHSAEDSIAAQVLYR i:1330101.000000
19 qid:52 #p:AT4G02510.1 s:VLSETNSLLRPQEPLDHR i:1300601.000000
20 qid:52 #p:AT4G02510.1 s:EVDQEPSGEGVTR i:1290201.000000
21 qid:52 #p:AT4G02510.1 s:AYFEEYDYR i:1205501.000000
22 qid:52 #p:AT4G02510.1 s:YLEPTSQLLTR i:1179201.000000
23 qid:52 #p:AT4G02510.1 s:GDLALGANLQSQVSVGR i:1137601.000000
24 qid:52 #p:AT4G02510.1 s:GMTYAEVIK i:934001.000000
25 qid:52 #p:AT4G02510.1 s:VGSVDAEEDSIPAAESQFEVR i:862231.000000
26 qid:52 #p:AT4G02510.1 s:QAGQLFSLDAAK i:773781.000000
27 qid:52 #p:AT4G02510.1 s:CPPDIVLYVDR i:742311.000000
28 qid:52 #p:AT4G02510.1 s:SQLLLLCYSLK i:719911.000000
29 qid:52 #p:AT4G02510.1 s:AVESEAEGNEELIFSLNILVLGK i:577221.000000
30 qid:52 #p:AT4G02510.1 s:TITASLGTSIWK i:551731.000000
31 qid:52 #p:AT4G02510.1 s:SNIFSNSNVTMADETEINLSEEEK i:505161.000000
32 qid:52 #p:AT4G02510.1 s:EISGTVNGVK i:468881.000000
33 qid:52 #p:AT4G02510.1 s:MFDTAALAALLK i:371401.000000
34 qid:52 #p:AT4G02510.1 s:EFNIHLDSSVSAK i:367091.000000
35 qid:52 #p:AT4G02510.1 s:QFLAELEK i:326081.000000
36 qid:52 #p:AT4G02510.1 s:LVSEGDSMVDSSVVDSVDADINVAEPGVVVVGAAK i:301181.000000
37 qid:52 #p:AT4G02510.1 s:INADAETLEVANK i:250621.000000
79 qid:52 #p:AT4G02510.1 s:TYASVVAAAAAAAADK i:1.000000
79 qid:52 #p:AT4G02510.1 s:EDGGAVSSAK i:1.000000
79 qid:52 #p:AT4G02510.1 s:ELDSSSEAVSGNSDK i:1.000000
79 qid:52 #p:AT4G02510.1 s:VGADDLSDSEK i:1.000000
79 qid:52 #p:AT4G02510.1 s:EKPNLVGDGK i:1.000000
79 qid:52 #p:AT4G02510.1 s:VSDEVDGSLK i:1.000000
79 qid:52 #p:AT4G02510.1 s:EDSTTPEATPKPEVVSGETIGVDDVSSLSPKPEAVSDGVGVVEENK i:1.000000
79 qid:52 #p:AT4G02510.1 s:EDVEDIK i:1.000000
79 qid:52 #p:AT4G02510.1 s:IENGSVDVDVK i:1.000000
79 qid:52 #p:AT4G02510.1 s:QASTDGESESK i:1.000000
79 qid:52 #p:AT4G02510.1 s:DVEEEDVGTK i:1.000000
79 qid:52 #p:AT4G02510.1 s:DDEGESELGGK i:1.000000
79 qid:52 #p:AT4G02510.1 s:SDNVIEEEGVELTDK i:1.000000
79 qid:52 #p:AT4G02510.1 s:GDVIVNSSPVESVHVDVAKPGVVVVGDAEGSEELK i:1.000000
79 qid:52 #p:AT4G02510.1 s:FDQIGDDDSGEFEPVSDK i:1.000000
79 qid:52 #p:AT4G02510.1 s:AIEEVEEK i:1.000000
79 qid:52 #p:AT4G02510.1 s:FTSESDSIADSSK i:1.000000
79 qid:52 #p:AT4G02510.1 s:LESVDTSAVEPEVVAAESGSEPK i:1.000000
79 qid:52 #p:AT4G02510.1 s:AASAVADNGTK i:1.000000
79 qid:52 #p:AT4G02510.1 s:EEESVLGGIVDDAEEGVK i:1.000000
79 qid:52 #p:AT4G02510.1 s:GDFVVDSSAIEAVNVDVAKPGVVVVGDVEVSEVLETDGNIPDVHNK i:1.000000
79 qid:52 #p:AT4G02510.1 s:FDPIGQGEGGEVELESDK i:1.000000
79 qid:52 #p:AT4G02510.1 s:ATEEGGGK i:1.000000
79 qid:52 #p:AT4G02510.1 s:TISNIEEPDDLTAAYDGNFELAVK i:1.000000
79 qid:52 #p:AT4G02510.1 s:EISEAAK i:1.000000
79 qid:52 #p:AT4G02510.1 s:VEPDEPK i:1.000000
79 qid:52 #p:AT4G02510.1 s:VVEGDSAEEDENK i:1.000000
79 qid:52 #p:AT4G02510.1 s:LPVEDIVSSR i:1.000000
79 qid:52 #p:AT4G02510.1 s:EFSFGGK i:1.000000
79 qid:52 #p:AT4G02510.1 s:VDGSESEEETEEMIFGSSEAAK i:1.000000
79 qid:52 #p:AT4G02510.1 s:IDGQIVTDSDEDVDTEDEGEEK i:1.000000
79 qid:52 #p:AT4G02510.1 s:LFSMDRPAGLSSSLRPLKPAAAPR i:1.000000
79 qid:52 #p:AT4G02510.1 s:SAAMDQSTNAK i:1.000000
79 qid:52 #p:AT4G02510.1 s:NAIVTLTHAASAPPDGPSGTPLSYDVFVAQCSHIVQQSIGQAVGDLR i:1.000000
79 qid:52 #p:AT4G02510.1 s:VLPNGQTWR i:1.000000
79 qid:52 #p:AT4G02510.1 s:LPGDQGGDSVDSDIEIDDVSDSEQEDGEDDEYDQLPPFKPLR i:1.000000
79 qid:52 #p:AT4G02510.1 s:LGESEFGYPGEEDDPENGAPAAVPVPLPDMVLPPSFDSDNSAYR i:1.000000
79 qid:52 #p:AT4G02510.1 s:YLEPTSQLLTRPVLDTHGWDHDCGYDGVNAEHSLALASR i:1.000000
79 qid:52 #p:AT4G02510.1 s:QLAYVVR i:1.000000
79 qid:52 #p:AT4G02510.1 s:LEDQIALGK i:1.000000
79 qid:52 #p:AT4G02510.1 s:MSGQITVR i:1.000000
79 qid:52 #p:AT4G02510.1 s:SIRPEATNDK i:1.000000
1 qid:53 #p:AT1G79810.1 s:AASFLNLLSFLYTGR i:277001.000000
22 qid:53 #p:AT1G79810.1 s:MTPSTPADDAWIR i:1.000000
22 qid:53 #p:AT1G79810.1 s:LLPESQSLLASR i:1.000000
22 qid:53 #p:AT1G79810.1 s:SVIPVAISR i:1.000000
22 qid:53 #p:AT1G79810.1 s:VNQFDAAR i:1.000000
22 qid:53 #p:AT1G79810.1 s:LDVEMSAMLK i:1.000000
22 qid:53 #p:AT1G79810.1 s:VFTLMKPGMLFQYEPELDAFLEFLIWR i:1.000000
22 qid:53 #p:AT1G79810.1 s:FSIWVDKPTPGNALMNLR i:1.000000
22 qid:53 #p:AT1G79810.1 s:GVVAQHLGK i:1.000000
22 qid:53 #p:AT1G79810.1 s:TGLEGPGLTSPQK i:1.000000
22 qid:53 #p:AT1G79810.1 s:IWYCVASVGGQYLFSR i:1.000000
22 qid:53 #p:AT1G79810.1 s:LQSFSAFR i:1.000000
22 qid:53 #p:AT1G79810.1 s:WGDSEQRPLAR i:1.000000
22 qid:53 #p:AT1G79810.1 s:LWTLVQR i:1.000000
22 qid:53 #p:AT1G79810.1 s:SVSFEYMNR i:1.000000
22 qid:53 #p:AT1G79810.1 s:QLVWNEFSEMLLLLLPLLNSSAVK i:1.000000
22 qid:53 #p:AT1G79810.1 s:NILSPFAK i:1.000000
22 qid:53 #p:AT1G79810.1 s:EDTVTCPICQVDPAIPFIALPCQHR i:1.000000
22 qid:53 #p:AT1G79810.1 s:YCYYCIR i:1.000000
22 qid:53 #p:AT1G79810.1 s:CASAASFR i:1.000000
22 qid:53 #p:AT1G79810.1 s:CNEPVVAIQR i:1.000000
22 qid:53 #p:AT1G79810.1 s:EGVSSGK i:1.000000
1 qid:54 #p:AT1G04620.1 s:GVKPTLSPNLNTLELIEASGVK i:4122201.000000
2 qid:54 #p:AT1G04620.1 s:YSGLNMTDHPQYITVR i:1832401.000000
3 qid:54 #p:AT1G04620.1 s:LYVLGTNCVDNGTR i:828471.000000
4 qid:54 #p:AT1G04620.1 s:ADSLQDTYFGVHQEQLYAR i:813031.000000
5 qid:54 #p:AT1G04620.1 s:LLFCGVGCQVQALR i:400651.000000
6 qid:54 #p:AT1G04620.1 s:IESLEPVVHGR i:372031.000000
7 qid:54 #p:AT1G04620.1 s:TPEEVLAAR i:336971.000000
26 qid:54 #p:AT1G04620.1 s:MITVVTSR i:1.000000
26 qid:54 #p:AT1G04620.1 s:LSLLPPVFSVVNSSSSR i:1.000000
26 qid:54 #p:AT1G04620.1 s:DMNLEPK i:1.000000
26 qid:54 #p:AT1G04620.1 s:SRPIPPGGTYPAK i:1.000000
26 qid:54 #p:AT1G04620.1 s:DHCSQCGLCDTYYIAHVK i:1.000000
26 qid:54 #p:AT1G04620.1 s:EACAFLGDGMSR i:1.000000
26 qid:54 #p:AT1G04620.1 s:LKPVEGAQWTGIVTTIAIEMLK i:1.000000
26 qid:54 #p:AT1G04620.1 s:SNMVEAVVCVQSDPEDR i:1.000000
26 qid:54 #p:AT1G04620.1 s:LSPRPVLAR i:1.000000
26 qid:54 #p:AT1G04620.1 s:SVEQHLNLEK i:1.000000
26 qid:54 #p:AT1G04620.1 s:EPETVLHYEFMQDYK i:1.000000
26 qid:54 #p:AT1G04620.1 s:HLDGHIEEVPYFSLPANDLVDVIAPSCYSCFDYTNALADLVIGYMGVPK i:1.000000
26 qid:54 #p:AT1G04620.1 s:EMLSLVENLLEITPTISSGDR i:1.000000
26 qid:54 #p:AT1G04620.1 s:RPFVTETVK i:1.000000
26 qid:54 #p:AT1G04620.1 s:FGQGPAQPAPLFVGNIIAFILNLVGPK i:1.000000
26 qid:54 #p:AT1G04620.1 s:YSLDYHTIR i:1.000000
26 qid:54 #p:AT1G04620.1 s:NYLYVNR i:1.000000
26 qid:54 #p:AT1G04620.1 s:ANTHMPSYAK i:1.000000
26 qid:54 #p:AT1G04620.1 s:IVEMYNK i:1.000000
1 qid:55 #p:AT5G64290.1 s:DTPEAPGIAATK i:32776001.000000
2 qid:55 #p:AT5G64290.1 s:AGGIFLPIIK i:26884001.000000
3 qid:55 #p:AT5G64290.1 s:SLSLSAGSKPNDSSSR i:13580001.000000
4 qid:55 #p:AT5G64290.1 s:STLGLSYGLTLSEALIAPAMPSTTAR i:3052201.000000
5 qid:55 #p:AT5G64290.1 s:AASLPAIISLLCTPLILYK i:1631001.000000
6 qid:55 #p:AT5G64290.1 s:LYPPETK i:142541.000000
20 qid:55 #p:AT5G64290.1 s:MESFALHSLSTTATSTLLSHHHHHHPSR i:1.000000
20 qid:55 #p:AT5G64290.1 s:SPPSTISLR i:1.000000
20 qid:55 #p:AT5G64290.1 s:SLSVQPLSFPLLKPIPR i:1.000000
20 qid:55 #p:AT5G64290.1 s:IAAAPQDNAPPPPPPSPSPSPSPQGAK i:1.000000
20 qid:55 #p:AT5G64290.1 s:LIPLILSISVGLILR i:1.000000
20 qid:55 #p:AT5G64290.1 s:FAVPVPEGVTPQGWQLLSIFLSTIAGLVLSPLPVGAWAFIGLTASIVTK i:1.000000
20 qid:55 #p:AT5G64290.1 s:TLSFSAAFSAFTSEVIWLIVISFFFAR i:1.000000
20 qid:55 #p:AT5G64290.1 s:LGSYLIQSQFQCAGNSSALFLTAAAQNLLCLK i:1.000000
20 qid:55 #p:AT5G64290.1 s:LAEELGVVISNPWVSWFK i:1.000000
20 qid:55 #p:AT5G64290.1 s:QMGPVTK i:1.000000
20 qid:55 #p:AT5G64290.1 s:NEWIMVGTMLLAVTLWICGETLGIPSVVAAMIGLSILLVLGVLNWDDCLSEK i:1.000000
20 qid:55 #p:AT5G64290.1 s:SAWDTLAWFAVLVGMAGQLTNLGVVTWMSDCVAK i:1.000000
20 qid:55 #p:AT5G64290.1 s:VLQSLSLSWPAAFGLLQAAYFFIHYLFASQTGHVGALFSAFLAMHIAAGVPGILAALALAYNTNLFGALTHYSSGQAAVYYGAGYVDLPDVFK i:1.000000
20 qid:55 #p:AT5G64290.1 s:IGFVMATINAIIWGVVGTFWWK i:1.000000
1 qid:56 #p:AT5G06220.2 s:AASLQEGGGDSDSQEYSEEQSQYLR i:222741.000000
2 qid:56 #p:AT5G06220.2 s:LESLLQQLHASSSSSGK i:140841.000000
3 qid:56 #p:AT5G06220.2 s:FVGFVPLPQTYHSMK i:67381.000000
42 qid:56 #p:AT5G06220.2 s:ALESVDGALVR i:1.000000
42 qid:56 #p:AT5G06220.2 s:STQSFLAANGFSSLENPVEDLVR i:1.000000
42 qid:56 #p:AT5G06220.2 s:FHRPGLVPSSCSNPWMSVGTLISCR i:1.000000
42 qid:56 #p:AT5G06220.2 s:VLQLDYISNCCGNSR i:1.000000
42 qid:56 #p:AT5G06220.2 s:TQLFVTYDDK i:1.000000
42 qid:56 #p:AT5G06220.2 s:TTQPFLLASAEDGVAVNGSR i:1.000000
42 qid:56 #p:AT5G06220.2 s:ASDDVQEMR i:1.000000
42 qid:56 #p:AT5G06220.2 s:LSGSLQDEYSCGELIQSLHDAAR i:1.000000
42 qid:56 #p:AT5G06220.2 s:TFELALK i:1.000000
42 qid:56 #p:AT5G06220.2 s:LPWFSAAWLGVDR i:1.000000
42 qid:56 #p:AT5G06220.2 s:TFSYQASVYCLLQAANEVSSR i:1.000000
42 qid:56 #p:AT5G06220.2 s:DDDLNVFVQR i:1.000000
42 qid:56 #p:AT5G06220.2 s:QAAPLDSMMR i:1.000000
42 qid:56 #p:AT5G06220.2 s:LSSSHPEANEWFWSGQVPSAVTSFVNCFEGDQR i:1.000000
42 qid:56 #p:AT5G06220.2 s:FVSATSVYVK i:1.000000
42 qid:56 #p:AT5G06220.2 s:SNSTAASNEIEVSLLMLVLNCIAAVTK i:1.000000
42 qid:56 #p:AT5G06220.2 s:LSCPPFFSVIPDTTGR i:1.000000
42 qid:56 #p:AT5G06220.2 s:EFLLHFGPR i:1.000000
42 qid:56 #p:AT5G06220.2 s:SDCDTDEVVFWVDLIQNQLLR i:1.000000
42 qid:56 #p:AT5G06220.2 s:LITSESIEVLDR i:1.000000
42 qid:56 #p:AT5G06220.2 s:DLAIFGFFIALGK i:1.000000
42 qid:56 #p:AT5G06220.2 s:HFIGGSLLQYPQLSAISSYQLYVEVVCEELDWIPFYPAR i:1.000000
42 qid:56 #p:AT5G06220.2 s:DSQPAEQSHGHK i:1.000000
42 qid:56 #p:AT5G06220.2 s:SRPQGPPNYDALPQILNVCSYWLQSFIK i:1.000000
42 qid:56 #p:AT5G06220.2 s:NWEYQGK i:1.000000
42 qid:56 #p:AT5G06220.2 s:TPYISIPMHFAFFLAVTEASFIDMTSSSTDGESSSFDK i:1.000000
42 qid:56 #p:AT5G06220.2 s:EAEFLEASFR i:1.000000
42 qid:56 #p:AT5G06220.2 s:NSINSVDQGTR i:1.000000
42 qid:56 #p:AT5G06220.2 s:DSGFWGFFVR i:1.000000
42 qid:56 #p:AT5G06220.2 s:GKPGPESLTDK i:1.000000
42 qid:56 #p:AT5G06220.2 s:ENVDNVDSNPNEIYR i:1.000000
42 qid:56 #p:AT5G06220.2 s:VQGSTDESGR i:1.000000
42 qid:56 #p:AT5G06220.2 s:TSEDLPK i:1.000000
42 qid:56 #p:AT5G06220.2 s:GVQLVQSSK i:1.000000
42 qid:56 #p:AT5G06220.2 s:DATTDVWQGTQLLAFDSAAAMELLR i:1.000000
42 qid:56 #p:AT5G06220.2 s:SVVGDELTEK i:1.000000
42 qid:56 #p:AT5G06220.2 s:TMTDLASVVPIGVLMLLPVTAVGHAAMLAAIQR i:1.000000
42 qid:56 #p:AT5G06220.2 s:YVPGLIPSTYGAER i:1.000000
42 qid:56 #p:AT5G06220.2 s:QMQTNETEPEEGIDEPES i:1.000000
1 qid:57 #p:AT4G25100.1 s:AASSAVTANYVLKPPPFALDALEPHMSK i:4379801.000000
2 qid:57 #p:AT4G25100.1 s:PSGELLALLER i:1737001.000000
3 qid:57 #p:AT4G25100.1 s:QTLEFHWGK i:511451.000000
10 qid:57 #p:AT4G25100.1 s:MAASSAVTANYVLKPPPFALDALEPHMSK i:1.000000
10 qid:57 #p:AT4G25100.1 s:AYVDNLK i:1.000000
10 qid:57 #p:AT4G25100.1 s:QVLGTELEGKPLEHIIHSTYNNGDLLPAFNNAAQAWNHEFFWESMKPGGGGKPSGELLALLER i:1.000000
10 qid:57 #p:AT4G25100.1 s:DFTSYEK i:1.000000
10 qid:57 #p:AT4G25100.1 s:FYEEFNAAAATQFGAGWAWLAYSNEK i:1.000000
10 qid:57 #p:AT4G25100.1 s:TPNAVNPLVLGSFPLLTIDVWEHAYYLDFQNR i:1.000000
10 qid:57 #p:AT4G25100.1 s:TFMTNLVSWEAVSAR i:1.000000
1 qid:58 #p:AT3G20320.1 s:GVQGVSLDELVGIFTR i:4623501.000000
2 qid:58 #p:AT3G20320.1 s:EVEAIGVANTYSLAER i:3299101.000000
3 qid:58 #p:AT3G20320.1 s:AASVIEEARPLLK i:3069001.000000
4 qid:58 #p:AT3G20320.1 s:IQAMAEDAQPLLSEFR i:2803001.000000
5 qid:58 #p:AT3G20320.1 s:VNSSIMTPENTELIQK i:2537401.000000
6 qid:58 #p:AT3G20320.1 s:EGLIVCDR i:2345001.000000
7 qid:58 #p:AT3G20320.1 s:SIYTLVYTLK i:2203101.000000
8 qid:58 #p:AT3G20320.1 s:NPIPEPSVGPLHPECGK i:2174601.000000
9 qid:58 #p:AT3G20320.1 s:GVTVGTIIR i:1840401.000000
10 qid:58 #p:AT3G20320.1 s:NPLTVVLDVPR i:1533901.000000
11 qid:58 #p:AT3G20320.1 s:QTLKPLSDFGFGK i:1465801.000000
12 qid:58 #p:AT3G20320.1 s:YQTVFELSHASGICTGTPVR i:1300401.000000
13 qid:58 #p:AT3G20320.1 s:NVESISSDILGFTGDEATR i:1276901.000000
14 qid:58 #p:AT3G20320.1 s:NSLVEVNQSGLLMETMIDIMPR i:1180001.000000
21 qid:58 #p:AT3G20320.1 s:SLTQASDDLR i:1.000000
21 qid:58 #p:AT3G20320.1 s:MIGNPVIQVPSSLMPSSSMIACPR i:1.000000
21 qid:58 #p:AT3G20320.1 s:VSPNGVPYLPPKPR i:1.000000
21 qid:58 #p:AT3G20320.1 s:AASNSDAAHGQPSSDGGK i:1.000000
21 qid:58 #p:AT3G20320.1 s:SIWEGGVGLFIVSGATLLALSWAWLR i:1.000000
21 qid:58 #p:AT3G20320.1 s:NIEAVAEIEDDK i:1.000000
21 qid:58 #p:AT3G20320.1 s:EVECLTR i:1.000000
1 qid:59 #p:AT2G31040.1 s:LFDDPNDSSLDPSPSK i:1225301.000000
2 qid:59 #p:AT2G31040.1 s:AATGGSDVMFR i:1139201.000000
3 qid:59 #p:AT2G31040.1 s:VMSLDSMDVDLSK i:754571.000000
4 qid:59 #p:AT2G31040.1 s:WSTGVAPGEYGGPPTTTK i:671361.000000
5 qid:59 #p:AT2G31040.1 s:SSGFLSFSR i:414891.000000
6 qid:59 #p:AT2G31040.1 s:IATFFQAIEEAISITTQKPESISPDTQASD i:374131.000000
16 qid:59 #p:AT2G31040.1 s:MAILSYISATSTTPPIPQDQSPNSR i:1.000000
16 qid:59 #p:AT2G31040.1 s:EDPITSTDLIWNR i:1.000000
16 qid:59 #p:AT2G31040.1 s:DFMDQMK i:1.000000
16 qid:59 #p:AT2G31040.1 s:ELASSSK i:1.000000
16 qid:59 #p:AT2G31040.1 s:GDPEVQAAK i:1.000000
16 qid:59 #p:AT2G31040.1 s:IQVLTLGIGGVGLVSAYISYTPEIALSFGAGLLGSLAYMR i:1.000000
16 qid:59 #p:AT2G31040.1 s:MLGNSVDAMADGAR i:1.000000
16 qid:59 #p:AT2G31040.1 s:GAANQPR i:1.000000
16 qid:59 #p:AT2G31040.1 s:LLVPVVLVMIFNR i:1.000000
16 qid:59 #p:AT2G31040.1 s:WNAILVPEYGFMHLELIPMLVGFFTYK i:1.000000
1 qid:60 #p:AT3G48730.1 s:LSQPGTYEYLDK i:2745001.000000
2 qid:60 #p:AT3G48730.1 s:SVGGQPVVMDSAK i:1970101.000000
3 qid:60 #p:AT3G48730.1 s:AATSDTLTAPYNDIAAVEK i:1667801.000000
4 qid:60 #p:AT3G48730.1 s:GEIAAIILEPVVGNSGFITPKPEFIEGIR i:167251.000000
21 qid:60 #p:AT3G48730.1 s:MAATLTGSGIALGFSCSAK i:1.000000
21 qid:60 #p:AT3G48730.1 s:ASSSSNR i:1.000000
21 qid:60 #p:AT3G48730.1 s:MSVSVEEK i:1.000000
21 qid:60 #p:AT3G48730.1 s:SEEAFNAAK i:1.000000
21 qid:60 #p:AT3G48730.1 s:NLMPGGVNSPVR i:1.000000
21 qid:60 #p:AT3G48730.1 s:DIDGNEYIDYVGSWGPAIIGHADDEVLAALAETMK i:1.000000
21 qid:60 #p:AT3G48730.1 s:GTSFGAPCLLENVLAEMVISAVPSIEMVR i:1.000000
21 qid:60 #p:AT3G48730.1 s:FVNSGTEACMGVLR i:1.000000
21 qid:60 #p:AT3G48730.1 s:FEGCYHGHANSFLVK i:1.000000
21 qid:60 #p:AT3G48730.1 s:AGSGVATLGLPDSPGVPK i:1.000000
21 qid:60 #p:AT3G48730.1 s:DNGALLIFDEVMTGFR i:1.000000
21 qid:60 #p:AT3G48730.1 s:LAYGGAQEYFGITPDLTTLGK i:1.000000
21 qid:60 #p:AT3G48730.1 s:IIGGGLPVGAYGGR i:1.000000
21 qid:60 #p:AT3G48730.1 s:DIMEMVAPAGPMYQAGTLSGNPLAMTAGIHTLK i:1.000000
21 qid:60 #p:AT3G48730.1 s:ELTNGILEAGK i:1.000000
21 qid:60 #p:AT3G48730.1 s:TGHAMCGGYISGMFGFFFTEGPVYDFSDAK i:1.000000
21 qid:60 #p:AT3G48730.1 s:GMLEEGVYLAPSQFEAGFTSLAHTSEDIQFTIAAAEK i:1.000000
1 qid:61 #p:AT5G63570.1 s:SVGGQPVLIDSVK i:3174801.000000
2 qid:61 #p:AT5G63570.1 s:GEISAVILEPVVGNSGFIPPTPEFINGLR i:1875601.000000
3 qid:61 #p:AT5G63570.1 s:AATSDTLTAPYNDLEAVEK i:1588201.000000
4 qid:61 #p:AT5G63570.1 s:QAGTYEYLDK i:679861.000000
12 qid:61 #p:AT5G63570.1 s:MSATLTGSGTALGFSCSSK i:1.000000
12 qid:61 #p:AT5G63570.1 s:VSSSPASNR i:1.000000
12 qid:61 #p:AT5G63570.1 s:MSVSVDEK i:1.000000
12 qid:61 #p:AT5G63570.1 s:MWDIDGNEYIDYVGSWGPAIIGHADDEVLAALAETMK i:1.000000
12 qid:61 #p:AT5G63570.1 s:FEGCYHGHANAFLVK i:1.000000
12 qid:61 #p:AT5G63570.1 s:DNGVLLIFDEVMTGFR i:1.000000
12 qid:61 #p:AT5G63570.1 s:TGHPMCGGYISGMFGFFFAEGPVYNFADSK i:1.000000
12 qid:61 #p:AT5G63570.1 s:GMLEEGVYFAPSQFEAGFTSLAHTPEDIQLTIAAAER i:1.000000
1 qid:62 #p:AT1G02910.1 s:FATILNDPDLASFR i:6104401.000000
2 qid:62 #p:AT1G02910.1 s:DQQISEGVNPGDDVYIILR i:4030901.000000
3 qid:62 #p:AT1G02910.1 s:AATSLPSIGEDFDTR i:2287101.000000
4 qid:62 #p:AT1G02910.1 s:VVELVQLR i:2153601.000000
5 qid:62 #p:AT1G02910.1 s:LGGEDIGDNFR i:1625601.000000
6 qid:62 #p:AT1G02910.1 s:DTVRPVILAGK i:1294401.000000
7 qid:62 #p:AT1G02910.1 s:DALVQFETALSLAPNPIESQAAYYNK i:625451.000000
8 qid:62 #p:AT1G02910.1 s:ELPPMDDVLSK i:413101.000000
9 qid:62 #p:AT1G02910.1 s:GVLLVPVVWGER i:298531.000000
23 qid:62 #p:AT1G02910.1 s:AETVSPGEWER i:1.000000
23 qid:62 #p:AT1G02910.1 s:MAVATAPSLNR i:1.000000
23 qid:62 #p:AT1G02910.1 s:ISNLYSR i:1.000000
23 qid:62 #p:AT1G02910.1 s:RPWLPPGDATLFNSR i:1.000000
23 qid:62 #p:AT1G02910.1 s:NWDSHLFVYASSSSSPSSSPPSPNSPTDDLTAELCVNTGLDLFK i:1.000000
23 qid:62 #p:AT1G02910.1 s:ACCHAYR i:1.000000
23 qid:62 #p:AT1G02910.1 s:ELQEEAR i:1.000000
23 qid:62 #p:AT1G02910.1 s:FFYFAFAAAAGISMFFTVPR i:1.000000
23 qid:62 #p:AT1G02910.1 s:GGDGAPNLLETTGNAAINIGGIVVMVSLFLWENK i:1.000000
23 qid:62 #p:AT1G02910.1 s:EEEQMVQITR i:1.000000
23 qid:62 #p:AT1G02910.1 s:ETVTLAMQK i:1.000000
23 qid:62 #p:AT1G02910.1 s:GFGASSK i:1.000000
23 qid:62 #p:AT1G02910.1 s:AQSVVAQSK i:1.000000
23 qid:62 #p:AT1G02910.1 s:GMPDWAEISK i:1.000000
1 qid:63 #p:AT1G01790.1 s:LPTSEIANTINEFR i:11431001.000000
2 qid:63 #p:AT1G01790.1 s:EAVQTATMALSLAEAR i:9544701.000000
3 qid:63 #p:AT1G01790.1 s:LAEQAVAFELEATQR i:8771201.000000
4 qid:63 #p:AT1G01790.1 s:SLDLPVYFGDAGSK i:6017501.000000
5 qid:63 #p:AT1G01790.1 s:DGDLPVVQITAELVPDIVGQR i:5585401.000000
6 qid:63 #p:AT1G01790.1 s:VGQIIAQLLSER i:4224201.000000
7 qid:63 #p:AT1G01790.1 s:GGIGFQAIAEALGLAAVK i:3376401.000000
8 qid:63 #p:AT1G01790.1 s:TSKPKPQPSDASGDNQIIEGGTVVI i:3000101.000000
9 qid:63 #p:AT1G01790.1 s:LNSTMFEEK i:2945001.000000
10 qid:63 #p:AT1G01790.1 s:AAVAITAIIAGGR i:2873901.000000
11 qid:63 #p:AT1G01790.1 s:ACAAVVALDAPGANYR i:2849301.000000
12 qid:63 #p:AT1G01790.1 s:HLSELTELCEASGSSLGYGYSR i:1103501.000000
13 qid:63 #p:AT1G01790.1 s:AEEDVTNIMK i:836731.000000
14 qid:63 #p:AT1G01790.1 s:LTQPYESSDHENGKPSVESSK i:829381.000000
15 qid:63 #p:AT1G01790.1 s:FFSASFFSSNPDGTATVFGSLVGSVK i:516031.000000
16 qid:63 #p:AT1G01790.1 s:ECQVNLDNCESQLSALLSK i:351351.000000
17 qid:63 #p:AT1G01790.1 s:DTVYEEALAK i:243591.000000
18 qid:63 #p:AT1G01790.1 s:VENDTDSLEELK i:191861.000000
42 qid:63 #p:AT1G01790.1 s:MEYASTFQRPILFHGGDGASYCFPNR i:1.000000
42 qid:63 #p:AT1G01790.1 s:GISITSGDSK i:1.000000
42 qid:63 #p:AT1G01790.1 s:NVAQSGTLNLMNACFSGR i:1.000000
42 qid:63 #p:AT1G01790.1 s:FYSGHLHSTK i:1.000000
42 qid:63 #p:AT1G01790.1 s:SILGNGHQAK i:1.000000
42 qid:63 #p:AT1G01790.1 s:CQGHESLGNADSNDHR i:1.000000
42 qid:63 #p:AT1G01790.1 s:IGESSESSDETEATDLK i:1.000000
42 qid:63 #p:AT1G01790.1 s:DEAATAWLDVNK i:1.000000
42 qid:63 #p:AT1G01790.1 s:LQVIVESLEAGAGNDIPHVSEETEETIDVNDK i:1.000000
42 qid:63 #p:AT1G01790.1 s:EEALLAAK i:1.000000
42 qid:63 #p:AT1G01790.1 s:LNEFAETIQISSLK i:1.000000
42 qid:63 #p:AT1G01790.1 s:SLSISQTPEETQGQLSDEETSQEDAMVLSGNVEDVTHQVEK i:1.000000
42 qid:63 #p:AT1G01790.1 s:VVEADSEKPK i:1.000000
42 qid:63 #p:AT1G01790.1 s:EGSSLNSPK i:1.000000
42 qid:63 #p:AT1G01790.1 s:LVLGLALLGAGLTLYSNGVGGNNQLLQQPDVTSTSTEDVSSSTKPLIR i:1.000000
42 qid:63 #p:AT1G01790.1 s:LLEMIPHQEVNEEEASLFDFLWLLLASVIFVPLFQK i:1.000000
42 qid:63 #p:AT1G01790.1 s:YVFGLGSAQVLVTAAVVGLLAHYVAGQAGPAAIVIGNGLALSSTAVVLQVLQER i:1.000000
42 qid:63 #p:AT1G01790.1 s:ASFSVLLFQDLAVVVLLILIPLISPNSSK i:1.000000
42 qid:63 #p:AT1G01790.1 s:LLLSNFPVIVGTLGLLIVGK i:1.000000
42 qid:63 #p:AT1G01790.1 s:TMLVVIMGK i:1.000000
42 qid:63 #p:AT1G01790.1 s:LFGISIISAIR i:1.000000
42 qid:63 #p:AT1G01790.1 s:VGLLLAPGGEFAFVAFGEAVNQGIMSPQLSSLLFLVVGISMAITPWLAAGGQLIASR i:1.000000
42 qid:63 #p:AT1G01790.1 s:FELHDVR i:1.000000
42 qid:63 #p:AT1G01790.1 s:AHDVVHGLNLEK i:1.000000
1 qid:64 #p:AT4G00630.2 s:LPTSEIATTINEFR i:2350601.000000
2 qid:64 #p:AT4G00630.2 s:NNQLPQQPNIVSTSAEDVSSSTKPLIR i:1632001.000000
3 qid:64 #p:AT4G00630.2 s:TLFGSQTQETTQGK i:563771.000000
4 qid:64 #p:AT4G00630.2 s:IGQIIAQLLSER i:507931.000000
5 qid:64 #p:AT4G00630.2 s:ATMALSLAEAR i:417081.000000
6 qid:64 #p:AT4G00630.2 s:ELEVASLNSTMFEEK i:416561.000000
7 qid:64 #p:AT4G00630.2 s:FELQDVR i:390041.000000
8 qid:64 #p:AT4G00630.2 s:EQDSAPSLEELR i:205811.000000
9 qid:64 #p:AT4G00630.2 s:GGIGFQAIAEALGLAAIK i:184651.000000
10 qid:64 #p:AT4G00630.2 s:ACAAAIALDTPGANYR i:182701.000000
11 qid:64 #p:AT4G00630.2 s:SLDLPVYFGDAGSR i:158811.000000
12 qid:64 #p:AT4G00630.2 s:FFPASFFSSNGDGTATVFESLVESAK i:120501.000000
13 qid:64 #p:AT4G00630.2 s:AAVAITGIIAGGR i:116231.000000
14 qid:64 #p:AT4G00630.2 s:LQVALESLEAEGYNTSEESEVR i:59085.000000
54 qid:64 #p:AT4G00630.2 s:MDFASSVQR i:1.000000
54 qid:64 #p:AT4G00630.2 s:QSMFHGGADFASYCLPNR i:1.000000
54 qid:64 #p:AT4G00630.2 s:FWDPMIDSK i:1.000000
54 qid:64 #p:AT4G00630.2 s:SSLTLNADFNGR i:1.000000
54 qid:64 #p:AT4G00630.2 s:FYGHLLPAKPQNVPLGFR i:1.000000
54 qid:64 #p:AT4G00630.2 s:LLCQSSDSVGDLVGNDR i:1.000000
54 qid:64 #p:AT4G00630.2 s:NLEFAEGSDDR i:1.000000
54 qid:64 #p:AT4G00630.2 s:ISEVAIALK i:1.000000
54 qid:64 #p:AT4G00630.2 s:DEAASAWNDVNQTLNVVQEAVDEESVAK i:1.000000
54 qid:64 #p:AT4G00630.2 s:EEALLSAK i:1.000000
54 qid:64 #p:AT4G00630.2 s:ECQENLASCEEQLR i:1.000000
54 qid:64 #p:AT4G00630.2 s:LNEAAER i:1.000000
54 qid:64 #p:AT4G00630.2 s:AQISALK i:1.000000
54 qid:64 #p:AT4G00630.2 s:AEEDVANIMVLAEQAVAFELEATQR i:1.000000
54 qid:64 #p:AT4G00630.2 s:VNDAEIALQR i:1.000000
54 qid:64 #p:AT4G00630.2 s:NTIVGEDEVLSEIVDVSHQAER i:1.000000
54 qid:64 #p:AT4G00630.2 s:DLVVVGVSSDVGTQSYESDNENGKPTADFAK i:1.000000
54 qid:64 #p:AT4G00630.2 s:EAEGEAEK i:1.000000
54 qid:64 #p:AT4G00630.2 s:ESSSHNGTK i:1.000000
54 qid:64 #p:AT4G00630.2 s:LILGFTLLGAGVAIYSNGVGR i:1.000000
54 qid:64 #p:AT4G00630.2 s:LLEMFPQQEVNEEEASLLDVLWLLLASVIFVPLFQK i:1.000000
54 qid:64 #p:AT4G00630.2 s:IPGGSPVLGYLAAGILIGPYGLSIIR i:1.000000
54 qid:64 #p:AT4G00630.2 s:AIAEFGVVFLLFNIGLELSVER i:1.000000
54 qid:64 #p:AT4G00630.2 s:YVFGLGSAQVLVTAAVIGLITHYVAGQAGPAAIVIGNGLALSSTAVVLQVLQER i:1.000000
54 qid:64 #p:AT4G00630.2 s:ATFSVLLFQDLAVVVLLILIPLISPNSSK i:1.000000
54 qid:64 #p:AT4G00630.2 s:LFYNALIFWYTQLLRPIYK i:1.000000
54 qid:64 #p:AT4G00630.2 s:NAEIFSANTLLVILGTSLLTAR i:1.000000
54 qid:64 #p:AT4G00630.2 s:AGLSMALGAFLAGLLLAETEFSLQVESDIAPYR i:1.000000
54 qid:64 #p:AT4G00630.2 s:GLLLGLFFMTVGMSIDPK i:1.000000
54 qid:64 #p:AT4G00630.2 s:LLLANFPLIMGTLGLLLVGK i:1.000000
54 qid:64 #p:AT4G00630.2 s:TILVVIIGK i:1.000000
54 qid:64 #p:AT4G00630.2 s:LFGISIISAVR i:1.000000
54 qid:64 #p:AT4G00630.2 s:VGLLLAPGGEFAFVAFGEAVNQGIMTPQLSSLLFLVVGISMALTPWLAAGGQLIASR i:1.000000
54 qid:64 #p:AT4G00630.2 s:SLLPVESETDDLQGHIIICGFGR i:1.000000
54 qid:64 #p:AT4G00630.2 s:LIPFVALDVSSDR i:1.000000
54 qid:64 #p:AT4G00630.2 s:CVWALSK i:1.000000
54 qid:64 #p:AT4G00630.2 s:AHDVDHGLNLEK i:1.000000
54 qid:64 #p:AT4G00630.2 s:AGATAVVPETLEPSLQLAAAVLAQAK i:1.000000
54 qid:64 #p:AT4G00630.2 s:HLSELAELCEASGSSLGYGFSR i:1.000000
54 qid:64 #p:AT4G00630.2 s:STSKPKPPSPSETSDDNQIIEGTLAI i:1.000000
1 qid:65 #p:AT5G23890.1 s:ILVPVAADQIQCQAFAALQVLK i:1662701.000000
2 qid:65 #p:AT5G23890.1 s:ETEQSIVLNEMER i:1429101.000000
3 qid:65 #p:AT5G23890.1 s:AAVESEMEVLSR i:1342101.000000
4 qid:65 #p:AT5G23890.1 s:GAAADVEQGTVQVSDK i:609191.000000
5 qid:65 #p:AT5G23890.1 s:LQYELEVER i:605811.000000
6 qid:65 #p:AT5G23890.1 s:VIETDTQPSDLCTR i:509431.000000
7 qid:65 #p:AT5G23890.1 s:GQAAIALSSGEASDIVSEELAR i:451591.000000
8 qid:65 #p:AT5G23890.1 s:LSGFIDIDK i:82204.000000
47 qid:65 #p:AT5G23890.1 s:MASATATWTPTSLQLR i:1.000000
47 qid:65 #p:AT5G23890.1 s:LALSSGVR i:1.000000
47 qid:65 #p:AT5G23890.1 s:SPAVYLRPSR i:1.000000
47 qid:65 #p:AT5G23890.1 s:SGYGIVCVSQKPEVDAWTGSDSSK i:1.000000
47 qid:65 #p:AT5G23890.1 s:SSADNLAGWDDSDNDDK i:1.000000
47 qid:65 #p:AT5G23890.1 s:SLIEGVVGAGVAGIILFLGLSYAAASFSK i:1.000000
47 qid:65 #p:AT5G23890.1 s:QEMHSLTSQQESMIQSSDEISSDEIK i:1.000000
47 qid:65 #p:AT5G23890.1 s:VANSEESNLK i:1.000000
47 qid:65 #p:AT5G23890.1 s:SIESNDVAQK i:1.000000
47 qid:65 #p:AT5G23890.1 s:SDEGSGEDK i:1.000000
47 qid:65 #p:AT5G23890.1 s:ETSSFDGVMTDEADATESIPQNTPEADLMVNAETDPETAESEK i:1.000000
47 qid:65 #p:AT5G23890.1 s:SLLDSSTEPILLDAESSNLVGVENTNSEDPESLLNTEPTNVSDLENHVNSQK i:1.000000
47 qid:65 #p:AT5G23890.1 s:EDSLSSLSGIDAYAASGTVTELPEVSSQLDSTSKPQIVPLNDTETAFATAEELSEVNGTPEYFETSDWSSISDIDTTK i:1.000000
47 qid:65 #p:AT5G23890.1 s:SPVPESTDGSK i:1.000000
47 qid:65 #p:AT5G23890.1 s:DELNIYSQDELDDNR i:1.000000
47 qid:65 #p:AT5G23890.1 s:MLLEIPSGGSAFSSAGIPAPFMSVIVNPGK i:1.000000
47 qid:65 #p:AT5G23890.1 s:WLISASSALSR i:1.000000
47 qid:65 #p:AT5G23890.1 s:VYPAMYIENVTELAFDDITPEDPDFSSIQGLAEAGLIASK i:1.000000
47 qid:65 #p:AT5G23890.1 s:DLLDDVEGTFLFSPESLLSR i:1.000000
47 qid:65 #p:AT5G23890.1 s:QDLISWK i:1.000000
47 qid:65 #p:AT5G23890.1 s:QLPEADK i:1.000000
47 qid:65 #p:AT5G23890.1 s:INPDAWPSIIADLSTGEQGIAALAFGCTR i:1.000000
47 qid:65 #p:AT5G23890.1 s:LFQPHKPVTK i:1.000000
47 qid:65 #p:AT5G23890.1 s:IEAESMAEK i:1.000000
47 qid:65 #p:AT5G23890.1 s:AVSAHNALVAEVEK i:1.000000
47 qid:65 #p:AT5G23890.1 s:DVNASFEK i:1.000000
47 qid:65 #p:AT5G23890.1 s:VELEQLR i:1.000000
47 qid:65 #p:AT5G23890.1 s:EEENLALVK i:1.000000
47 qid:65 #p:AT5G23890.1 s:LEDLMSNK i:1.000000
47 qid:65 #p:AT5G23890.1 s:AEITFEK i:1.000000
47 qid:65 #p:AT5G23890.1 s:EAEEESQR i:1.000000
47 qid:65 #p:AT5G23890.1 s:SWAEEEAK i:1.000000
47 qid:65 #p:AT5G23890.1 s:WETNGLR i:1.000000
47 qid:65 #p:AT5G23890.1 s:DLQETSSR i:1.000000
47 qid:65 #p:AT5G23890.1 s:SSVEETER i:1.000000
47 qid:65 #p:AT5G23890.1 s:EMAGTVSGK i:1.000000
47 qid:65 #p:AT5G23890.1 s:EVIFTVMEK i:1.000000
47 qid:65 #p:AT5G23890.1 s:LWITVLK i:1.000000
47 qid:65 #p:AT5G23890.1 s:EYAVNLGK i:1.000000
1 qid:66 #p:AT3G59780.1 s:VLSPVGAVLQQVSVAIGGLER i:23151001.000000
2 qid:66 #p:AT3G59780.1 s:ISPDSSVSLPDAK i:17718001.000000
3 qid:66 #p:AT3G59780.1 s:ASFDDFSSGLK i:13173001.000000
4 qid:66 #p:AT3G59780.1 s:SALNSSEDVALK i:12974001.000000
5 qid:66 #p:AT3G59780.1 s:NTLESFSSSVTSITK i:12014001.000000
6 qid:66 #p:AT3G59780.1 s:AAVIAIDLLR i:11299001.000000
7 qid:66 #p:AT3G59780.1 s:ASVDDFSSGVK i:10484001.000000
8 qid:66 #p:AT3G59780.1 s:TSSLIDSVESGTNATVK i:9606701.000000
9 qid:66 #p:AT3G59780.1 s:ESFSSSLNQGENAVK i:9462701.000000
10 qid:66 #p:AT3G59780.1 s:NASEVVDSAVNR i:9452201.000000
11 qid:66 #p:AT3G59780.1 s:STLDLLK i:8473801.000000
12 qid:66 #p:AT3G59780.1 s:LETNGVGLPTSPSSSDVR i:8132101.000000
13 qid:66 #p:AT3G59780.1 s:QSFSSSLPDAK i:7737601.000000
14 qid:66 #p:AT3G59780.1 s:GGSEVDDILTAVIIK i:7319201.000000
15 qid:66 #p:AT3G59780.1 s:AFSTLDQTGDVAGDK i:5219901.000000
16 qid:66 #p:AT3G59780.1 s:SVLIDVRPEALR i:3938001.000000
17 qid:66 #p:AT3G59780.1 s:YSSVTLPEVDGDVK i:2773901.000000
18 qid:66 #p:AT3G59780.1 s:SVTNGVSFVVYSYGSAK i:2422201.000000
19 qid:66 #p:AT3G59780.1 s:LGAQAFSWAAGK i:2336601.000000
20 qid:66 #p:AT3G59780.1 s:VVVMDADGTR i:2170301.000000
21 qid:66 #p:AT3G59780.1 s:LLLAPVK i:1559101.000000
22 qid:66 #p:AT3G59780.1 s:HESKPSDETSESLQDASSSPEEALNNVDVSEA i:1316001.000000
23 qid:66 #p:AT3G59780.1 s:ELLPPDVK i:571371.000000
24 qid:66 #p:AT3G59780.1 s:VWTYGGYAGDLSPK i:565141.000000
25 qid:66 #p:AT3G59780.1 s:LSSYDDSEDFK i:261591.000000
26 qid:66 #p:AT3G59780.1 s:SWVQEGLR i:118581.000000
27 qid:66 #p:AT3G59780.1 s:FSSFSTGLK i:63831.000000
40 qid:66 #p:AT3G59780.1 s:MFPLCSATSCR i:1.000000
40 qid:66 #p:AT3G59780.1 s:YHSQILFPGNWR i:1.000000
40 qid:66 #p:AT3G59780.1 s:YSSGDNAFFGISNGTR i:1.000000
40 qid:66 #p:AT3G59780.1 s:SFVPQATGSFLTGTIEK i:1.000000
40 qid:66 #p:AT3G59780.1 s:TEQPVSTFGSLCQNELDR i:1.000000
40 qid:66 #p:AT3G59780.1 s:INYMVYNMSEAFVASDEGLTYVENGEDVFPVEAVAADVSPVEAVVPDVSPIECLSAETLTDK i:1.000000
40 qid:66 #p:AT3G59780.1 s:QSVSLGER i:1.000000
40 qid:66 #p:AT3G59780.1 s:NIGLDPDDPILHLFLFVGTTGTFWVLYR i:1.000000
40 qid:66 #p:AT3G59780.1 s:DGIPDLR i:1.000000
40 qid:66 #p:AT3G59780.1 s:RPYLMQGGYR i:1.000000
40 qid:66 #p:AT3G59780.1 s:EPKPETTLTILNEEAEAIFEDINPSPLQLFGVGVGFFAALYALSEWEK i:1.000000
40 qid:66 #p:AT3G59780.1 s:TLQLIAVIGLSLTIYLR i:1.000000
40 qid:66 #p:AT3G59780.1 s:VLQAAAK i:1.000000
1 qid:67 #p:AT2G21170.1 s:VASPQQAQEVHVAVR i:8109001.000000
2 qid:67 #p:AT2G21170.1 s:GPEFATIVNSVTSK i:4502701.000000
3 qid:67 #p:AT2G21170.1 s:GGAFTGEISVEQLK i:3259301.000000
4 qid:67 #p:AT2G21170.1 s:LISDLNSATLEADVDVVVSPPFVYIDQVK i:2353801.000000
5 qid:67 #p:AT2G21170.1 s:IDISGQNSWVGK i:2213501.000000
6 qid:67 #p:AT2G21170.1 s:AFADAVPSWDNIVVAYEPVWAIGTGK i:1706501.000000
7 qid:67 #p:AT2G21170.1 s:AAYALSEGLGVIACIGEK i:644851.000000
8 qid:67 #p:AT2G21170.1 s:EEDIDGFLVGGASLK i:294311.000000
9 qid:67 #p:AT2G21170.1 s:WVILGHSER i:138551.000000
17 qid:67 #p:AT2G21170.1 s:MAATSLTAPPSFSGLR i:1.000000
17 qid:67 #p:AT2G21170.1 s:LDAAAVSSHQSFFHR i:1.000000
17 qid:67 #p:AT2G21170.1 s:LVSSSSSSHR i:1.000000
17 qid:67 #p:AT2G21170.1 s:GVVAMAGSGK i:1.000000
17 qid:67 #p:AT2G21170.1 s:FFVGGNWK i:1.000000
17 qid:67 #p:AT2G21170.1 s:TFDVCFAQLK i:1.000000
17 qid:67 #p:AT2G21170.1 s:NVSEEVASK i:1.000000
17 qid:67 #p:AT2G21170.1 s:IIYGGSVNGGNSAELAK i:1.000000
1 qid:68 #p:AT4G35760.1 s:TEISSSSSPYAIALAK i:3202601.000000
2 qid:68 #p:AT4G35760.1 s:SGDIELPYFR i:2388601.000000
3 qid:68 #p:AT4G35760.1 s:ACADAAIEGFPTWIINDK i:1260501.000000
4 qid:68 #p:AT4G35760.1 s:VLSGEIELAELAEMTGFSLDQANETNQLQ i:670631.000000
5 qid:68 #p:AT4G35760.1 s:ELNYVECFPDGYK i:371711.000000
15 qid:68 #p:AT4G35760.1 s:FVSVSSCQFHFGFR i:1.000000
15 qid:68 #p:AT4G35760.1 s:EVSPPSVTSYPR i:1.000000
15 qid:68 #p:AT4G35760.1 s:FPAIPIK i:1.000000
15 qid:68 #p:AT4G35760.1 s:CSSSEPENGEDSAPSLSSSSSSSTSEVSTSNSSTYNWYTGIGGIGMLDTAYLTYLK i:1.000000
15 qid:68 #p:AT4G35760.1 s:VTGSDAFCPIGGGTCGDVLNSDYAVVFGVPLPVIGFVMYGVVTALSAELGEGNLPFGISK i:1.000000
15 qid:68 #p:AT4G35760.1 s:FALFGITTAMASASAYFLYILSTK i:1.000000
15 qid:68 #p:AT4G35760.1 s:LSGSSCLYCLVSAFLSFSLFFLSVK i:1.000000
15 qid:68 #p:AT4G35760.1 s:LQEIQQVVGLQICLAIIVVASLTASYSTAQPIPSR i:1.000000
15 qid:68 #p:AT4G35760.1 s:HLNSIGAK i:1.000000
15 qid:68 #p:AT4G35760.1 s:MYGAFWCSHCLEQK i:1.000000
1 qid:69 #p:AT3G63410.1 s:VVDVGGGTGFTTLGIVK i:53787001.000000
2 qid:69 #p:AT3G63410.1 s:EEDVEKPVNNPFSFLGR i:50824001.000000
3 qid:69 #p:AT3G63410.1 s:NVTILDQSPHQLAK i:31472001.000000
4 qid:69 #p:AT3G63410.1 s:IVEGDAEDLPFPTDYADR i:24631001.000000
5 qid:69 #p:AT3G63410.1 s:PASGDSPLQLGPK i:13720001.000000
6 qid:69 #p:AT3G63410.1 s:YVSAGSIEYWPDPQR i:10759001.000000
7 qid:69 #p:AT3G63410.1 s:ACLIGPVYPTFWLSR i:5500101.000000
8 qid:69 #p:AT3G63410.1 s:DDALEPADLSHPDMR i:4010101.000000
9 qid:69 #p:AT3G63410.1 s:FFSDVWMLFPK i:2993701.000000
10 qid:69 #p:AT3G63410.1 s:EEEYIEWFK i:2372501.000000
11 qid:69 #p:AT3G63410.1 s:EAYWFYR i:932151.000000
12 qid:69 #p:AT3G63410.1 s:HGLIMGCSVTGVKPASGDSPLQLGPK i:74953.000000
13 qid:69 #p:AT3G63410.1 s:PVNNPFSFLGR i:62713.000000
19 qid:69 #p:AT3G63410.1 s:MASLMLNGAITFPK i:1.000000
19 qid:69 #p:AT3G63410.1 s:GLGSPGSNLHAR i:1.000000
19 qid:69 #p:AT3G63410.1 s:SIPRPTLLSVTR i:1.000000
19 qid:69 #p:AT3G63410.1 s:CSSSSVSSSRPSAQPR i:1.000000
19 qid:69 #p:AT3G63410.1 s:FLSIVYDHVINPGHWTEDMR i:1.000000
19 qid:69 #p:AT3G63410.1 s:FLLGTLAAAWFVLIPIYMWIK i:1.000000
1 qid:70 #p:AT1G54780.1 s:LVAAIDGQPDPGGPTVK i:174710001.000000
2 qid:70 #p:AT1G54780.1 s:LNFITVR i:115960001.000000
3 qid:70 #p:AT1G54780.1 s:ADAFEYADQVLEK i:109230001.000000
4 qid:70 #p:AT1G54780.1 s:GIVVLITSQK i:95291001.000000
5 qid:70 #p:AT1G54780.1 s:LLSDLEYR i:62030001.000000
6 qid:70 #p:AT1G54780.1 s:WYPSIEEGNNK i:55156001.000000
7 qid:70 #p:AT1G54780.1 s:ETYVVDDAGVLSR i:42042001.000000
8 qid:70 #p:AT1G54780.1 s:EGAITGGPAFIEAVGENILDATVSENLPVLATDEK i:37204001.000000
9 qid:70 #p:AT1G54780.1 s:YNEAVYSSAK i:14675001.000000
15 qid:70 #p:AT1G54780.1 s:METLLSPR i:1.000000
15 qid:70 #p:AT1G54780.1 s:ALSPPLNPKPLSLHQTKPTSHSLSLSKPTTFSGPK i:1.000000
15 qid:70 #p:AT1G54780.1 s:FTKPESR i:1.000000
15 qid:70 #p:AT1G54780.1 s:NWLIDAK i:1.000000
15 qid:70 #p:AT1G54780.1 s:QGLAALALSLTLTFSPVGTALASEFNILNDGPPK i:1.000000
15 qid:70 #p:AT1G54780.1 s:GQFSLVVGGLLVIAFVVPMAQYFAYVSR i:1.000000
1 qid:71 #p:AT3G63140.1 s:FSEIVSGGGK i:23562001.000000
2 qid:71 #p:AT3G63140.1 s:ELLSAGHAVTILTVGDESSEK i:20367001.000000
3 qid:71 #p:AT3G63140.1 s:STEQPPHVEGDAVK i:17230001.000000
4 qid:71 #p:AT3G63140.1 s:DLSSMLTSAVANPEAASGNIFNCVSDR i:11358001.000000
5 qid:71 #p:AT3G63140.1 s:QFLFISSAGIYK i:6932601.000000
6 qid:71 #p:AT3G63140.1 s:TVWGNPANVANVVGGETFDVVLDNNGK i:5910401.000000
7 qid:71 #p:AT3G63140.1 s:TVEIVHYDPK i:3671001.000000
8 qid:71 #p:AT3G63140.1 s:DLDTVRPVVDWAK i:3396301.000000
9 qid:71 #p:AT3G63140.1 s:YLAETFGNWASFRPQYMIGSGNNK i:1194901.000000
10 qid:71 #p:AT3G63140.1 s:DCEEWFFDR i:1154201.000000
11 qid:71 #p:AT3G63140.1 s:AVPIPGSGLQLTNISHVR i:946221.000000
12 qid:71 #p:AT3G63140.1 s:YLAETFGNWASFR i:903871.000000
13 qid:71 #p:AT3G63140.1 s:ADAGHVVVEK i:576881.000000
14 qid:71 #p:AT3G63140.1 s:NVLIVNTNSGGHAVIGFYFAK i:339311.000000
23 qid:71 #p:AT3G63140.1 s:MAALSSSSLFFSSK i:1.000000
23 qid:71 #p:AT3G63140.1 s:TTSPISNLLIPPSLHR i:1.000000
23 qid:71 #p:AT3G63140.1 s:FSLPSSSSSFSSLSSSSSSSSSLLTFSLR i:1.000000
23 qid:71 #p:AT3G63140.1 s:AVTLDGMAK i:1.000000
23 qid:71 #p:AT3G63140.1 s:LCAAAAGK i:1.000000
23 qid:71 #p:AT3G63140.1 s:AIGVDAK i:1.000000
23 qid:71 #p:AT3G63140.1 s:NMHFYAEPR i:1.000000
23 qid:71 #p:AT3G63140.1 s:DLLGWESK i:1.000000
23 qid:71 #p:AT3G63140.1 s:TNLPEDLK i:1.000000
1 qid:72 #p:AT5G42650.1 s:ADFGGSSDGTAFNFLAR i:92025001.000000
2 qid:72 #p:AT5G42650.1 s:VNMPPGAFIAENPQVVALLDGK i:74914001.000000
3 qid:72 #p:AT5G42650.1 s:DLFTGTYMPSTELTGGYR i:61816001.000000
4 qid:72 #p:AT5G42650.1 s:AGEMLYGYQPLATR i:52043001.000000
5 qid:72 #p:AT5G42650.1 s:AFYGTNPADTK i:45698001.000000
6 qid:72 #p:AT5G42650.1 s:IFPEFQATYSELFDSLEK i:45118001.000000
7 qid:72 #p:AT5G42650.1 s:VIEEPLIHTFSLPPALVK i:39988001.000000
8 qid:72 #p:AT5G42650.1 s:NIPGNYGLPIVGPIK i:30885001.000000
9 qid:72 #p:AT5G42650.1 s:ILSYLDPSEPK i:30489001.000000
10 qid:72 #p:AT5G42650.1 s:DLVIESHDAAFK i:30400001.000000
11 qid:72 #p:AT5G42650.1 s:ADEFVPER i:23799001.000000
12 qid:72 #p:AT5G42650.1 s:FEPPVTAQYGR i:17967001.000000
13 qid:72 #p:AT5G42650.1 s:SVVYECLR i:16776001.000000
14 qid:72 #p:AT5G42650.1 s:NLLFFLLK i:12612001.000000
15 qid:72 #p:AT5G42650.1 s:DFVVLVAR i:12508001.000000
16 qid:72 #p:AT5G42650.1 s:ADAPGLITK i:12374001.000000
17 qid:72 #p:AT5G42650.1 s:YDSFDIEVGTSPLGSSVNFSSLR i:12164001.000000
18 qid:72 #p:AT5G42650.1 s:HVLWSNGPETETPTVGNK i:11786001.000000
19 qid:72 #p:AT5G42650.1 s:ILFPNMVK i:10346001.000000
20 qid:72 #p:AT5G42650.1 s:LFVIEIFR i:10039001.000000
21 qid:72 #p:AT5G42650.1 s:WDYFYDQGAEEFFK i:6211901.000000
22 qid:72 #p:AT5G42650.1 s:EEATHNLLFATCFNTWGGMK i:5495001.000000
23 qid:72 #p:AT5G42650.1 s:WVLFNLHPLLSIGLPR i:5040701.000000
24 qid:72 #p:AT5G42650.1 s:SNGGELTMGAIEK i:2808201.000000
25 qid:72 #p:AT5G42650.1 s:SFPVLFDVDK i:1506301.000000
26 qid:72 #p:AT5G42650.1 s:LYEFFLESAGEILVEADK i:1084401.000000
27 qid:72 #p:AT5G42650.1 s:ASGSETPDLTVATR i:403811.000000
32 qid:72 #p:AT5G42650.1 s:MASISTPFPISLHPK i:1.000000
32 qid:72 #p:AT5G42650.1 s:VLTRPIK i:1.000000
32 qid:72 #p:AT5G42650.1 s:YNSTVYR i:1.000000
32 qid:72 #p:AT5G42650.1 s:AGHQVHNR i:1.000000
32 qid:72 #p:AT5G42650.1 s:FVGEEGEK i:1.000000
1 qid:73 #p:AT3G46780.1 s:AGVPDLGAAQDLAR i:174340001.000000
2 qid:73 #p:AT3G46780.1 s:SLIPVVTNPSTGLVFGNNR i:149430001.000000
3 qid:73 #p:AT3G46780.1 s:SQPLTISDLIEK i:121890001.000000
4 qid:73 #p:AT3G46780.1 s:LNAVQSPFQDAESIAK i:117140001.000000
5 qid:73 #p:AT3G46780.1 s:VVEVSTDPSAPSRPVDELFSVIPEDGR i:116410001.000000
6 qid:73 #p:AT3G46780.1 s:TSLTEDFSPEK i:101330001.000000
7 qid:73 #p:AT3G46780.1 s:ADAVGVTVDGLFNK i:94826001.000000
8 qid:73 #p:AT3G46780.1 s:VAQTDVAYTLIK i:92791001.000000
9 qid:73 #p:AT3G46780.1 s:LGSQFATAIQNASETPK i:89923001.000000
10 qid:73 #p:AT3G46780.1 s:IASLVADIFANTAVAENK i:72907001.000000
11 qid:73 #p:AT3G46780.1 s:IAQTLLQR i:68050001.000000
12 qid:73 #p:AT3G46780.1 s:EAEAASLAEDAQQK i:67405001.000000
13 qid:73 #p:AT3G46780.1 s:DPGTIFVAGATGQAGIR i:41494001.000000
14 qid:73 #p:AT3G46780.1 s:AYNVVVSAEGSNSGSGSSSSEAYK i:31836001.000000
15 qid:73 #p:AT3G46780.1 s:VQVATVR i:27202001.000000
16 qid:73 #p:AT3G46780.1 s:DISSGLSWNK i:24427001.000000
17 qid:73 #p:AT3G46780.1 s:NPFQFDFGK i:20635001.000000
18 qid:73 #p:AT3G46780.1 s:VFGGLFK i:14896001.000000
19 qid:73 #p:AT3G46780.1 s:QRPSSPFASK i:11231001.000000
20 qid:73 #p:AT3G46780.1 s:VYADAIAR i:8643701.000000
21 qid:73 #p:AT3G46780.1 s:QETIYIDDD i:4449001.000000
22 qid:73 #p:AT3G46780.1 s:ILSNDEVK i:3538401.000000
23 qid:73 #p:AT3G46780.1 s:VVEVSTDPSAPSR i:1842201.000000
24 qid:73 #p:AT3G46780.1 s:QTAFQLGK i:882221.000000
25 qid:73 #p:AT3G46780.1 s:QRPSSPFASKPK i:733541.000000
30 qid:73 #p:AT3G46780.1 s:MASSSTSFPLTTAPPQGVR i:1.000000
30 qid:73 #p:AT3G46780.1 s:GDDDSEGK i:1.000000
30 qid:73 #p:AT3G46780.1 s:AIGNATK i:1.000000
30 qid:73 #p:AT3G46780.1 s:VVVTVGATENGPDAQVSTSDALLVVQAAELAGVSHVAIVYDGTISGSTYNVLDGITSFFGNLFAK i:1.000000
30 qid:73 #p:AT3G46780.1 s:EAAEAAK i:1.000000
1 qid:74 #p:AT3G12780.1 s:GVSLLLPTDVVVADK i:37179001.000000
2 qid:74 #p:AT3G12780.1 s:VLPGVIALDEAIPVTV i:36717001.000000
3 qid:74 #p:AT3G12780.1 s:ADLNVPLDDNQTITDDTR i:32437001.000000
4 qid:74 #p:AT3G12780.1 s:SVGDLTSADLK i:31697001.000000
5 qid:74 #p:AT3G12780.1 s:FAAGTEAIANK i:27845001.000000
6 qid:74 #p:AT3G12780.1 s:LSELLGIEVTK i:15244001.000000
7 qid:74 #p:AT3G12780.1 s:IVPASGIEDGWMGLDIGPDSIK i:8770801.000000
8 qid:74 #p:AT3G12780.1 s:ADDCIGPEVESLVASLPEGGVLLLENVR i:8623201.000000
9 qid:74 #p:AT3G12780.1 s:TFNEALDTTQTVIWNGPMGVFEMEK i:2378901.000000
10 qid:74 #p:AT3G12780.1 s:LELATELLAK i:533511.000000
17 qid:74 #p:AT3G12780.1 s:MASAAASSAFSLLK i:1.000000
17 qid:74 #p:AT3G12780.1 s:STGAVASSAGTR i:1.000000
17 qid:74 #p:AT3G12780.1 s:ASLLPIPSTSVSARPLGFSATLDSR i:1.000000
17 qid:74 #p:AT3G12780.1 s:FSLHVASK i:1.000000
17 qid:74 #p:AT3G12780.1 s:GVVSMAK i:1.000000
17 qid:74 #p:AT3G12780.1 s:YLIENGAK i:1.000000
17 qid:74 #p:AT3G12780.1 s:LAELSEK i:1.000000
1 qid:75 #p:AT1G56190.1 s:ADLNVPLDDNQNITDDTR i:2724101.000000
2 qid:75 #p:AT1G56190.1 s:VLPGVVALDEATPVTV i:2513101.000000
3 qid:75 #p:AT1G56190.1 s:LSELLGIEVVK i:735221.000000
4 qid:75 #p:AT1G56190.1 s:ADDCIGPEVETLVASLPEGGVLLLENVR i:410871.000000
5 qid:75 #p:AT1G56190.1 s:IVPASAIPDGWMGLDIGPDSVK i:268911.000000
6 qid:75 #p:AT1G56190.1 s:TFNEALDTTQTVIWNGPMGVFEFEK i:108601.000000
32 qid:75 #p:AT1G56190.1 s:MASTAATAALSIIK i:1.000000
32 qid:75 #p:AT1G56190.1 s:STGGAAVTR i:1.000000
32 qid:75 #p:AT1G56190.1 s:ASFGHIPSTSVSAR i:1.000000
32 qid:75 #p:AT1G56190.1 s:LGFSAVVDSR i:1.000000
32 qid:75 #p:AT1G56190.1 s:FSVHVASK i:1.000000
32 qid:75 #p:AT1G56190.1 s:GVITMAK i:1.000000
32 qid:75 #p:AT1G56190.1 s:SVGDLNSVDLK i:1.000000
32 qid:75 #p:AT1G56190.1 s:AAIPTIK i:1.000000
32 qid:75 #p:AT1G56190.1 s:FLIENGAK i:1.000000
32 qid:75 #p:AT1G56190.1 s:VILSTHLGRPK i:1.000000
32 qid:75 #p:AT1G56190.1 s:FSLAPLVPR i:1.000000
32 qid:75 #p:AT1G56190.1 s:NEPDFAK i:1.000000
32 qid:75 #p:AT1G56190.1 s:LASLADLYVNDAFGTAHR i:1.000000
32 qid:75 #p:AT1G56190.1 s:AHASTEGVTK i:1.000000
32 qid:75 #p:AT1G56190.1 s:FLKPSVAGFLLQK i:1.000000
32 qid:75 #p:AT1G56190.1 s:ELDYLVGAVSNPK i:1.000000
32 qid:75 #p:AT1G56190.1 s:RPFAAIVGGSK i:1.000000
32 qid:75 #p:AT1G56190.1 s:IGVIESLLEK i:1.000000
32 qid:75 #p:AT1G56190.1 s:CDILLLGGGMIFTFYK i:1.000000
32 qid:75 #p:AT1G56190.1 s:AQGLSVGSSLVEEDK i:1.000000
32 qid:75 #p:AT1G56190.1 s:LELATTLLAK i:1.000000
32 qid:75 #p:AT1G56190.1 s:GVSLLLPTDVVIADK i:1.000000
32 qid:75 #p:AT1G56190.1 s:FAPDANSK i:1.000000
32 qid:75 #p:AT1G56190.1 s:GTEAVANK i:1.000000
32 qid:75 #p:AT1G56190.1 s:GVTTIIGGGDSVAAVEK i:1.000000
32 qid:75 #p:AT1G56190.1 s:VGVAGVMSHISTGGGASLELLEGK i:1.000000
1 qid:76 #p:AT2G20920.1 s:VLGVSEGASFDEILR i:8171401.000000
2 qid:76 #p:AT2G20920.1 s:ADDSPPFDMSVETALK i:6531301.000000
3 qid:76 #p:AT2G20920.1 s:SSNPLGTSTVTQWMK i:704281.000000
10 qid:76 #p:AT2G20920.1 s:MATAALSAARPNR i:1.000000
10 qid:76 #p:AT2G20920.1 s:LSSASSDVPLHPLYLPTK i:1.000000
10 qid:76 #p:AT2G20920.1 s:SAAILLPTR i:1.000000
10 qid:76 #p:AT2G20920.1 s:DDPNAISQAEAAYDMLLMQSLNQR i:1.000000
10 qid:76 #p:AT2G20920.1 s:VVSNNIR i:1.000000
10 qid:76 #p:AT2G20920.1 s:NPPVSVDMPSTSDLGIQAGVYGAMMVLTYVNGSSFESSGMPYAGADVPGLILASSFGASLYFMTK i:1.000000
10 qid:76 #p:AT2G20920.1 s:AAALTAGGLVAGAVVGSAIETWLHVDVVPFLGLHSPAAVVSEFIVFSQFLVSLCLR i:1.000000
1 qid:77 #p:AT1G03680.1 s:LNTDESPATPGQYGVR i:7231701.000000
2 qid:77 #p:AT1G03680.1 s:DTLATSINK i:5564001.000000
3 qid:77 #p:AT1G03680.1 s:MIDPIVNELAQK i:3823301.000000
4 qid:77 #p:AT1G03680.1 s:ADEPVFVDFWAPWCGPCK i:989271.000000
5 qid:77 #p:AT1G03680.1 s:DTIIGAVSK i:796521.000000
11 qid:77 #p:AT1G03680.1 s:MAAYTCTSRPPISIR i:1.000000
11 qid:77 #p:AT1G03680.1 s:IASSPTGSFSTR i:1.000000
11 qid:77 #p:AT1G03680.1 s:QMFSVLPESSGLR i:1.000000
11 qid:77 #p:AT1G03680.1 s:VSLSSLSK i:1.000000
11 qid:77 #p:AT1G03680.1 s:GVICEAQDTATGIPVVNDSTWDSLVLK i:1.000000
11 qid:77 #p:AT1G03680.1 s:SIPTIMIFVNGEK i:1.000000
1 qid:78 #p:AT1G32200.1 s:NSYVGNASIFSELEDK i:180181.000000
2 qid:78 #p:AT1G32200.1 s:ADETVVSNMSVAFDR i:113051.000000
25 qid:78 #p:AT1G32200.1 s:MTLTFSSSAATVAVAAATVTSSAR i:1.000000
25 qid:78 #p:AT1G32200.1 s:VPVYPLASSTLR i:1.000000
25 qid:78 #p:AT1G32200.1 s:LFLPPLR i:1.000000
25 qid:78 #p:AT1G32200.1 s:AMSELVQDK i:1.000000
25 qid:78 #p:AT1G32200.1 s:ESSVAASIAFNEAAGETPSELSHSR i:1.000000
25 qid:78 #p:AT1G32200.1 s:SEQDLLSGIK i:1.000000
25 qid:78 #p:AT1G32200.1 s:LPANVAAGMEELYWNYK i:1.000000
25 qid:78 #p:AT1G32200.1 s:NAVLSSGASR i:1.000000
25 qid:78 #p:AT1G32200.1 s:MLLGVEDPYTFNPYHK i:1.000000
25 qid:78 #p:AT1G32200.1 s:EPFDYYMFVHTYIRPLIDFK i:1.000000
25 qid:78 #p:AT1G32200.1 s:QGHNIVLISNHQSEADPAVISLLLEAQSPFIGENIK i:1.000000
25 qid:78 #p:AT1G32200.1 s:VITDPLCKPFSMGR i:1.000000
25 qid:78 #p:AT1G32200.1 s:NLICVYSK i:1.000000
25 qid:78 #p:AT1G32200.1 s:HMNDDPELVDMK i:1.000000
25 qid:78 #p:AT1G32200.1 s:EMATMLR i:1.000000
25 qid:78 #p:AT1G32200.1 s:SGGQLIWIAPSGGR i:1.000000
25 qid:78 #p:AT1G32200.1 s:DRPNPSTGEWFPAPFDASSVDNMR i:1.000000
25 qid:78 #p:AT1G32200.1 s:LVEHSGAPGHIYPMSLLCYDIMPPPPQVEK i:1.000000
25 qid:78 #p:AT1G32200.1 s:LVGFHGTGLSIAPEINFSDVTADCESPNEAK i:1.000000
25 qid:78 #p:AT1G32200.1 s:EAYSQALYK i:1.000000
25 qid:78 #p:AT1G32200.1 s:SVNEQYEILNSAIK i:1.000000
25 qid:78 #p:AT1G32200.1 s:GVEASTSR i:1.000000
25 qid:78 #p:AT1G32200.1 s:VSLSQPWN i:1.000000
1 qid:79 #p:AT3G54660.1 s:GIEFHTEESPEAIIK i:1301001.000000
2 qid:79 #p:AT3G54660.1 s:ADFDATVGVHPTAAEEFVTMR i:495901.000000
3 qid:79 #p:AT3G54660.1 s:YETEPSHDWTTLIANK i:270031.000000
4 qid:79 #p:AT3G54660.1 s:AGDGSFSLK i:232751.000000
5 qid:79 #p:AT3G54660.1 s:VIDPHTVDVDGK i:160381.000000
6 qid:79 #p:AT3G54660.1 s:VLGVHMCGEDSPEIIQGFGVAVK i:83767.000000
28 qid:79 #p:AT3G54660.1 s:LTSTISSSSPSLQFLCK i:1.000000
28 qid:79 #p:AT3G54660.1 s:LPIAIHLPSSSSSSFLSLPK i:1.000000
28 qid:79 #p:AT3G54660.1 s:TLTSLYSLRPR i:1.000000
28 qid:79 #p:AT3G54660.1 s:IALLSNHR i:1.000000
28 qid:79 #p:AT3G54660.1 s:FSVCASTDNGAESDR i:1.000000
28 qid:79 #p:AT3G54660.1 s:HYDFDLFTIGAGSGGVR i:1.000000
28 qid:79 #p:AT3G54660.1 s:FATSFGASAAVCELPFSTISSDTAGGVGGTCVLR i:1.000000
28 qid:79 #p:AT3G54660.1 s:LLVYASK i:1.000000
28 qid:79 #p:AT3G54660.1 s:YSHEFEDSHGFGWK i:1.000000
28 qid:79 #p:AT3G54660.1 s:NILIAVGGRPFIPDIPGK i:1.000000
28 qid:79 #p:AT3G54660.1 s:EFAIDSDAALDLPSKPK i:1.000000
28 qid:79 #p:AT3G54660.1 s:IAIVGGGYIALEFAGIFNGLNCEVHVFIR i:1.000000
28 qid:79 #p:AT3G54660.1 s:GFDEDVR i:1.000000
28 qid:79 #p:AT3G54660.1 s:DFVGEQMSLR i:1.000000
28 qid:79 #p:AT3G54660.1 s:GTVEGFSHVMFATGR i:1.000000
28 qid:79 #p:AT3G54660.1 s:NLGLENVGVK i:1.000000
28 qid:79 #p:AT3G54660.1 s:NGAIEVDEYSQTSVPSIWAVGDVTDR i:1.000000
28 qid:79 #p:AT3G54660.1 s:INLTPVALMEGGALAK i:1.000000
28 qid:79 #p:AT3G54660.1 s:TLFQNEPTKPDYR i:1.000000
28 qid:79 #p:AT3G54660.1 s:AVPCAVFSQPPIGTVGLTEEQAIEQYGDVDVYTSNFRPLK i:1.000000
28 qid:79 #p:AT3G54660.1 s:ATLSGLPDR i:1.000000
28 qid:79 #p:AT3G54660.1 s:LIVCANTNK i:1.000000
1 qid:80 #p:AT4G29840.1 s:DFKPMTASTTFASAIQIGDPVSIDR i:1096801.000000
2 qid:80 #p:AT4G29840.1 s:YVPFNAAPGSTESYSLDEIVYR i:866301.000000
3 qid:80 #p:AT4G29840.1 s:DLGMTVLVSQVNR i:574631.000000
4 qid:80 #p:AT4G29840.1 s:ADFGAVMDVLK i:284431.000000
5 qid:80 #p:AT4G29840.1 s:EITAELPIYLANSLNSLR i:131131.000000
26 qid:80 #p:AT4G29840.1 s:MASSCLFNASVSSLNPK i:1.000000
26 qid:80 #p:AT4G29840.1 s:HRPVVISCTADGNNIK i:1.000000
26 qid:80 #p:AT4G29840.1 s:APIETAVKPPHR i:1.000000
26 qid:80 #p:AT4G29840.1 s:SNAVNPFSAK i:1.000000
26 qid:80 #p:AT4G29840.1 s:SGGLLDVEHDMEALK i:1.000000
26 qid:80 #p:AT4G29840.1 s:FDGAYWR i:1.000000
26 qid:80 #p:AT4G29840.1 s:STWPYGSGVWSK i:1.000000
26 qid:80 #p:AT4G29840.1 s:EWVLPEIDDDDIVSAFEGNSNLFWAER i:1.000000
26 qid:80 #p:AT4G29840.1 s:QFLGMNDLWVK i:1.000000
26 qid:80 #p:AT4G29840.1 s:HCGISHTGSFK i:1.000000
26 qid:80 #p:AT4G29840.1 s:RPVVGVGCASTGDTSAALSAYCASAGIPSIVFLPANK i:1.000000
26 qid:80 #p:AT4G29840.1 s:ISMAQLVQPIANGAFVLSIDTDFDGCMK i:1.000000
26 qid:80 #p:AT4G29840.1 s:TAAIEILQQFDWQVPDWVIVPGGNLGNIYAFYK i:1.000000
26 qid:80 #p:AT4G29840.1 s:MCQELGLVDR i:1.000000
26 qid:80 #p:AT4G29840.1 s:MVCAQAANANPLYLHYK i:1.000000
26 qid:80 #p:AT4G29840.1 s:CNGIVEEATEEELMDAMAQADSTGMFICPHTGVALTALFK i:1.000000
26 qid:80 #p:AT4G29840.1 s:NQGVIAPTDR i:1.000000
26 qid:80 #p:AT4G29840.1 s:TVVVSTAHGLK i:1.000000
26 qid:80 #p:AT4G29840.1 s:IDYHSNAIPDMACR i:1.000000
26 qid:80 #p:AT4G29840.1 s:FSNPPVDVK i:1.000000
26 qid:80 #p:AT4G29840.1 s:SYLGSNTLTS i:1.000000
1 qid:81 #p:AT3G25805.1 s:ADGDFGGIMDR i:1027401.000000
2 qid:81 #p:AT3G25805.1 s:WQYLIGYLGSER i:483801.000000
3 qid:81 #p:AT3G25805.1 s:KPETATVEVEDDSIR i:156291.000000
15 qid:81 #p:AT3G25805.1 s:MILITSPTLTYLR i:1.000000
15 qid:81 #p:AT3G25805.1 s:LHSSQIK i:1.000000
15 qid:81 #p:AT3G25805.1 s:EISTVDR i:1.000000
15 qid:81 #p:AT3G25805.1 s:CYNPWQSTNR i:1.000000
15 qid:81 #p:AT3G25805.1 s:DSSFLCCAR i:1.000000
15 qid:81 #p:AT3G25805.1 s:YLLWTSEAVYILWLFLLPYAPGDPVWAISSETVNSLLGLSLNFFFVLPLTNAAGIHFLQAPVLHPMAEGLFNFVIAWTLMFAPLLYTDR i:1.000000
15 qid:81 #p:AT3G25805.1 s:SSLDVLWSLMMFLTNTFLIPYMALR i:1.000000
15 qid:81 #p:AT3G25805.1 s:LNDADPDDKPSK i:1.000000
15 qid:81 #p:AT3G25805.1 s:SQLGEVMTK i:1.000000
15 qid:81 #p:AT3G25805.1 s:GAPIVGLTGATVCLISALWSLYGR i:1.000000
15 qid:81 #p:AT3G25805.1 s:LAYAFIWDICLYTIFQPWLIGENLQNVK i:1.000000
15 qid:81 #p:AT3G25805.1 s:FVPVFGLLAYHLFLNLEDESI i:1.000000
1 qid:82 #p:AT5G46290.3 s:LLSGESGISLIDR i:4173301.000000
2 qid:82 #p:AT5G46290.3 s:AGVLVGTGMGGLTVFSEGVQNLIEK i:2292701.000000
3 qid:82 #p:AT5G46290.3 s:GFSSEGYIDGK i:1839601.000000
4 qid:82 #p:AT5G46290.3 s:VVITGMGLVSVFGNDVDAYYEK i:1609401.000000
5 qid:82 #p:AT5G46290.3 s:ADGLGVSSCIER i:1319801.000000
6 qid:82 #p:AT5G46290.3 s:SMIGHCLGAAGGLEAIATVK i:721261.000000
7 qid:82 #p:AT5G46290.3 s:DGFVMGEGAGVLVMESLEHAMK i:55685.000000
22 qid:82 #p:AT5G46290.3 s:MQALQSSSLR i:1.000000
22 qid:82 #p:AT5G46290.3 s:ASPPNPLR i:1.000000
22 qid:82 #p:AT5G46290.3 s:QSHQLITNARPLR i:1.000000
22 qid:82 #p:AT5G46290.3 s:SFISASASTVSAPK i:1.000000
22 qid:82 #p:AT5G46290.3 s:YCIVAGK i:1.000000
22 qid:82 #p:AT5G46290.3 s:ALESANLGGDK i:1.000000
22 qid:82 #p:AT5G46290.3 s:ISPFFIPYAITNMGSALLAIDLGLMGPNYSISTACATSNYCFYAAANHIR i:1.000000
22 qid:82 #p:AT5G46290.3 s:GEADMMIAGGTEAAIIPIGLGGFVACR i:1.000000
22 qid:82 #p:AT5G46290.3 s:NDDPQTASRPWDK i:1.000000
22 qid:82 #p:AT5G46290.3 s:GAPIVAEYLGGAVNCDAHHMTDPR i:1.000000
22 qid:82 #p:AT5G46290.3 s:CLEDAGVSPEEVNYINAHATSTLAGDLAEINAIK i:1.000000
22 qid:82 #p:AT5G46290.3 s:AINTGWLHPSINQFVR i:1.000000
22 qid:82 #p:AT5G46290.3 s:ITGSQEK i:1.000000
22 qid:82 #p:AT5G46290.3 s:ASLIPLSNPEQAVDFDTVPNEK i:1.000000
22 qid:82 #p:AT5G46290.3 s:QHEVDVAISNSFGFGGHNSVVAFSAFKP i:1.000000
1 qid:83 #p:AT3G15520.1 s:GTVEITIEK i:9280801.000000
2 qid:83 #p:AT3G15520.1 s:IIQASLEDISYLLR i:8361601.000000
3 qid:83 #p:AT3G15520.1 s:GGLQALITSIK i:8251201.000000
4 qid:83 #p:AT3G15520.1 s:LSLPVQNNNINEST i:8078101.000000
5 qid:83 #p:AT3G15520.1 s:ADGSTFSAEAGGDQR i:7387601.000000
6 qid:83 #p:AT3G15520.1 s:ILASIPVDLK i:7170001.000000
7 qid:83 #p:AT3G15520.1 s:LVTSGAYDGAK i:7116001.000000
8 qid:83 #p:AT3G15520.1 s:NSGLGGLSFDEGQFSVFGYTIAGK i:5747801.000000
9 qid:83 #p:AT3G15520.1 s:VESVSVPLEVMPSGQFEPLYR i:3519601.000000
10 qid:83 #p:AT3G15520.1 s:LNTVNQAVITEDGSGK i:3328201.000000
11 qid:83 #p:AT3G15520.1 s:SATVQIVIDGYSAPLTAGNFAK i:3263001.000000
12 qid:83 #p:AT3G15520.1 s:DILGQIK i:2931701.000000
13 qid:83 #p:AT3G15520.1 s:TGELALR i:2835001.000000
14 qid:83 #p:AT3G15520.1 s:KPYGTMESNVK i:138331.000000
27 qid:83 #p:AT3G15520.1 s:MASPLSSSTVVSHR i:1.000000
27 qid:83 #p:AT3G15520.1 s:LFFLHPSPLNR i:1.000000
27 qid:83 #p:AT3G15520.1 s:FLFVKPK i:1.000000
27 qid:83 #p:AT3G15520.1 s:TNSGDFR i:1.000000
27 qid:83 #p:AT3G15520.1 s:LHSTSSK i:1.000000
27 qid:83 #p:AT3G15520.1 s:ELIHSCNSSIDSK i:1.000000
27 qid:83 #p:AT3G15520.1 s:LNTFEAGSK i:1.000000
27 qid:83 #p:AT3G15520.1 s:LVATILIFVQVWSPLPLFGLDSAYISPAEAVLYSPDTK i:1.000000
27 qid:83 #p:AT3G15520.1 s:AIPANPSMK i:1.000000
27 qid:83 #p:AT3G15520.1 s:GSELYTTLIDGK i:1.000000
27 qid:83 #p:AT3G15520.1 s:VSLGLAASLDTVADLELLQASGLSFLLPQQYLNYPR i:1.000000
27 qid:83 #p:AT3G15520.1 s:TPLSVQDGELPVLPLSVYGAVAMAHSENSEEYSSPYQFFFYLYDK i:1.000000
27 qid:83 #p:AT3G15520.1 s:LIEGQDR i:1.000000
1 qid:84 #p:AT2G44640.1 s:EGNTEEEDKPVFLPYDLR i:12993001.000000
2 qid:84 #p:AT2G44640.1 s:VDSQFQVGAAR i:9338501.000000
3 qid:84 #p:AT2G44640.1 s:VDLPSAFALAK i:8017301.000000
4 qid:84 #p:AT2G44640.1 s:SVPGEPFPLDGAR i:7912201.000000
5 qid:84 #p:AT2G44640.1 s:IQQLSLLR i:7855101.000000
6 qid:84 #p:AT2G44640.1 s:LNLIFQQQVAGPIVFK i:4517101.000000
7 qid:84 #p:AT2G44640.1 s:GNPQPVNAAGVESGSDAPTSLMPGLCAK i:1835401.000000
8 qid:84 #p:AT2G44640.1 s:MEDVIYSLNYSLR i:1491001.000000
9 qid:84 #p:AT2G44640.1 s:SPISADVFGSACYTFQK i:1279401.000000
10 qid:84 #p:AT2G44640.1 s:ADISNAEEWDLQVVK i:1250201.000000
11 qid:84 #p:AT2G44640.1 s:ANLNSAIDSVFWDQNVSSPQTLEGTAR i:1246201.000000
12 qid:84 #p:AT2G44640.1 s:EGFPLGIIPSLAPASDK i:975181.000000
13 qid:84 #p:AT2G44640.1 s:LYGDLTR i:759091.000000
14 qid:84 #p:AT2G44640.1 s:HDLTVEAAWPDLFLDNK i:590771.000000
15 qid:84 #p:AT2G44640.1 s:FWDVPESLNVDVSSLVPESGVR i:480931.000000
16 qid:84 #p:AT2G44640.1 s:LMLVHPLEK i:299251.000000
17 qid:84 #p:AT2G44640.1 s:LFHASSNNSDDTLWSPR i:183911.000000
25 qid:84 #p:AT2G44640.1 s:MANLNSAIDSVFWDQNVSSPQTLEGTAR i:1.000000
25 qid:84 #p:AT2G44640.1 s:LGSFSLNSLLLSPSSNNWWLGLVGQFKPK i:1.000000
25 qid:84 #p:AT2G44640.1 s:SLYSIGLWTQIALGTSSSLLLSTER i:1.000000
25 qid:84 #p:AT2G44640.1 s:DLWRPQEK i:1.000000
25 qid:84 #p:AT2G44640.1 s:EPHAAISGIVGSSLAAWITGR i:1.000000
25 qid:84 #p:AT2G44640.1 s:GMLVNGK i:1.000000
25 qid:84 #p:AT2G44640.1 s:IVAWYSPK i:1.000000
25 qid:84 #p:AT2G44640.1 s:EGMIELR i:1.000000
1 qid:85 #p:AT1G29700.1 s:ADIVITPVIK i:1373901.000000
2 qid:85 #p:AT1G29700.1 s:GLLASLVK i:1258201.000000
3 qid:85 #p:AT1G29700.1 s:PLLDPLFSNVTYLEPGDSFELNAR i:692321.000000
4 qid:85 #p:AT1G29700.1 s:FTLVSGQEDAVQLAK i:651071.000000
5 qid:85 #p:AT1G29700.1 s:ELPEAQVLEPIAGIPLEILVPSSDI i:464751.000000
6 qid:85 #p:AT1G29700.1 s:FVVPMQNGELEAK i:138321.000000
18 qid:85 #p:AT1G29700.1 s:MALVVSGGK i:1.000000
18 qid:85 #p:AT1G29700.1 s:AAMMPLHANSLPLSINTK i:1.000000
18 qid:85 #p:AT1G29700.1 s:VLSASAFPLFSSTPHLPSR i:1.000000
18 qid:85 #p:AT1G29700.1 s:LSPNVSR i:1.000000
18 qid:85 #p:AT1G29700.1 s:SLTVVSSVLSEDR i:1.000000
18 qid:85 #p:AT1G29700.1 s:ATNVSGSGTDAFK i:1.000000
18 qid:85 #p:AT1G29700.1 s:LTYLEGNSWLWETAGLK i:1.000000
18 qid:85 #p:AT1G29700.1 s:ILVDPILVGNLDFGIPWLYDAAK i:1.000000
18 qid:85 #p:AT1G29700.1 s:LDDLPEVDCLLITQSLDDHCHLNTLRPLSEK i:1.000000
18 qid:85 #p:AT1G29700.1 s:VIATPNAKPLLDPLFSNVTYLEPGDSFELNAR i:1.000000
18 qid:85 #p:AT1G29700.1 s:ATAGPVLGPPWQRPENGYLLVSPEDQISLYYEPHCVCNMELLK i:1.000000
18 qid:85 #p:AT1G29700.1 s:EGTIESFK i:1.000000
1 qid:86 #p:AT3G04340.1 s:TSLALAIAAEAR i:926701.000000
2 qid:86 #p:AT3G04340.1 s:VPVVNVEAQELEAGLWVGQSAANVR i:616261.000000
3 qid:86 #p:AT3G04340.1 s:FGGFDALYLK i:580461.000000
4 qid:86 #p:AT3G04340.1 s:LLGYGPFR i:536441.000000
5 qid:86 #p:AT3G04340.1 s:VFHLQSPTEMER i:491671.000000
6 qid:86 #p:AT3G04340.1 s:LLETVSVLLK i:305551.000000
7 qid:86 #p:AT3G04340.1 s:LEESVDIMESEYNK i:234511.000000
8 qid:86 #p:AT3G04340.1 s:SFESVPESSITK i:195501.000000
9 qid:86 #p:AT3G04340.1 s:ITEELLEFEILTHK i:179371.000000
10 qid:86 #p:AT3G04340.1 s:ENGEVAEVGAALDAVK i:141571.000000
11 qid:86 #p:AT3G04340.1 s:MLVNHLGLNLTK i:98115.000000
12 qid:86 #p:AT3G04340.1 s:QDGVVLMATTR i:88883.000000
13 qid:86 #p:AT3G04340.1 s:IYDLAYEK i:84381.000000
14 qid:86 #p:AT3G04340.1 s:DLAPVIIFVEDFDLFAGVR i:20755.000000
70 qid:86 #p:AT3G04340.1 s:MDFISASSLSSPFSTQLSPIYLSSGIVSLKPR i:1.000000
70 qid:86 #p:AT3G04340.1 s:GCFGFSGSFLR i:1.000000
70 qid:86 #p:AT3G04340.1 s:QSDYGSEAVSESLR i:1.000000
70 qid:86 #p:AT3G04340.1 s:LCGEGNELVLSSEYNSAK i:1.000000
70 qid:86 #p:AT3G04340.1 s:ESVIQFVTKPLVYALFCIAIGLSPIR i:1.000000
70 qid:86 #p:AT3G04340.1 s:SFQAPALAVPFVSDVIWK i:1.000000
70 qid:86 #p:AT3G04340.1 s:AVDHEFSDYTR i:1.000000
70 qid:86 #p:AT3G04340.1 s:EIMSGLYR i:1.000000
70 qid:86 #p:AT3G04340.1 s:IVDEALSLK i:1.000000
70 qid:86 #p:AT3G04340.1 s:IDEIDDIILK i:1.000000
70 qid:86 #p:AT3G04340.1 s:ETTTLSFGVR i:1.000000
70 qid:86 #p:AT3G04340.1 s:ELIFIER i:1.000000
70 qid:86 #p:AT3G04340.1 s:ECVELVK i:1.000000
70 qid:86 #p:AT3G04340.1 s:QELVNAQR i:1.000000
70 qid:86 #p:AT3G04340.1 s:HLEQMILPNVLELEEVDPFFDR i:1.000000
70 qid:86 #p:AT3G04340.1 s:DSVDFSLR i:1.000000
70 qid:86 #p:AT3G04340.1 s:TPEGEAVK i:1.000000
70 qid:86 #p:AT3G04340.1 s:GFPEAEVK i:1.000000
70 qid:86 #p:AT3G04340.1 s:AIQLHLR i:1.000000
70 qid:86 #p:AT3G04340.1 s:LLEDVDFGK i:1.000000
70 qid:86 #p:AT3G04340.1 s:QEQVLLDR i:1.000000
70 qid:86 #p:AT3G04340.1 s:TWYNEDK i:1.000000
70 qid:86 #p:AT3G04340.1 s:WEMDPMAVPYAVSR i:1.000000
70 qid:86 #p:AT3G04340.1 s:HDYAVMYVALK i:1.000000
70 qid:86 #p:AT3G04340.1 s:EFYVDIK i:1.000000
70 qid:86 #p:AT3G04340.1 s:EYEMLFEK i:1.000000
70 qid:86 #p:AT3G04340.1 s:MLACGIPTSVHLMWIPMSELSLQQQFLLVTR i:1.000000
70 qid:86 #p:AT3G04340.1 s:TQVVSNAK i:1.000000
70 qid:86 #p:AT3G04340.1 s:NINDDIMMAVVFPVIEFIIPYQLR i:1.000000
70 qid:86 #p:AT3G04340.1 s:LGMAWPEEIEQTVGSTWYLQWQSEAEMNFK i:1.000000
70 qid:86 #p:AT3G04340.1 s:NTEDFQWFLWFLIR i:1.000000
70 qid:86 #p:AT3G04340.1 s:SSIYGFVLYHVFR i:1.000000
70 qid:86 #p:AT3G04340.1 s:AGIDPIK i:1.000000
70 qid:86 #p:AT3G04340.1 s:NPPIPLK i:1.000000
70 qid:86 #p:AT3G04340.1 s:NFASIESMR i:1.000000
70 qid:86 #p:AT3G04340.1 s:EEINEVVAFLQNPK i:1.000000
70 qid:86 #p:AT3G04340.1 s:AFQEMGAR i:1.000000
70 qid:86 #p:AT3G04340.1 s:GVLIVGER i:1.000000
70 qid:86 #p:AT3G04340.1 s:ELFQTAR i:1.000000
70 qid:86 #p:AT3G04340.1 s:QQDHESFINQLLVELDGFEK i:1.000000
70 qid:86 #p:AT3G04340.1 s:QIDEALR i:1.000000
70 qid:86 #p:AT3G04340.1 s:ILHNAAEETMDR i:1.000000
70 qid:86 #p:AT3G04340.1 s:ELVDLVDWR i:1.000000
70 qid:86 #p:AT3G04340.1 s:TTLLRPIELK i:1.000000
70 qid:86 #p:AT3G04340.1 s:LVPMALESSAFR i:1.000000
70 qid:86 #p:AT3G04340.1 s:FLDTDELLSYVSWFATFSHIVPPWLR i:1.000000
70 qid:86 #p:AT3G04340.1 s:DDLENVVDLMEPYGQISNGIELLNPTVDWTR i:1.000000
70 qid:86 #p:AT3G04340.1 s:FPHAVWAAGR i:1.000000
70 qid:86 #p:AT3G04340.1 s:ALITLLIPNFDVVENLWLEPSSWEGIGCTK i:1.000000
70 qid:86 #p:AT3G04340.1 s:VTSGGSAIGNTESR i:1.000000
70 qid:86 #p:AT3G04340.1 s:LVFCFGSHIASQMLLPPGDENFLSSSEITK i:1.000000
70 qid:86 #p:AT3G04340.1 s:AQEIATR i:1.000000
70 qid:86 #p:AT3G04340.1 s:MVLQYGWGPDDSPAVYYATNAVSALSMGNNHEYEMAGK i:1.000000
70 qid:86 #p:AT3G04340.1 s:IVHENGGIR i:1.000000
70 qid:86 #p:AT3G04340.1 s:EPFFLSGTNYNEALSR i:1.000000
70 qid:86 #p:AT3G04340.1 s:SFLDVGDPPETALLSAPT i:1.000000
1 qid:87 #p:AT2G47390.1 s:VQQITNFPHPYPQLASLQK i:917931.000000
2 qid:87 #p:AT2G47390.1 s:DIVYMQSAEPLAGEEPEVLHK i:614411.000000
3 qid:87 #p:AT2G47390.1 s:MSFYTGLGIHQLLPDGTLSPEK i:430731.000000
4 qid:87 #p:AT2G47390.1 s:TLTPFGFQNEDR i:420631.000000
5 qid:87 #p:AT2G47390.1 s:DIVDAPPVPALSFSPHR i:156611.000000
6 qid:87 #p:AT2G47390.1 s:ADKPSTLYWAETQDGGDAK i:128661.000000
7 qid:87 #p:AT2G47390.1 s:TWVISPGSNDVSPR i:62668.000000
8 qid:87 #p:AT2G47390.1 s:VDENGNSSKPVVWVADVETGVAR i:50398.000000
48 qid:87 #p:AT2G47390.1 s:FSLSPLCHLSPPSPSPASSLLLLPK i:1.000000
48 qid:87 #p:AT2G47390.1 s:LSGFSTLSTR i:1.000000
48 qid:87 #p:AT2G47390.1 s:FSENPLTTVMASR i:1.000000
48 qid:87 #p:AT2G47390.1 s:SLASACSGGAEDGGGTSNGSLSASATATEDDELAIGTGYR i:1.000000
48 qid:87 #p:AT2G47390.1 s:LPPPEIR i:1.000000
48 qid:87 #p:AT2G47390.1 s:ALPPLADLARPEEK i:1.000000
48 qid:87 #p:AT2G47390.1 s:IDGYCNTR i:1.000000
48 qid:87 #p:AT2G47390.1 s:EITGIPDGGK i:1.000000
48 qid:87 #p:AT2G47390.1 s:INFVTWSNDGK i:1.000000
48 qid:87 #p:AT2G47390.1 s:HLAFSIR i:1.000000
48 qid:87 #p:AT2G47390.1 s:VDENGNSSKPVVWVADVETGVARPLFNSQDIFLNAIFESFVWIDNSTLLVSTIPSSR i:1.000000
48 qid:87 #p:AT2G47390.1 s:KPLVPSGPK i:1.000000
48 qid:87 #p:AT2G47390.1 s:TLSNETK i:1.000000
48 qid:87 #p:AT2G47390.1 s:TFQDLLK i:1.000000
48 qid:87 #p:AT2G47390.1 s:DEYDADLFDYYASSQLVLASLDGTVK i:1.000000
48 qid:87 #p:AT2G47390.1 s:EVGVPAVYTSLDPSTDHK i:1.000000
48 qid:87 #p:AT2G47390.1 s:YLLVSSLHRPYSFIVPCGR i:1.000000
48 qid:87 #p:AT2G47390.1 s:VEVWTTDGR i:1.000000
48 qid:87 #p:AT2G47390.1 s:QLCDLPLAEDIPIASNSVR i:1.000000
48 qid:87 #p:AT2G47390.1 s:YGGISWCDDTLALVYESWYK i:1.000000
48 qid:87 #p:AT2G47390.1 s:SSEDVYSDPGSTMLR i:1.000000
48 qid:87 #p:AT2G47390.1 s:TDAGTYVIAK i:1.000000
48 qid:87 #p:AT2G47390.1 s:ENDEGTYVLLNGSGATPQGNVPFLDLFDINTGNK i:1.000000
48 qid:87 #p:AT2G47390.1 s:YFETVVALMSDQK i:1.000000
48 qid:87 #p:AT2G47390.1 s:TENTQYSLQLWPDR i:1.000000
48 qid:87 #p:AT2G47390.1 s:DGVQLTATLYLPPGYDPSK i:1.000000
48 qid:87 #p:AT2G47390.1 s:DGPLPCLFWSYPGEFK i:1.000000
48 qid:87 #p:AT2G47390.1 s:DAAGQVR i:1.000000
48 qid:87 #p:AT2G47390.1 s:GSPNEFAGIGSTSALLWLAR i:1.000000
48 qid:87 #p:AT2G47390.1 s:FAILSGPTIPIIGEGDEEANDR i:1.000000
48 qid:87 #p:AT2G47390.1 s:YVEQLVASAEAAVEEVVR i:1.000000
48 qid:87 #p:AT2G47390.1 s:IAVGGHSYGAFMTANLLAHAPHLFACGIAR i:1.000000
48 qid:87 #p:AT2G47390.1 s:TLWEATNVYVEMSPFMSANK i:1.000000
48 qid:87 #p:AT2G47390.1 s:KPILLIHGEEDNNPGTLTMQSDR i:1.000000
48 qid:87 #p:AT2G47390.1 s:GHGALCR i:1.000000
48 qid:87 #p:AT2G47390.1 s:LVVLPHESHGYSAR i:1.000000
48 qid:87 #p:AT2G47390.1 s:ESIMHVLWETDR i:1.000000
48 qid:87 #p:AT2G47390.1 s:YCVPNTSDADTSPDQSK i:1.000000
48 qid:87 #p:AT2G47390.1 s:EGSDSADK i:1.000000
48 qid:87 #p:AT2G47390.1 s:VSTGTGGGNPEFGEHEVHSK i:1.000000
1 qid:88 #p:AT5G02940.1 s:DFDQLDILTK i:8102701.000000
2 qid:88 #p:AT5G02940.1 s:MESIPTIVEVSSSNMYDLLK i:3486001.000000
3 qid:88 #p:AT5G02940.1 s:SSYLFNTQLEK i:3384801.000000
4 qid:88 #p:AT5G02940.1 s:ESILLLGWR i:1711201.000000
5 qid:88 #p:AT5G02940.1 s:NVFNLCSFPNLTGMK i:1404701.000000
6 qid:88 #p:AT5G02940.1 s:EFDSYLGPGSSLEILSDVPLEDR i:960751.000000
7 qid:88 #p:AT5G02940.1 s:LLFIAPLK i:952101.000000
8 qid:88 #p:AT5G02940.1 s:DFLYTDMK i:692431.000000
9 qid:88 #p:AT5G02940.1 s:QSAYTLLLAETICNK i:619101.000000
10 qid:88 #p:AT5G02940.1 s:QTLLLMSDTPR i:617251.000000
11 qid:88 #p:AT5G02940.1 s:QLNSYQQHAVR i:255221.000000
12 qid:88 #p:AT5G02940.1 s:DLLLGDPSR i:151661.000000
13 qid:88 #p:AT5G02940.1 s:YEVDTDAFLSVLALEPIQK i:56997.000000
14 qid:88 #p:AT5G02940.1 s:DIELYMK i:53485.000000
44 qid:88 #p:AT5G02940.1 s:MVAVQLFTWKPLILPSQALTR i:1.000000
44 qid:88 #p:AT5G02940.1 s:SLSLHSLPLGGIK i:1.000000
44 qid:88 #p:AT5G02940.1 s:TGDTEPPNK i:1.000000
44 qid:88 #p:AT5G02940.1 s:LVIGCIPLYAVLR i:1.000000
44 qid:88 #p:AT5G02940.1 s:IFQELPNLIQNSVK i:1.000000
44 qid:88 #p:AT5G02940.1 s:AGLPFACASNAIDK i:1.000000
44 qid:88 #p:AT5G02940.1 s:AIPSSHDIK i:1.000000
44 qid:88 #p:AT5G02940.1 s:NLGTVFVVLLITCFSFVIIGGLFFFK i:1.000000
44 qid:88 #p:AT5G02940.1 s:DTSLEDCLWEAWACLVNADTHLEQK i:1.000000
44 qid:88 #p:AT5G02940.1 s:LIGFVLAIWGIVFYSR i:1.000000
44 qid:88 #p:AT5G02940.1 s:EGAHMQVLESDHIIICGINSHLPFILK i:1.000000
44 qid:88 #p:AT5G02940.1 s:LGTTTAR i:1.000000
44 qid:88 #p:AT5G02940.1 s:LAEAYAK i:1.000000
44 qid:88 #p:AT5G02940.1 s:SCSLNMTK i:1.000000
44 qid:88 #p:AT5G02940.1 s:AAACMAR i:1.000000
44 qid:88 #p:AT5G02940.1 s:VEPVENSTSK i:1.000000
44 qid:88 #p:AT5G02940.1 s:LGFQEVVVCGILR i:1.000000
44 qid:88 #p:AT5G02940.1 s:VNFHPNDDEELMETDK i:1.000000
44 qid:88 #p:AT5G02940.1 s:TENMTVDETDDTR i:1.000000
44 qid:88 #p:AT5G02940.1 s:IITRPSK i:1.000000
44 qid:88 #p:AT5G02940.1 s:GDVVNMIK i:1.000000
44 qid:88 #p:AT5G02940.1 s:GVDQSIATGK i:1.000000
44 qid:88 #p:AT5G02940.1 s:NIQVSHSVGNHMDYDTLK i:1.000000
44 qid:88 #p:AT5G02940.1 s:ESIMHMQNK i:1.000000
44 qid:88 #p:AT5G02940.1 s:LTIVVISDR i:1.000000
44 qid:88 #p:AT5G02940.1 s:VHNLASEIVDTK i:1.000000
44 qid:88 #p:AT5G02940.1 s:LKPSLTFIAAEEVMSLVTAQVAENSELNEVWK i:1.000000
44 qid:88 #p:AT5G02940.1 s:DILDAEGDEIYVK i:1.000000
44 qid:88 #p:AT5G02940.1 s:IINPVPK i:1.000000
44 qid:88 #p:AT5G02940.1 s:TEPVSLEMEDSLIVISELEGDQVITL i:1.000000
1 qid:89 #p:AT1G79600.1 s:LNEQLAIESQGLK i:2686701.000000
2 qid:89 #p:AT1G79600.1 s:AIDASIYSPELIAR i:2612801.000000
3 qid:89 #p:AT1G79600.1 s:LLTDPNPYLR i:2607101.000000
4 qid:89 #p:AT1G79600.1 s:FLSPDVDVTPIIPALR i:2473401.000000
5 qid:89 #p:AT1G79600.1 s:LENLLQQGSK i:2248801.000000
6 qid:89 #p:AT1G79600.1 s:DALQPVLK i:2212101.000000
7 qid:89 #p:AT1G79600.1 s:LLLDPNGEELR i:2156701.000000
8 qid:89 #p:AT1G79600.1 s:DALIELLFK i:2127801.000000
9 qid:89 #p:AT1G79600.1 s:VLAASYPYFAK i:1732501.000000
10 qid:89 #p:AT1G79600.1 s:LAFLDFGMMSETPEEAR i:1615401.000000
11 qid:89 #p:AT1G79600.1 s:DFFDDALNYTVSELNFK i:1462501.000000
12 qid:89 #p:AT1G79600.1 s:VQRPGIEEAIGLDFYLIR i:1384601.000000
13 qid:89 #p:AT1G79600.1 s:VSEAIALGTVVDTYNSLPEFLR i:1262601.000000
14 qid:89 #p:AT1G79600.1 s:FLQQLLR i:1244901.000000
15 qid:89 #p:AT1G79600.1 s:SLEILGALGGFALK i:1155701.000000
16 qid:89 #p:AT1G79600.1 s:ELDLSLETIFSSVSPEPIAAASLGQVYK i:629351.000000
17 qid:89 #p:AT1G79600.1 s:ADLADDLQAEAR i:616291.000000
18 qid:89 #p:AT1G79600.1 s:ADVLVPDIFWDYTSR i:507351.000000
19 qid:89 #p:AT1G79600.1 s:VYQELNYVQEAQNAR i:344111.000000
20 qid:89 #p:AT1G79600.1 s:SLTVLEGLALYADPNFK i:218201.000000
21 qid:89 #p:AT1G79600.1 s:VLDLVNTGIQCSLR i:133471.000000
22 qid:89 #p:AT1G79600.1 s:SLVFNGNGNGPLTMSTAELQSTLELR i:70770.000000
37 qid:89 #p:AT1G79600.1 s:MSLVVGQSLGLTLVGDGLSLR i:1.000000
37 qid:89 #p:AT1G79600.1 s:AALVQARPK i:1.000000
37 qid:89 #p:AT1G79600.1 s:EDGAAASPSPSSRPASVVQYR i:1.000000
37 qid:89 #p:AT1G79600.1 s:HGSQPFK i:1.000000
37 qid:89 #p:AT1G79600.1 s:LGQGLSTRPDLCPPDYLEELAELQDALPTFPDAEAFACIER i:1.000000
37 qid:89 #p:AT1G79600.1 s:YSGQVVAVK i:1.000000
37 qid:89 #p:AT1G79600.1 s:YVDFITTDVLTLIDEFACR i:1.000000
37 qid:89 #p:AT1G79600.1 s:VLTMEWVEGTK i:1.000000
37 qid:89 #p:AT1G79600.1 s:QLLEYGFFHADPHPGNLLATPDGK i:1.000000
37 qid:89 #p:AT1G79600.1 s:FAIIGHVVHLVNR i:1.000000
37 qid:89 #p:AT1G79600.1 s:DYEAMAR i:1.000000
37 qid:89 #p:AT1G79600.1 s:TLVDGLGAVFYQYPFNVPPYYALILR i:1.000000
37 qid:89 #p:AT1G79600.1 s:IWGLLQSSESFDPAILQPILQVLQQPEAR i:1.000000
37 qid:89 #p:AT1G79600.1 s:VAGGVGQR i:1.000000
37 qid:89 #p:AT1G79600.1 s:ATTPSSAPSP i:1.000000
1 qid:90 #p:AT5G58330.1 s:SSAASTAVSIVDAIK i:3400401.000000
2 qid:90 #p:AT5G58330.1 s:LASGEVFGPDQPIALK i:2626701.000000
3 qid:90 #p:AT5G58330.1 s:GGLLIQK i:1393001.000000
4 qid:90 #p:AT5G58330.1 s:ADLLDINGQIFAEQGK i:403051.000000
5 qid:90 #p:AT5G58330.1 s:ECYGVFCLTYDLK i:250851.000000
6 qid:90 #p:AT5G58330.1 s:NFHALTR i:206291.000000
7 qid:90 #p:AT5G58330.1 s:DVEIDDYLR i:132301.000000
8 qid:90 #p:AT5G58330.1 s:EVDIGTDPNEVFQDVEWAILIGAKPR i:110351.000000
27 qid:90 #p:AT5G58330.1 s:MAMAELSTPK i:1.000000
27 qid:90 #p:AT5G58330.1 s:TTSPFLNSSSR i:1.000000
27 qid:90 #p:AT5G58330.1 s:LHLSNHFR i:1.000000
27 qid:90 #p:AT5G58330.1 s:HLLLPPLHTTTPNSK i:1.000000
27 qid:90 #p:AT5G58330.1 s:ISCSVSQNSQAPVAVQENGLVK i:1.000000
27 qid:90 #p:AT5G58330.1 s:LINIAVSGAAGMISNHLLFK i:1.000000
27 qid:90 #p:AT5G58330.1 s:SIQALEGVAMELEDSLFPLLR i:1.000000
27 qid:90 #p:AT5G58330.1 s:AASPNVK i:1.000000
27 qid:90 #p:AT5G58330.1 s:VLVVGNPCNTNALICLK i:1.000000
27 qid:90 #p:AT5G58330.1 s:NAPNIPAK i:1.000000
27 qid:90 #p:AT5G58330.1 s:AGVFYDK i:1.000000
27 qid:90 #p:AT5G58330.1 s:VSNMTIWGNHSTTQVPDFLNAR i:1.000000
27 qid:90 #p:AT5G58330.1 s:INGLPVK i:1.000000
27 qid:90 #p:AT5G58330.1 s:EVITDHK i:1.000000
27 qid:90 #p:AT5G58330.1 s:WLEEGFTESVQK i:1.000000
27 qid:90 #p:AT5G58330.1 s:SLVTPTPEGDWFSTGVYTDGNPYGIEEGLVFSMPCR i:1.000000
27 qid:90 #p:AT5G58330.1 s:GDGDYELVK i:1.000000
27 qid:90 #p:AT5G58330.1 s:SEAELLAEK i:1.000000
27 qid:90 #p:AT5G58330.1 s:CVAHLTGEGIAYCDLGPVDTMLPGEV i:1.000000
1 qid:91 #p:AT4G12060.1 s:ALDSALDQNLK i:2239701.000000
2 qid:91 #p:AT4G12060.1 s:ILATLGFTDEK i:1787501.000000
3 qid:91 #p:AT4G12060.1 s:ADMYFFSPEHPPLTEDAQR i:1617701.000000
11 qid:91 #p:AT4G12060.1 s:MAAHSSCNFALTNPIISQIDSFSK i:1.000000
11 qid:91 #p:AT4G12060.1 s:LSVPLYFFSTR i:1.000000
11 qid:91 #p:AT4G12060.1 s:ALTNPWLGVVDSSLSLTSPVSALQTNRPR i:1.000000
11 qid:91 #p:AT4G12060.1 s:SAISSLPTANPDLVVSDAK i:1.000000
11 qid:91 #p:AT4G12060.1 s:SFAMGELEAR i:1.000000
11 qid:91 #p:AT4G12060.1 s:YPNTGTEALLMGILIEGTSFTSK i:1.000000
11 qid:91 #p:AT4G12060.1 s:AGGIGEVMPAHILLGIWSEVESPGHK i:1.000000
11 qid:91 #p:AT4G12060.1 s:ELESFASESGFLDE i:1.000000
1 qid:92 #p:AT5G14100.1 s:VGIVFQFPER i:285661.000000
2 qid:92 #p:AT5G14100.1 s:ADPDLLPTEK i:103251.000000
15 qid:92 #p:AT5G14100.1 s:MAVSTFSSPTPVFGIAEPPASFSSTAIGWK i:1.000000
15 qid:92 #p:AT5G14100.1 s:VISCDYSCIEVR i:1.000000
15 qid:92 #p:AT5G14100.1 s:DVCYRPPGTQLNILNGVNFSLR i:1.000000
15 qid:92 #p:AT5G14100.1 s:SFGLIFGK i:1.000000
15 qid:92 #p:AT5G14100.1 s:TTLLQLLAGLNKPTSGSICIQGYGDDGQPK i:1.000000
15 qid:92 #p:AT5G14100.1 s:FFVADNVLDEITFGWPR i:1.000000
15 qid:92 #p:AT5G14100.1 s:EQLTSNLQR i:1.000000
15 qid:92 #p:AT5G14100.1 s:AFNWVGLDSIPLDK i:1.000000
15 qid:92 #p:AT5G14100.1 s:DPQLLSGGYK i:1.000000
15 qid:92 #p:AT5G14100.1 s:LALAIQLVQTPDLLILDEPLAGLDWK i:1.000000
15 qid:92 #p:AT5G14100.1 s:ELTLLVVSHDLR i:1.000000
15 qid:92 #p:AT5G14100.1 s:ELAALVDQSWR i:1.000000
15 qid:92 #p:AT5G14100.1 s:METGGVLVAERPPL i:1.000000
1 qid:93 #p:AT3G11170.1 s:SGPLPLHLLEILAK i:3438701.000000
2 qid:93 #p:AT3G11170.1 s:IYNTLDK i:1264601.000000
3 qid:93 #p:AT3G11170.1 s:ADPNLYGEVK i:632361.000000
21 qid:93 #p:AT3G11170.1 s:MANLVLSECGIRPLPR i:1.000000
21 qid:93 #p:AT3G11170.1 s:SNFLSNNNK i:1.000000
21 qid:93 #p:AT3G11170.1 s:FRPSLSSSSYK i:1.000000
21 qid:93 #p:AT3G11170.1 s:TSSSPLSFGLNSR i:1.000000
21 qid:93 #p:AT3G11170.1 s:NWALNVSTPLTTPIFEESPLEEDNK i:1.000000
21 qid:93 #p:AT3G11170.1 s:FDPGAPPPFNLADIR i:1.000000
21 qid:93 #p:AT3G11170.1 s:SLSYVVR i:1.000000
21 qid:93 #p:AT3G11170.1 s:DVAIVFALAAGAAYLNNWIVWPLYWLAQGTMFWALFVLGHDCGHGSFSNDPK i:1.000000
21 qid:93 #p:AT3G11170.1 s:LNSVVGHLLHSSILVPYHGWR i:1.000000
21 qid:93 #p:AT3G11170.1 s:THHQNHGHVENDESWHPMSEK i:1.000000
21 qid:93 #p:AT3G11170.1 s:IYNTLDKPTR i:1.000000
21 qid:93 #p:AT3G11170.1 s:FTLPLVMLAYPFYLWAR i:1.000000
21 qid:93 #p:AT3G11170.1 s:GSHYHPDSDLFLPK i:1.000000
21 qid:93 #p:AT3G11170.1 s:DVLTSTACWTAMAALLVCLNFTIGPIQMLK i:1.000000
21 qid:93 #p:AT3G11170.1 s:LYGIPYWINVMWLDFVTYLHHHGHEDK i:1.000000
21 qid:93 #p:AT3G11170.1 s:GGLTTLDR i:1.000000
21 qid:93 #p:AT3G11170.1 s:DYGLINNIHHDIGTHVIHHLFPQIPHYHLVEATEAAKPVLGK i:1.000000
21 qid:93 #p:AT3G11170.1 s:EDHYVSDEGEVVYYK i:1.000000
1 qid:94 #p:AT3G04760.1 s:AEAMELANDLVR i:168141.000000
2 qid:94 #p:AT3G04760.1 s:NLQTTTTTDATLPTER i:167991.000000
3 qid:94 #p:AT3G04760.1 s:ADQALEIFGK i:112981.000000
4 qid:94 #p:AT3G04760.1 s:TFPLLNVLQR i:100000.000000
30 qid:94 #p:AT3G04760.1 s:MTPLSSELVGFTIPFYSK i:1.000000
30 qid:94 #p:AT3G04760.1 s:TQKPYSNSSHGLLLSHNR i:1.000000
30 qid:94 #p:AT3G04760.1 s:SSLLTFSNSNPNNDNGR i:1.000000
30 qid:94 #p:AT3G04760.1 s:SFSSSGAR i:1.000000
30 qid:94 #p:AT3G04760.1 s:QQHSQSLGFR i:1.000000
30 qid:94 #p:AT3G04760.1 s:SGNYIESLHLLETMVR i:1.000000
30 qid:94 #p:AT3G04760.1 s:GYNPDVILCTK i:1.000000
30 qid:94 #p:AT3G04760.1 s:VMEILEK i:1.000000
30 qid:94 #p:AT3G04760.1 s:FGQPDVFAYNALINGFCK i:1.000000
30 qid:94 #p:AT3G04760.1 s:DFSPDTVTYNIMIGSLCSR i:1.000000
30 qid:94 #p:AT3G04760.1 s:VLNQLLSDNCQPTVITYTILIEATMLEGGVDEALK i:1.000000
30 qid:94 #p:AT3G04760.1 s:LMDEMLSR i:1.000000
30 qid:94 #p:AT3G04760.1 s:GLKPDMFTYNTIIR i:1.000000
30 qid:94 #p:AT3G04760.1 s:GCEPDVISYNILLR i:1.000000
30 qid:94 #p:AT3G04760.1 s:ALLNQGK i:1.000000
30 qid:94 #p:AT3G04760.1 s:CDPNVVTYSILITTLCR i:1.000000
30 qid:94 #p:AT3G04760.1 s:IEEAMNLLK i:1.000000
30 qid:94 #p:AT3G04760.1 s:GLTPDAYSYDPLIAAFCR i:1.000000
30 qid:94 #p:AT3G04760.1 s:LDVAIEFLETMISDGCLPDIVNYNTVLATLCK i:1.000000
30 qid:94 #p:AT3G04760.1 s:LGEVGCSPNSSSYNTMFSALWSSGDK i:1.000000
30 qid:94 #p:AT3G04760.1 s:ALHMILEMMSNGIDPDEITYNSMISCLCR i:1.000000
30 qid:94 #p:AT3G04760.1 s:EGMVDEAFELLVDMR i:1.000000
30 qid:94 #p:AT3G04760.1 s:SCEFHPSVVTYNIVLLGFCK i:1.000000
30 qid:94 #p:AT3G04760.1 s:IEDAINVLESMVGNGCRPNETTYTVLIEGIGFAGYR i:1.000000
30 qid:94 #p:AT3G04760.1 s:IDAISEYSFK i:1.000000
30 qid:94 #p:AT3G04760.1 s:SSQTFGY i:1.000000
1 qid:95 #p:AT3G60370.1 s:ENNAPDEFPNFVR i:4047001.000000
2 qid:95 #p:AT3G60370.1 s:DGQQVTFHYIGYNESGR i:2232701.000000
3 qid:95 #p:AT3G60370.1 s:IIIPPELGPPVGPSTFFSSK i:2024401.000000
4 qid:95 #p:AT3G60370.1 s:DFNVGQGDFPK i:1309501.000000
5 qid:95 #p:AT3G60370.1 s:ADSGLIYR i:806851.000000
6 qid:95 #p:AT3G60370.1 s:IDSTYIQGSPAR i:652151.000000
7 qid:95 #p:AT3G60370.1 s:VLASDNYIK i:418151.000000
8 qid:95 #p:AT3G60370.1 s:MGTNALVPGFEMGIR i:405671.000000
15 qid:95 #p:AT3G60370.1 s:MVTILSTPLSPR i:1.000000
15 qid:95 #p:AT3G60370.1 s:LTFLCETK i:1.000000
15 qid:95 #p:AT3G60370.1 s:SVCCSLSEEPK i:1.000000
15 qid:95 #p:AT3G60370.1 s:SLVYVLVASPCLLLPALSSSAK i:1.000000
15 qid:95 #p:AT3G60370.1 s:DMKPGGR i:1.000000
15 qid:95 #p:AT3G60370.1 s:QFEVFDVELLSIQNCER i:1.000000
15 qid:95 #p:AT3G60370.1 s:TIIGFYSDVTCS i:1.000000
1 qid:96 #p:AT3G15840.1 s:AIFPDSNVVPTR i:7653101.000000
2 qid:96 #p:AT3G15840.1 s:LQFQVPK i:3781301.000000
3 qid:96 #p:AT3G15840.1 s:LFYNPAASK i:3476401.000000
4 qid:96 #p:AT3G15840.1 s:LTLNEDYGVAFNGGFNQPIMCGGEPR i:1670301.000000
5 qid:96 #p:AT3G15840.1 s:WQNKPIEFFNEGLANELSQDGACER i:1438701.000000
6 qid:96 #p:AT3G15840.1 s:CTMIANLTVEGGDR i:639961.000000
7 qid:96 #p:AT3G15840.1 s:TMNGLPPTSGEK i:512471.000000
8 qid:96 #p:AT3G15840.1 s:ADSPIYTMQICIPK i:72505.000000
14 qid:96 #p:AT3G15840.1 s:MAAAANTSAVFASPSQPLSSK i:1.000000
14 qid:96 #p:AT3G15840.1 s:SFLYSSR i:1.000000
14 qid:96 #p:AT3G15840.1 s:AVATTLAPLEEIK i:1.000000
14 qid:96 #p:AT3G15840.1 s:LPSWAMFEMGTAPVYWK i:1.000000
14 qid:96 #p:AT3G15840.1 s:HAVNLIFSFTNGVDWDGPYR i:1.000000
14 qid:96 #p:AT3G15840.1 s:CNLDLVPGCMDTNSEHFNPYANVDDGSCPLELSDSDE i:1.000000
1 qid:97 #p:AT2G37660.1 s:ALDLASKPEGTGTPTK i:8114101.000000
2 qid:97 #p:AT2G37660.1 s:ALFTQVTTK i:6083801.000000
3 qid:97 #p:AT2G37660.1 s:GGRPEFFFDDGAYPEQVDWIGQK i:4416801.000000
4 qid:97 #p:AT2G37660.1 s:ADVAEVCVQALQLEEAK i:2390701.000000
5 qid:97 #p:AT2G37660.1 s:DTASIAPAVEGIDALVILTSAVPQMKPGFDPSK i:2065301.000000
6 qid:97 #p:AT2G37660.1 s:INGEDEVFIGDIR i:1526001.000000
18 qid:97 #p:AT2G37660.1 s:MAMMTTTTTTFFHPLLPANTYK i:1.000000
18 qid:97 #p:AT2G37660.1 s:SGAVASSFVSVPR i:1.000000
18 qid:97 #p:AT2G37660.1 s:SSSLQFR i:1.000000
18 qid:97 #p:AT2G37660.1 s:SLVSDSTSICGPSK i:1.000000
18 qid:97 #p:AT2G37660.1 s:VSVTVSAAATTEPLTVLVTGAGGR i:1.000000
18 qid:97 #p:AT2G37660.1 s:TGQIVYK i:1.000000
18 qid:97 #p:AT2G37660.1 s:SEQFVAR i:1.000000
18 qid:97 #p:AT2G37660.1 s:NQIDAAK i:1.000000
18 qid:97 #p:AT2G37660.1 s:QIVLVGSMGGTNINHPLNSIGNANILVWK i:1.000000
18 qid:97 #p:AT2G37660.1 s:AEQYLADSGIPYTIIR i:1.000000
18 qid:97 #p:AT2G37660.1 s:AGGLQDK i:1.000000
18 qid:97 #p:AT2G37660.1 s:DDELLETETR i:1.000000
1 qid:98 #p:AT5G45390.1 s:ADVSTIALGIAASTASIILGAGTK i:3374501.000000
2 qid:98 #p:AT5G45390.1 s:IMIHQPLGGASGQAIDVEIQAK i:1396001.000000
3 qid:98 #p:AT5G45390.1 s:GAESDVMGLLLR i:548001.000000
4 qid:98 #p:AT5G45390.1 s:FLTPEIPDDEIY i:246991.000000
5 qid:98 #p:AT5G45390.1 s:SFEQVLK i:246601.000000
16 qid:98 #p:AT5G45390.1 s:LFINSPGGSLSATMAIYDVVQLVR i:1.000000
16 qid:98 #p:AT5G45390.1 s:MGTLSLSSSLKPSLVSSR i:1.000000
16 qid:98 #p:AT5G45390.1 s:LNSSSSASSSSFPKPNNLYLKPTK i:1.000000
16 qid:98 #p:AT5G45390.1 s:LISPPLR i:1.000000
16 qid:98 #p:AT5G45390.1 s:TTSPSPLR i:1.000000
16 qid:98 #p:AT5G45390.1 s:FANASIEMSQTQESAIR i:1.000000
16 qid:98 #p:AT5G45390.1 s:IVFLGSSIDDFVADAIMSQLLLLDAK i:1.000000
16 qid:98 #p:AT5G45390.1 s:FAMPNTR i:1.000000
16 qid:98 #p:AT5G45390.1 s:NNVTSIIAGCTSR i:1.000000
16 qid:98 #p:AT5G45390.1 s:YMSPIEAVEYGLIDGVIDGDSIIPLEPVPDR i:1.000000
16 qid:98 #p:AT5G45390.1 s:VNYEEISK i:1.000000
1 qid:99 #p:AT2G21530.1 s:ADVVIPVATVSGVHATINTNEK i:10590001.000000
2 qid:99 #p:AT2G21530.1 s:ITFGDTNLAIFR i:9741401.000000
3 qid:99 #p:AT2G21530.1 s:LQDSEESIEKPTTE i:9365701.000000
4 qid:99 #p:AT2G21530.1 s:VAMPAPFEISSGQVTIGR i:8696601.000000
5 qid:99 #p:AT2G21530.1 s:LIPGVAAPAFPGTR i:4527301.000000
6 qid:99 #p:AT2G21530.1 s:WLLKPVGDGDTR i:1334601.000000
7 qid:99 #p:AT2G21530.1 s:ASLDENQSPTSGGER i:1048601.000000
8 qid:99 #p:AT2G21530.1 s:NLLVTDMNSTNGTFIEDK i:569101.000000
13 qid:99 #p:AT2G21530.1 s:MEITISQLCSR i:1.000000
13 qid:99 #p:AT2G21530.1 s:FSSSSSSSSLFCFYGNSNR i:1.000000
13 qid:99 #p:AT2G21530.1 s:NNLNGAVSVNCLR i:1.000000
13 qid:99 #p:AT2G21530.1 s:ENEQISNISFIAK i:1.000000
13 qid:99 #p:AT2G21530.1 s:SHAPVVR i:1.000000
1 qid:100 #p:AT3G04870.1 s:DGTIGELDFR i:5304901.000000
2 qid:100 #p:AT3G04870.1 s:VAMQVTELFPSSR i:4871201.000000
3 qid:100 #p:AT3G04870.1 s:NSLALALSPVVK i:4736801.000000
4 qid:100 #p:AT3G04870.1 s:SADGETYVTGLAISK i:3833401.000000
5 qid:100 #p:AT3G04870.1 s:GSPDVYLSGPIK i:3014801.000000
6 qid:100 #p:AT3G04870.1 s:ALVDPDGAMR i:2967101.000000
7 qid:100 #p:AT3G04870.1 s:FPVGAPIHGIR i:1693101.000000
8 qid:100 #p:AT3G04870.1 s:NFFLAGSYTK i:1423101.000000
9 qid:100 #p:AT3G04870.1 s:ADVYVAACDVPGIK i:1268801.000000
10 qid:100 #p:AT3G04870.1 s:NLDSISFSDWFLSK i:1268201.000000
11 qid:100 #p:AT3G04870.1 s:GLEVTWSSVVK i:1067101.000000
12 qid:100 #p:AT3G04870.1 s:QDYIDSMEGATLSGR i:1018101.000000
13 qid:100 #p:AT3G04870.1 s:AFLVTNQLKPYDK i:1006901.000000
14 qid:100 #p:AT3G04870.1 s:LSSSATAVPDELSLV i:802171.000000
15 qid:100 #p:AT3G04870.1 s:TEASLLR i:746331.000000
16 qid:100 #p:AT3G04870.1 s:VAIIGAGLAGMSTAVELLDQGHEVDIYDSR i:367461.000000
17 qid:100 #p:AT3G04870.1 s:IAQSLYR i:331041.000000
18 qid:100 #p:AT3G04870.1 s:DHTHTFINK i:314841.000000
19 qid:100 #p:AT3G04870.1 s:FFNDIYELEGVPVVTVQLR i:243821.000000
20 qid:100 #p:AT3G04870.1 s:YNGWVTELQDIELAR i:192991.000000
30 qid:100 #p:AT3G04870.1 s:MASSVVFAATGSLSVPPLK i:1.000000
30 qid:100 #p:AT3G04870.1 s:FYVNSSLDSDVSDMSVNAPK i:1.000000
30 qid:100 #p:AT3G04870.1 s:GLFPPEPVPYK i:1.000000
30 qid:100 #p:AT3G04870.1 s:VGSFVDR i:1.000000
30 qid:100 #p:AT3G04870.1 s:GNHIEMGLHVFFGCYNNLFR i:1.000000
30 qid:100 #p:AT3G04870.1 s:MWDPVAYALGFIDCDNMSAR i:1.000000
30 qid:100 #p:AT3G04870.1 s:CMLTIFSLFATK i:1.000000
30 qid:100 #p:AT3G04870.1 s:AVGLDNLLYTPDADFSCFADLALASPADYYIEGQGTLLQCVLTPGDPYMR i:1.000000
30 qid:100 #p:AT3G04870.1 s:DPFRPDQK i:1.000000
30 qid:100 #p:AT3G04870.1 s:QASSYICDAGEELAELNK i:1.000000
1 qid:101 #p:AT1G79850.1 s:SFVALPVIAR i:16125001.000000
2 qid:101 #p:AT1G79850.1 s:YQAHDPDNQFK i:4338601.000000
3 qid:101 #p:AT1G79850.1 s:AEAGGDELLGLPLESQQPA i:143211.000000
8 qid:101 #p:AT1G79850.1 s:MITSSLTSSLQALK i:1.000000
8 qid:101 #p:AT1G79850.1 s:LSSPFAHGSTPLSSLSKPNSFPNHR i:1.000000
8 qid:101 #p:AT1G79850.1 s:MPALVPVIR i:1.000000
8 qid:101 #p:AT1G79850.1 s:VVCATSDK i:1.000000
8 qid:101 #p:AT1G79850.1 s:TVAVEVVR i:1.000000
1 qid:102 #p:AT1G55480.1 s:DGGTYIDAILPGGSADK i:45873001.000000
2 qid:102 #p:AT1G55480.1 s:IGPLLMQMEK i:38039001.000000
3 qid:102 #p:AT1G55480.1 s:LNQVQAGLSALEEALK i:34978001.000000
4 qid:102 #p:AT1G55480.1 s:VIATSAVFGTEIWPAAEYGR i:20635001.000000
5 qid:102 #p:AT1G55480.1 s:QFDESFINESAINAIK i:20458001.000000
6 qid:102 #p:AT1G55480.1 s:SLFGFNK i:16871001.000000
7 qid:102 #p:AT1G55480.1 s:FESVLGSK i:15156001.000000
8 qid:102 #p:AT1G55480.1 s:DFDPLLK i:14031001.000000
9 qid:102 #p:AT1G55480.1 s:EIQMQNYLK i:12370001.000000
10 qid:102 #p:AT1G55480.1 s:FESVLGSKPTPEEASVASYNVACCYSK i:9506101.000000
11 qid:102 #p:AT1G55480.1 s:YEEALER i:1420101.000000
22 qid:102 #p:AT1G55480.1 s:MSLAPSSYPSLYSSPSLPR i:1.000000
22 qid:102 #p:AT1G55480.1 s:QNPSLITQSSFISAK i:1.000000
22 qid:102 #p:AT1G55480.1 s:SLFLSSNSASLCNTHVAK i:1.000000
22 qid:102 #p:AT1G55480.1 s:ASETESSAK i:1.000000
22 qid:102 #p:AT1G55480.1 s:AEAGGDGEEEEK i:1.000000
22 qid:102 #p:AT1G55480.1 s:YETYEIEVEQPYGLK i:1.000000
22 qid:102 #p:AT1G55480.1 s:AEDTGELTEK i:1.000000
22 qid:102 #p:AT1G55480.1 s:NAGYISSR i:1.000000
22 qid:102 #p:AT1G55480.1 s:EGLQFSK i:1.000000
22 qid:102 #p:AT1G55480.1 s:SGYEDFK i:1.000000
22 qid:102 #p:AT1G55480.1 s:SDPDLETLR i:1.000000
1 qid:103 #p:AT5G64580.1 s:AEFLILQTGMTAFGK i:952441.000000
2 qid:103 #p:AT5G64580.1 s:LDILDPALLR i:888711.000000
3 qid:103 #p:AT5G64580.1 s:AIAGEAGLPFFAANGTDFVEMFVGVAASR i:805401.000000
4 qid:103 #p:AT5G64580.1 s:LSNMEELER i:601791.000000
5 qid:103 #p:AT5G64580.1 s:VTTSQVLVIGATNR i:508981.000000
6 qid:103 #p:AT5G64580.1 s:SYAPSIIFIDEIDAIGSK i:362391.000000
7 qid:103 #p:AT5G64580.1 s:EAAVAVLACYLPDQYRPISETDINSIR i:329251.000000
8 qid:103 #p:AT5G64580.1 s:TGVTFDDFAGQEYIK i:288981.000000
9 qid:103 #p:AT5G64580.1 s:AEAVIQIEEEK i:179601.000000
10 qid:103 #p:AT5G64580.1 s:IPQKPVRPVDEYGALIYAGR i:175681.000000
11 qid:103 #p:AT5G64580.1 s:VTFSPGNIGFATFGAPR i:161691.000000
12 qid:103 #p:AT5G64580.1 s:VTFSPGNIGFATFGAPRPMETQIISDDTWK i:148621.000000
13 qid:103 #p:AT5G64580.1 s:SDYVNSIIR i:73782.000000
48 qid:103 #p:AT5G64580.1 s:MTFYISSSLTPTHFSKPLNPSNTLFPSQFR i:1.000000
48 qid:103 #p:AT5G64580.1 s:GSLSSFVR i:1.000000
48 qid:103 #p:AT5G64580.1 s:FNLFPSR i:1.000000
48 qid:103 #p:AT5G64580.1 s:NGLITCCSTSSFESTESSVSQEEDAESNR i:1.000000
48 qid:103 #p:AT5G64580.1 s:ANVQLER i:1.000000
48 qid:103 #p:AT5G64580.1 s:QLVMASDWSR i:1.000000
48 qid:103 #p:AT5G64580.1 s:GTEWDPETSHR i:1.000000
48 qid:103 #p:AT5G64580.1 s:INFSDFMK i:1.000000
48 qid:103 #p:AT5G64580.1 s:LLDSNSVQYMEYSNYGQTISVILPYYK i:1.000000
48 qid:103 #p:AT5G64580.1 s:DGEPLGEEEDSK i:1.000000
48 qid:103 #p:AT5G64580.1 s:MPIDGWNDVWK i:1.000000
48 qid:103 #p:AT5G64580.1 s:LHQQIVNVEVFNVDVVPAEVYTTVATFVVWSMR i:1.000000
48 qid:103 #p:AT5G64580.1 s:LALFVSLYVWIDSITRPIYAK i:1.000000
48 qid:103 #p:AT5G64580.1 s:LIPCDLGTPTK i:1.000000
48 qid:103 #p:AT5G64580.1 s:QALGSLGK i:1.000000
48 qid:103 #p:AT5G64580.1 s:FISAEEK i:1.000000
48 qid:103 #p:AT5G64580.1 s:ELQEIVR i:1.000000
48 qid:103 #p:AT5G64580.1 s:NDEEFQNK i:1.000000
48 qid:103 #p:AT5G64580.1 s:GVLLHGPPGTGK i:1.000000
48 qid:103 #p:AT5G64580.1 s:DLFASSR i:1.000000
48 qid:103 #p:AT5G64580.1 s:GGPDIGGGGAER i:1.000000
48 qid:103 #p:AT5G64580.1 s:EQGLLQILTEMDGFK i:1.000000
48 qid:103 #p:AT5G64580.1 s:EELLQEVAENTEDFTGAELQNVLNEAGILTAR i:1.000000
48 qid:103 #p:AT5G64580.1 s:DLDYIGR i:1.000000
48 qid:103 #p:AT5G64580.1 s:EELLEALK i:1.000000
48 qid:103 #p:AT5G64580.1 s:GTFETGQEDSTEVPEELK i:1.000000
48 qid:103 #p:AT5G64580.1 s:YSETSGR i:1.000000
48 qid:103 #p:AT5G64580.1 s:VVEEEMFGIENLCWISAK i:1.000000
48 qid:103 #p:AT5G64580.1 s:STLEASQR i:1.000000
48 qid:103 #p:AT5G64580.1 s:DLVPNLVPK i:1.000000
48 qid:103 #p:AT5G64580.1 s:CSSILQEYQSALEEITDVLLEK i:1.000000
48 qid:103 #p:AT5G64580.1 s:ADEIWNIYNTAPR i:1.000000
48 qid:103 #p:AT5G64580.1 s:WGIHGVSLPGR i:1.000000
48 qid:103 #p:AT5G64580.1 s:LVDEIWDK i:1.000000
48 qid:103 #p:AT5G64580.1 s:KPQILMATHFF i:1.000000
1 qid:104 #p:AT4G29060.1 s:DVSSVVTIGQEVK i:4756101.000000
2 qid:104 #p:AT4G29060.1 s:TPAPVVTEASSEESGNTATAESIK i:4556901.000000
3 qid:104 #p:AT4G29060.1 s:NEELVPGATFTGK i:2962501.000000
4 qid:104 #p:AT4G29060.1 s:VVEEEVIATK i:2435101.000000
5 qid:104 #p:AT4G29060.1 s:QTVATLGENIK i:2191701.000000
6 qid:104 #p:AT4G29060.1 s:EAVASPPTTVVSAALVK i:1778501.000000
7 qid:104 #p:AT4G29060.1 s:GISPALVK i:1018201.000000
8 qid:104 #p:AT4G29060.1 s:NALSESEGDMVK i:579631.000000
9 qid:104 #p:AT4G29060.1 s:EQVVAETPVDEVK i:543941.000000
10 qid:104 #p:AT4G29060.1 s:ELVDDLAMQAVANPQVQYVSIEDIPEEIK i:129771.000000
11 qid:104 #p:AT4G29060.1 s:ATGTDVVAAVEEQDSTPVVAEDK i:66151.000000
12 qid:104 #p:AT4G29060.1 s:SQDFAAEVAAQTAAK i:55267.000000
52 qid:104 #p:AT4G29060.1 s:IATIGENIK i:1.000000
52 qid:104 #p:AT4G29060.1 s:MATITPSSISNAWLIPGASFTVK i:1.000000
52 qid:104 #p:AT4G29060.1 s:QILSSTQR i:1.000000
52 qid:104 #p:AT4G29060.1 s:LVLPLSTSLR i:1.000000
52 qid:104 #p:AT4G29060.1 s:LFPTHGR i:1.000000
52 qid:104 #p:AT4G29060.1 s:QFVLHPHR i:1.000000
52 qid:104 #p:AT4G29060.1 s:ETVASEK i:1.000000
52 qid:104 #p:AT4G29060.1 s:SDAPAPTSQSR i:1.000000
52 qid:104 #p:AT4G29060.1 s:GTARPGR i:1.000000
52 qid:104 #p:AT4G29060.1 s:SEMPAVK i:1.000000
52 qid:104 #p:AT4G29060.1 s:AIQPFGAFVDFGAFTDGLVHVSQLSDNFVK i:1.000000
52 qid:104 #p:AT4G29060.1 s:LVEADIESK i:1.000000
52 qid:104 #p:AT4G29060.1 s:ENDDPPK i:1.000000
52 qid:104 #p:AT4G29060.1 s:QSGGSDKPR i:1.000000
52 qid:104 #p:AT4G29060.1 s:GEGFNSK i:1.000000
52 qid:104 #p:AT4G29060.1 s:GQMLDGVVK i:1.000000
52 qid:104 #p:AT4G29060.1 s:SGAFITIGEGEEGFLPTAEEADDGIGSMMMGGSSLQAGQEVK i:1.000000
52 qid:104 #p:AT4G29060.1 s:FDETTTQGVVHTATNPFMLAFR i:1.000000
52 qid:104 #p:AT4G29060.1 s:NEEIAAFLDK i:1.000000
52 qid:104 #p:AT4G29060.1 s:EEEAEKPPVETPVEPEAEASVTSAEVEESVCVPAEVTSEEVPSSETPK i:1.000000
52 qid:104 #p:AT4G29060.1 s:AEDDSPEK i:1.000000
52 qid:104 #p:AT4G29060.1 s:EEQTETLAAAAEAEEVVPPIPETK i:1.000000
52 qid:104 #p:AT4G29060.1 s:SEEEIVENSIPPNSATDEVSSPEALASEEVEK i:1.000000
52 qid:104 #p:AT4G29060.1 s:EETGAGMMDCK i:1.000000
52 qid:104 #p:AT4G29060.1 s:GLASADK i:1.000000
52 qid:104 #p:AT4G29060.1 s:IGAYIHDSR i:1.000000
52 qid:104 #p:AT4G29060.1 s:IGVLLEVNCETDFVSR i:1.000000
52 qid:104 #p:AT4G29060.1 s:ELVDDLAMQVAACPQVEYLVTEDVSEEIVK i:1.000000
52 qid:104 #p:AT4G29060.1 s:EDLLSKPEQIR i:1.000000
52 qid:104 #p:AT4G29060.1 s:LDSLALLEQPYIK i:1.000000
52 qid:104 #p:AT4G29060.1 s:YTLGEGLEK i:1.000000
52 qid:104 #p:AT4G29060.1 s:SQDFAAEVAAQTAAKPK i:1.000000
52 qid:104 #p:AT4G29060.1 s:ALAATGGDLEK i:1.000000
52 qid:104 #p:AT4G29060.1 s:GLSSADK i:1.000000
52 qid:104 #p:AT4G29060.1 s:IGSYIHDSR i:1.000000
52 qid:104 #p:AT4G29060.1 s:IGVLIEVNCETDFVGR i:1.000000
52 qid:104 #p:AT4G29060.1 s:EDLLSKPENIR i:1.000000
52 qid:104 #p:AT4G29060.1 s:LGEWALLEQPYIK i:1.000000
52 qid:104 #p:AT4G29060.1 s:DDSVLVK i:1.000000
52 qid:104 #p:AT4G29060.1 s:FTLGEDN i:1.000000
1 qid:105 #p:AT3G22960.1 s:GDLGAQIPLEQVPAAQQR i:795571.000000
2 qid:105 #p:AT3G22960.1 s:AEVADVSEAVR i:595661.000000
3 qid:105 #p:AT3G22960.1 s:TISVSYDGFAEDVR i:347261.000000
4 qid:105 #p:AT3G22960.1 s:LSFSDDMESNLNK i:304641.000000
5 qid:105 #p:AT3G22960.1 s:NAMLPTISSK i:247991.000000
6 qid:105 #p:AT3G22960.1 s:AEDGEVWTFTVR i:184091.000000
7 qid:105 #p:AT3G22960.1 s:ALNKPVIVASQLLESMIEYPTPTR i:111311.000000
8 qid:105 #p:AT3G22960.1 s:SDALMLSGESAMGQFPDK i:43164.000000
29 qid:105 #p:AT3G22960.1 s:MSQSIQFSTPSHTPHLLHLPHSQFNRPLSSISFR i:1.000000
29 qid:105 #p:AT3G22960.1 s:FPLTTIK i:1.000000
29 qid:105 #p:AT3G22960.1 s:ASSSSSPSPDLDSSSSSSSSQVLLSPNGTGAVK i:1.000000
29 qid:105 #p:AT3G22960.1 s:SVVATAVTTDTSGIEVDTVTEAELK i:1.000000
29 qid:105 #p:AT3G22960.1 s:LICTIGPATCGFEQLEALAVGGMNVAR i:1.000000
29 qid:105 #p:AT3G22960.1 s:LNMCHGTR i:1.000000
29 qid:105 #p:AT3G22960.1 s:GFAVAIMMDTEGSEIHMGDLGGEASAK i:1.000000
29 qid:105 #p:AT3G22960.1 s:AFDSSRPER i:1.000000
29 qid:105 #p:AT3G22960.1 s:VGDELLVDGGMVR i:1.000000
29 qid:105 #p:AT3G22960.1 s:CLCTDPGLLLPR i:1.000000
29 qid:105 #p:AT3G22960.1 s:ANLTFWR i:1.000000
29 qid:105 #p:AT3G22960.1 s:DWLDIDFGIAEGVDFIAVSFVK i:1.000000
29 qid:105 #p:AT3G22960.1 s:SAEVINHLK i:1.000000
29 qid:105 #p:AT3G22960.1 s:GGEIGVIAK i:1.000000
29 qid:105 #p:AT3G22960.1 s:IESIDSLTNLEEIILASDGAMVAR i:1.000000
29 qid:105 #p:AT3G22960.1 s:HESVPLQAIGSSFSDK i:1.000000
29 qid:105 #p:AT3G22960.1 s:ISEEICNSAAK i:1.000000
29 qid:105 #p:AT3G22960.1 s:MANNLGVDAVFVYTTSGHMASLVSR i:1.000000
29 qid:105 #p:AT3G22960.1 s:CRPDCPIFAFTTTTSVR i:1.000000
29 qid:105 #p:AT3G22960.1 s:LNLQWGLIPFR i:1.000000
29 qid:105 #p:AT3G22960.1 s:SGDLVIAVSDMLQSIQVMNVP i:1.000000
1 qid:106 #p:AT2G27290.1 s:VGISTNETGEK i:6739901.000000
2 qid:106 #p:AT2G27290.1 s:FPPTVALTPIVANWIGK i:4193501.000000
3 qid:106 #p:AT2G27290.1 s:VGAFALAYAAHK i:3493201.000000
4 qid:106 #p:AT2G27290.1 s:NISPPSSSPPPPSAEEVTK i:1180701.000000
5 qid:106 #p:AT2G27290.1 s:YGLEVGLWK i:971961.000000
9 qid:106 #p:AT2G27290.1 s:MAMMLLQIPPSSSLLNTR i:1.000000
9 qid:106 #p:AT2G27290.1 s:FFHSSVSASSK i:1.000000
9 qid:106 #p:AT2G27290.1 s:DDEGSDGDNK i:1.000000
9 qid:106 #p:AT2G27290.1 s:YGGAYLATSITLSLISFSLCYVLVTSGVDVQALLLK i:1.000000
1 qid:107 #p:AT3G18890.1 s:PLSPYASYEDLKPPTSPIPNSTTSVSPAK i:28051001.000000
2 qid:107 #p:AT3G18890.1 s:YENLKPPSSPSPTASSTR i:27913001.000000
3 qid:107 #p:AT3G18890.1 s:EAASVEDNSELPGGNNDVLK i:26800001.000000
4 qid:107 #p:AT3G18890.1 s:EVDATQVPVEANVVPVPDSTSNVPVVEVK i:25689001.000000
5 qid:107 #p:AT3G18890.1 s:LQNTDEGTQPVEK i:22459001.000000
6 qid:107 #p:AT3G18890.1 s:NLVDAATSAK i:21933001.000000
7 qid:107 #p:AT3G18890.1 s:IVEVVAETTAPLTPIEK i:19431001.000000
8 qid:107 #p:AT3G18890.1 s:EISDITGPYR i:17598001.000000
9 qid:107 #p:AT3G18890.1 s:NPQLSFSK i:15157001.000000
10 qid:107 #p:AT3G18890.1 s:VNNFILVTSLGTNK i:14584001.000000
11 qid:107 #p:AT3G18890.1 s:PLSPYTMYADMKPPTSPLPSPVTNH i:8228301.000000
12 qid:107 #p:AT3G18890.1 s:EEDLVFVAGATGK i:6524601.000000
13 qid:107 #p:AT3G18890.1 s:TVTETAVATSVTETSVATSVPETAVATSVTETAAPATSK i:5802101.000000
14 qid:107 #p:AT3G18890.1 s:AEEALIESGLNYAIVRPGGMER i:5194101.000000
15 qid:107 #p:AT3G18890.1 s:IDYLATK i:2938101.000000
16 qid:107 #p:AT3G18890.1 s:TVDGNLNTIPPSTPEAVPVVSSAIDTSLASGDNTAQPK i:2842701.000000
17 qid:107 #p:AT3G18890.1 s:AEEALIESGLNYAIVR i:2616801.000000
18 qid:107 #p:AT3G18890.1 s:ETHNLTLALDDTLFGGQVSNLQVAELLACMAK i:2238101.000000
19 qid:107 #p:AT3G18890.1 s:LEIVECDLEK i:1868401.000000
20 qid:107 #p:AT3G18890.1 s:SDSLSPGPTDSDTDK i:1428101.000000
21 qid:107 #p:AT3G18890.1 s:ASSVVTEASPTNLNSK i:1375601.000000
22 qid:107 #p:AT3G18890.1 s:AGSLVQSVK i:1119601.000000
23 qid:107 #p:AT3G18890.1 s:MRPLSPYAIYADLKPPTSPTPASTGPK i:960481.000000
24 qid:107 #p:AT3G18890.1 s:PRPLSPYTMYADMKPPTSPLPSPVTNH i:875011.000000
25 qid:107 #p:AT3G18890.1 s:RPYVPPPK i:844361.000000
26 qid:107 #p:AT3G18890.1 s:DSIQPALGNASVIICCIGASEK i:183501.000000
27 qid:107 #p:AT3G18890.1 s:PGGMERPTDAYK i:123851.000000
38 qid:107 #p:AT3G18890.1 s:MEGTCFLR i:1.000000
38 qid:107 #p:AT3G18890.1 s:GQPLTTIPSLPSR i:1.000000
38 qid:107 #p:AT3G18890.1 s:NHSVSGK i:1.000000
38 qid:107 #p:AT3G18890.1 s:SFDLSLR i:1.000000
38 qid:107 #p:AT3G18890.1 s:FGFPAAILNLFWGVLCWK i:1.000000
38 qid:107 #p:AT3G18890.1 s:AEEALIESGLNYAIVRPGGMERPTDAYK i:1.000000
38 qid:107 #p:AT3G18890.1 s:EVKPVPTKPVTQEPTAPK i:1.000000
38 qid:107 #p:AT3G18890.1 s:EDEAPPK i:1.000000
38 qid:107 #p:AT3G18890.1 s:NVKPRPLSPYASYEDLKPPTSPIPNSTTSVSPAK i:1.000000
38 qid:107 #p:AT3G18890.1 s:ERPLSPYAR i:1.000000
38 qid:107 #p:AT3G18890.1 s:TVDGNLNTIPPSTPEAVPVVSSAIDTSLASGDNTAQPKPRPLSPYTMYADMKPPTSPLPSPVTNH i:1.000000
1 qid:108 #p:AT5G24490.1 s:VEPLPTEQLNEHSFAE i:10149001.000000
2 qid:108 #p:AT5G24490.1 s:EGGYGLIIPK i:6425601.000000
3 qid:108 #p:AT5G24490.1 s:AEEDAETVYACIDLVSTIIQR i:2770901.000000
11 qid:108 #p:AT5G24490.1 s:MATLLGFSQTK i:1.000000
11 qid:108 #p:AT5G24490.1 s:FHHCGVWISTPPCSSSSTVVSMVGLNR i:1.000000
11 qid:108 #p:AT5G24490.1 s:SDFLGQIGYEDR i:1.000000
11 qid:108 #p:AT5G24490.1 s:MSWDGPLASVK i:1.000000
11 qid:108 #p:AT5G24490.1 s:NLELSEPIK i:1.000000
11 qid:108 #p:AT5G24490.1 s:CEVTLFTK i:1.000000
11 qid:108 #p:AT5G24490.1 s:EPVIEPVVEDVEDSTDSSVGEEEEEDDLIK i:1.000000
11 qid:108 #p:AT5G24490.1 s:TFEMPPLTVAEAVEQLELVSHDFYGFQNEETGEINIVYK i:1.000000
1 qid:110 #p:AT2G36145.1 s:LPVDTDLAR i:1381401.000000
2 qid:110 #p:AT2G36145.1 s:AEEEDGVSLGTMK i:1330101.000000
3 qid:110 #p:AT2G36145.1 s:LGFIVMEDEGK i:364701.000000
10 qid:110 #p:AT2G36145.1 s:MAFAATLFVPPPVAVR i:1.000000
10 qid:110 #p:AT2G36145.1 s:LSIPCLLQVLPTNGAASPR i:1.000000
10 qid:110 #p:AT2G36145.1 s:AIVANASPGNGGVK i:1.000000
10 qid:110 #p:AT2G36145.1 s:FETLLFQWANSLCQGANLPLPVPLK i:1.000000
10 qid:110 #p:AT2G36145.1 s:TDVPVYIDCLVFQTTENGVVFQATR i:1.000000
10 qid:110 #p:AT2G36145.1 s:APPGEER i:1.000000
10 qid:110 #p:AT2G36145.1 s:SLLGALK i:1.000000
1 qid:111 #p:AT3G53130.1 s:NDESGIPIANAK i:1988301.000000
2 qid:111 #p:AT3G53130.1 s:NFVIVSDPAIAK i:1829701.000000
3 qid:111 #p:AT3G53130.1 s:VNTGQDIMISVYNIHR i:1721301.000000
4 qid:111 #p:AT3G53130.1 s:INDEEYVNDADPSILR i:1428601.000000
5 qid:111 #p:AT3G53130.1 s:FDIDGAIPNETNTDFK i:1009301.000000
6 qid:111 #p:AT3G53130.1 s:LNVELVPDQTISMTTGATIHTTNGLYMK i:1004001.000000
7 qid:111 #p:AT3G53130.1 s:AQVPDILPGNYK i:934741.000000
8 qid:111 #p:AT3G53130.1 s:LDDVADLLGGALFLPLYK i:509901.000000
31 qid:111 #p:AT3G53130.1 s:EEVSSVQLR i:1.000000
31 qid:111 #p:AT3G53130.1 s:MESSLFSPSSSSYSSLFTAKPTR i:1.000000
31 qid:111 #p:AT3G53130.1 s:LLSPKPK i:1.000000
31 qid:111 #p:AT3G53130.1 s:SSIEKPKPK i:1.000000
31 qid:111 #p:AT3G53130.1 s:LETNSSK i:1.000000
31 qid:111 #p:AT3G53130.1 s:SQSWVSPDWLTTLTR i:1.000000
31 qid:111 #p:AT3G53130.1 s:WMNEYGPIYR i:1.000000
31 qid:111 #p:AT3G53130.1 s:GLVAEVSEFLFGSGFAIAEGPLWTAR i:1.000000
31 qid:111 #p:AT3G53130.1 s:AVVPSLHR i:1.000000
31 qid:111 #p:AT3G53130.1 s:YLSVIVER i:1.000000
31 qid:111 #p:AT3G53130.1 s:LQPYAEDGSAVNMEAK i:1.000000
31 qid:111 #p:AT3G53130.1 s:FSQMTLDVIGLSLFNYNFDSLTTDSPVIEAVYTALK i:1.000000
31 qid:111 #p:AT3G53130.1 s:STDLLPYWK i:1.000000
31 qid:111 #p:AT3G53130.1 s:ETVEDLIAK i:1.000000
31 qid:111 #p:AT3G53130.1 s:DDLLSMLVAGHETTGSVLTWTLYLLSK i:1.000000
31 qid:111 #p:AT3G53130.1 s:AQEEVDR i:1.000000
31 qid:111 #p:AT3G53130.1 s:NPAFEDIK i:1.000000
31 qid:111 #p:AT3G53130.1 s:CINESMR i:1.000000
31 qid:111 #p:AT3G53130.1 s:LYPHPPVLIR i:1.000000
31 qid:111 #p:AT3G53130.1 s:SSEVWEK i:1.000000
31 qid:111 #p:AT3G53130.1 s:AEEFLPER i:1.000000
31 qid:111 #p:AT3G53130.1 s:FIPFSGGPR i:1.000000
31 qid:111 #p:AT3G53130.1 s:CVGDQFALMEAIVALAVFLQR i:1.000000
1 qid:112 #p:AT4G17560.1 s:LGDVMGILNQK i:8328101.000000
2 qid:112 #p:AT4G17560.1 s:AEEGNTEAESEEFVAEIADTEGNVEEVVEAKPTR i:1792101.000000
3 qid:112 #p:AT4G17560.1 s:AEEGNTEAESEEFVAEIADTEGNVEEVVEAK i:159561.000000
15 qid:112 #p:AT4G17560.1 s:MAMSFHR i:1.000000
15 qid:112 #p:AT4G17560.1 s:LPQALHMIPR i:1.000000
15 qid:112 #p:AT4G17560.1 s:NPTQSSK i:1.000000
15 qid:112 #p:AT4G17560.1 s:NLGFSSFLSCAPSMDSR i:1.000000
15 qid:112 #p:AT4G17560.1 s:LSLNHPGSK i:1.000000
15 qid:112 #p:AT4G17560.1 s:FGFSLDTR i:1.000000
15 qid:112 #p:AT4G17560.1 s:AIEVAEK i:1.000000
15 qid:112 #p:AT4G17560.1 s:VRPVPEIR i:1.000000
15 qid:112 #p:AT4G17560.1 s:TGDIVEIK i:1.000000
15 qid:112 #p:AT4G17560.1 s:LEVPENK i:1.000000
15 qid:112 #p:AT4G17560.1 s:QNAGIHTTIR i:1.000000
15 qid:112 #p:AT4G17560.1 s:IIAGIGVEIVFPIYSPNIK i:1.000000
1 qid:113 #p:AT5G01590.1 s:EPLGTYTTGPPYIR i:1446001.000000
2 qid:113 #p:AT5G01590.1 s:SPKPETAGTDEPGPYK i:1426001.000000
3 qid:113 #p:AT5G01590.1 s:IFYNLSVR i:1419401.000000
4 qid:113 #p:AT5G01590.1 s:ENPSTEEIEAEQK i:1414801.000000
5 qid:113 #p:AT5G01590.1 s:LGAAATAFLHK i:1352601.000000
6 qid:113 #p:AT5G01590.1 s:LLNEDPVFEK i:846051.000000
7 qid:113 #p:AT5G01590.1 s:TAYGAGIIDR i:439701.000000
8 qid:113 #p:AT5G01590.1 s:DMAVLEANGGVWPGVR i:325711.000000
9 qid:113 #p:AT5G01590.1 s:YYDFIMK i:151571.000000
10 qid:113 #p:AT5G01590.1 s:QRPYPPGRPIDVAQAIGYK i:148591.000000
11 qid:113 #p:AT5G01590.1 s:PIDVAQAIGYK i:106141.000000
28 qid:113 #p:AT5G01590.1 s:MSSMNFNPFQNWFEKPPNPVPSINFVSLADSFFPK i:1.000000
28 qid:113 #p:AT5G01590.1 s:SQSPNFASIGLPK i:1.000000
28 qid:113 #p:AT5G01590.1 s:QIAEQFLWECENIPDYR i:1.000000
28 qid:113 #p:AT5G01590.1 s:HTPEVDK i:1.000000
28 qid:113 #p:AT5G01590.1 s:ASPVVQFMTR i:1.000000
28 qid:113 #p:AT5G01590.1 s:AEEIADDMNK i:1.000000
28 qid:113 #p:AT5G01590.1 s:MELEDNDTPYR i:1.000000
28 qid:113 #p:AT5G01590.1 s:AIPHVPGFDGRPMPR i:1.000000
28 qid:113 #p:AT5G01590.1 s:QFLFGLWGFR i:1.000000
28 qid:113 #p:AT5G01590.1 s:TGGWWYK i:1.000000
28 qid:113 #p:AT5G01590.1 s:GPCEIITLK i:1.000000
28 qid:113 #p:AT5G01590.1 s:DTFIWGEDMDEWAPIHMVYGLEPAIATWEVR i:1.000000
28 qid:113 #p:AT5G01590.1 s:GIPPWVPLK i:1.000000
28 qid:113 #p:AT5G01590.1 s:TPSHALFLWASGSELTTVLESDHMPNK i:1.000000
28 qid:113 #p:AT5G01590.1 s:VIPGLRPWEVISIEQAMDQISYGGEWYR i:1.000000
28 qid:113 #p:AT5G01590.1 s:TVPGFDTIMDK i:1.000000
28 qid:113 #p:AT5G01590.1 s:TDEDEEEEEEEDDDSNSK i:1.000000
1 qid:114 #p:AT4G24770.1 s:AEFPEPSEEAK i:11956001.000000
2 qid:114 #p:AT4G24770.1 s:VNVAEERPPR i:5825301.000000
3 qid:114 #p:AT4G24770.1 s:VYEPAFR i:5006301.000000
4 qid:114 #p:AT4G24770.1 s:GFGFVTMSDVDELNEAISALDGQNLEGR i:3956601.000000
5 qid:114 #p:AT4G24770.1 s:GFGFVTMSSVDEAETAVEK i:2419901.000000
6 qid:114 #p:AT4G24770.1 s:LEQLFSEHGK i:2391201.000000
7 qid:114 #p:AT4G24770.1 s:VYVGNLPWDVDNGR i:462311.000000
8 qid:114 #p:AT4G24770.1 s:LFVGNLAYDVNSQALAMLFEQAGTVEIAEVIYNR i:120101.000000
12 qid:114 #p:AT4G24770.1 s:MASSIVTSSLKPLAMADSSSSTIFSHPSISSTISSSR i:1.000000
12 qid:114 #p:AT4G24770.1 s:SSSVSLLTGR i:1.000000
12 qid:114 #p:AT4G24770.1 s:INLPLSFSR i:1.000000
12 qid:114 #p:AT4G24770.1 s:SPFVSFVAQTSDWAEEGGEGSVAVEETENSLESQDVSEGDESEGDASEGDVSEGDESEGDVSEGAVSER i:1.000000
1 qid:115 #p:AT2G25080.1 s:SNAGGFLGGLIK i:15963001.000000
2 qid:115 #p:AT2G25080.1 s:TQGFEILAFPCNQFGFQEPGSNSEIK i:15019001.000000
3 qid:115 #p:AT2G25080.1 s:VDVNGPSTAPIYEFLK i:14374001.000000
4 qid:115 #p:AT2G25080.1 s:VMLIVNVASR i:12089001.000000
5 qid:115 #p:AT2G25080.1 s:TVHDFTVK i:3737801.000000
6 qid:115 #p:AT2G25080.1 s:CGLTSSNYSELSHLYEK i:3228401.000000
12 qid:115 #p:AT2G25080.1 s:MVSMTTSSSSYGTFSTVVNSSRPNSSATFLVPSLK i:1.000000
12 qid:115 #p:AT2G25080.1 s:FSTGISNFANLSNGFSLK i:1.000000
12 qid:115 #p:AT2G25080.1 s:SPINPGFLFK i:1.000000
12 qid:115 #p:AT2G25080.1 s:SRPFTVQAR i:1.000000
12 qid:115 #p:AT2G25080.1 s:AEFPIFDK i:1.000000
12 qid:115 #p:AT2G25080.1 s:YPPTTSPFQIEK i:1.000000
1 qid:116 #p:AT1G16720.1 s:TTRPDEQETLDSLLIR i:8203201.000000
2 qid:116 #p:AT1G16720.1 s:ALIFDQGNR i:4272101.000000
3 qid:116 #p:AT1G16720.1 s:SVDIVVGDVGEPSTLK i:2501601.000000
4 qid:116 #p:AT1G16720.1 s:ANNYLTPALSVLEK i:2473101.000000
5 qid:116 #p:AT1G16720.1 s:SYVVILEAGPSSDMSQSK i:1377801.000000
6 qid:116 #p:AT1G16720.1 s:FEFTETER i:1317501.000000
7 qid:116 #p:AT1G16720.1 s:LSLPLGTTLDR i:874871.000000
8 qid:116 #p:AT1G16720.1 s:QRPVDGLAGAQQDLR i:761441.000000
9 qid:116 #p:AT1G16720.1 s:SGLGYTIIRPGPLK i:637501.000000
10 qid:116 #p:AT1G16720.1 s:SAESLDGWEIR i:587861.000000
11 qid:116 #p:AT1G16720.1 s:AEFSGYVFTR i:416461.000000
12 qid:116 #p:AT1G16720.1 s:EGPMCEFAVPGAQNVTVLVVGATSR i:341541.000000
13 qid:116 #p:AT1G16720.1 s:QGTYFQDTTASK i:323381.000000
14 qid:116 #p:AT1G16720.1 s:STITADLTR i:300121.000000
15 qid:116 #p:AT1G16720.1 s:LDDVNPVGLGR i:159851.000000
16 qid:116 #p:AT1G16720.1 s:SFSLVFEYIK i:140891.000000
17 qid:116 #p:AT1G16720.1 s:ISQGISCADVADICVK i:128101.000000
18 qid:116 #p:AT1G16720.1 s:PVNPEDPPLDPFLVHTLTIR i:64383.000000
41 qid:116 #p:AT1G16720.1 s:MVGSIVGSNMAATDAR i:1.000000
41 qid:116 #p:AT1G16720.1 s:FLSSNFGNSFSINTR i:1.000000
41 qid:116 #p:AT1G16720.1 s:SQIVIPR i:1.000000
41 qid:116 #p:AT1G16720.1 s:AQSSSSPSPSPPSDK i:1.000000
41 qid:116 #p:AT1G16720.1 s:TRPGTITTK i:1.000000
41 qid:116 #p:AT1G16720.1 s:ESEETVAK i:1.000000
41 qid:116 #p:AT1G16720.1 s:LDVAPPSPQSPPSPPTLK i:1.000000
41 qid:116 #p:AT1G16720.1 s:QIFDEVWR i:1.000000
41 qid:116 #p:AT1G16720.1 s:FSGLGQMSR i:1.000000
41 qid:116 #p:AT1G16720.1 s:QDEEVMSMLPR i:1.000000
41 qid:116 #p:AT1G16720.1 s:SAVESCSK i:1.000000
41 qid:116 #p:AT1G16720.1 s:IIYCATAR i:1.000000
41 qid:116 #p:AT1G16720.1 s:VDHLGVYNLTK i:1.000000
41 qid:116 #p:AT1G16720.1 s:AFQDYNNR i:1.000000
41 qid:116 #p:AT1G16720.1 s:YDGGMDAK i:1.000000
41 qid:116 #p:AT1G16720.1 s:GGYVELSK i:1.000000
41 qid:116 #p:AT1G16720.1 s:YEGLVLSVGGNGR i:1.000000
41 qid:116 #p:AT1G16720.1 s:VPFSAFRPVNPEDPPLDPFLVHTLTIR i:1.000000
41 qid:116 #p:AT1G16720.1 s:ALPAGQETDFILVSCTGSGVEANR i:1.000000
41 qid:116 #p:AT1G16720.1 s:AGEDSLR i:1.000000
41 qid:116 #p:AT1G16720.1 s:EEPGGQR i:1.000000
41 qid:116 #p:AT1G16720.1 s:ALHDSTAR i:1.000000
41 qid:116 #p:AT1G16720.1 s:SFDVCHEYVAEQGIELYELVAHLPDK i:1.000000
1 qid:117 #p:AT5G26570.1 s:SLSIDDEESKPGSSSSNSLLYSSK i:746891.000000
2 qid:117 #p:AT5G26570.1 s:LEASPSHVNLILSTEGR i:724061.000000
3 qid:117 #p:AT5G26570.1 s:DATPEEVLVAR i:242741.000000
4 qid:117 #p:AT5G26570.1 s:YSGDFVEQFK i:212111.000000
5 qid:117 #p:AT5G26570.1 s:VPTGVVIPFGSMELALK i:201281.000000
6 qid:117 #p:AT5G26570.1 s:LGSVGFFLER i:191451.000000
7 qid:117 #p:AT5G26570.1 s:FLNALETMGGADQLAK i:159051.000000
8 qid:117 #p:AT5G26570.1 s:AEFTAAVPLTR i:142081.000000
9 qid:117 #p:AT5G26570.1 s:AGIIFQISK i:140691.000000
64 qid:117 #p:AT5G26570.1 s:MESIGSHCCSSPFTFITR i:1.000000
64 qid:117 #p:AT5G26570.1 s:NSSSSLPR i:1.000000
64 qid:117 #p:AT5G26570.1 s:LVNITHR i:1.000000
64 qid:117 #p:AT5G26570.1 s:VNLSHQSHR i:1.000000
64 qid:117 #p:AT5G26570.1 s:LTCTATSSSTIEEQR i:1.000000
64 qid:117 #p:AT5G26570.1 s:LDHQVNFGDHVAMFGSAK i:1.000000
64 qid:117 #p:AT5G26570.1 s:SPLNWSENGWVCELELDGGQVLEYK i:1.000000
64 qid:117 #p:AT5G26570.1 s:NDGSLSWESGDNR i:1.000000
64 qid:117 #p:AT5G26570.1 s:VPNSGNFSVVCHWDATR i:1.000000
64 qid:117 #p:AT5G26570.1 s:ETLDLPQEVGNDDDVGDGGHER i:1.000000
64 qid:117 #p:AT5G26570.1 s:DNHDVGDDR i:1.000000
64 qid:117 #p:AT5G26570.1 s:VVGSENGAQLQK i:1.000000
64 qid:117 #p:AT5G26570.1 s:STLGGQWQGK i:1.000000
64 qid:117 #p:AT5G26570.1 s:SNDHGNR i:1.000000
64 qid:117 #p:AT5G26570.1 s:NWDTSGLEGTALK i:1.000000
64 qid:117 #p:AT5G26570.1 s:EVIVGSVER i:1.000000
64 qid:117 #p:AT5G26570.1 s:ALIYSAIYLK i:1.000000
64 qid:117 #p:AT5G26570.1 s:WINTGQIPCFEDGGHHRPNR i:1.000000
64 qid:117 #p:AT5G26570.1 s:ELEHICSK i:1.000000
64 qid:117 #p:AT5G26570.1 s:IHPCLPSFK i:1.000000
64 qid:117 #p:AT5G26570.1 s:NDIPHDLK i:1.000000
64 qid:117 #p:AT5G26570.1 s:NAGPEDLIATEAMLQR i:1.000000
64 qid:117 #p:AT5G26570.1 s:ITETPGK i:1.000000
64 qid:117 #p:AT5G26570.1 s:IFHNELK i:1.000000
64 qid:117 #p:AT5G26570.1 s:DFFNAGSLTEQLDSMK i:1.000000
64 qid:117 #p:AT5G26570.1 s:GLSALNLFFECK i:1.000000
64 qid:117 #p:AT5G26570.1 s:LDTSGESSNVLELIK i:1.000000
64 qid:117 #p:AT5G26570.1 s:TMHSLASLR i:1.000000
64 qid:117 #p:AT5G26570.1 s:ELNSGLR i:1.000000
64 qid:117 #p:AT5G26570.1 s:NDAPDTAIAMR i:1.000000
64 qid:117 #p:AT5G26570.1 s:LCEIGLEDYFFVLLSR i:1.000000
64 qid:117 #p:AT5G26570.1 s:NVASWNDPLDALVLGVHQVGLSGWK i:1.000000
64 qid:117 #p:AT5G26570.1 s:QEECLAIGNELLAWR i:1.000000
64 qid:117 #p:AT5G26570.1 s:EGEEDGK i:1.000000
64 qid:117 #p:AT5G26570.1 s:LTAEYSDLLLQIFPPNVEILGK i:1.000000
64 qid:117 #p:AT5G26570.1 s:ALGIPENSVK i:1.000000
64 qid:117 #p:AT5G26570.1 s:TYTEAEIR i:1.000000
64 qid:117 #p:AT5G26570.1 s:LCTVLLK i:1.000000
64 qid:117 #p:AT5G26570.1 s:NSLGSEGWDVVVPGSTSGTLVQVESIVPGSLPATSGGPIILLVNK i:1.000000
64 qid:117 #p:AT5G26570.1 s:ADGDEEVSAANGNIAGVMLLQELPHLSHLGVR i:1.000000
64 qid:117 #p:AT5G26570.1 s:IVFVTCDDDDK i:1.000000
64 qid:117 #p:AT5G26570.1 s:DIPSGGIIALADADVPTSGSK i:1.000000
64 qid:117 #p:AT5G26570.1 s:SAACGLLASLAEASSK i:1.000000
64 qid:117 #p:AT5G26570.1 s:VHSEHGVPASFK i:1.000000
64 qid:117 #p:AT5G26570.1 s:QNNSEEK i:1.000000
64 qid:117 #p:AT5G26570.1 s:FASLLEK i:1.000000
64 qid:117 #p:AT5G26570.1 s:LETARPEGGELDDICDQIHEVMK i:1.000000
64 qid:117 #p:AT5G26570.1 s:ETINSISK i:1.000000
64 qid:117 #p:AT5G26570.1 s:SSANVEDLAGMSAAGLYESIPNVSPSDPLVFSDSVCQVWASLYTR i:1.000000
64 qid:117 #p:AT5G26570.1 s:AAGVSQR i:1.000000
64 qid:117 #p:AT5G26570.1 s:EASMAVLVQEMLSPDLSFVLHTVSPADPDSNLVEAEIAPGLGETLASGTR i:1.000000
64 qid:117 #p:AT5G26570.1 s:LDGIVQTLAFANFSEELLVSGTGPADGK i:1.000000
64 qid:117 #p:AT5G26570.1 s:LTVDYSK i:1.000000
64 qid:117 #p:AT5G26570.1 s:LTVDSVFR i:1.000000
64 qid:117 #p:AT5G26570.1 s:NFGCAQDVEGCLVGEDVYIVQSRPQPL i:1.000000
1 qid:118 #p:AT1G11860.1 s:TGYTGEDGFEISVPDEHAVDLAK i:3457601.000000
2 qid:118 #p:AT1G11860.1 s:VGFFSSGPPAR i:2107901.000000
3 qid:118 #p:AT1G11860.1 s:GGAIDDSVITK i:1762901.000000
4 qid:118 #p:AT1G11860.1 s:IGEITSGGFSPNLK i:1256601.000000
5 qid:118 #p:AT1G11860.1 s:AEGGFLGADVILQQLK i:1252101.000000
6 qid:118 #p:AT1G11860.1 s:SLLALQGPLAAPVLQHLTK i:1196401.000000
7 qid:118 #p:AT1G11860.1 s:VTDEHIYLVVNAGCR i:629811.000000
23 qid:118 #p:AT1G11860.1 s:GGSLWQLGQSITR i:1.000000
23 qid:118 #p:AT1G11860.1 s:YFASEADLK i:1.000000
23 qid:118 #p:AT1G11860.1 s:TALYDFHVAHGGK i:1.000000
23 qid:118 #p:AT1G11860.1 s:MVPFAGWSMPIQYK i:1.000000
23 qid:118 #p:AT1G11860.1 s:DSIMDSTVNCR i:1.000000
23 qid:118 #p:AT1G11860.1 s:ENGSLFDVAHMCGLSLK i:1.000000
23 qid:118 #p:AT1G11860.1 s:DCVPFLETLVVADVAGLAPGTGSLTVFTNEK i:1.000000
23 qid:118 #p:AT1G11860.1 s:DLAHIEEHMK i:1.000000
23 qid:118 #p:AT1G11860.1 s:GGDVSWHIHDER i:1.000000
23 qid:118 #p:AT1G11860.1 s:LYFGNFQILDINGSTCFLTR i:1.000000
23 qid:118 #p:AT1G11860.1 s:LTGLGAR i:1.000000
23 qid:118 #p:AT1G11860.1 s:LEAGLCLYGNDMEQHISPVEAGLTWAIGK i:1.000000
23 qid:118 #p:AT1G11860.1 s:SHSEVHDESGNK i:1.000000
23 qid:118 #p:AT1G11860.1 s:NIAMGYVK i:1.000000
23 qid:118 #p:AT1G11860.1 s:GKPYEGSITK i:1.000000
23 qid:118 #p:AT1G11860.1 s:MPFVATK i:1.000000
1 qid:119 #p:AT1G74730.1 s:AEGLGLTLSSLEK i:74109001.000000
6 qid:119 #p:AT1G74730.1 s:MAVVGAPISSPAAQLQTQFLSNPILPR i:1.000000
6 qid:119 #p:AT1G74730.1 s:SPATFSVVAMAPQK i:1.000000
6 qid:119 #p:AT1G74730.1 s:QWYGAGLFFEGSEQINVDVFK i:1.000000
6 qid:119 #p:AT1G74730.1 s:VLSNVEK i:1.000000
6 qid:119 #p:AT1G74730.1 s:AEDLGLLSLLENLAGTSPAVLASAALPALTAAIVAVVLIPDDSTTLVVAQAVLAGALALTGVVLLVGSVVLDGLQEAD i:1.000000
1 qid:120 #p:AT2G21385.4 s:LFVDGLTIGK i:582681.000000
2 qid:120 #p:AT2G21385.4 s:GDITPDELSAVIK i:345061.000000
3 qid:120 #p:AT2G21385.4 s:AEHFLETLIK i:57272.000000
23 qid:120 #p:AT2G21385.4 s:MAAISPVQCLFSCNSHHHHQQR i:1.000000
23 qid:120 #p:AT2G21385.4 s:EQSGSLWR i:1.000000
23 qid:120 #p:AT2G21385.4 s:VLVSSSLWK i:1.000000
23 qid:120 #p:AT2G21385.4 s:LSLFSGLHLNR i:1.000000
23 qid:120 #p:AT2G21385.4 s:TLICAVK i:1.000000
23 qid:120 #p:AT2G21385.4 s:GDPEDAFK i:1.000000
23 qid:120 #p:AT2G21385.4 s:IVVENILAFDEVFWIR i:1.000000
23 qid:120 #p:AT2G21385.4 s:DYEELATTVMTIVDCVVNK i:1.000000
23 qid:120 #p:AT2G21385.4 s:IETSTDILK i:1.000000
23 qid:120 #p:AT2G21385.4 s:GILRPAIDGVEEISWPPR i:1.000000
23 qid:120 #p:AT2G21385.4 s:DPEAINLMK i:1.000000
23 qid:120 #p:AT2G21385.4 s:EGQLDEGFLSEVNAQLR i:1.000000
23 qid:120 #p:AT2G21385.4 s:QMYSFECLR i:1.000000
23 qid:120 #p:AT2G21385.4 s:TNQGYWLCCK i:1.000000
23 qid:120 #p:AT2G21385.4 s:FFNSILLLSSPSVATQR i:1.000000
23 qid:120 #p:AT2G21385.4 s:VICPILK i:1.000000
23 qid:120 #p:AT2G21385.4 s:TMPSHSKPFSTNIISSTIAIVTGNEVVK i:1.000000
23 qid:120 #p:AT2G21385.4 s:APEEQWNK i:1.000000
23 qid:120 #p:AT2G21385.4 s:TEGGSYQQR i:1.000000
23 qid:120 #p:AT2G21385.4 s:ILTEYLK i:1.000000
1 qid:121 #p:AT4G32260.1 s:AEIAAALNK i:254550001.000000
2 qid:121 #p:AT4G32260.1 s:ELDEQAAAVMR i:215240001.000000
3 qid:121 #p:AT4G32260.1 s:ALDSQIAALSEDIVK i:200510001.000000
4 qid:121 #p:AT4G32260.1 s:VYYSPLGNFMDQR i:35041001.000000
5 qid:121 #p:AT4G32260.1 s:EALASLESQK i:4131301.000000
12 qid:121 #p:AT4G32260.1 s:MAANSIMASSKPLISLSSNQQPNR i:1.000000
12 qid:121 #p:AT4G32260.1 s:SLTSSTDLR i:1.000000
12 qid:121 #p:AT4G32260.1 s:ALSLSSATAK i:1.000000
12 qid:121 #p:AT4G32260.1 s:SLALIAAFAPPSMAEAMEK i:1.000000
12 qid:121 #p:AT4G32260.1 s:AQLFDFNLTLPIIVVEFLFLMFALDK i:1.000000
12 qid:121 #p:AT4G32260.1 s:DTSTEVK i:1.000000
12 qid:121 #p:AT4G32260.1 s:ETQVEVEEK i:1.000000
1 qid:122 #p:AT3G48870.1 s:YTDEALVAAAQLSHQYISDR i:219891.000000
2 qid:122 #p:AT3G48870.1 s:AEIANVLSR i:154701.000000
3 qid:122 #p:AT3G48870.1 s:TVITLDMGLLVAGTK i:43577.000000
45 qid:122 #p:AT3G48870.1 s:MAWSIALLTPPFFGPGR i:1.000000
45 qid:122 #p:AT3G48870.1 s:IQATEYR i:1.000000
45 qid:122 #p:AT3G48870.1 s:MMSSLQAPLLTIQSFSGLR i:1.000000
45 qid:122 #p:AT3G48870.1 s:APSALDYLGRPSPGFLVK i:1.000000
45 qid:122 #p:AT3G48870.1 s:VIMLSQEEAR i:1.000000
45 qid:122 #p:AT3G48870.1 s:LGHNFVGTEQILLGLIGEGTGIAAK i:1.000000
45 qid:122 #p:AT3G48870.1 s:GSGFVAVEIPFTPR i:1.000000
45 qid:122 #p:AT3G48870.1 s:VLELSLEEAR i:1.000000
45 qid:122 #p:AT3G48870.1 s:QLGHNYIGSEHLLLGLLR i:1.000000
45 qid:122 #p:AT3G48870.1 s:EGEGVAAR i:1.000000
45 qid:122 #p:AT3G48870.1 s:VLENLGADPSNIR i:1.000000
45 qid:122 #p:AT3G48870.1 s:MVGENNEVTASVGGGSSGNSK i:1.000000
45 qid:122 #p:AT3G48870.1 s:MPTLEEYGTNLTK i:1.000000
45 qid:122 #p:AT3G48870.1 s:NNPCLIGEPGVGK i:1.000000
45 qid:122 #p:AT3G48870.1 s:IASGDVPETIEGK i:1.000000
45 qid:122 #p:AT3G48870.1 s:QSDEIILFIDEVHTLIGAGAAEGAIDAANILKPALAR i:1.000000
45 qid:122 #p:AT3G48870.1 s:GELQCIGATTIDEYR i:1.000000
45 qid:122 #p:AT3G48870.1 s:VPEPTVEEAIQILQGLR i:1.000000
45 qid:122 #p:AT3G48870.1 s:AIDLIDEAGSR i:1.000000
45 qid:122 #p:AT3G48870.1 s:HAQLPEEAR i:1.000000
45 qid:122 #p:AT3G48870.1 s:SQDFEMAGSHR i:1.000000
45 qid:122 #p:AT3G48870.1 s:AENEAEEGGPTVTESDIQHIVATWTGIPVEK i:1.000000
45 qid:122 #p:AT3G48870.1 s:VSSDESSR i:1.000000
45 qid:122 #p:AT3G48870.1 s:LLQMEQTLHTR i:1.000000
45 qid:122 #p:AT3G48870.1 s:VIGQDEAVK i:1.000000
45 qid:122 #p:AT3G48870.1 s:NPNRPIASFIFSGPTGVGK i:1.000000
45 qid:122 #p:AT3G48870.1 s:ALAAYYFGSEEAMIR i:1.000000
45 qid:122 #p:AT3G48870.1 s:LDMSEFMER i:1.000000
45 qid:122 #p:AT3G48870.1 s:LIGSPPGYVGYTEGGQLTEAVR i:1.000000
45 qid:122 #p:AT3G48870.1 s:RPYTLVLFDEIEK i:1.000000
45 qid:122 #p:AT3G48870.1 s:AHPDVFNMMLQILEDGR i:1.000000
45 qid:122 #p:AT3G48870.1 s:NTLLIMTSNVGSSVIEK i:1.000000
45 qid:122 #p:AT3G48870.1 s:IGFDLDHDEK i:1.000000
45 qid:122 #p:AT3G48870.1 s:SLVTEELK i:1.000000
45 qid:122 #p:AT3G48870.1 s:QYFRPEFLNR i:1.000000
45 qid:122 #p:AT3G48870.1 s:LDEMIVFR i:1.000000
45 qid:122 #p:AT3G48870.1 s:EIADIMLK i:1.000000
45 qid:122 #p:AT3G48870.1 s:EIELQVTER i:1.000000
45 qid:122 #p:AT3G48870.1 s:VVDEGFDPSYGARPLR i:1.000000
45 qid:122 #p:AT3G48870.1 s:LLEDSMAEK i:1.000000
45 qid:122 #p:AT3G48870.1 s:EGDSVIVDVDAEGSVVVLSGTTGR i:1.000000
45 qid:122 #p:AT3G48870.1 s:VGGFAAEEAMEDPIPIL i:1.000000
1 qid:123 #p:AT4G22240.1 s:AEIGDLITQLESK i:7220501.000000
2 qid:123 #p:AT4G22240.1 s:FEQGVIGTPQLTDSIEIPEYVEVLGQK i:5250201.000000
3 qid:123 #p:AT4G22240.1 s:FAGPLGTNSISTNAK i:4979301.000000
4 qid:123 #p:AT4G22240.1 s:SLVDSLYGTDR i:4677801.000000
5 qid:123 #p:AT4G22240.1 s:ATDTGEIGSALLAAEEAIEDVEETER i:4359101.000000
6 qid:123 #p:AT4G22240.1 s:VDEISQTIDSDNFTVQNSVR i:3280801.000000
7 qid:123 #p:AT4G22240.1 s:IDLNPIR i:2757501.000000
8 qid:123 #p:AT4G22240.1 s:GDGGSVFVLIK i:2721801.000000
9 qid:123 #p:AT4G22240.1 s:GIVPLIK i:1986401.000000
10 qid:123 #p:AT4G22240.1 s:NPTPAPTEALFLLNGK i:1696501.000000
19 qid:123 #p:AT4G22240.1 s:MATVQLSTQFSCQTR i:1.000000
19 qid:123 #p:AT4G22240.1 s:VSISPNSK i:1.000000
19 qid:123 #p:AT4G22240.1 s:SISKPPFLVPVTSIIHRPMISTGGIAVSPR i:1.000000
19 qid:123 #p:AT4G22240.1 s:GLSASSETR i:1.000000
19 qid:123 #p:AT4G22240.1 s:WILAYTSFVNLFPLLSR i:1.000000
19 qid:123 #p:AT4G22240.1 s:GLLTSVQDTASSVAR i:1.000000
19 qid:123 #p:AT4G22240.1 s:TISSQPPLK i:1.000000
19 qid:123 #p:AT4G22240.1 s:FSLPADNAQSWLLTTYLDK i:1.000000
19 qid:123 #p:AT4G22240.1 s:EGSPLLNP i:1.000000
1 qid:124 #p:AT4G04020.1 s:FEQGVIGTPQLTDSIEIPESVEVLGQK i:13542001.000000
2 qid:124 #p:AT4G04020.1 s:AEISELITQLESK i:13383001.000000
3 qid:124 #p:AT4G04020.1 s:VFASSSTVSVADK i:11852001.000000
4 qid:124 #p:AT4G04020.1 s:IDLNPIK i:10836001.000000
5 qid:124 #p:AT4G04020.1 s:SLADSLYGTDR i:10594001.000000
6 qid:124 #p:AT4G04020.1 s:TISNQPPLK i:9996501.000000
7 qid:124 #p:AT4G04020.1 s:AIESVEETER i:9765601.000000
8 qid:124 #p:AT4G04020.1 s:FAGPFSTTSFSTNAK i:9200701.000000
9 qid:124 #p:AT4G04020.1 s:VDEISQTIDSDSFTVQNSVR i:7991501.000000
10 qid:124 #p:AT4G04020.1 s:GDGGSVYVLIK i:7280701.000000
11 qid:124 #p:AT4G04020.1 s:ATDIDDEWGQDGVER i:1883001.000000
12 qid:124 #p:AT4G04020.1 s:FSLPSDNTQSWLLTTYLDK i:1244301.000000
13 qid:124 #p:AT4G04020.1 s:GLSVSSDTR i:525861.000000
14 qid:124 #p:AT4G04020.1 s:NPTPAPNEALFLLNGK i:249661.000000
20 qid:124 #p:AT4G04020.1 s:MATVPLFTQFPCK i:1.000000
20 qid:124 #p:AT4G04020.1 s:TLNPSSSNTK i:1.000000
20 qid:124 #p:AT4G04020.1 s:SPILLPINSINR i:1.000000
20 qid:124 #p:AT4G04020.1 s:SEIGVSVHRPDFK i:1.000000
20 qid:124 #p:AT4G04020.1 s:WILAYTSFVGLFPLLSR i:1.000000
20 qid:124 #p:AT4G04020.1 s:EGSSLLNP i:1.000000
1 qid:125 #p:AT4G02770.1 s:TDSSAAAAAAPATK i:7572301.000000
13 qid:125 #p:AT4G02770.1 s:MATQAAGIFNSAITTAATSGVK i:1.000000
13 qid:125 #p:AT4G02770.1 s:LHFFSTTHRPK i:1.000000
13 qid:125 #p:AT4G02770.1 s:EAPVGFTPPQLDPNTPSPIFAGSTGGLLR i:1.000000
13 qid:125 #p:AT4G02770.1 s:AQVEEFYVITWNSPK i:1.000000
13 qid:125 #p:AT4G02770.1 s:EQIFEMPTGGAAIMR i:1.000000
13 qid:125 #p:AT4G02770.1 s:EGPNLLK i:1.000000
13 qid:125 #p:AT4G02770.1 s:EQCLALGTR i:1.000000
13 qid:125 #p:AT4G02770.1 s:ITYQFYR i:1.000000
13 qid:125 #p:AT4G02770.1 s:VFPNGEVQYLHPK i:1.000000
13 qid:125 #p:AT4G02770.1 s:DGVYPEK i:1.000000
13 qid:125 #p:AT4G02770.1 s:EGVGLNMR i:1.000000
13 qid:125 #p:AT4G02770.1 s:NVSPIEVK i:1.000000
1 qid:126 #p:AT3G09580.1 s:SDEEILTAADEVPTIDLLR i:4964701.000000
2 qid:126 #p:AT3G09580.1 s:IGFSETILDR i:4500401.000000
3 qid:126 #p:AT3G09580.1 s:VASIEYPNGSGSDPPSVR i:3664901.000000
4 qid:126 #p:AT3G09580.1 s:AELGVIIAVEQPEVNK i:2844401.000000
5 qid:126 #p:AT3G09580.1 s:LFDFVFR i:2632601.000000
6 qid:126 #p:AT3G09580.1 s:IQFAQPNQCPPTDLVK i:2176601.000000
7 qid:126 #p:AT3G09580.1 s:TDIVDGFFLDR i:2157001.000000
8 qid:126 #p:AT3G09580.1 s:TDDDLAAEVLR i:1967001.000000
9 qid:126 #p:AT3G09580.1 s:NQTGVIIIGAGLAGLAAANQLTSK i:1867401.000000
10 qid:126 #p:AT3G09580.1 s:GFQIFITAYPEAK i:1593801.000000
11 qid:126 #p:AT3G09580.1 s:GLIALTR i:1533601.000000
12 qid:126 #p:AT3G09580.1 s:HFWDSVASLANPIGSVVDK i:1083701.000000
13 qid:126 #p:AT3G09580.1 s:SVLLNTR i:1065901.000000
14 qid:126 #p:AT3G09580.1 s:IPFLLLEASDGVGGR i:763321.000000
15 qid:126 #p:AT3G09580.1 s:VGSGLYLSGDYMTSATFDGALVSGR i:661861.000000
16 qid:126 #p:AT3G09580.1 s:FHTVADPLR i:540461.000000
17 qid:126 #p:AT3G09580.1 s:CLALGENTLPAMGIGEISNQLAAK i:426551.000000
18 qid:126 #p:AT3G09580.1 s:ELSGWFGESPVMSWK i:255871.000000
19 qid:126 #p:AT3G09580.1 s:ALVSVSLIGLFEDR i:248421.000000
28 qid:126 #p:AT3G09580.1 s:MPVAISLPTSSTSHFFPR i:1.000000
28 qid:126 #p:AT3G09580.1 s:FSGAQSSTEDPYIR i:1.000000
28 qid:126 #p:AT3G09580.1 s:LLDYEALDLQR i:1.000000
28 qid:126 #p:AT3G09580.1 s:FFRPFFGGIFFDR i:1.000000
28 qid:126 #p:AT3G09580.1 s:DLETTSK i:1.000000
28 qid:126 #p:AT3G09580.1 s:LQDGSVMK i:1.000000
28 qid:126 #p:AT3G09580.1 s:DPVITKPAR i:1.000000
28 qid:126 #p:AT3G09580.1 s:STICLYFTAEPNQIPVQDPVLFLNGSNSGIINNMFFATNVAR i:1.000000
28 qid:126 #p:AT3G09580.1 s:TYAPPGK i:1.000000
1 qid:127 #p:AT1G55670.1 s:FVFFNFQR i:195740001.000000
2 qid:127 #p:AT1G55670.1 s:EYVSLLK i:2493801.000000
3 qid:127 #p:AT1G55670.1 s:AELSPSIVISLSTGLSLFLGR i:940491.000000
4 qid:127 #p:AT1G55670.1 s:THFEAGDDR i:345391.000000
5 qid:127 #p:AT1G55670.1 s:QGLPEQNGK i:109271.000000
10 qid:127 #p:AT1G55670.1 s:MATSASALLSPTTFSTAISHK i:1.000000
10 qid:127 #p:AT1G55670.1 s:NPNSISFHGLRPLR i:1.000000
10 qid:127 #p:AT1G55670.1 s:LGGSSSALPK i:1.000000
10 qid:127 #p:AT1G55670.1 s:SSSAVVR i:1.000000
10 qid:127 #p:AT1G55670.1 s:SNDPIGFNIVDVLAWGSIGHIVAYYILATSSNGYDPSFFG i:1.000000
1 qid:128 #p:AT5G53860.4 s:SGEKPTADCVADAIVENR i:1632101.000000
2 qid:128 #p:AT5G53860.4 s:VRPYIQDSSMAVLPQPILLK i:1626401.000000
3 qid:128 #p:AT5G53860.4 s:LVLSPFTLAFDIAGSAPR i:1360601.000000
4 qid:128 #p:AT5G53860.4 s:LIQNVTQFADAQFK i:1196901.000000
5 qid:128 #p:AT5G53860.4 s:TVLLNAQR i:664301.000000
6 qid:128 #p:AT5G53860.4 s:GFGIPEFISK i:628461.000000
7 qid:128 #p:AT5G53860.4 s:YGQQVIDILDFPIK i:536781.000000
8 qid:128 #p:AT5G53860.4 s:ISADDIMEPPWK i:210231.000000
9 qid:128 #p:AT5G53860.4 s:AELVHLPSSFNHSAPLPSK i:113291.000000
24 qid:128 #p:AT5G53860.4 s:ISYLSVFAVATLGTYDIALDLGK i:1.000000
24 qid:128 #p:AT5G53860.4 s:TCNGWQALR i:1.000000
24 qid:128 #p:AT5G53860.4 s:GTGSVHYQIK i:1.000000
24 qid:128 #p:AT5G53860.4 s:DCPTCDGTGAMSCTECK i:1.000000
24 qid:128 #p:AT5G53860.4 s:MDYPYEHIVHSMK i:1.000000
24 qid:128 #p:AT5G53860.4 s:DPSIANFWLITLPQIVGGFDYDEDVK i:1.000000
24 qid:128 #p:AT5G53860.4 s:IWWQYELNLLNPHLGWFCYTNIVSIPYLDR i:1.000000
24 qid:128 #p:AT5G53860.4 s:FVLWNWR i:1.000000
24 qid:128 #p:AT5G53860.4 s:HLWDTDESMR i:1.000000
24 qid:128 #p:AT5G53860.4 s:NPGWEYLQDALVSIDPVR i:1.000000
24 qid:128 #p:AT5G53860.4 s:EDPVIVK i:1.000000
24 qid:128 #p:AT5G53860.4 s:SLEAEVTK i:1.000000
24 qid:128 #p:AT5G53860.4 s:LNPPPRPQNWGELNLPLNISSWSEEDLK i:1.000000
24 qid:128 #p:AT5G53860.4 s:ILDAQWEAK i:1.000000
24 qid:128 #p:AT5G53860.4 s:VEEMLEQK i:1.000000
1 qid:129 #p:AT1G18730.1 s:EELIEEIEQK i:2855901.000000
2 qid:129 #p:AT1G18730.1 s:DPFYDSEEYR i:1847401.000000
9 qid:129 #p:AT1G18730.1 s:MAEAFTSFTFTNLHIPSSYNHSPK i:1.000000
9 qid:129 #p:AT1G18730.1 s:QNSGPNHGYWLSK i:1.000000
9 qid:129 #p:AT1G18730.1 s:ALPHDLPLMAVMVQQIEGMR i:1.000000
9 qid:129 #p:AT1G18730.1 s:HVWHLSDK i:1.000000
9 qid:129 #p:AT1G18730.1 s:NVYMFYIMFTCWGCLYFGSAK i:1.000000
9 qid:129 #p:AT1G18730.1 s:GDGGDGTGYWVYETQEDIEEK i:1.000000
9 qid:129 #p:AT1G18730.1 s:ELEEAVTK i:1.000000
1 qid:130 #p:AT4G09010.1 s:GGPISYADIIQLAGQSAVK i:81989001.000000
2 qid:130 #p:AT4G09010.1 s:LALNDAMTYDK i:67024001.000000
3 qid:130 #p:AT4G09010.1 s:FIAVGLGPR i:55186001.000000
4 qid:130 #p:AT4G09010.1 s:ETVSQTDYEVDLITAFTK i:49337001.000000
5 qid:130 #p:AT4G09010.1 s:FTYLASAIR i:34833001.000000
6 qid:130 #p:AT4G09010.1 s:AKPELVPSLLK i:24682001.000000
7 qid:130 #p:AT4G09010.1 s:LSCLGQQINFEAYTYPVER i:22584001.000000
8 qid:130 #p:AT4G09010.1 s:GNLLYTAYGSAGQWGLFDR i:21051001.000000
9 qid:130 #p:AT4G09010.1 s:AENEGLSDGLSLIEEVK i:19034001.000000
10 qid:130 #p:AT4G09010.1 s:QLAVMSAFLGPDQAATEQLLATDPQVAPWVQK i:11463001.000000
11 qid:130 #p:AT4G09010.1 s:ILLSTTIK i:8235501.000000
12 qid:130 #p:AT4G09010.1 s:FSSELSR i:3925301.000000
21 qid:130 #p:AT4G09010.1 s:MGGVSFLSTVPSFTNTTNHQHLTTLSSSSHR i:1.000000
21 qid:130 #p:AT4G09010.1 s:IEPQVSGESLAFHR i:1.000000
21 qid:130 #p:AT4G09010.1 s:LAGTAVGMELIGNGFINNVGDAK i:1.000000
21 qid:130 #p:AT4G09010.1 s:AADLNQR i:1.000000
21 qid:130 #p:AT4G09010.1 s:SGGANGSIR i:1.000000
21 qid:130 #p:AT4G09010.1 s:EIDSISK i:1.000000
21 qid:130 #p:AT4G09010.1 s:CGGNEEK i:1.000000
21 qid:130 #p:AT4G09010.1 s:SDATEADPEGR i:1.000000
21 qid:130 #p:AT4G09010.1 s:ATVQEMK i:1.000000
1 qid:131 #p:AT4G13010.1 s:RPQEVGAAEAAALPVAGLTALQALTNPAGLK i:1713801.000000
2 qid:131 #p:AT4G13010.1 s:SLGADEVLDYK i:1465201.000000
3 qid:131 #p:AT4G13010.1 s:VVAVLSHLGGGGLAEFAVATEK i:809411.000000
4 qid:131 #p:AT4G13010.1 s:ANILVTAASGGVGHYAVQLAK i:722901.000000
5 qid:131 #p:AT4G13010.1 s:AENLEFMVNLVK i:514931.000000
6 qid:131 #p:AT4G13010.1 s:LEATSLNPVDWK i:214641.000000
7 qid:131 #p:AT4G13010.1 s:GMIRPFLPR i:126581.000000
8 qid:131 #p:AT4G13010.1 s:QLVPLLLIPK i:114111.000000
17 qid:131 #p:AT4G13010.1 s:LMHALQYNSYGGGAAGLEHVQVPVPTPK i:1.000000
17 qid:131 #p:AT4G13010.1 s:SNEVCLK i:1.000000
17 qid:131 #p:AT4G13010.1 s:FPCIPATDVAGEVVEVGSGVK i:1.000000
17 qid:131 #p:AT4G13010.1 s:LANAHVTATCGAR i:1.000000
17 qid:131 #p:AT4G13010.1 s:TPEGAALK i:1.000000
17 qid:131 #p:AT4G13010.1 s:YDAVVHCANGIPFSVFEPNLSENGK i:1.000000
17 qid:131 #p:AT4G13010.1 s:VIDITPGPNAMWTYAVK i:1.000000
17 qid:131 #p:AT4G13010.1 s:AEDAWAK i:1.000000
17 qid:131 #p:AT4G13010.1 s:SIDGHATGK i:1.000000
1 qid:132 #p:AT4G23890.1 s:LPLLMPGMIAIVK i:10395001.000000
2 qid:132 #p:AT4G23890.1 s:AGVLFEGGNWDR i:5273501.000000
3 qid:132 #p:AT4G23890.1 s:NQNSPYHMYCGIVQR i:4831801.000000
4 qid:132 #p:AT4G23890.1 s:NPPPPPPPPPAK i:4729201.000000
5 qid:132 #p:AT4G23890.1 s:EMMGLTGGFPGGEK i:3375601.000000
6 qid:132 #p:AT4G23890.1 s:ESDDSNLSFK i:1437601.000000
7 qid:132 #p:AT4G23890.1 s:FNLWEVMGGR i:1361001.000000
8 qid:132 #p:AT4G23890.1 s:SCILEPLIEQMQK i:421751.000000
16 qid:132 #p:AT4G23890.1 s:MATSSITIPTIR i:1.000000
16 qid:132 #p:AT4G23890.1 s:FLGQTHQFSTVNR i:1.000000
16 qid:132 #p:AT4G23890.1 s:SVFPPPK i:1.000000
16 qid:132 #p:AT4G23890.1 s:GLCNGEK i:1.000000
16 qid:132 #p:AT4G23890.1 s:NIEDEQETSK i:1.000000
16 qid:132 #p:AT4G23890.1 s:AENNETER i:1.000000
16 qid:132 #p:AT4G23890.1 s:VPEDGFEK i:1.000000
16 qid:132 #p:AT4G23890.1 s:QGSDASAVATDK i:1.000000
1 qid:133 #p:AT3G16290.1 s:ENAPSVVFIDELDAVGR i:1528001.000000
2 qid:133 #p:AT3G16290.1 s:KPQEALTLEQLK i:981551.000000
3 qid:133 #p:AT3G16290.1 s:NIEFLTINPR i:656911.000000
4 qid:133 #p:AT3G16290.1 s:DATLNQLLVSLDGFEGR i:643841.000000
5 qid:133 #p:AT3G16290.1 s:IPYTDILSLK i:627531.000000
6 qid:133 #p:AT3G16290.1 s:FTDVAGLGK i:516281.000000
7 qid:133 #p:AT3G16290.1 s:SLVLGGLSDK i:479641.000000
8 qid:133 #p:AT3G16290.1 s:DLPVVSNR i:446121.000000
9 qid:133 #p:AT3G16290.1 s:QSILDHITVQLAPR i:408791.000000
10 qid:133 #p:AT3G16290.1 s:QEFFTLVELYGSSKPMPPSILELR i:323551.000000
11 qid:133 #p:AT3G16290.1 s:AEPVLVVLEDSR i:247911.000000
12 qid:133 #p:AT3G16290.1 s:INDIDVEALR i:198131.000000
13 qid:133 #p:AT3G16290.1 s:IFIPKPGLIGR i:171171.000000
14 qid:133 #p:AT3G16290.1 s:VVVLNYR i:132541.000000
15 qid:133 #p:AT3G16290.1 s:QVAINEAAMAVVAVNFPDMK i:131341.000000
45 qid:133 #p:AT3G16290.1 s:FPLHSSSPSQFLSPENR i:1.000000
45 qid:133 #p:AT3G16290.1 s:NYPSISCQNNSATNVVHEDGDDNDK i:1.000000
45 qid:133 #p:AT3G16290.1 s:TNQVNLLAIPITLTIISASLAKPSFAAAK i:1.000000
45 qid:133 #p:AT3G16290.1 s:HVIKPPNLSLR i:1.000000
45 qid:133 #p:AT3G16290.1 s:TVLPSLEGNK i:1.000000
45 qid:133 #p:AT3G16290.1 s:FWEQWDELGIDVQCVNAYTPPVK i:1.000000
45 qid:133 #p:AT3G16290.1 s:RPPVPSPYLGFLWK i:1.000000
45 qid:133 #p:AT3G16290.1 s:VPAYMLTWVKPK i:1.000000
45 qid:133 #p:AT3G16290.1 s:EEIETMK i:1.000000
45 qid:133 #p:AT3G16290.1 s:DMADMWAR i:1.000000
45 qid:133 #p:AT3G16290.1 s:LAQDPNVATALGLVFFYIFYR i:1.000000
45 qid:133 #p:AT3G16290.1 s:EMEGIEEEDEEVEEGTGEK i:1.000000
45 qid:133 #p:AT3G16290.1 s:NPYLQMAMQFMK i:1.000000
45 qid:133 #p:AT3G16290.1 s:LPEYLER i:1.000000
45 qid:133 #p:AT3G16290.1 s:LELEEIVK i:1.000000
45 qid:133 #p:AT3G16290.1 s:FFTHGEMYR i:1.000000
45 qid:133 #p:AT3G16290.1 s:IPGGILLCGPPGVGK i:1.000000
45 qid:133 #p:AT3G16290.1 s:AVAGEAGVNFFSISASQFVEIYVGVGASR i:1.000000
45 qid:133 #p:AT3G16290.1 s:ALYQEAR i:1.000000
45 qid:133 #p:AT3G16290.1 s:GSGGQER i:1.000000
45 qid:133 #p:AT3G16290.1 s:GEVITIASTNRPDILDPALVRPGR i:1.000000
45 qid:133 #p:AT3G16290.1 s:MEILQVHAR i:1.000000
45 qid:133 #p:AT3G16290.1 s:KPMAEDLDYMAVASMTDGMVGAELANIVEIAAINMMR i:1.000000
45 qid:133 #p:AT3G16290.1 s:TELTTDDLLQAAQIEER i:1.000000
45 qid:133 #p:AT3G16290.1 s:AADELWYGEDQLSTIWAETSDNAR i:1.000000
45 qid:133 #p:AT3G16290.1 s:HHGLNNFWVADR i:1.000000
45 qid:133 #p:AT3G16290.1 s:ILNMCYER i:1.000000
45 qid:133 #p:AT3G16290.1 s:TLMDEVVEK i:1.000000
45 qid:133 #p:AT3G16290.1 s:LELEEMVLK i:1.000000
45 qid:133 #p:AT3G16290.1 s:LDMTTAR i:1.000000
1 qid:134 #p:AT2G21280.1 s:ALLGEGATVVLEGQK i:7616301.000000
2 qid:134 #p:AT2G21280.1 s:GVINGTAPNPVR i:6095001.000000
3 qid:134 #p:AT2G21280.1 s:ESQMTVSVTGATGFIGR i:3206501.000000
4 qid:134 #p:AT2G21280.1 s:VVDLINNSPAEAR i:3135501.000000
5 qid:134 #p:AT2G21280.1 s:LGEMCQQLGSVLSR i:1557701.000000
6 qid:134 #p:AT2G21280.1 s:DYLAEVCR i:1044601.000000
7 qid:134 #p:AT2G21280.1 s:DFPGIVIAEESEWK i:575381.000000
8 qid:134 #p:AT2G21280.1 s:PSWLPVPDFALK i:428261.000000
9 qid:134 #p:AT2G21280.1 s:NCVQGSTAVVNLAGLPISTR i:392681.000000
10 qid:134 #p:AT2G21280.1 s:AEQIFPAK i:192631.000000
20 qid:134 #p:AT2G21280.1 s:MELLCSPTSLSSSFALSSALLVPR i:1.000000
20 qid:134 #p:AT2G21280.1 s:SFSMPGTR i:1.000000
20 qid:134 #p:AT2G21280.1 s:FMVLCSSQK i:1.000000
20 qid:134 #p:AT2G21280.1 s:ADNHAIR i:1.000000
20 qid:134 #p:AT2G21280.1 s:VVDLINNSPAEARPTVLVSATAVGYYGTSETGVFDENSPSGK i:1.000000
20 qid:134 #p:AT2G21280.1 s:EWEGTALK i:1.000000
20 qid:134 #p:AT2G21280.1 s:IGVVLGK i:1.000000
20 qid:134 #p:AT2G21280.1 s:DGGALAMMIPFFQMFAGGPLGSGQQWFSWIHVDDLVNLIYEALTNPSYK i:1.000000
20 qid:134 #p:AT2G21280.1 s:LGEMCQQLGSVLSRPSWLPVPDFALK i:1.000000
20 qid:134 #p:AT2G21280.1 s:ELGFEFK i:1.000000
1 qid:135 #p:AT1G20020.1 s:EGQSVGVIADGIDK i:139490001.000000
2 qid:135 #p:AT1G20020.1 s:DPNATVIMLATGTGIAPFR i:129070001.000000
3 qid:135 #p:AT1G20020.1 s:LVYTNDQGETVK i:96008001.000000
4 qid:135 #p:AT1G20020.1 s:VDYAISR i:77184001.000000
5 qid:135 #p:AT1G20020.1 s:NEEGVIVNR i:37859001.000000
6 qid:135 #p:AT1G20020.1 s:GVCSNFLCDLAPGSDVK i:27500001.000000
7 qid:135 #p:AT1G20020.1 s:LYSIASSALGDLGNSETVSLCVK i:24311001.000000
8 qid:135 #p:AT1G20020.1 s:MAQYAAELWELLK i:19962001.000000
9 qid:135 #p:AT1G20020.1 s:FNGLAWLFLGVPTTSSLLYQEEFDK i:10512001.000000
10 qid:135 #p:AT1G20020.1 s:AEQWNVEVY i:5360501.000000
11 qid:135 #p:AT1G20020.1 s:ITADDAPGETWHMVFSHQGEIPYR i:2506801.000000
12 qid:135 #p:AT1G20020.1 s:GIDDIMVSLAANDGIDWFDYK i:2346001.000000
13 qid:135 #p:AT1G20020.1 s:AQITTETDTPTPAK i:227161.000000
17 qid:135 #p:AT1G20020.1 s:MATTMNAAVSLTSSNSSSFPATSCAIAPER i:1.000000
17 qid:135 #p:AT1G20020.1 s:SNNVVTGK i:1.000000
17 qid:135 #p:AT1G20020.1 s:LTGPVGK i:1.000000
17 qid:135 #p:AT1G20020.1 s:DNTFVYMCGLK i:1.000000
1 qid:136 #p:AT5G50920.1 s:VPEPTVDETIQILK i:11609001.000000
2 qid:136 #p:AT5G50920.1 s:VVQILGR i:9945401.000000
3 qid:136 #p:AT5G50920.1 s:VVDEGYNPSYGAR i:7756101.000000
4 qid:136 #p:AT5G50920.1 s:EIADILLK i:5749701.000000
5 qid:136 #p:AT5G50920.1 s:AESETGEEGPMVTESDIQHIVSSWTGIPVEK i:4840001.000000
6 qid:136 #p:AT5G50920.1 s:VITLDMGLLVAGTK i:4390501.000000
7 qid:136 #p:AT5G50920.1 s:VIMLAQEEAR i:4275701.000000
8 qid:136 #p:AT5G50920.1 s:AEVSAIQAK i:2897101.000000
9 qid:136 #p:AT5G50920.1 s:RPYTVVLFDEIEK i:2493301.000000
10 qid:136 #p:AT5G50920.1 s:MVGENNEVTANVGGGSSSNK i:1643601.000000
11 qid:136 #p:AT5G50920.1 s:IGFDLDYDEK i:684971.000000
12 qid:136 #p:AT5G50920.1 s:GELQCIGATTLDEYR i:251071.000000
13 qid:136 #p:AT5G50920.1 s:YTDESLVAAAQLSYQYISDR i:108151.000000
14 qid:136 #p:AT5G50920.1 s:MMCSQLQVSGLR i:92736.000000
24 qid:136 #p:AT5G50920.1 s:VLAQSTPPSLACYQR i:1.000000
24 qid:136 #p:AT5G50920.1 s:MQGFMGLR i:1.000000
24 qid:136 #p:AT5G50920.1 s:GNNALDTLGK i:1.000000
24 qid:136 #p:AT5G50920.1 s:QAMNVPK i:1.000000
24 qid:136 #p:AT5G50920.1 s:HAQVPEEAR i:1.000000
24 qid:136 #p:AT5G50920.1 s:VSTDESDR i:1.000000
24 qid:136 #p:AT5G50920.1 s:MEETLHK i:1.000000
24 qid:136 #p:AT5G50920.1 s:IIGQDEAVK i:1.000000
24 qid:136 #p:AT5G50920.1 s:VVDEGYNPSYGARPLR i:1.000000
24 qid:136 #p:AT5G50920.1 s:EGDSVIVDVDAEGNVTVLNGGSGTPTTSLEEQEDSLPVA i:1.000000
1 qid:137 #p:AT1G64770.3 s:FSESNNIPMVELK i:16185001.000000
2 qid:137 #p:AT1G64770.3 s:GGVGVVIVNGEEPK i:15004001.000000
3 qid:137 #p:AT1G64770.3 s:SGAGIQGLK i:8247801.000000
4 qid:137 #p:AT1G64770.3 s:AVYNTPPSK i:4007701.000000
5 qid:137 #p:AT1G64770.3 s:GCSYCPNPPLSSPFELLSPSEAMK i:3841801.000000
6 qid:137 #p:AT1G64770.3 s:LSLSDAHVLSYKPK i:3178801.000000
7 qid:137 #p:AT1G64770.3 s:GGSSVISGCDWSVK i:2726501.000000
8 qid:137 #p:AT1G64770.3 s:AESSGWFGSEEGEKPGIWAVEDSVITLLEK i:2214501.000000
9 qid:137 #p:AT1G64770.3 s:IYGAPPAER i:1777001.000000
10 qid:137 #p:AT1G64770.3 s:SSISAPQTQTINTEK i:1178101.000000
11 qid:137 #p:AT1G64770.3 s:DEGFEEVLYTVDGDESR i:176151.000000
19 qid:137 #p:AT1G64770.3 s:MASLISFSLLPKPK i:1.000000
19 qid:137 #p:AT1G64770.3 s:DTDSDAIDALQIELSCTAGVLDITYIVSLYPVSMATALVVK i:1.000000
19 qid:137 #p:AT1G64770.3 s:KPVTLKPGIMSYLR i:1.000000
19 qid:137 #p:AT1G64770.3 s:FETIDQK i:1.000000
19 qid:137 #p:AT1G64770.3 s:GISNSFR i:1.000000
19 qid:137 #p:AT1G64770.3 s:IVFQDDK i:1.000000
19 qid:137 #p:AT1G64770.3 s:DVCGIPR i:1.000000
19 qid:137 #p:AT1G64770.3 s:IDVGQVWEATLLR i:1.000000
1 qid:138 #p:AT2G29650.1 s:AESSPLEDPTLLPEER i:1280701.000000
2 qid:138 #p:AT2G29650.1 s:LGLPYLLVVR i:669121.000000
3 qid:138 #p:AT2G29650.1 s:AFMGVGEGVAMPAMNNILSK i:47637.000000
19 qid:138 #p:AT2G29650.1 s:ALLCSSNIHSLYTSNRPPEK i:1.000000
19 qid:138 #p:AT2G29650.1 s:NLKPSPK i:1.000000
19 qid:138 #p:AT2G29650.1 s:SESSNSYYVEGDK i:1.000000
19 qid:138 #p:AT2G29650.1 s:VSGNNDVVSDSPSSIVLPWWEEFPK i:1.000000
19 qid:138 #p:AT2G29650.1 s:WVIVLLCFSAFLLCNMDR i:1.000000
19 qid:138 #p:AT2G29650.1 s:VNMSIAILPMSAEYGWNPATVGLIQSSFFWGYLLTQIAGGIWADTVGGK i:1.000000
19 qid:138 #p:AT2G29650.1 s:VLGFGVIWWSIATILTPVAAK i:1.000000
19 qid:138 #p:AT2G29650.1 s:WVPVQER i:1.000000
19 qid:138 #p:AT2G29650.1 s:SLALVYSGMYLGSVTGLAFSPFLIHQFGWPSVFYSFGSLGTVWLTLWLTK i:1.000000
19 qid:138 #p:AT2G29650.1 s:LIADNCASK i:1.000000
19 qid:138 #p:AT2G29650.1 s:LILSKPPVWALISCHFCHNWGTFILLTWMPTYYHQVLK i:1.000000
19 qid:138 #p:AT2G29650.1 s:FNLMESGLLSVFPWMTMAISANAGGWIADTLVSR i:1.000000
19 qid:138 #p:AT2G29650.1 s:GFSVTNVR i:1.000000
19 qid:138 #p:AT2G29650.1 s:IMQTIGFLGPAFFLTQLK i:1.000000
19 qid:138 #p:AT2G29650.1 s:HIDSPTMAVLCMACSQGTDAFSQSGLYSNHQDIAPR i:1.000000
19 qid:138 #p:AT2G29650.1 s:YSGVLLGLSNTAGVLAGVLGTAATGHILQHGSWDDVFTISVGLYLVGTVIWNLFSTGEK i:1.000000
1 qid:139 #p:AT5G16710.1 s:ISAADLSLAPK i:3010301.000000
2 qid:139 #p:AT5G16710.1 s:NWSVPDSLPFVK i:1039801.000000
3 qid:139 #p:AT5G16710.1 s:YPEPPLATPPEK i:334491.000000
4 qid:139 #p:AT5G16710.1 s:DSGDGTEQVLLDELTTFNDYIK i:330891.000000
5 qid:139 #p:AT5G16710.1 s:DNGPFINGEK i:311131.000000
6 qid:139 #p:AT5G16710.1 s:AETEDVIAGWRPK i:305601.000000
7 qid:139 #p:AT5G16710.1 s:SYMENVFSR i:300631.000000
8 qid:139 #p:AT5G16710.1 s:LGDCPFCQK i:173301.000000
9 qid:139 #p:AT5G16710.1 s:MVDLSNKPEWFLK i:154301.000000
19 qid:139 #p:AT5G16710.1 s:FQPSTTAGVLSASVSR i:1.000000
19 qid:139 #p:AT5G16710.1 s:CGSTKPGR i:1.000000
19 qid:139 #p:AT5G16710.1 s:FVTMATAASPLEICVK i:1.000000
19 qid:139 #p:AT5G16710.1 s:ASITTPNK i:1.000000
19 qid:139 #p:AT5G16710.1 s:VLLTMEEK i:1.000000
19 qid:139 #p:AT5G16710.1 s:NVPYDMK i:1.000000
19 qid:139 #p:AT5G16710.1 s:WVPDSDVITQALEEK i:1.000000
19 qid:139 #p:AT5G16710.1 s:IFSTFVGFLK i:1.000000
19 qid:139 #p:AT5G16710.1 s:IALGHYK i:1.000000
19 qid:139 #p:AT5G16710.1 s:ESFTNTR i:1.000000
1 qid:140 #p:AT4G22260.1 s:YYTGGDLYLFDEFQTSR i:283331.000000
2 qid:140 #p:AT4G22260.1 s:ILDTLYR i:228701.000000
3 qid:140 #p:AT4G22260.1 s:AETSTGTEPLEEPNMSSSSTSAFETWIIK i:171241.000000
4 qid:140 #p:AT4G22260.1 s:LEQGVNVFLTDSVIK i:83350.000000
20 qid:140 #p:AT4G22260.1 s:MAAISGISSGTLTISRPLVTLR i:1.000000
20 qid:140 #p:AT4G22260.1 s:AAVSYSSSHR i:1.000000
20 qid:140 #p:AT4G22260.1 s:LLHHLPLSSR i:1.000000
20 qid:140 #p:AT4G22260.1 s:VQATILQDDEEK i:1.000000
20 qid:140 #p:AT4G22260.1 s:VVVEESFK i:1.000000
20 qid:140 #p:AT4G22260.1 s:FFVLETIAR i:1.000000
20 qid:140 #p:AT4G22260.1 s:VPYFAFMSVLHMYETFGWWR i:1.000000
20 qid:140 #p:AT4G22260.1 s:VHFAESWNEMHHLLIMEELGGNSWWFDR i:1.000000
20 qid:140 #p:AT4G22260.1 s:FLAQHIATFYYFMTVFLYILSPR i:1.000000
20 qid:140 #p:AT4G22260.1 s:MAYHFSECVESHAYETYDK i:1.000000
20 qid:140 #p:AT4G22260.1 s:ASGEELK i:1.000000
20 qid:140 #p:AT4G22260.1 s:NMPAPDIAVK i:1.000000
20 qid:140 #p:AT4G22260.1 s:RPVIENLYDVFVNIR i:1.000000
20 qid:140 #p:AT4G22260.1 s:DDEAEHCK i:1.000000
20 qid:140 #p:AT4G22260.1 s:ACQTLGSLR i:1.000000
20 qid:140 #p:AT4G22260.1 s:SPHSILEDDDTEEESGCVVPEEAHCEGIVDCLK i:1.000000
1 qid:141 #p:AT1G56050.1 s:EVDSILQVVR i:831191.000000
2 qid:141 #p:AT1G56050.1 s:AETVAYEDFVTAGSIAAAR i:502421.000000
3 qid:141 #p:AT1G56050.1 s:SVALSDLEMEVVK i:198151.000000
4 qid:141 #p:AT1G56050.1 s:ATYSLLGLQTYFTSGEK i:127101.000000
5 qid:141 #p:AT1G56050.1 s:AQAANFPFCTIEPNVGIVAVPDSR i:122871.000000
6 qid:141 #p:AT1G56050.1 s:TEYLNSLGVSESGLGNLIR i:111081.000000
21 qid:141 #p:AT1G56050.1 s:AACSSVVTAMALLPSK i:1.000000
21 qid:141 #p:AT1G56050.1 s:NQLLFSGNSK i:1.000000
21 qid:141 #p:AT1G56050.1 s:FVGVLTLQK i:1.000000
21 qid:141 #p:AT1G56050.1 s:AGIVGLPNVGK i:1.000000
21 qid:141 #p:AT1G56050.1 s:STLFNAVVENGK i:1.000000
21 qid:141 #p:AT1G56050.1 s:TVPASIEFVDIAGLVK i:1.000000
21 qid:141 #p:AT1G56050.1 s:GASQGEGLGNK i:1.000000
21 qid:141 #p:AT1G56050.1 s:CFEDNDIIHVNGK i:1.000000
21 qid:141 #p:AT1G56050.1 s:SDIDVINLELIFCDLDQIGK i:1.000000
21 qid:141 #p:AT1G56050.1 s:IQEALLEGKPAR i:1.000000
21 qid:141 #p:AT1G56050.1 s:HLCLLTMKPMIYVANVAETDLAEPEK i:1.000000
21 qid:141 #p:AT1G56050.1 s:NAYVEEVK i:1.000000
21 qid:141 #p:AT1G56050.1 s:GLSSDLQSGHVVVSAQVESELTELPLEER i:1.000000
21 qid:141 #p:AT1G56050.1 s:AWTIHAGMTAPQAAGVIHSDFEK i:1.000000
21 qid:141 #p:AT1G56050.1 s:EGDVMLFR i:1.000000
1 qid:142 #p:AT2G38040.1 s:IAINENMNEFGK i:3588601.000000
2 qid:142 #p:AT2G38040.1 s:SEELGQGEAIANNLR i:3391501.000000
3 qid:142 #p:AT2G38040.1 s:LTDAPNYESLK i:2311801.000000
4 qid:142 #p:AT2G38040.1 s:IEALEQQIK i:2069401.000000
5 qid:142 #p:AT2G38040.1 s:DTAEQIYAANENLQEK i:2039101.000000
6 qid:142 #p:AT2G38040.1 s:MANETGLDFTEQIITLENK i:1592801.000000
7 qid:142 #p:AT2G38040.1 s:SMGLELDAVK i:1382901.000000
8 qid:142 #p:AT2G38040.1 s:IAEALNTSGLQEK i:1358001.000000
9 qid:142 #p:AT2G38040.1 s:AGYDDPAIVTGIGTIDGK i:1344201.000000
10 qid:142 #p:AT2G38040.1 s:IGVFIEGEPIEPSR i:918631.000000
11 qid:142 #p:AT2G38040.1 s:SMVELLK i:563841.000000
12 qid:142 #p:AT2G38040.1 s:ASSEEHLMHPVLIEK i:542621.000000
13 qid:142 #p:AT2G38040.1 s:MSGEELLK i:512231.000000
14 qid:142 #p:AT2G38040.1 s:ETSTEAEPSSEVLNEMIEK i:350661.000000
15 qid:142 #p:AT2G38040.1 s:AEVASSGASSFDELPDALK i:228191.000000
16 qid:142 #p:AT2G38040.1 s:GEVEAEMAGVLK i:221341.000000
17 qid:142 #p:AT2G38040.1 s:DLYTHLTPIQR i:102581.000000
42 qid:142 #p:AT2G38040.1 s:MASISHSSLALGGASSASASDYLR i:1.000000
42 qid:142 #p:AT2G38040.1 s:SSSNGVNGVPLK i:1.000000
42 qid:142 #p:AT2G38040.1 s:AVFTTIR i:1.000000
42 qid:142 #p:AT2G38040.1 s:DLAVTSR i:1.000000
42 qid:142 #p:AT2G38040.1 s:FEHPWPANPDPNVK i:1.000000
42 qid:142 #p:AT2G38040.1 s:GGVLSYLAEFKPLGDTQKPVTLDFEKPLVELEK i:1.000000
42 qid:142 #p:AT2G38040.1 s:HPNRPTFLDHIHNITDK i:1.000000
42 qid:142 #p:AT2G38040.1 s:FMELHGDR i:1.000000
42 qid:142 #p:AT2G38040.1 s:YMFIGHQK i:1.000000
42 qid:142 #p:AT2G38040.1 s:NFGMPTPHGYR i:1.000000
42 qid:142 #p:AT2G38040.1 s:MMYYADHHGFPIVTFIDTPGAYADLK i:1.000000
42 qid:142 #p:AT2G38040.1 s:VPILSIVIGEGGSGGALAIGCANK i:1.000000
42 qid:142 #p:AT2G38040.1 s:MLMLENAVFYVASPEACAAILWK i:1.000000
42 qid:142 #p:AT2G38040.1 s:AAPEAAEK i:1.000000
42 qid:142 #p:AT2G38040.1 s:LNVADGIIPEPLGGAHADPSWTSQQIK i:1.000000
42 qid:142 #p:AT2G38040.1 s:EAVFSDSR i:1.000000
42 qid:142 #p:AT2G38040.1 s:LQGEVDK i:1.000000
42 qid:142 #p:AT2G38040.1 s:SEIDDEYTEAAIAVGLEER i:1.000000
42 qid:142 #p:AT2G38040.1 s:AASEATSLK i:1.000000
42 qid:142 #p:AT2G38040.1 s:FQEAVDRPEIR i:1.000000
42 qid:142 #p:AT2G38040.1 s:LNQEITSK i:1.000000
42 qid:142 #p:AT2G38040.1 s:TPGVTEAYQK i:1.000000
42 qid:142 #p:AT2G38040.1 s:ELAAEESDGSVK i:1.000000
42 qid:142 #p:AT2G38040.1 s:EDDDDDEDSSESGK i:1.000000
42 qid:142 #p:AT2G38040.1 s:SEMVNPSFA i:1.000000
1 qid:143 #p:AT5G35170.1 s:YVLLATYAERPTPEQIDDAFSGK i:26421001.000000
2 qid:143 #p:AT5G35170.1 s:EVVFEETQTLLSQIQLK i:8856701.000000
3 qid:143 #p:AT5G35170.1 s:LNVKPDIFILLDVPDEILIDR i:8659701.000000
4 qid:143 #p:AT5G35170.1 s:SFAQAQSLDK i:7465701.000000
5 qid:143 #p:AT5G35170.1 s:VDINIPELNPEMDVYR i:4794401.000000
6 qid:143 #p:AT5G35170.1 s:LVTRPDDTEEK i:4743701.000000
7 qid:143 #p:AT5G35170.1 s:AYFYEDVLQATIR i:3820101.000000
8 qid:143 #p:AT5G35170.1 s:VCVQGSMGEGALAGMPLQLAGTR i:2959601.000000
9 qid:143 #p:AT5G35170.1 s:RPVVLINPR i:2470601.000000
10 qid:143 #p:AT5G35170.1 s:DLPASSGIMQTMGR i:1739601.000000
11 qid:143 #p:AT5G35170.1 s:LLYYLGTQYPIMGALR i:1703701.000000
12 qid:143 #p:AT5G35170.1 s:FGLVHISTGDLLR i:1371601.000000
13 qid:143 #p:AT5G35170.1 s:LNNIPHSR i:1178401.000000
14 qid:143 #p:AT5G35170.1 s:LEYALTFDNCYVFR i:1110801.000000
15 qid:143 #p:AT5G35170.1 s:VMISGAPASGK i:1040001.000000
16 qid:143 #p:AT5G35170.1 s:EFMNSGSLVPDEIVIAMVAGR i:871501.000000
17 qid:143 #p:AT5G35170.1 s:QNSEAIISAYSDVMVK i:524121.000000
18 qid:143 #p:AT5G35170.1 s:NYPPESDEIK i:441231.000000
19 qid:143 #p:AT5G35170.1 s:EHGWLLDGFPR i:243861.000000
20 qid:143 #p:AT5G35170.1 s:ILEYMDWGDDETLGTFVK i:148451.000000
21 qid:143 #p:AT5G35170.1 s:IGTLMELVQALALSFADDGK i:63039.000000
34 qid:143 #p:AT5G35170.1 s:AEVSSGTDIGK i:1.000000
34 qid:143 #p:AT5G35170.1 s:MASLSLSSAHFSSTSSSSR i:1.000000
34 qid:143 #p:AT5G35170.1 s:SSISTSSLSPSSTSLPLLQSPIR i:1.000000
34 qid:143 #p:AT5G35170.1 s:LSFSVIPR i:1.000000
34 qid:143 #p:AT5G35170.1 s:SFSTSNSQIR i:1.000000
34 qid:143 #p:AT5G35170.1 s:CSINEPLK i:1.000000
34 qid:143 #p:AT5G35170.1 s:GTQCELIVHK i:1.000000
34 qid:143 #p:AT5G35170.1 s:IDANRPK i:1.000000
34 qid:143 #p:AT5G35170.1 s:ASPVQDK i:1.000000
34 qid:143 #p:AT5G35170.1 s:LGAIGGK i:1.000000
34 qid:143 #p:AT5G35170.1 s:EVDEEDDMFILVAPQNAVGNCIIDDLQAMTTAAGK i:1.000000
34 qid:143 #p:AT5G35170.1 s:VNEENGK i:1.000000
34 qid:143 #p:AT5G35170.1 s:ASGIWGFLSSVFS i:1.000000
1 qid:144 #p:AT3G46740.1 s:GGAPTLASFQPGGSVTFEHR i:17767001.000000
2 qid:144 #p:AT3G46740.1 s:LGNVVEGNTQVPVVR i:15517001.000000
3 qid:144 #p:AT3G46740.1 s:TVFQVDQGLGIGSK i:8802601.000000
4 qid:144 #p:AT3G46740.1 s:LLPSGGISADGPPTTLSGTGVDR i:8058501.000000
5 qid:144 #p:AT3G46740.1 s:MAFLQANITR i:6231301.000000
6 qid:144 #p:AT3G46740.1 s:VSDIMFFDR i:4793701.000000
7 qid:144 #p:AT3G46740.1 s:GYNMGELGAAR i:4564801.000000
8 qid:144 #p:AT3G46740.1 s:ALSNINSLGLFSNIEVNPRPDEK i:4156801.000000
9 qid:144 #p:AT3G46740.1 s:SAEVSTEWSIVPGR i:4051601.000000
10 qid:144 #p:AT3G46740.1 s:AEYAVDHNNGTGALFFR i:3637101.000000
11 qid:144 #p:AT3G46740.1 s:FVNGAVVGQR i:3595401.000000
12 qid:144 #p:AT3G46740.1 s:LEYVHPYLDGVYNPR i:3448601.000000
13 qid:144 #p:AT3G46740.1 s:SLMGSVTTSNFLNPQDDLSFK i:2595101.000000
14 qid:144 #p:AT3G46740.1 s:TKPDGTLGVTISFAESTWQSADR i:2349001.000000
15 qid:144 #p:AT3G46740.1 s:EVVCEVVEGDITQLVIQFQDK i:2217301.000000
16 qid:144 #p:AT3G46740.1 s:QTTIGTEDSFFEMVSIRPGGVYTK i:1400201.000000
17 qid:144 #p:AT3G46740.1 s:ELETLATCGMFEK i:1066201.000000
18 qid:144 #p:AT3G46740.1 s:ARPCLLPAPVYGEVMQMLR i:1008401.000000
19 qid:144 #p:AT3G46740.1 s:FTYGLVMEEITTR i:964711.000000
20 qid:144 #p:AT3G46740.1 s:NEGGIIVEIK i:580641.000000
21 qid:144 #p:AT3G46740.1 s:QGYVFNIEAGK i:515501.000000
22 qid:144 #p:AT3G46740.1 s:LSPVFTGGPGVEEVPPIWVDR i:471381.000000
23 qid:144 #p:AT3G46740.1 s:CINVGLMVQSKPIEMDSDMTDK i:446591.000000
24 qid:144 #p:AT3G46740.1 s:ANITENFTR i:101571.000000
25 qid:144 #p:AT3G46740.1 s:ALSNINSLGLFSNIEVNPR i:19734.000000
43 qid:144 #p:AT3G46740.1 s:MAAFSVNGQLIPTATSSTASTSLSSR i:1.000000
43 qid:144 #p:AT3G46740.1 s:FLSPSSSR i:1.000000
43 qid:144 #p:AT3G46740.1 s:ISTQSPR i:1.000000
43 qid:144 #p:AT3G46740.1 s:DTETSSK i:1.000000
43 qid:144 #p:AT3G46740.1 s:NLAKPLAVASVSSAASFFLFR i:1.000000
43 qid:144 #p:AT3G46740.1 s:ISNLPSVLTGGGGGGDGNFGGFGGGGGGGDGNDGGFWGK i:1.000000
43 qid:144 #p:AT3G46740.1 s:LFSPSPAVADEEQSPDWDSHGLPANIVVQLNK i:1.000000
43 qid:144 #p:AT3G46740.1 s:WYHDEGYACAQVVNFGNLNTK i:1.000000
43 qid:144 #p:AT3G46740.1 s:NLQGLNR i:1.000000
43 qid:144 #p:AT3G46740.1 s:TSCFNSR i:1.000000
43 qid:144 #p:AT3G46740.1 s:DESSHIAANGQR i:1.000000
43 qid:144 #p:AT3G46740.1 s:HQLTMTK i:1.000000
43 qid:144 #p:AT3G46740.1 s:EVEQGAGK i:1.000000
43 qid:144 #p:AT3G46740.1 s:SPPPVLVLHGHYGGCVGDLPSYDAFVLGGPYSVR i:1.000000
43 qid:144 #p:AT3G46740.1 s:NIAEVGAEIR i:1.000000
43 qid:144 #p:AT3G46740.1 s:NTHVYAFVEHGNDLGSSK i:1.000000
43 qid:144 #p:AT3G46740.1 s:GNPTAVYR i:1.000000
43 qid:144 #p:AT3G46740.1 s:TGQGSSYGAGVK i:1.000000
1 qid:145 #p:AT5G51100.1 s:LDVANAVNPLPK i:483601.000000
2 qid:145 #p:AT5G51100.1 s:DFGSFEEFLER i:376281.000000
3 qid:145 #p:AT5G51100.1 s:AEYINTFMEK i:144931.000000
4 qid:145 #p:AT5G51100.1 s:QILGTDLDALSLEEVVLLSYNK i:115191.000000
12 qid:145 #p:AT5G51100.1 s:MMNVAVTATPSSLLYSPLLLPSQGPNR i:1.000000
12 qid:145 #p:AT5G51100.1 s:VAVSGVITAGFELKPPPYPLDALEPHMSR i:1.000000
12 qid:145 #p:AT5G51100.1 s:ETLDYHWGK i:1.000000
12 qid:145 #p:AT5G51100.1 s:TYVENLNK i:1.000000
12 qid:145 #p:AT5G51100.1 s:GNMLPAFNNAAQAWNHEFFWESIQPGGGGKPTGELLR i:1.000000
12 qid:145 #p:AT5G51100.1 s:SAAASNFGSGWTWLAYK i:1.000000
12 qid:145 #p:AT5G51100.1 s:TPNAVNPLVWDYSPLLTIDTWEHAYYLDFENR i:1.000000
12 qid:145 #p:AT5G51100.1 s:EQEGTETEDEENPDDEVPEVYLDSDIDVSEVD i:1.000000
1 qid:146 #p:AT1G65230.1 s:DLTANLTTR i:10143001.000000
2 qid:146 #p:AT1G65230.1 s:SILAAVSGDLIVK i:6780001.000000
3 qid:146 #p:AT1G65230.1 s:IDFGELCNDFECTSSPQVESTAR i:3167901.000000
4 qid:146 #p:AT1G65230.1 s:AFACYAVSVK i:2832701.000000
5 qid:146 #p:AT1G65230.1 s:RPMWITSGLENPTVTVQEMVMLSTSVLR i:196341.000000
15 qid:146 #p:AT1G65230.1 s:MTTSSFLLPASPPSAAFLR i:1.000000
15 qid:146 #p:AT1G65230.1 s:HSWLSSK i:1.000000
15 qid:146 #p:AT1G65230.1 s:LPQVMNDSTR i:1.000000
15 qid:146 #p:AT1G65230.1 s:TEVSIDK i:1.000000
15 qid:146 #p:AT1G65230.1 s:SEFTLNQISGQVFEHEESWDLSSSSPIAQAYFWTSR i:1.000000
15 qid:146 #p:AT1G65230.1 s:LFAASESAK i:1.000000
15 qid:146 #p:AT1G65230.1 s:DVADVTK i:1.000000
15 qid:146 #p:AT1G65230.1 s:EDTDIYR i:1.000000
15 qid:146 #p:AT1G65230.1 s:DPTDPNK i:1.000000
15 qid:146 #p:AT1G65230.1 s:DVYQIALFLAIVYFVVQFLK i:1.000000
1 qid:147 #p:AT1G73990.1 s:FNSGLSLPQLSENFVK i:5139701.000000
2 qid:147 #p:AT1G73990.1 s:VGIEPQVQR i:4494001.000000
3 qid:147 #p:AT1G73990.1 s:GLIDAVGGLSR i:3282601.000000
4 qid:147 #p:AT1G73990.1 s:YDDEVITMLK i:2008301.000000
5 qid:147 #p:AT1G73990.1 s:DQIAIIR i:1365401.000000
6 qid:147 #p:AT1G73990.1 s:YAELLGAEERPLKPEEAELFEK i:898521.000000
7 qid:147 #p:AT1G73990.1 s:EDVENFINQGVYEIEK i:855401.000000
8 qid:147 #p:AT1G73990.1 s:IDSPGGDALASDLMWR i:541551.000000
9 qid:147 #p:AT1G73990.1 s:AFDDSPASSAEMEK i:377391.000000
10 qid:147 #p:AT1G73990.1 s:GPLSTPGSAIIAEQLIEK i:244301.000000
11 qid:147 #p:AT1G73990.1 s:WTLGLTGGR i:241071.000000
12 qid:147 #p:AT1G73990.1 s:MLFAYPWQR i:190111.000000
13 qid:147 #p:AT1G73990.1 s:NAWEIFVVK i:176761.000000
14 qid:147 #p:AT1G73990.1 s:QEQLLDGVSGK i:84632.000000
15 qid:147 #p:AT1G73990.1 s:GSVLTMTLR i:41969.000000
39 qid:147 #p:AT1G73990.1 s:VTLVELSR i:1.000000
39 qid:147 #p:AT1G73990.1 s:LLLLHAPHVIPR i:1.000000
39 qid:147 #p:AT1G73990.1 s:FSSSSSR i:1.000000
39 qid:147 #p:AT1G73990.1 s:SLVSAAALYR i:1.000000
39 qid:147 #p:AT1G73990.1 s:RPLLVNPQFSHIGPR i:1.000000
39 qid:147 #p:AT1G73990.1 s:LHSPYNR i:1.000000
39 qid:147 #p:AT1G73990.1 s:DEDYPTGEMEYENR i:1.000000
39 qid:147 #p:AT1G73990.1 s:GQISDQLK i:1.000000
39 qid:147 #p:AT1G73990.1 s:IAGVYLHIDPLSCGWGK i:1.000000
39 qid:147 #p:AT1G73990.1 s:FIVGYISICGLK i:1.000000
39 qid:147 #p:AT1G73990.1 s:EYYLGCACNELFAPPSAYSFLYGLTVQASFLGGVFEK i:1.000000
39 qid:147 #p:AT1G73990.1 s:SAGDQLSR i:1.000000
39 qid:147 #p:AT1G73990.1 s:SISEENYEMLSVLLDNIYSNWLDGVSDATGK i:1.000000
39 qid:147 #p:AT1G73990.1 s:LPTVDYK i:1.000000
39 qid:147 #p:AT1G73990.1 s:AGGSISR i:1.000000
39 qid:147 #p:AT1G73990.1 s:LLAETKPVIASMSDVAASGGYYMAMAANAIVAENLTLTGSIGVVTAR i:1.000000
39 qid:147 #p:AT1G73990.1 s:SAQHAYQLFR i:1.000000
39 qid:147 #p:AT1G73990.1 s:MEEVAQGR i:1.000000
39 qid:147 #p:AT1G73990.1 s:ANIPLNK i:1.000000
39 qid:147 #p:AT1G73990.1 s:VTLVELSRPSTSLPDILSGIGSSVIGVDR i:1.000000
39 qid:147 #p:AT1G73990.1 s:GLLDELTITEGVQAR i:1.000000
39 qid:147 #p:AT1G73990.1 s:MDGIMFQQLGR i:1.000000
39 qid:147 #p:AT1G73990.1 s:DSLATPIIDMLK i:1.000000
39 qid:147 #p:AT1G73990.1 s:DYLSSLR i:1.000000
1 qid:148 #p:AT3G52300.1 s:AFDEVNTQLQTK i:59129.000000
2 qid:148 #p:AT3G52300.1 s:FDALLVELK i:52110.000000
11 qid:148 #p:AT3G52300.1 s:IADVAFK i:1.000000
11 qid:148 #p:AT3G52300.1 s:TIDWDGMAK i:1.000000
11 qid:148 #p:AT3G52300.1 s:VLVTDEAR i:1.000000
11 qid:148 #p:AT3G52300.1 s:FSQEPEPIDWDYYR i:1.000000
11 qid:148 #p:AT3G52300.1 s:GIGAGIVDK i:1.000000
11 qid:148 #p:AT3G52300.1 s:EAYDSIEIPK i:1.000000
11 qid:148 #p:AT3G52300.1 s:VTPEYKPK i:1.000000
11 qid:148 #p:AT3G52300.1 s:EIADVQEISK i:1.000000
11 qid:148 #p:AT3G52300.1 s:LSTMTADEYFEK i:1.000000
1 qid:149 #p:AT1G10510.1 s:ILNLSGNPIGDEGAK i:4492501.000000
2 qid:149 #p:AT1G10510.1 s:ANEDVTVTSINLGNNFITK i:4047901.000000
3 qid:149 #p:AT1G10510.1 s:VALLDLGNNSISAK i:3167901.000000
4 qid:149 #p:AT1G10510.1 s:YNNTISVLDLR i:3109901.000000
5 qid:149 #p:AT1G10510.1 s:FGQSALTDAR i:2354201.000000
6 qid:149 #p:AT1G10510.1 s:SIATIDLGGNNIHAEGVNAIAQALK i:2045501.000000
7 qid:149 #p:AT1G10510.1 s:DNAIITTLEVGYNPIGPDGAK i:1881101.000000
8 qid:149 #p:AT1G10510.1 s:AFDGVLQSNIMLK i:1108901.000000
9 qid:149 #p:AT1G10510.1 s:NLHLNGNYGGALGANALAK i:854441.000000
10 qid:149 #p:AT1G10510.1 s:WSIGAGTNLLQGFAAK i:836331.000000
11 qid:149 #p:AT1G10510.1 s:DDGAFAIAQALK i:715851.000000
12 qid:149 #p:AT1G10510.1 s:GAFYVAEYIK i:631401.000000
13 qid:149 #p:AT1G10510.1 s:VVNEALTSVDLGFNEIR i:366011.000000
14 qid:149 #p:AT1G10510.1 s:GAEHVADMLR i:171701.000000
15 qid:149 #p:AT1G10510.1 s:IIELNNNMIDYSGFTSLAGALLENNTIR i:153301.000000
33 qid:149 #p:AT1G10510.1 s:MASSSTSSLNLHSLPK i:1.000000
33 qid:149 #p:AT1G10510.1 s:ASSGLGQWK i:1.000000
33 qid:149 #p:AT1G10510.1 s:YELLGSSVSR i:1.000000
33 qid:149 #p:AT1G10510.1 s:LFVSPVVIHHR i:1.000000
33 qid:149 #p:AT1G10510.1 s:AAYNSDGGSK i:1.000000
33 qid:149 #p:AT1G10510.1 s:ESQAASGFPNAK i:1.000000
33 qid:149 #p:AT1G10510.1 s:VQQIASSVLPLGSFAVVTFVLWK i:1.000000
33 qid:149 #p:AT1G10510.1 s:TSAGENNSSTQGVK i:1.000000
33 qid:149 #p:AT1G10510.1 s:SVDMSGCNFGDEGLFFLAESLGYNQTVEEVSFSANGITAAGVK i:1.000000
33 qid:149 #p:AT1G10510.1 s:TLCATLMENSSIEILQLNSTDIGDEGAK i:1.000000
33 qid:149 #p:AT1G10510.1 s:EIAELLK i:1.000000
33 qid:149 #p:AT1G10510.1 s:ELHLHGNSIGDEGTR i:1.000000
33 qid:149 #p:AT1G10510.1 s:ALMAGLSSHK i:1.000000
33 qid:149 #p:AT1G10510.1 s:SLVWLNLYMNDIGDEGAEK i:1.000000
33 qid:149 #p:AT1G10510.1 s:ALSEILK i:1.000000
33 qid:149 #p:AT1G10510.1 s:LGWCQIAAK i:1.000000
33 qid:149 #p:AT1G10510.1 s:DEGASCLAR i:1.000000
33 qid:149 #p:AT1G10510.1 s:DHVLEMTEK i:1.000000
1 qid:150 #p:AT3G01500.2 s:AFDPVETIK i:117030001.000000
2 qid:150 #p:AT3G01500.2 s:VCPSHVLDFQPGDAFVVR i:65446001.000000
3 qid:150 #p:AT3G01500.2 s:VISELGDSAFEDQCGR i:52133001.000000
4 qid:150 #p:AT3G01500.2 s:GGYYDFVK i:46969001.000000
5 qid:150 #p:AT3G01500.2 s:YGGVGAAIEYAVLHLK i:31868001.000000
6 qid:150 #p:AT3G01500.2 s:DVATILHWK i:1603001.000000
7 qid:150 #p:AT3G01500.2 s:GAFELWGLEFGLSETSSVK i:424231.000000
18 qid:150 #p:AT3G01500.2 s:MSTAPLSGFFLTSLSPSQSSLQK i:1.000000
18 qid:150 #p:AT3G01500.2 s:TSSTVACLPPASSSSSSSSSSSSR i:1.000000
18 qid:150 #p:AT3G01500.2 s:SVPTLIR i:1.000000
18 qid:150 #p:AT3G01500.2 s:NEPVFAAPAPIIAPYWSEEMGTEAYDEAIEALK i:1.000000
18 qid:150 #p:AT3G01500.2 s:VEQITAALQTGTSSDK i:1.000000
18 qid:150 #p:AT3G01500.2 s:YETNPALYGELAK i:1.000000
18 qid:150 #p:AT3G01500.2 s:YMVFACSDSR i:1.000000
18 qid:150 #p:AT3G01500.2 s:NIANMVPPFDK i:1.000000
18 qid:150 #p:AT3G01500.2 s:VENIVVIGHSACGGIK i:1.000000
18 qid:150 #p:AT3G01500.2 s:GLMSFPLDGNNSTDFIEDWVK i:1.000000
18 qid:150 #p:AT3G01500.2 s:EAVNVSLANLLTYPFVR i:1.000000
1 qid:151 #p:AT4G34830.1 s:LISTLGINISSQK i:1079101.000000
2 qid:151 #p:AT4G34830.1 s:VGQEIGALLR i:587861.000000
3 qid:151 #p:AT4G34830.1 s:LDSPFSGGKPGDLR i:580001.000000
4 qid:151 #p:AT4G34830.1 s:SSQVPLGNQISR i:402281.000000
5 qid:151 #p:AT4G34830.1 s:AFSLLEEATSLGVLPSVSFNK i:360511.000000
6 qid:151 #p:AT4G34830.1 s:IPLFFDTTELPK i:315551.000000
7 qid:151 #p:AT4G34830.1 s:AMEYLDEIK i:206421.000000
8 qid:151 #p:AT4G34830.1 s:AFDVLAEMK i:129491.000000
9 qid:151 #p:AT4G34830.1 s:AFGAYGILR i:76462.000000
10 qid:151 #p:AT4G34830.1 s:MLDEAFGILQDAK i:71790.000000
11 qid:151 #p:AT4G34830.1 s:NVAEVYLLTIFK i:33806.000000
12 qid:151 #p:AT4G34830.1 s:GTPEVYTIAVNSCSK i:27294.000000
59 qid:151 #p:AT4G34830.1 s:MEVTSTTFISTTR i:1.000000
59 qid:151 #p:AT4G34830.1 s:YLTLTSYSPVILPASTLR i:1.000000
59 qid:151 #p:AT4G34830.1 s:DFLGCCHSLRPSPHLR i:1.000000
59 qid:151 #p:AT4G34830.1 s:ASIDSGLILIVVAVTAFSAIAFAYCQSTFR i:1.000000
59 qid:151 #p:AT4G34830.1 s:SSDEVATVHGGK i:1.000000
59 qid:151 #p:AT4G34830.1 s:EIHGDIHEGNPVEINVGFR i:1.000000
59 qid:151 #p:AT4G34830.1 s:VEEESVNLLEEEK i:1.000000
59 qid:151 #p:AT4G34830.1 s:AHQIHEVAVMDYDSVSAEDSQFAVASVTTVATAHTLIDESFSSSIVNGSVALESATFGVK i:1.000000
59 qid:151 #p:AT4G34830.1 s:QVGNSEDQK i:1.000000
59 qid:151 #p:AT4G34830.1 s:GLEHDFSQAVVGIHSIASPQVVDDTR i:1.000000
59 qid:151 #p:AT4G34830.1 s:ALEYEYNGLLQKPLEYSIFAESK i:1.000000
59 qid:151 #p:AT4G34830.1 s:EEIHTFYGSNHSSAK i:1.000000
59 qid:151 #p:AT4G34830.1 s:AVSPAVTSATNSLFLDHK i:1.000000
59 qid:151 #p:AT4G34830.1 s:NNGVIDTQFPGQSSGQATGDVQEENLVAHSNGGVSHIR i:1.000000
59 qid:151 #p:AT4G34830.1 s:HVGHQIDESMPQFPAR i:1.000000
59 qid:151 #p:AT4G34830.1 s:NFELHNSNGR i:1.000000
59 qid:151 #p:AT4G34830.1 s:SPETSDAYNR i:1.000000
59 qid:151 #p:AT4G34830.1 s:DCISLLEDLDQR i:1.000000
59 qid:151 #p:AT4G34830.1 s:DLLDMDK i:1.000000
59 qid:151 #p:AT4G34830.1 s:IYHASFFK i:1.000000
59 qid:151 #p:AT4G34830.1 s:LILNPTMSTFNMLMSVCASSQDIEGAR i:1.000000
59 qid:151 #p:AT4G34830.1 s:LVQESGMTADCK i:1.000000
59 qid:151 #p:AT4G34830.1 s:LYTTLISSCAK i:1.000000
59 qid:151 #p:AT4G34830.1 s:VDAMFEVFHQMSNSGVEANLHTFGALIDGCAR i:1.000000
59 qid:151 #p:AT4G34830.1 s:VVFNALISACGQSGAVDR i:1.000000
59 qid:151 #p:AT4G34830.1 s:AETHPIDPDHISIGALMK i:1.000000
59 qid:151 #p:AT4G34830.1 s:ACCNAGQVER i:1.000000
59 qid:151 #p:AT4G34830.1 s:EVYQMIHK i:1.000000
59 qid:151 #p:AT4G34830.1 s:SGDWDFACSIYK i:1.000000
59 qid:151 #p:AT4G34830.1 s:DVTPDEVFFSALIDVAGHAK i:1.000000
59 qid:151 #p:AT4G34830.1 s:LGTISYSSLMGACCNAK i:1.000000
59 qid:151 #p:AT4G34830.1 s:ALELYEK i:1.000000
59 qid:151 #p:AT4G34830.1 s:LRPTISTMNALITALCEGNQLPK i:1.000000
59 qid:151 #p:AT4G34830.1 s:TLGLKPNTITYSMLMLASER i:1.000000
59 qid:151 #p:AT4G34830.1 s:DDFEVSFK i:1.000000
59 qid:151 #p:AT4G34830.1 s:GDGVSPNLIMCR i:1.000000
59 qid:151 #p:AT4G34830.1 s:CITSLCK i:1.000000
59 qid:151 #p:AT4G34830.1 s:ACAGGEPVVSFK i:1.000000
59 qid:151 #p:AT4G34830.1 s:SGRPQIENK i:1.000000
59 qid:151 #p:AT4G34830.1 s:WTSMALMVYR i:1.000000
59 qid:151 #p:AT4G34830.1 s:ETISGGTVPTTEVVSQVLGCLQLPHDAALR i:1.000000
59 qid:151 #p:AT4G34830.1 s:QHNIFPLVDGFGEYDPR i:1.000000
59 qid:151 #p:AT4G34830.1 s:IPHINLIISIQEK i:1.000000
59 qid:151 #p:AT4G34830.1 s:TIDLTGR i:1.000000
59 qid:151 #p:AT4G34830.1 s:LDIPYHR i:1.000000
59 qid:151 #p:AT4G34830.1 s:INGVSLK i:1.000000
59 qid:151 #p:AT4G34830.1 s:LGNLSLE i:1.000000
1 qid:152 #p:AT3G29320.1 s:FITDVASTINHDPEIGDLLK i:936581.000000
2 qid:152 #p:AT3G29320.1 s:LGFDLESVASQEPDPALGNGGLGR i:843901.000000
3 qid:152 #p:AT3G29320.1 s:VTDAVLDSEQEVFISSMNPFAPDAASVASSIK i:705691.000000
4 qid:152 #p:AT3G29320.1 s:APSEDFDLSSYNSGK i:522971.000000
5 qid:152 #p:AT3G29320.1 s:TIVSEYGTADPDLLEEK i:497771.000000
6 qid:152 #p:AT3G29320.1 s:AFFATAQSVR i:371521.000000
7 qid:152 #p:AT3G29320.1 s:EEVGEENFFLFGAK i:340181.000000
8 qid:152 #p:AT3G29320.1 s:SGGNVNWEEFPEK i:275541.000000
9 qid:152 #p:AT3G29320.1 s:MSIMNTAGSFK i:211031.000000
10 qid:152 #p:AT3G29320.1 s:TGYTVSPDAMFDIQIK i:193441.000000
11 qid:152 #p:AT3G29320.1 s:ICFVLYPGDESTEGK i:124241.000000
12 qid:152 #p:AT3G29320.1 s:QLLNILGIVYR i:98293.000000
13 qid:152 #p:AT3G29320.1 s:QAYYLSMEFLQGR i:79616.000000
51 qid:152 #p:AT3G29320.1 s:FVGSGVFGSNSYDELIGSLEGNEGFGR i:1.000000
51 qid:152 #p:AT3G29320.1 s:ISGVSTGAEVLIQCNSLSSLVSR i:1.000000
51 qid:152 #p:AT3G29320.1 s:DLRPSPTR i:1.000000
51 qid:152 #p:AT3G29320.1 s:SISSEPK i:1.000000
51 qid:152 #p:AT3G29320.1 s:YHAEFTPLFSPEK i:1.000000
51 qid:152 #p:AT3G29320.1 s:DALIMNWNATYEYYNR i:1.000000
51 qid:152 #p:AT3G29320.1 s:ALSNAVGNLGLNSAYGDALK i:1.000000
51 qid:152 #p:AT3G29320.1 s:LASCFLDSMATLNYPAWGYGLR i:1.000000
51 qid:152 #p:AT3G29320.1 s:DGQEEAAEDWLELSNPWEIVR i:1.000000
51 qid:152 #p:AT3G29320.1 s:NDVSYPIK i:1.000000
51 qid:152 #p:AT3G29320.1 s:VVFGSDGK i:1.000000
51 qid:152 #p:AT3G29320.1 s:WIGGEDIVAVAYDVPIPGYK i:1.000000
51 qid:152 #p:AT3G29320.1 s:HTEAAEALFNAEK i:1.000000
51 qid:152 #p:AT3G29320.1 s:QQYTLCSASLQDIVAR i:1.000000
51 qid:152 #p:AT3G29320.1 s:VAVQMNDTHPTLCIPELMR i:1.000000
51 qid:152 #p:AT3G29320.1 s:GLSWEDAWK i:1.000000
51 qid:152 #p:AT3G29320.1 s:WSLELMEK i:1.000000
51 qid:152 #p:AT3G29320.1 s:HVEIIEK i:1.000000
51 qid:152 #p:AT3G29320.1 s:IDEELVR i:1.000000
51 qid:152 #p:AT3G29320.1 s:ILENVELPSAFADVIVKPVNKPVTAK i:1.000000
51 qid:152 #p:AT3G29320.1 s:DAQNGVK i:1.000000
51 qid:152 #p:AT3G29320.1 s:TEQEEEK i:1.000000
51 qid:152 #p:AT3G29320.1 s:TAGEEEEDEVIPEPTVEPPK i:1.000000
51 qid:152 #p:AT3G29320.1 s:MANLAVVGGHAVNGVAEIHSEIVK i:1.000000
51 qid:152 #p:AT3G29320.1 s:QDVFNDFVQLWPEK i:1.000000
51 qid:152 #p:AT3G29320.1 s:TNGVTPR i:1.000000
51 qid:152 #p:AT3G29320.1 s:FCNPYLSDIITNWIGTEDWVLNTEK i:1.000000
51 qid:152 #p:AT3G29320.1 s:FADNEDLQSEWR i:1.000000
51 qid:152 #p:AT3G29320.1 s:EMSASER i:1.000000
51 qid:152 #p:AT3G29320.1 s:VCIFGGK i:1.000000
51 qid:152 #p:AT3G29320.1 s:AFATYVQAK i:1.000000
51 qid:152 #p:AT3G29320.1 s:VIFVPDYNVSVAELLIPASELSQHISTAGMEASGTSNMK i:1.000000
51 qid:152 #p:AT3G29320.1 s:FSMNGCVLIGTLDGANVEIR i:1.000000
51 qid:152 #p:AT3G29320.1 s:ADQIVNLR i:1.000000
51 qid:152 #p:AT3G29320.1 s:FVPDPTFEEVK i:1.000000
51 qid:152 #p:AT3G29320.1 s:ADYFLVGK i:1.000000
51 qid:152 #p:AT3G29320.1 s:DFPSYIECQEK i:1.000000
51 qid:152 #p:AT3G29320.1 s:TIHEYAK i:1.000000
1 qid:153 #p:AT2G43750.1 s:IQGIGAGFVPK i:3413301.000000
2 qid:153 #p:AT2G43750.1 s:AFGAELVLTEPAK i:2771801.000000
3 qid:153 #p:AT2G43750.1 s:LILTMPASMSLER i:1764701.000000
4 qid:153 #p:AT2G43750.1 s:IGYSMITDAEEK i:1489901.000000
5 qid:153 #p:AT2G43750.1 s:IDILVAGIGTGGTITGVGR i:1360801.000000
6 qid:153 #p:AT2G43750.1 s:SVLVESTSGNTGIGLAFIAASK i:1323301.000000
7 qid:153 #p:AT2G43750.1 s:TPMVYLNNVVK i:485311.000000
8 qid:153 #p:AT2G43750.1 s:NLDLAIVDEYIAISSEEAIETSK i:404531.000000
9 qid:153 #p:AT2G43750.1 s:EECEQMQPEL i:348221.000000
10 qid:153 #p:AT2G43750.1 s:IHYETTGPEIWEDTR i:178671.000000
11 qid:153 #p:AT2G43750.1 s:YLSTQLFQSIR i:157191.000000
12 qid:153 #p:AT2G43750.1 s:QLALQEGLLVGISSGAAAAAAIQVAK i:57392.000000
24 qid:153 #p:AT2G43750.1 s:MAATSSSAFLLNPLTSR i:1.000000
24 qid:153 #p:AT2G43750.1 s:YSPELSSLSLSSR i:1.000000
24 qid:153 #p:AT2G43750.1 s:AAAFDVSSAAFTLK i:1.000000
24 qid:153 #p:AT2G43750.1 s:AVSIKPEAGVEGLNIADNAAQLIGK i:1.000000
24 qid:153 #p:AT2G43750.1 s:GCVASVAAK i:1.000000
24 qid:153 #p:AT2G43750.1 s:LEIMEPCCSVK i:1.000000
24 qid:153 #p:AT2G43750.1 s:GLITPGK i:1.000000
24 qid:153 #p:AT2G43750.1 s:GMTGAIQK i:1.000000
24 qid:153 #p:AT2G43750.1 s:TPNSYMLQQFDNPANPK i:1.000000
24 qid:153 #p:AT2G43750.1 s:VIGVEPTESAILSGGKPGPHK i:1.000000
24 qid:153 #p:AT2G43750.1 s:RPENAGK i:1.000000
24 qid:153 #p:AT2G43750.1 s:LIAVVFPSFGER i:1.000000
1 qid:154 #p:AT4G16155.1 s:APFTNGLGLENINVTTQR i:4438501.000000
2 qid:154 #p:AT4G16155.1 s:ALGVDILTGFGAVLGPQK i:3963201.000000
3 qid:154 #p:AT4G16155.1 s:ALAENEGEGLAK i:3436601.000000
4 qid:154 #p:AT4G16155.1 s:VDSPASVTAQSVK i:3411501.000000
5 qid:154 #p:AT4G16155.1 s:LMLAHAASAQGISVVEQVTGR i:2856801.000000
6 qid:154 #p:AT4G16155.1 s:YGDNIITGK i:2272001.000000
7 qid:154 #p:AT4G16155.1 s:LAVHAHPTLSEVVDELFK i:654781.000000
33 qid:154 #p:AT4G16155.1 s:AFGLQVSAAGYDR i:1.000000
33 qid:154 #p:AT4G16155.1 s:MGSELDIIAGNFEISGLK i:1.000000
33 qid:154 #p:AT4G16155.1 s:VISALISPPPLVGVR i:1.000000
33 qid:154 #p:AT4G16155.1 s:LVQTCHLR i:1.000000
33 qid:154 #p:AT4G16155.1 s:HSLFLYTDLSFTLSYTMQSVLSLSFSQASLPLANR i:1.000000
33 qid:154 #p:AT4G16155.1 s:TLCSSNAAPSTPR i:1.000000
33 qid:154 #p:AT4G16155.1 s:EAFCFSPSK i:1.000000
33 qid:154 #p:AT4G16155.1 s:IEVSAAASSSAGNGAPSK i:1.000000
33 qid:154 #p:AT4G16155.1 s:SFDYDLIIIGAGVGGHGAALHAVEK i:1.000000
33 qid:154 #p:AT4G16155.1 s:TAIIEGDVVGGTCVNR i:1.000000
33 qid:154 #p:AT4G16155.1 s:ALLAVSGR i:1.000000
33 qid:154 #p:AT4G16155.1 s:ELQNEHHMK i:1.000000
33 qid:154 #p:AT4G16155.1 s:QGVADHASNLATK i:1.000000
33 qid:154 #p:AT4G16155.1 s:NNLTNSMK i:1.000000
33 qid:154 #p:AT4G16155.1 s:DIIIATGSVPFVPK i:1.000000
33 qid:154 #p:AT4G16155.1 s:GIEVDGK i:1.000000
33 qid:154 #p:AT4G16155.1 s:TVITSDHALK i:1.000000
33 qid:154 #p:AT4G16155.1 s:LESVPDWIAIVGSGYIGLEFSDVYTALGSEVTFIEALDQLMPGFDPEISK i:1.000000
33 qid:154 #p:AT4G16155.1 s:IDYHTGVFASK i:1.000000
33 qid:154 #p:AT4G16155.1 s:DGKPVLIELIDAK i:1.000000
33 qid:154 #p:AT4G16155.1 s:DTLEVDAALIATGR i:1.000000
33 qid:154 #p:AT4G16155.1 s:GFIPVDER i:1.000000
33 qid:154 #p:AT4G16155.1 s:VIDGNGK i:1.000000
33 qid:154 #p:AT4G16155.1 s:LVPHLYCIGDANGK i:1.000000
33 qid:154 #p:AT4G16155.1 s:DHVLNHLSIPAACFTHPEISMVGLTEPQAR i:1.000000
33 qid:154 #p:AT4G16155.1 s:MIYRPDNGEILGVHIFGLHAADLIHEASNAIALGTR i:1.000000
1 qid:155 #p:AT5G63420.1 s:DLLIVTTGSQAEPR i:853761.000000
2 qid:155 #p:AT5G63420.1 s:VEDIEAYAPK i:521591.000000
3 qid:155 #p:AT5G63420.1 s:SFINPSSSPSPSETENMNK i:349381.000000
4 qid:155 #p:AT5G63420.1 s:VITTQFASNIHR i:289041.000000
5 qid:155 #p:AT5G63420.1 s:AFGTSSELCIDER i:144251.000000
6 qid:155 #p:AT5G63420.1 s:EGVTLMMSDSTNVLSPGR i:143311.000000
7 qid:155 #p:AT5G63420.1 s:RPEVIAIATENPMAVR i:86681.000000
8 qid:155 #p:AT5G63420.1 s:LSGDPSVGSGVAALR i:74565.000000
9 qid:155 #p:AT5G63420.1 s:VLSNGFSSLGR i:49038.000000
54 qid:155 #p:AT5G63420.1 s:MMKPASLQGFSSHASSSIYSDVR i:1.000000
54 qid:155 #p:AT5G63420.1 s:RPATTPSK i:1.000000
54 qid:155 #p:AT5G63420.1 s:MAAFSALSLCPYTFTFR i:1.000000
54 qid:155 #p:AT5G63420.1 s:STVSCSVTSAPASGTSSSSK i:1.000000
54 qid:155 #p:AT5G63420.1 s:SMEDSVK i:1.000000
54 qid:155 #p:AT5G63420.1 s:MEQFYEGTDGPPLR i:1.000000
54 qid:155 #p:AT5G63420.1 s:ILPIGGLGEIGMNCMLVGNYDR i:1.000000
54 qid:155 #p:AT5G63420.1 s:YILIDAGIMFPDYDEPGIQK i:1.000000
54 qid:155 #p:AT5G63420.1 s:IMPDTGFIR i:1.000000
54 qid:155 #p:AT5G63420.1 s:IEAVVITHGHEDHIGALPWVIPALDPNTPIFASSFTMELIK i:1.000000
54 qid:155 #p:AT5G63420.1 s:EHGIFVQSR i:1.000000
54 qid:155 #p:AT5G63420.1 s:FMAGPFEIEPITVTHSIPDCSGLFLR i:1.000000
54 qid:155 #p:AT5G63420.1 s:CADGNILHTGDWK i:1.000000
54 qid:155 #p:AT5G63420.1 s:IDEAPLDGK i:1.000000
54 qid:155 #p:AT5G63420.1 s:EALEELSK i:1.000000
54 qid:155 #p:AT5G63420.1 s:VVADALVR i:1.000000
54 qid:155 #p:AT5G63420.1 s:AAADITGR i:1.000000
54 qid:155 #p:AT5G63420.1 s:LVFVGMSLR i:1.000000
54 qid:155 #p:AT5G63420.1 s:TYLEAAWR i:1.000000
54 qid:155 #p:AT5G63420.1 s:APIDPSSLIK i:1.000000
54 qid:155 #p:AT5G63420.1 s:AALNLASYGSSHAFK i:1.000000
54 qid:155 #p:AT5G63420.1 s:EDIILYSAK i:1.000000
54 qid:155 #p:AT5G63420.1 s:VIPGNESR i:1.000000
54 qid:155 #p:AT5G63420.1 s:IADIGPNIIMGK i:1.000000
54 qid:155 #p:AT5G63420.1 s:NEMLHTSGHAYR i:1.000000
54 qid:155 #p:AT5G63420.1 s:GELEEVLK i:1.000000
54 qid:155 #p:AT5G63420.1 s:IVKPQHFLPIHGELLFLK i:1.000000
54 qid:155 #p:AT5G63420.1 s:EHELLGK i:1.000000
54 qid:155 #p:AT5G63420.1 s:NGEMLGVSHLR i:1.000000
54 qid:155 #p:AT5G63420.1 s:ENLQLMYSDGDK i:1.000000
54 qid:155 #p:AT5G63420.1 s:ISSDGIIVLSMEIMRPGVSENTLK i:1.000000
54 qid:155 #p:AT5G63420.1 s:LLDALHK i:1.000000
54 qid:155 #p:AT5G63420.1 s:AAHAALSSCPVTCPLSHMER i:1.000000
54 qid:155 #p:AT5G63420.1 s:TVSEVLR i:1.000000
54 qid:155 #p:AT5G63420.1 s:ADEVSAR i:1.000000
54 qid:155 #p:AT5G63420.1 s:VVEGNDK i:1.000000
54 qid:155 #p:AT5G63420.1 s:APSQEASPK i:1.000000
54 qid:155 #p:AT5G63420.1 s:TLEDDIIDSAR i:1.000000
54 qid:155 #p:AT5G63420.1 s:LLAEEETAASTYTEEVDTPVGSSSEESDDFWK i:1.000000
54 qid:155 #p:AT5G63420.1 s:VADTEPK i:1.000000
54 qid:155 #p:AT5G63420.1 s:DDDELADASDSETK i:1.000000
54 qid:155 #p:AT5G63420.1 s:WKPEEIK i:1.000000
54 qid:155 #p:AT5G63420.1 s:MALWEEISSNLSAEGINR i:1.000000
54 qid:155 #p:AT5G63420.1 s:SLWASLIQK i:1.000000
54 qid:155 #p:AT5G63420.1 s:TSWPHFEDMNNILSELGTPAS i:1.000000
1 qid:156 #p:AT2G05990.1 s:VNTISAGPLGSR i:2235701.000000
2 qid:156 #p:AT2G05990.1 s:APSGLPIDLR i:965631.000000
3 qid:156 #p:AT2G05990.1 s:VYALDAVFDNPEDVPEDVK i:554321.000000
4 qid:156 #p:AT2G05990.1 s:VLPDGSLMEIK i:522061.000000
5 qid:156 #p:AT2G05990.1 s:AFIAGIADDNGYGWAIAK i:185071.000000
6 qid:156 #p:AT2G05990.1 s:AIGFIDTMIEYSYNNGPIQK i:107021.000000
22 qid:156 #p:AT2G05990.1 s:HFLPIMNPGGASISLTYIASER i:1.000000
22 qid:156 #p:AT2G05990.1 s:MAATAASSLQIATR i:1.000000
22 qid:156 #p:AT2G05990.1 s:RPSMSSPSK i:1.000000
22 qid:156 #p:AT2G05990.1 s:AGTYIVGANPGNASWDK i:1.000000
22 qid:156 #p:AT2G05990.1 s:QLSNLGCLR i:1.000000
22 qid:156 #p:AT2G05990.1 s:NHSAVPTCK i:1.000000
22 qid:156 #p:AT2G05990.1 s:RPFSFSTR i:1.000000
22 qid:156 #p:AT2G05990.1 s:AMSESSENK i:1.000000
22 qid:156 #p:AT2G05990.1 s:SLAAAGAEILVGTWVPALNIFETSLR i:1.000000
22 qid:156 #p:AT2G05990.1 s:YAGSSNWTVQEAAECVK i:1.000000
22 qid:156 #p:AT2G05990.1 s:DFGSIDILVHSLANGPEVSKPLLETSR i:1.000000
22 qid:156 #p:AT2G05990.1 s:GYLAAISASSYSFVSLLR i:1.000000
22 qid:156 #p:AT2G05990.1 s:IIPGYGGGMSSAK i:1.000000
22 qid:156 #p:AT2G05990.1 s:AALESDTR i:1.000000
22 qid:156 #p:AT2G05990.1 s:VLAYEAGR i:1.000000
22 qid:156 #p:AT2G05990.1 s:TLTADEVGNAAAFLASPLASAITGATIYVDNGLNAMGVALDSPVFK i:1.000000
1 qid:157 #p:AT1G74070.1 s:AGSVGIVVR i:7212701.000000
2 qid:157 #p:AT1G74070.1 s:IIIGLYGDDVPAGTAR i:6975901.000000
3 qid:157 #p:AT1G74070.1 s:AFIDVSIDGEPIGR i:6222501.000000
4 qid:157 #p:AT1G74070.1 s:VLEGMGVVEK i:5930001.000000
5 qid:157 #p:AT1G74070.1 s:DNTSSPYFR i:5376801.000000
6 qid:157 #p:AT1G74070.1 s:ATAAVGSLQNLIEEWER i:3246701.000000
7 qid:157 #p:AT1G74070.1 s:VVVTNCGLIESQTL i:1934001.000000
20 qid:157 #p:AT1G74070.1 s:MMQPNAK i:1.000000
20 qid:157 #p:AT1G74070.1 s:LLSPSAK i:1.000000
20 qid:157 #p:AT1G74070.1 s:FLPSPIEPPQHNR i:1.000000
20 qid:157 #p:AT1G74070.1 s:TTVGAPPSLER i:1.000000
20 qid:157 #p:AT1G74070.1 s:SSLLLLLTTQTTLTPLLDFSK i:1.000000
20 qid:157 #p:AT1G74070.1 s:AQADTIANPNLTNCENR i:1.000000
20 qid:157 #p:AT1G74070.1 s:FSSIVSGK i:1.000000
20 qid:157 #p:AT1G74070.1 s:IMPGYVQHGGIR i:1.000000
20 qid:157 #p:AT1G74070.1 s:SYGVDAER i:1.000000
20 qid:157 #p:AT1G74070.1 s:GEICNVNK i:1.000000
20 qid:157 #p:AT1G74070.1 s:DPSKPPPK i:1.000000
20 qid:157 #p:AT1G74070.1 s:LVVEEEVIAVGPNGTEFVITAVDSPELEDSVLVIGK i:1.000000
20 qid:157 #p:AT1G74070.1 s:GFNRPYSK i:1.000000
1 qid:158 #p:AT3G06980.1 s:AFIFVVGK i:138631.000000
2 qid:158 #p:AT3G06980.1 s:TALLQIMEENPVSK i:67074.000000
38 qid:158 #p:AT3G06980.1 s:APPPYFNFPAR i:1.000000
38 qid:158 #p:AT3G06980.1 s:NNTICNR i:1.000000
38 qid:158 #p:AT3G06980.1 s:NGGGVVAR i:1.000000
38 qid:158 #p:AT3G06980.1 s:RPLETSSSYDDSTDDGFVIISAADK i:1.000000
38 qid:158 #p:AT3G06980.1 s:ENEFAPPPSSDLLSSIPSESAR i:1.000000
38 qid:158 #p:AT3G06980.1 s:GLTASFGR i:1.000000
38 qid:158 #p:AT3G06980.1 s:QHMSHNEEEDEDDASDENYSADEGFGSSSILDLMR i:1.000000
38 qid:158 #p:AT3G06980.1 s:LEGDDEDVDEVSNPDR i:1.000000
38 qid:158 #p:AT3G06980.1 s:GGYAANSR i:1.000000
38 qid:158 #p:AT3G06980.1 s:DLDSFEGHGR i:1.000000
38 qid:158 #p:AT3G06980.1 s:AIDEVSNPR i:1.000000
38 qid:158 #p:AT3G06980.1 s:DSSANSR i:1.000000
38 qid:158 #p:AT3G06980.1 s:ELDTFQGR i:1.000000
38 qid:158 #p:AT3G06980.1 s:AYDEVYNPR i:1.000000
38 qid:158 #p:AT3G06980.1 s:GSDTNSR i:1.000000
38 qid:158 #p:AT3G06980.1 s:ETGFFSR i:1.000000
38 qid:158 #p:AT3G06980.1 s:TFAEIGCSEDMMK i:1.000000
38 qid:158 #p:AT3G06980.1 s:EQNFDRPAHIQAMAFSPVIDGK i:1.000000
38 qid:158 #p:AT3G06980.1 s:SCIIADQSGSGK i:1.000000
38 qid:158 #p:AT3G06980.1 s:TLAYLVPVIQR i:1.000000
38 qid:158 #p:AT3G06980.1 s:EEELQGHSK i:1.000000
38 qid:158 #p:AT3G06980.1 s:SSPGCPR i:1.000000
38 qid:158 #p:AT3G06980.1 s:VIVLVPTAELASQVLANCR i:1.000000
38 qid:158 #p:AT3G06980.1 s:SMVVTGGFR i:1.000000
38 qid:158 #p:AT3G06980.1 s:TQLENLEQGVDVLIATPGR i:1.000000
38 qid:158 #p:AT3G06980.1 s:FTYLMNEGILGLSNLR i:1.000000
38 qid:158 #p:AT3G06980.1 s:CAILDEVDILFGDDEFEAALQNLINSSPVTAQYLFVTATLPLEIYNK i:1.000000
38 qid:158 #p:AT3G06980.1 s:LVEVFPDCEVVMGPR i:1.000000
38 qid:158 #p:AT3G06980.1 s:VSNALEEFLVDCSGDDNAEK i:1.000000
38 qid:158 #p:AT3G06980.1 s:TPETAFQNK i:1.000000
38 qid:158 #p:AT3G06980.1 s:TIIFCNK i:1.000000
38 qid:158 #p:AT3G06980.1 s:QLHVLPFHAALSQESR i:1.000000
38 qid:158 #p:AT3G06980.1 s:LTNMQEFTSSQPEENSLFLVCTDR i:1.000000
38 qid:158 #p:AT3G06980.1 s:GIDFSGVDHVVLFDFPR i:1.000000
38 qid:158 #p:AT3G06980.1 s:DPSEYVR i:1.000000
38 qid:158 #p:AT3G06980.1 s:GHPVHDVPNAYEFTT i:1.000000
1 qid:159 #p:AT5G08280.1 s:ILSQPLADIGGK i:5400301.000000
2 qid:159 #p:AT5G08280.1 s:VQATLLALAGLK i:3287201.000000
3 qid:159 #p:AT5G08280.1 s:GSPLALAQAYETR i:2886401.000000
4 qid:159 #p:AT5G08280.1 s:AFLETLDGSCR i:1920901.000000
5 qid:159 #p:AT5G08280.1 s:DAFICLTAATLAELPAGSVVGTASLR i:1794301.000000
6 qid:159 #p:AT5G08280.1 s:DVPTYLPEK i:1630201.000000
7 qid:159 #p:AT5G08280.1 s:YPALHVEENFR i:1610601.000000
8 qid:159 #p:AT5G08280.1 s:DAGQELLSR i:1353101.000000
9 qid:159 #p:AT5G08280.1 s:GLVASPDGTK i:1254601.000000
10 qid:159 #p:AT5G08280.1 s:LSMTENVASILSLDEMLPAVAQGAIGIACR i:1075101.000000
11 qid:159 #p:AT5G08280.1 s:DEEGNCIFR i:234421.000000
23 qid:159 #p:AT5G08280.1 s:MDIASSSLSQAHK i:1.000000
23 qid:159 #p:AT5G08280.1 s:VNTCSLGSVSAIGFSLPQISSPALGK i:1.000000
23 qid:159 #p:AT5G08280.1 s:QSSSGFVK i:1.000000
23 qid:159 #p:AT5G08280.1 s:ACVAVEQK i:1.000000
23 qid:159 #p:AT5G08280.1 s:HPELVEDGAIHIEIIK i:1.000000
23 qid:159 #p:AT5G08280.1 s:EIDEALINGHIDIAVHSMK i:1.000000
23 qid:159 #p:AT5G08280.1 s:TILPCNLPR i:1.000000
23 qid:159 #p:AT5G08280.1 s:MATYLASLNHEETR i:1.000000
23 qid:159 #p:AT5G08280.1 s:LAISCER i:1.000000
23 qid:159 #p:AT5G08280.1 s:TPIAGYASK i:1.000000
23 qid:159 #p:AT5G08280.1 s:GPYVYEDMVK i:1.000000
23 qid:159 #p:AT5G08280.1 s:AGPGFFGN i:1.000000
1 qid:160 #p:AT4G00370.1 s:LGLPFLLVVR i:1682801.000000
2 qid:160 #p:AT4G00370.1 s:AFMGIGEGVAMPAMNNMLSK i:394851.000000
27 qid:160 #p:AT4G00370.1 s:MALGGLISNR i:1.000000
27 qid:160 #p:AT4G00370.1 s:NFGSFIGSGNGCQR i:1.000000
27 qid:160 #p:AT4G00370.1 s:SGAEVSK i:1.000000
27 qid:160 #p:AT4G00370.1 s:LFPNALLCR i:1.000000
27 qid:160 #p:AT4G00370.1 s:NHQPLQASLHHESGHMR i:1.000000
27 qid:160 #p:AT4G00370.1 s:SFGCFLQPR i:1.000000
27 qid:160 #p:AT4G00370.1 s:SEESDITEGVVPSADGSAEAILVEGNLQNASPWWQQFPR i:1.000000
27 qid:160 #p:AT4G00370.1 s:WVIVLLCFSSFLLCNMDR i:1.000000
27 qid:160 #p:AT4G00370.1 s:VNMSIAILPMSQEYNWSSATVGLIQSSFFWGYLLTQILGGIWADK i:1.000000
27 qid:160 #p:AT4G00370.1 s:VVLGFGVVWWSFATIMTPIAAR i:1.000000
27 qid:160 #p:AT4G00370.1 s:WIPVSER i:1.000000
27 qid:160 #p:AT4G00370.1 s:SLALVYSGMYLGSVTGLAFSPMLITK i:1.000000
27 qid:160 #p:AT4G00370.1 s:FGWPSVFYSFGSLGSIWFLLWLK i:1.000000
27 qid:160 #p:AT4G00370.1 s:FAYSSPK i:1.000000
27 qid:160 #p:AT4G00370.1 s:DDPDLSEEEK i:1.000000
27 qid:160 #p:AT4G00370.1 s:VILGGSKPR i:1.000000
27 qid:160 #p:AT4G00370.1 s:EPVTVIPWK i:1.000000
27 qid:160 #p:AT4G00370.1 s:LILSKPPVWALIISHFCHNWGTFILLTWMPTYYNQVLK i:1.000000
27 qid:160 #p:AT4G00370.1 s:FNLTESGLLCVLPWLTMAVFANIGGWIADTLVSR i:1.000000
27 qid:160 #p:AT4G00370.1 s:GLSITNVR i:1.000000
27 qid:160 #p:AT4G00370.1 s:IMQSIGFLGPAFFLSQLSHVK i:1.000000
27 qid:160 #p:AT4G00370.1 s:TPAMAVLCMACSQGSDAFSQSGLYSNHQDIGPR i:1.000000
27 qid:160 #p:AT4G00370.1 s:YAGVLLGLSNTAGVLAGVFGTAATGYILQR i:1.000000
27 qid:160 #p:AT4G00370.1 s:GSWDDVFK i:1.000000
27 qid:160 #p:AT4G00370.1 s:VAVALYLIGTLVWNLFATGEK i:1.000000
1 qid:161 #p:AT1G05140.1 s:DGLLPGDVILAVDGTELSNSGSDSVSK i:2309001.000000
2 qid:161 #p:AT1G05140.1 s:AFPLGGFVGFPDNDPDSDIPVDDR i:1789301.000000
3 qid:161 #p:AT1G05140.1 s:FNSNNVEYSLR i:1228101.000000
4 qid:161 #p:AT1G05140.1 s:EFFGLSYNVLDSLK i:1054401.000000
5 qid:161 #p:AT1G05140.1 s:DTLNLDFIK i:101551.000000
17 qid:161 #p:AT1G05140.1 s:IPHFLSDFNNPTSNFPPK i:1.000000
17 qid:161 #p:AT1G05140.1 s:SNLSTLSNHSLYGTK i:1.000000
17 qid:161 #p:AT1G05140.1 s:FDFGSLESVLEASAVLTAIIVVHETGHFLAASLQGIR i:1.000000
17 qid:161 #p:AT1G05140.1 s:NRPILDR i:1.000000
17 qid:161 #p:AT1G05140.1 s:VIVVSAGIVANVIFAYAIIFTQVVSVGLPVQESFPGVLVPDVK i:1.000000
17 qid:161 #p:AT1G05140.1 s:SFSAASR i:1.000000
17 qid:161 #p:AT1G05140.1 s:NPEHNVLLR i:1.000000
17 qid:161 #p:AT1G05140.1 s:SFDGTGK i:1.000000
17 qid:161 #p:AT1G05140.1 s:NIPETFSFAGR i:1.000000
17 qid:161 #p:AT1G05140.1 s:QTFLNFSQTASK i:1.000000
17 qid:161 #p:AT1G05140.1 s:SNADGLYQFAALLNLNLAVINLLPLPALDGGTLALILLEAVR i:1.000000
17 qid:161 #p:AT1G05140.1 s:LPLEVEQGIMSSGIMLVLFLGLFLIVK i:1.000000
1 qid:162 #p:AT2G32480.1 s:AFPLGGFVGFPDNDPDSEIPIDDENLLK i:3682801.000000
2 qid:162 #p:AT2G32480.1 s:FDYNNVEYSLR i:2262601.000000
3 qid:162 #p:AT2G32480.1 s:QTFFNFSQTASK i:2090801.000000
4 qid:162 #p:AT2G32480.1 s:DGLLSGDVILAVDGTELSK i:2027501.000000
5 qid:162 #p:AT2G32480.1 s:GGEDFDIR i:1749501.000000
6 qid:162 #p:AT2G32480.1 s:EFMGLSSNVLDGLK i:1480901.000000
22 qid:162 #p:AT2G32480.1 s:MLLNISSSPISHR i:1.000000
22 qid:162 #p:AT2G32480.1 s:NPHFLSNFNNPISYFPR i:1.000000
22 qid:162 #p:AT2G32480.1 s:FTPLSNQSLK i:1.000000
22 qid:162 #p:AT2G32480.1 s:AISGIDLGSFESVLEAIAVLTTIIVVHESGHFLAASLQGIHVSK i:1.000000
22 qid:162 #p:AT2G32480.1 s:FAIGFGPILAK i:1.000000
22 qid:162 #p:AT2G32480.1 s:NRPTLDR i:1.000000
22 qid:162 #p:AT2G32480.1 s:SIVVSAGIIANVIFAYAIIFVQVLSVGLPVQEAFPGVLVPEVK i:1.000000
22 qid:162 #p:AT2G32480.1 s:TFSAASR i:1.000000
22 qid:162 #p:AT2G32480.1 s:TGPDAVSK i:1.000000
22 qid:162 #p:AT2G32480.1 s:NFDGTGK i:1.000000
22 qid:162 #p:AT2G32480.1 s:IGVQLSPNVR i:1.000000
22 qid:162 #p:AT2G32480.1 s:NIPETFR i:1.000000
22 qid:162 #p:AT2G32480.1 s:VAGPVAIIAVGAEVAR i:1.000000
22 qid:162 #p:AT2G32480.1 s:SNIDGLYQFAALLNINLAVINLLPLPALDGGTLALILLEAVR i:1.000000
22 qid:162 #p:AT2G32480.1 s:LPVEVEQGIMSSGIMLVIFLGLFLIVK i:1.000000
22 qid:162 #p:AT2G32480.1 s:DTLSLDFIK i:1.000000
1 qid:163 #p:AT1G04420.1 s:AFQDLIVEGK i:1044001.000000
2 qid:163 #p:AT1G04420.1 s:DRPFVTSTIIGATSVK i:764061.000000
3 qid:163 #p:AT1G04420.1 s:YGLTPVELALGFVR i:699311.000000
4 qid:163 #p:AT1G04420.1 s:YVPLFGDFYYETSK i:435441.000000
5 qid:163 #p:AT1G04420.1 s:LGTDYIDLLQIHWPDR i:284881.000000
6 qid:163 #p:AT1G04420.1 s:YLATDQEATK i:230291.000000
7 qid:163 #p:AT1G04420.1 s:YIGVSNETSYGVTEFVNTAK i:117541.000000
8 qid:163 #p:AT1G04420.1 s:NCNVGLLAYSPLGGGSLSGK i:87461.000000
22 qid:163 #p:AT1G04420.1 s:MASSYVTYSTVTPVVSSSNIR i:1.000000
22 qid:163 #p:AT1G04420.1 s:VTLSPNAR i:1.000000
22 qid:163 #p:AT1G04420.1 s:LGDSDLNISEVTMGTMTFGEQNTEK i:1.000000
22 qid:163 #p:AT1G04420.1 s:ESHEMLSYAIEEGINCIDTAEAYPIPMK i:1.000000
22 qid:163 #p:AT1G04420.1 s:TDLYISSWLK i:1.000000
22 qid:163 #p:AT1G04420.1 s:VCGYSER i:1.000000
22 qid:163 #p:AT1G04420.1 s:DSGEILR i:1.000000
22 qid:163 #p:AT1G04420.1 s:VDAANIK i:1.000000
22 qid:163 #p:AT1G04420.1 s:WRPSVPFAEQLR i:1.000000
22 qid:163 #p:AT1G04420.1 s:IVSIQNGYSLLVR i:1.000000
22 qid:163 #p:AT1G04420.1 s:YEVDLVEVCHPK i:1.000000
22 qid:163 #p:AT1G04420.1 s:LNLFPGYMER i:1.000000
22 qid:163 #p:AT1G04420.1 s:EATIQYVEVAK i:1.000000
22 qid:163 #p:AT1G04420.1 s:EDIDAFLMTERPFSQEVMADIDAVFK i:1.000000
1 qid:164 #p:AT1G75330.1 s:AFQGFQVDEALMK i:331341.000000
16 qid:164 #p:AT1G75330.1 s:MHAQNAIMLHLLGF i:1.000000
16 qid:164 #p:AT1G75330.1 s:MAAAMASHVSTAR i:1.000000
16 qid:164 #p:AT1G75330.1 s:SPALSFSSSSSSFFPGTTLR i:1.000000
16 qid:164 #p:AT1G75330.1 s:FSAVSLPSPALPR i:1.000000
16 qid:164 #p:AT1G75330.1 s:VSCQASSVTSPSSPSDVK i:1.000000
16 qid:164 #p:AT1G75330.1 s:DFLAIDDFDTATIK i:1.000000
16 qid:164 #p:AT1G75330.1 s:SMSMIFAKPSMR i:1.000000
16 qid:164 #p:AT1G75330.1 s:VSFETGFFLLGGHALYLGPNDIQMGK i:1.000000
16 qid:164 #p:AT1G75330.1 s:YNDIIMAR i:1.000000
16 qid:164 #p:AT1G75330.1 s:VFAHQDILDLANYSSVPVVNGLTDHNHPCQIMADALTMIEHIGQVEGTK i:1.000000
16 qid:164 #p:AT1G75330.1 s:VVYVGDGNNMVHSWLELASVIPFHFVCACPK i:1.000000
16 qid:164 #p:AT1G75330.1 s:IEITNDPK i:1.000000
16 qid:164 #p:AT1G75330.1 s:EAVIGADVVYSDVWASMGQK i:1.000000
16 qid:164 #p:AT1G75330.1 s:AYFMHCLPAER i:1.000000
16 qid:164 #p:AT1G75330.1 s:GVEVTNGVVEAPYSIVFPQAENR i:1.000000
1 qid:165 #p:AT1G68010.2 s:VGLDVFEEEPFMKPGLADTK i:4435901.000000
2 qid:165 #p:AT1G68010.2 s:GPVIDEAALVEHLK i:1312801.000000
3 qid:165 #p:AT1G68010.2 s:EGMATLAALNVLGR i:1043001.000000
4 qid:165 #p:AT1G68010.2 s:FVTAYGQFLK i:779401.000000
5 qid:165 #p:AT1G68010.2 s:AKPVSIEVYNPNGK i:749471.000000
6 qid:165 #p:AT1G68010.2 s:GQTVGVIGAGR i:529771.000000
7 qid:165 #p:AT1G68010.2 s:EADLISLHPVLDK i:416181.000000
8 qid:165 #p:AT1G68010.2 s:YGIAVGNTPGVLTETTAELAASLSLAAAR i:252181.000000
9 qid:165 #p:AT1G68010.2 s:IVEADEFMR i:191321.000000
10 qid:165 #p:AT1G68010.2 s:VDPFLNENASPPNASPSIVNSK i:165771.000000
11 qid:165 #p:AT1G68010.2 s:AFSNMAVGYNNVDVEAANK i:110191.000000
12 qid:165 #p:AT1G68010.2 s:VVSTKPMPGTR i:37413.000000
28 qid:165 #p:AT1G68010.2 s:MAKPVSIEVYNPNGK i:1.000000
28 qid:165 #p:AT1G68010.2 s:WINLLVDQGCR i:1.000000
28 qid:165 #p:AT1G68010.2 s:VEICHLK i:1.000000
28 qid:165 #p:AT1G68010.2 s:TILSVEDIIDLIGDK i:1.000000
28 qid:165 #p:AT1G68010.2 s:CDGVIGQLTEDWGETLFSALSK i:1.000000
28 qid:165 #p:AT1G68010.2 s:GGLYEGWLPHLFVGNLLK i:1.000000
28 qid:165 #p:AT1G68010.2 s:IGSAYAR i:1.000000
28 qid:165 #p:AT1G68010.2 s:MMVEGFK i:1.000000
28 qid:165 #p:AT1G68010.2 s:MNLIYFDLYQSTR i:1.000000
28 qid:165 #p:AT1G68010.2 s:ANGEQPVTWK i:1.000000
28 qid:165 #p:AT1G68010.2 s:ASSMEEVLR i:1.000000
28 qid:165 #p:AT1G68010.2 s:TTYHLVNK i:1.000000
28 qid:165 #p:AT1G68010.2 s:VEAILVNCSR i:1.000000
28 qid:165 #p:AT1G68010.2 s:NAIVVPHIASASK i:1.000000
28 qid:165 #p:AT1G68010.2 s:GYPIWHDPNR i:1.000000
28 qid:165 #p:AT1G68010.2 s:ALGLPVSK i:1.000000
1 qid:166 #p:AT5G64940.1 s:FDITEIAKPYALELLR i:3894701.000000
2 qid:166 #p:AT5G64940.1 s:IQALDQLGVDR i:3753401.000000
3 qid:166 #p:AT5G64940.1 s:LGPTFIK i:3125201.000000
4 qid:166 #p:AT5G64940.1 s:LAAIGEDLLAIAADQPFR i:2759701.000000
5 qid:166 #p:AT5G64940.1 s:EAANSELFANNFK i:2706601.000000
6 qid:166 #p:AT5G64940.1 s:IGQQFSTR i:2331601.000000
7 qid:166 #p:AT5G64940.1 s:DLFDIDLK i:2219601.000000
8 qid:166 #p:AT5G64940.1 s:FPATFTFVVR i:1863001.000000
9 qid:166 #p:AT5G64940.1 s:QSQAFYNLFR i:1857901.000000
10 qid:166 #p:AT5G64940.1 s:TALFFLNSFEER i:1680001.000000
11 qid:166 #p:AT5G64940.1 s:TVGSAVAAGSLVNLATILYLNSIK i:1587601.000000
12 qid:166 #p:AT5G64940.1 s:QVEVSVTPGGR i:1163601.000000
13 qid:166 #p:AT5G64940.1 s:LAVVIER i:1109001.000000
14 qid:166 #p:AT5G64940.1 s:LIFYDFGMMGSISPNIR i:1045001.000000
15 qid:166 #p:AT5G64940.1 s:AFSVLDGIGK i:1000001.000000
16 qid:166 #p:AT5G64940.1 s:VPSIYWEYTTPQVLTMEYVPGIK i:927621.000000
17 qid:166 #p:AT5G64940.1 s:YVNGSVTVETEEVTK i:816791.000000
18 qid:166 #p:AT5G64940.1 s:VEDIGQEDAWFK i:359201.000000
19 qid:166 #p:AT5G64940.1 s:VIAEYLQK i:305961.000000
20 qid:166 #p:AT5G64940.1 s:FDYEPIAAASLGQVHR i:152831.000000
21 qid:166 #p:AT5G64940.1 s:EGLLEAFYGVYEK i:131261.000000
42 qid:166 #p:AT5G64940.1 s:MATSSSSSSSLLLPNINFNSR i:1.000000
42 qid:166 #p:AT5G64940.1 s:QSPTITR i:1.000000
42 qid:166 #p:AT5G64940.1 s:SVSIAGIFLPR i:1.000000
42 qid:166 #p:AT5G64940.1 s:LSYNHNLR i:1.000000
42 qid:166 #p:AT5G64940.1 s:DDNVAVEDR i:1.000000
42 qid:166 #p:AT5G64940.1 s:INGDYNGSAR i:1.000000
42 qid:166 #p:AT5G64940.1 s:LNGNGSAR i:1.000000
42 qid:166 #p:AT5G64940.1 s:SVNGDFNGSAR i:1.000000
42 qid:166 #p:AT5G64940.1 s:LNGNGSLVK i:1.000000
42 qid:166 #p:AT5G64940.1 s:TYSTIQR i:1.000000
42 qid:166 #p:AT5G64940.1 s:TLEIWGFVVQFIFR i:1.000000
42 qid:166 #p:AT5G64940.1 s:GGMTEEK i:1.000000
42 qid:166 #p:AT5G64940.1 s:VDILPQEYVDQLSELQDQVPPFPSATALSIVEEELGGSVEDIFDR i:1.000000
42 qid:166 #p:AT5G64940.1 s:GQEVVLK i:1.000000
42 qid:166 #p:AT5G64940.1 s:DWVAIYDECASVLYQEIDYTK i:1.000000
42 qid:166 #p:AT5G64940.1 s:YAVESYLEQILSHGFFHADPHPGNIAVDDVNGGR i:1.000000
42 qid:166 #p:AT5G64940.1 s:VLQAMVQMGVLVPTGDLTAVR i:1.000000
42 qid:166 #p:AT5G64940.1 s:EEIAAAEELGFK i:1.000000
42 qid:166 #p:AT5G64940.1 s:EAGVEVVVK i:1.000000
42 qid:166 #p:AT5G64940.1 s:LEQGDLK i:1.000000
42 qid:166 #p:AT5G64940.1 s:TPATIAYTVCAFFSLQVLIGIIK i:1.000000
1 qid:167 #p:AT2G43180.1 s:AFTDAGADVLSVDSLVSR i:180091.000000
2 qid:167 #p:AT2G43180.1 s:EAISLEESLIR i:129511.000000
21 qid:167 #p:AT2G43180.1 s:MAALSFCSSSPPR i:1.000000
21 qid:167 #p:AT2G43180.1 s:SSFFPSSASSSFTQTVGELFANPFSVSR i:1.000000
21 qid:167 #p:AT2G43180.1 s:GAVNSTVVSDESGNAK i:1.000000
21 qid:167 #p:AT2G43180.1 s:LPSSPAK i:1.000000
21 qid:167 #p:AT2G43180.1 s:NIMQSPGVLQGPCCFDALSAK i:1.000000
21 qid:167 #p:AT2G43180.1 s:AGFPYCITSGFSISASR i:1.000000
21 qid:167 #p:AT2G43180.1 s:GLISYGEMVDQGQQITQSVSIPVIGDGGNGYGNAMNVK i:1.000000
21 qid:167 #p:AT2G43180.1 s:AGFAGIIINDEVCCENTK i:1.000000
21 qid:167 #p:AT2G43180.1 s:ECDSDIVIVAQTDSR i:1.000000
21 qid:167 #p:AT2G43180.1 s:AFCNVYPLVPK i:1.000000
21 qid:167 #p:AT2G43180.1 s:LANMLESGGK i:1.000000
21 qid:167 #p:AT2G43180.1 s:IPILNPLELEEIGYK i:1.000000
21 qid:167 #p:AT2G43180.1 s:LVAYPISLIGVSIQAMQDALLAIK i:1.000000
21 qid:167 #p:AT2G43180.1 s:IPPPGSMASLEEIGEILGFDTYEEEEK i:1.000000
21 qid:167 #p:AT2G43180.1 s:YATSSSDR i:1.000000
21 qid:167 #p:AT2G43180.1 s:EVSSSSVYR i:1.000000
21 qid:167 #p:AT2G43180.1 s:EDLIVEVITPEVYNEPR i:1.000000
21 qid:167 #p:AT2G43180.1 s:IPAGFLEGVTNIVPALGGVNLK i:1.000000
21 qid:167 #p:AT2G43180.1 s:QLMDDAADEVGGK i:1.000000
1 qid:168 #p:AT5G64040.2 s:AFTVQFGSCK i:819390001.000000
2 qid:168 #p:AT5G64040.2 s:FPENFTGCQDLAK i:601600001.000000
3 qid:168 #p:AT5G64040.2 s:LATSGANFAR i:154290001.000000
10 qid:168 #p:AT5G64040.2 s:MAAMNSSVLTCSYAIAGSGSVELNQK i:1.000000
10 qid:168 #p:AT5G64040.2 s:VGLVNSSVGFGQK i:1.000000
10 qid:168 #p:AT5G64040.2 s:QMIMPVIK i:1.000000
10 qid:168 #p:AT5G64040.2 s:VVGDDVDGSNGR i:1.000000
10 qid:168 #p:AT5G64040.2 s:SAMVFLAATLFSTAAVSASANAGVIDEYLER i:1.000000
10 qid:168 #p:AT5G64040.2 s:ILLWNAK i:1.000000
10 qid:168 #p:AT5G64040.2 s:TSTSVVPMFSGNGEELCLFSSILI i:1.000000
1 qid:169 #p:AT5G22830.1 s:AFVDTLMPR i:3081801.000000
2 qid:169 #p:AT5G22830.1 s:VQALLEVLPNR i:2949601.000000
3 qid:169 #p:AT5G22830.1 s:LTADILEELR i:2779701.000000
4 qid:169 #p:AT5G22830.1 s:SVDPSLFMTNSVPSLLVR i:2388801.000000
5 qid:169 #p:AT5G22830.1 s:SMNGGPSMPFELEAVESALISR i:1767301.000000
6 qid:169 #p:AT5G22830.1 s:EPVYEVVEVK i:671751.000000
7 qid:169 #p:AT5G22830.1 s:EMEDSIAVNLSSR i:642521.000000
8 qid:169 #p:AT5G22830.1 s:LIAEEEEEEIEMLLENYLQR i:636971.000000
9 qid:169 #p:AT5G22830.1 s:QMLLDLLEDPHEIR i:340051.000000
10 qid:169 #p:AT5G22830.1 s:IDSSSSSSSSDSTSLGIR i:335651.000000
23 qid:169 #p:AT5G22830.1 s:EHAILLNLGSLR i:1.000000
23 qid:169 #p:AT5G22830.1 s:MALTPIPSTFTSLFNFSDHSPYPSPSLHYLLPGSSPSFSLQLSALSR i:1.000000
23 qid:169 #p:AT5G22830.1 s:TPIYFEALK i:1.000000
23 qid:169 #p:AT5G22830.1 s:SPTTAEDFVGDYESLNVSDDDDGSDSNSSDGDNGGGR i:1.000000
23 qid:169 #p:AT5G22830.1 s:ATGAISTR i:1.000000
23 qid:169 #p:AT5G22830.1 s:SSGLRPR i:1.000000
23 qid:169 #p:AT5G22830.1 s:VLIFDYNR i:1.000000
23 qid:169 #p:AT5G22830.1 s:LMDIEPR i:1.000000
23 qid:169 #p:AT5G22830.1 s:LVELGSR i:1.000000
23 qid:169 #p:AT5G22830.1 s:GDDDLECTLPSDK i:1.000000
23 qid:169 #p:AT5G22830.1 s:CESCHGQAER i:1.000000
23 qid:169 #p:AT5G22830.1 s:FELLLQVGTFCVAVGALIAGIFGMNLR i:1.000000
23 qid:169 #p:AT5G22830.1 s:SYLEEQASAFWLTTGGIIIGAAVAFFLMYSYLSR i:1.000000
1 qid:170 #p:AT5G53490.3 s:AFVGNTIGQANGVYDKPLDLR i:15384001.000000
2 qid:170 #p:AT5G53490.3 s:GVNFTNAVIDR i:8786901.000000
3 qid:170 #p:AT5G53490.3 s:AYAVEASFK i:7920401.000000
4 qid:170 #p:AT5G53490.3 s:FCDYTNDQTNLK i:7133801.000000
5 qid:170 #p:AT5G53490.3 s:TLSAALMVGAK i:6131901.000000
6 qid:170 #p:AT5G53490.3 s:LPPLSTEPDR i:3363301.000000
7 qid:170 #p:AT5G53490.3 s:FDGADMTEVVMSK i:3325501.000000
8 qid:170 #p:AT5G53490.3 s:NTVLSGSTFEEANLEDVVFEDTIIGYIDLQK i:302251.000000
15 qid:170 #p:AT5G53490.3 s:MASLPVQFTR i:1.000000
15 qid:170 #p:AT5G53490.3 s:NQISSPFFSVNLR i:1.000000
15 qid:170 #p:AT5G53490.3 s:SLVTVHCSAK i:1.000000
15 qid:170 #p:AT5G53490.3 s:VVYVILICIMFSAGENR i:1.000000
15 qid:170 #p:AT5G53490.3 s:ENGEGVK i:1.000000
15 qid:170 #p:AT5G53490.3 s:ELGSIACAALCACTLTIASPVIAANQR i:1.000000
15 qid:170 #p:AT5G53490.3 s:NESINEEGR i:1.000000
1 qid:171 #p:AT2G28190.1 s:HAGDLGNINANADGVAETTIVDNQIPLTGPNSVVGR i:455801.000000
2 qid:171 #p:AT2G28190.1 s:LACGVIGLTPL i:146271.000000
11 qid:171 #p:AT2G28190.1 s:MAATNTILAFSSPSR i:1.000000
11 qid:171 #p:AT2G28190.1 s:LLIPPSSNPSTLR i:1.000000
11 qid:171 #p:AT2G28190.1 s:GVSLNNNNLHR i:1.000000
11 qid:171 #p:AT2G28190.1 s:LQSVSFAVK i:1.000000
11 qid:171 #p:AT2G28190.1 s:ALTVVSAAK i:1.000000
11 qid:171 #p:AT2G28190.1 s:GTSDVEGVVTLTQDDSGPTTVNVR i:1.000000
11 qid:171 #p:AT2G28190.1 s:ITGLTPGPHGFHLHEFGDTTNGCISTGPHFNPNNMTHGAPEDECR i:1.000000
11 qid:171 #p:AT2G28190.1 s:AFVVHELK i:1.000000
11 qid:171 #p:AT2G28190.1 s:GGHELSLTTGNAGGR i:1.000000
1 qid:172 #p:AT4G15110.1 s:AFVVISDPIIAR i:2955901.000000
2 qid:172 #p:AT4G15110.1 s:GVLAEILEPIMGK i:2822301.000000
3 qid:172 #p:AT4G15110.1 s:SPGALYPNEIIADFAFLPFGGGPR i:1651201.000000
4 qid:172 #p:AT4G15110.1 s:LIVVEVLR i:434411.000000
5 qid:172 #p:AT4G15110.1 s:GTDIFISVYNLHR i:350881.000000
6 qid:172 #p:AT4G15110.1 s:AQAEIDAVLGQGPPTYESMK i:340771.000000
28 qid:172 #p:AT4G15110.1 s:MVAAMAFPAAATYPTHFQGGALHLGR i:1.000000
28 qid:172 #p:AT4G15110.1 s:TDHCLFGFYPQTISSVNSR i:1.000000
28 qid:172 #p:AT4G15110.1 s:CQSTEPK i:1.000000
28 qid:172 #p:AT4G15110.1 s:TNGNILDNASNLLTNFLSGGSLGSMPTAEGSVSDLFGKPLFLSLYDWFLEHGGIYK i:1.000000
28 qid:172 #p:AT4G15110.1 s:ENAFSYDK i:1.000000
28 qid:172 #p:AT4G15110.1 s:GLIPADLDTWK i:1.000000
28 qid:172 #p:AT4G15110.1 s:AITPAFHK i:1.000000
28 qid:172 #p:AT4G15110.1 s:LYLEAMVK i:1.000000
28 qid:172 #p:AT4G15110.1 s:VFSDCSEK i:1.000000
28 qid:172 #p:AT4G15110.1 s:ETSSGEDTIELDLEAEFSSLALDIIGLSVFNYDFGSVTK i:1.000000
28 qid:172 #p:AT4G15110.1 s:AVYGTLFEAEHR i:1.000000
28 qid:172 #p:AT4G15110.1 s:STFYFPYWNFPPAR i:1.000000
28 qid:172 #p:AT4G15110.1 s:IINDCLDGLIQNAK i:1.000000
28 qid:172 #p:AT4G15110.1 s:QETDVEK i:1.000000
28 qid:172 #p:AT4G15110.1 s:GVDIDDR i:1.000000
28 qid:172 #p:AT4G15110.1 s:DDLMTMLIAGHETTAAVLTWAVFLLSQNPEK i:1.000000
28 qid:172 #p:AT4G15110.1 s:LFPQPPLLIR i:1.000000
28 qid:172 #p:AT4G15110.1 s:TLKPETLPGGHK i:1.000000
28 qid:172 #p:AT4G15110.1 s:SPYFWDNPHDFEPER i:1.000000
28 qid:172 #p:AT4G15110.1 s:ESNGIEGWAGFDPSR i:1.000000
28 qid:172 #p:AT4G15110.1 s:CIGDQFALMESTVALAMLFQK i:1.000000
28 qid:172 #p:AT4G15110.1 s:GTPESVELVSGATIHAK i:1.000000
1 qid:173 #p:AT3G26060.2 s:AGAEVIGISGDDSASHK i:25468001.000000
2 qid:173 #p:AT3G26060.2 s:GQAAPDFTLK i:19135001.000000
3 qid:173 #p:AT3G26060.2 s:NGVVQLIYNNQFQPEK i:17636001.000000
4 qid:173 #p:AT3G26060.2 s:GKPVVLYFYPADETPGCTK i:7556101.000000
5 qid:173 #p:AT3G26060.2 s:LPYTLLSDEGNK i:2068001.000000
6 qid:173 #p:AT3G26060.2 s:DWGVPGDLFGALPGR i:1679901.000000
12 qid:173 #p:AT3G26060.2 s:MAASSSSFTLCNHTTLR i:1.000000
12 qid:173 #p:AT3G26060.2 s:TQFSVPTK i:1.000000
12 qid:173 #p:AT3G26060.2 s:SSESNFFGSTLTHSSYISPVSSSSLK i:1.000000
12 qid:173 #p:AT3G26060.2 s:DQNGKPVSLK i:1.000000
12 qid:173 #p:AT3G26060.2 s:QTYVLDK i:1.000000
12 qid:173 #p:AT3G26060.2 s:HIDETLK i:1.000000
1 qid:174 #p:AT5G09660.4 s:LLGVTTLDVAR i:3519001.000000
2 qid:174 #p:AT5G09660.4 s:ANTFVAEVLGLDPR i:3470301.000000
3 qid:174 #p:AT5G09660.4 s:AGAGSATLSMAYAAAK i:2049401.000000
4 qid:174 #p:AT5G09660.4 s:VAILGAAGGIGQSLSLLMK i:999401.000000
20 qid:174 #p:AT5G09660.4 s:ISAHLTPQMEAK i:1.000000
20 qid:174 #p:AT5G09660.4 s:GGNPGFK i:1.000000
20 qid:174 #p:AT5G09660.4 s:MNPLVSLLHLYDVVNAPGVTADVSHMDTGAVVR i:1.000000
20 qid:174 #p:AT5G09660.4 s:QLEDALTGMDLVIIPAGIPR i:1.000000
20 qid:174 #p:AT5G09660.4 s:INAGIVK i:1.000000
20 qid:174 #p:AT5G09660.4 s:TLCEGVAK i:1.000000
20 qid:174 #p:AT5G09660.4 s:CCPNAIVNLISNPVNSTVPIAAEVFK i:1.000000
20 qid:174 #p:AT5G09660.4 s:AGTYDPK i:1.000000
20 qid:174 #p:AT5G09660.4 s:EVDVPVVGGHAGVTILPLLSQVKPPSSFTPQEIEYLTNR i:1.000000
20 qid:174 #p:AT5G09660.4 s:FADACLR i:1.000000
20 qid:174 #p:AT5G09660.4 s:GDANVVECSFVASQVNLENSFTLFHCFNGFNLK i:1.000000
20 qid:174 #p:AT5G09660.4 s:WQLTTGDR i:1.000000
20 qid:174 #p:AT5G09660.4 s:ISFLCNK i:1.000000
20 qid:174 #p:AT5G09660.4 s:SAPWPYR i:1.000000
20 qid:174 #p:AT5G09660.4 s:GSVSAWTLK i:1.000000
20 qid:174 #p:AT5G09660.4 s:DWSGESK i:1.000000
1 qid:175 #p:AT3G47520.1 s:TKPSVNFTDEEIQELTVR i:12676001.000000
2 qid:175 #p:AT3G47520.1 s:DDLFNINANIVK i:7663201.000000
3 qid:175 #p:AT3G47520.1 s:VAVLGAAGGIGQPLSLLIK i:4569801.000000
4 qid:175 #p:AT3G47520.1 s:DVNVVVIPAGVPR i:4178501.000000
5 qid:175 #p:AT3G47520.1 s:AGAGSATLSMAYAAAR i:3921101.000000
6 qid:175 #p:AT3G47520.1 s:MSPLVSTLHLYDIANVK i:3517101.000000
7 qid:175 #p:AT3G47520.1 s:IQNAGTEVVDAK i:3064301.000000
8 qid:175 #p:AT3G47520.1 s:GVAFANKPAAAAAN i:2733001.000000
9 qid:175 #p:AT3G47520.1 s:NGLEAVIESDLQGLTEYEQK i:2484601.000000
10 qid:175 #p:AT3G47520.1 s:DFTGPSELADCLK i:1161701.000000
11 qid:175 #p:AT3G47520.1 s:ALDGDGDVYECSFVESTLTDLPFFASR i:463461.000000
20 qid:175 #p:AT3G47520.1 s:MATATSASLFSTVSSSYSK i:1.000000
20 qid:175 #p:AT3G47520.1 s:ASSIPHSR i:1.000000
20 qid:175 #p:AT3G47520.1 s:FNSVPSFTGLK i:1.000000
20 qid:175 #p:AT3G47520.1 s:STSLISGSDSSSLAK i:1.000000
20 qid:175 #p:AT3G47520.1 s:GVAADLSHCNTPSQVR i:1.000000
20 qid:175 #p:AT3G47520.1 s:TLVEAVAENCPNAFIHIISNPVNSTVPIAAEVLK i:1.000000
20 qid:175 #p:AT3G47520.1 s:ANTFVSQK i:1.000000
20 qid:175 #p:AT3G47520.1 s:LIDVDVPVIGGHAGITILPLLSK i:1.000000
20 qid:175 #p:AT3G47520.1 s:FVESSLR i:1.000000
1 qid:176 #p:AT1G06950.1 s:LSNSLVQAVALLR i:23218001.000000
2 qid:176 #p:AT1G06950.1 s:GVGPISLIGDESDFER i:21936001.000000
3 qid:176 #p:AT1G06950.1 s:ELTGLQPIVEK i:19307001.000000
4 qid:176 #p:AT1G06950.1 s:MANAIETAVNQGR i:16393001.000000
5 qid:176 #p:AT1G06950.1 s:LSDELAEDLFR i:16210001.000000
6 qid:176 #p:AT1G06950.1 s:SLASVVEELEK i:16146001.000000
7 qid:176 #p:AT1G06950.1 s:VLEFNNLLVSLK i:15757001.000000
8 qid:176 #p:AT1G06950.1 s:LANAVSSGDLEAQDSK i:15471001.000000
9 qid:176 #p:AT1G06950.1 s:EAEAISVDVTSK i:15045001.000000
10 qid:176 #p:AT1G06950.1 s:DINVENLVDLR i:14570001.000000
11 qid:176 #p:AT1G06950.1 s:VTDAQVEIAIR i:14189001.000000
12 qid:176 #p:AT1G06950.1 s:LQYLLGIDDSTATALR i:12016001.000000
13 qid:176 #p:AT1G06950.1 s:IPFGAQITTK i:11540001.000000
14 qid:176 #p:AT1G06950.1 s:AYVTDALSGGR i:11356001.000000
15 qid:176 #p:AT1G06950.1 s:VVVENISSALSILK i:10835001.000000
16 qid:176 #p:AT1G06950.1 s:QQAEVILADGQLTK i:10704001.000000
17 qid:176 #p:AT1G06950.1 s:LVAMSQLR i:10502001.000000
18 qid:176 #p:AT1G06950.1 s:DAISSGVDGYDAETR i:10484001.000000
19 qid:176 #p:AT1G06950.1 s:EIVNIHVGLAEQAFR i:8888601.000000
20 qid:176 #p:AT1G06950.1 s:NALGIDEPDAAAMHMEIGR i:7333501.000000
21 qid:176 #p:AT1G06950.1 s:TVSDIFSSGTGEFDETEVYQTIPSDLSIDVEK i:5039401.000000
22 qid:176 #p:AT1G06950.1 s:QVGLPQPQAEK i:4851201.000000
23 qid:176 #p:AT1G06950.1 s:AGAIHEEIYR i:4446701.000000
24 qid:176 #p:AT1G06950.1 s:YVTSVLPTEGQSLK i:4435201.000000
25 qid:176 #p:AT1G06950.1 s:GVVLSLNDLLACDK i:4203901.000000
26 qid:176 #p:AT1G06950.1 s:AVPAEPMSWEVSEELSDLYAIYSK i:4143501.000000
27 qid:176 #p:AT1G06950.1 s:LQQCVTDGELSDDNVAALLR i:4107401.000000
28 qid:176 #p:AT1G06950.1 s:VFTNYIR i:3676401.000000
29 qid:176 #p:AT1G06950.1 s:LATSAVVLAASLATGYGLGLR i:3430001.000000
30 qid:176 #p:AT1G06950.1 s:EMEDGALSSAAEEGNFVF i:2627901.000000
31 qid:176 #p:AT1G06950.1 s:EANVSLDSMIAVSLR i:2618101.000000
32 qid:176 #p:AT1G06950.1 s:VEQLDELQK i:2517301.000000
33 qid:176 #p:AT1G06950.1 s:VMLCIPQQTVDTAHAEICGTIFEK i:2513701.000000
34 qid:176 #p:AT1G06950.1 s:MIAFNTLVVTEMVADIK i:2380501.000000
35 qid:176 #p:AT1G06950.1 s:VVHDLAQSR i:1711901.000000
36 qid:176 #p:AT1G06950.1 s:LCEELHFDAQK i:1706801.000000
37 qid:176 #p:AT1G06950.1 s:MGKPGQTEITLK i:1658501.000000
38 qid:176 #p:AT1G06950.1 s:TYLLYCVTGEVTR i:1520201.000000
39 qid:176 #p:AT1G06950.1 s:GDEAFQAEICDIYCR i:630451.000000
40 qid:176 #p:AT1G06950.1 s:NILGLGK i:575791.000000
41 qid:176 #p:AT1G06950.1 s:PGQTEITLK i:314801.000000
42 qid:176 #p:AT1G06950.1 s:SHSEADQFAR i:145341.000000
54 qid:176 #p:AT1G06950.1 s:MNPSLVTAINAPISPSPR i:1.000000
54 qid:176 #p:AT1G06950.1 s:SPLLSHFLPTLPHR i:1.000000
54 qid:176 #p:AT1G06950.1 s:SSAASSDQLSVSTQAK i:1.000000
54 qid:176 #p:AT1G06950.1 s:NPGIHGNK i:1.000000
54 qid:176 #p:AT1G06950.1 s:NIAFGGAAVAGAAGGAVVYALNSAVPEVAAISLHNYVAEFEDPASVTK i:1.000000
54 qid:176 #p:AT1G06950.1 s:EGDAEQR i:1.000000
54 qid:176 #p:AT1G06950.1 s:LVYVSALVFGDASSFLLPWK i:1.000000
54 qid:176 #p:AT1G06950.1 s:ETAMSIASK i:1.000000
54 qid:176 #p:AT1G06950.1 s:APEEDPVQEK i:1.000000
54 qid:176 #p:AT1G06950.1 s:EEDDEDEEWGSLESLR i:1.000000
54 qid:176 #p:AT1G06950.1 s:DDSEYLLLNQLGGILGLSSK i:1.000000
54 qid:176 #p:AT1G06950.1 s:SDPKPAPEK i:1.000000
1 qid:177 #p:AT2G28605.1 s:SLDQFGSPQFVADK i:1069901.000000
2 qid:177 #p:AT2G28605.1 s:AGANALFEELNNGSNNIGVVVSPVR i:558991.000000
3 qid:177 #p:AT2G28605.1 s:AGLGQQVYEFEYK i:376771.000000
4 qid:177 #p:AT2G28605.1 s:MSLEQVLHSFDALPLT i:352691.000000
5 qid:177 #p:AT2G28605.1 s:YTDSNNGFTLLIPSSYTK i:78324.000000
13 qid:177 #p:AT2G28605.1 s:MWSQSFLGSAPK i:1.000000
13 qid:177 #p:AT2G28605.1 s:LCLFSSSLPPFSHHK i:1.000000
13 qid:177 #p:AT2G28605.1 s:FFCFAQNPSSTVSINLSK i:1.000000
13 qid:177 #p:AT2G28605.1 s:HLNLSILTLFFNGFLLDNK i:1.000000
13 qid:177 #p:AT2G28605.1 s:SMEELQR i:1.000000
13 qid:177 #p:AT2G28605.1 s:EAEVVSVGER i:1.000000
13 qid:177 #p:AT2G28605.1 s:VFSAAFVSSNK i:1.000000
13 qid:177 #p:AT2G28605.1 s:LYLLNVVHSDKPENPLDSSTR i:1.000000
1 qid:178 #p:AT4G04850.2 s:LLTGFGVMSDDVSFLSK i:3109301.000000
2 qid:178 #p:AT4G04850.2 s:AGATDAILENAETSLQLGSK i:2679401.000000
3 qid:178 #p:AT4G04850.2 s:LGFPILYGDGSRPSVLQSAGVSSPK i:2353701.000000
4 qid:178 #p:AT4G04850.2 s:ALGGLGILSLGGK i:2229201.000000
5 qid:178 #p:AT4G04850.2 s:ASDINVVSAATQK i:2074001.000000
6 qid:178 #p:AT4G04850.2 s:DSMEIQAQEEITASETNAGLKPMQMK i:1116701.000000
7 qid:178 #p:AT4G04850.2 s:VGLTIQESVR i:385061.000000
8 qid:178 #p:AT4G04850.2 s:IFEVVAETR i:360311.000000
9 qid:178 #p:AT4G04850.2 s:AQDLPHLLELK i:343901.000000
10 qid:178 #p:AT4G04850.2 s:TQIEADIRPFR i:232151.000000
11 qid:178 #p:AT4G04850.2 s:PSVLQSAGVSSPK i:78318.000000
12 qid:178 #p:AT4G04850.2 s:LGFPILYGDGSR i:76286.000000
39 qid:178 #p:AT4G04850.2 s:MAISTMLGSISCCPSPK i:1.000000
39 qid:178 #p:AT4G04850.2 s:HCVFTVK i:1.000000
39 qid:178 #p:AT4G04850.2 s:SSVPVYSEGVNDGIK i:1.000000
39 qid:178 #p:AT4G04850.2 s:LHSFGNLVK i:1.000000
39 qid:178 #p:AT4G04850.2 s:VFLDTSK i:1.000000
39 qid:178 #p:AT4G04850.2 s:WSESSGR i:1.000000
39 qid:178 #p:AT4G04850.2 s:VETYAGVDVASAVDVINDLGFDTLTFLMVTVIIVPAFR i:1.000000
39 qid:178 #p:AT4G04850.2 s:ASPILGFFFAGVVLNQFGLIR i:1.000000
39 qid:178 #p:AT4G04850.2 s:VLSEWGILFLLFEMGLELSLAR i:1.000000
39 qid:178 #p:AT4G04850.2 s:FAFGMGLTQVLLCTAAFTAFELPPNGAIGTK i:1.000000
39 qid:178 #p:AT4G04850.2 s:ILEFLFHSRPDLVNIR i:1.000000
39 qid:178 #p:AT4G04850.2 s:SIDEAVVIGAALSLSSSAFVLQLLAEK i:1.000000
39 qid:178 #p:AT4G04850.2 s:FGSATLGILLLQDIAVVPLLVILPVLESQDIGGESIWPMLAK i:1.000000
39 qid:178 #p:AT4G04850.2 s:SSEAFVALCLLTVAGTSLVTQWLGFSDTLGAFLAGALLAETNFR i:1.000000
39 qid:178 #p:AT4G04850.2 s:GLLLGLFFVTTGTSIDMEVLFR i:1.000000
39 qid:178 #p:AT4G04850.2 s:EWPNVLSLLGGLIVIK i:1.000000
39 qid:178 #p:AT4G04850.2 s:TLIITAIGPR i:1.000000
39 qid:178 #p:AT4G04850.2 s:VGFLLSQGGEFAFVVFSLANR i:1.000000
39 qid:178 #p:AT4G04850.2 s:LGVLPNELNK i:1.000000
39 qid:178 #p:AT4G04850.2 s:LLIIVVVLSMALTPYLNQLGR i:1.000000
39 qid:178 #p:AT4G04850.2 s:AADFLDER i:1.000000
39 qid:178 #p:AT4G04850.2 s:IGEDVNFDVSESIVIIGFGQMGQVLANFLSTPLVSDSDLVGWPYIGFDLNPAVVK i:1.000000
39 qid:178 #p:AT4G04850.2 s:AIMIMYK i:1.000000
39 qid:178 #p:AT4G04850.2 s:TTEAVQR i:1.000000
39 qid:178 #p:AT4G04850.2 s:LAFPGSPIYAR i:1.000000
39 qid:178 #p:AT4G04850.2 s:QVQLMKPMQMK i:1.000000
39 qid:178 #p:AT4G04850.2 s:ASDSNSDSAAEILQETAGLSQPPEIDDSSVNIDNGFVGK i:1.000000
1 qid:179 #p:AT3G04260.1 s:ELGAGQRPLPETMIALVR i:2291001.000000
2 qid:179 #p:AT3G04260.1 s:NFEGGTVILHNAGNFEDPLSLYLR i:1135501.000000
3 qid:179 #p:AT3G04260.1 s:ETTESVVTGESEK i:1062201.000000
4 qid:179 #p:AT3G04260.1 s:DTSGVSEVIYDMIAAGLSPGPR i:749391.000000
5 qid:179 #p:AT3G04260.1 s:YIEEGGLTGER i:720971.000000
6 qid:179 #p:AT3G04260.1 s:FLGEGLIETSVESK i:528861.000000
7 qid:179 #p:AT3G04260.1 s:GPALNLLKPK i:248541.000000
8 qid:179 #p:AT3G04260.1 s:AGDHSNALDISYEMEAAGR i:229041.000000
9 qid:179 #p:AT3G04260.1 s:LTFMDELMER i:192011.000000
10 qid:179 #p:AT3G04260.1 s:VIELGGIPTIGDCAVILR i:103631.000000
11 qid:179 #p:AT3G04260.1 s:TLVSSWIEPLQEEAELGYEIDYLAR i:92863.000000
12 qid:179 #p:AT3G04260.1 s:IVELIDALDAMR i:80477.000000
43 qid:179 #p:AT3G04260.1 s:MSLLFLNPPFPSNSIHPIPR i:1.000000
43 qid:179 #p:AT3G04260.1 s:AAGISSIR i:1.000000
43 qid:179 #p:AT3G04260.1 s:CSISAPEK i:1.000000
43 qid:179 #p:AT3G04260.1 s:GDGAENDDSLSFGSGEAVSALER i:1.000000
43 qid:179 #p:AT3G04260.1 s:SFHGLVVAHALNGDEQGAMHSLR i:1.000000
43 qid:179 #p:AT3G04260.1 s:GLEILAAMEK i:1.000000
43 qid:179 #p:AT3G04260.1 s:QAWLILVEELMR i:1.000000
43 qid:179 #p:AT3G04260.1 s:INHLEDANK i:1.000000
43 qid:179 #p:AT3G04260.1 s:ATDQLYDLMIEEDCK i:1.000000
43 qid:179 #p:AT3G04260.1 s:MATTFHFNCLLSVQATCGIPEVAYATFENMEYGEVFMKPDTETYNWVIQAYTR i:1.000000
43 qid:179 #p:AT3G04260.1 s:VQDVAELLGMMVEDHK i:1.000000
43 qid:179 #p:AT3G04260.1 s:TYALLVECFTK i:1.000000
43 qid:179 #p:AT3G04260.1 s:DNQPIPPR i:1.000000
43 qid:179 #p:AT3G04260.1 s:TPLDPDASGFIYSNPIETSFK i:1.000000
43 qid:179 #p:AT3G04260.1 s:TLQSEGLPVLGDASESDYMR i:1.000000
43 qid:179 #p:AT3G04260.1 s:MVVSELK i:1.000000
43 qid:179 #p:AT3G04260.1 s:EELEAQGLPIDGTR i:1.000000
43 qid:179 #p:AT3G04260.1 s:GRPLWVPPIEEEEEEVDEEVDDLICR i:1.000000
43 qid:179 #p:AT3G04260.1 s:LHEGDTEFWK i:1.000000
43 qid:179 #p:AT3G04260.1 s:AIEDISK i:1.000000
43 qid:179 #p:AT3G04260.1 s:EADNEEDDDEEEQEGDEDDDENEEEEVVVPETENR i:1.000000
43 qid:179 #p:AT3G04260.1 s:AEGEDLVK i:1.000000
43 qid:179 #p:AT3G04260.1 s:HLQMIGVQLLK i:1.000000
43 qid:179 #p:AT3G04260.1 s:ESDEANR i:1.000000
43 qid:179 #p:AT3G04260.1 s:MTLEDDADEDWFPEEPFEAFK i:1.000000
43 qid:179 #p:AT3G04260.1 s:VFDVADMYTIADVWGWTWEK i:1.000000
43 qid:179 #p:AT3G04260.1 s:WSQEWEVELAIVLMTK i:1.000000
43 qid:179 #p:AT3G04260.1 s:APMPSAFLK i:1.000000
43 qid:179 #p:AT3G04260.1 s:ILQTTHSLGYSFGSPLYDEIITLCLDLGELDAAIAIVADMETTGITVPDQTLDK i:1.000000
43 qid:179 #p:AT3G04260.1 s:QSNESPR i:1.000000
43 qid:179 #p:AT3G04260.1 s:SEPEEPASTVSS i:1.000000
1 qid:180 #p:AT1G18170.1 s:GQVQGTGQVFVDTFGTK i:10935001.000000
2 qid:180 #p:AT1G18170.1 s:IEVSQEVANTR i:10153001.000000
3 qid:180 #p:AT1G18170.1 s:AGDLVVIDLK i:9391001.000000
4 qid:180 #p:AT1G18170.1 s:NVETTDWVASSLTR i:2617401.000000
5 qid:180 #p:AT1G18170.1 s:VIVPPSLGFGVDGAELESGLQIPPNASLEYIVEIDR i:2242201.000000
6 qid:180 #p:AT1G18170.1 s:GLCEGIDYVLR i:2072901.000000
12 qid:180 #p:AT1G18170.1 s:MANLFTATAPFLSLSKPFTK i:1.000000
12 qid:180 #p:AT1G18170.1 s:TASYHQCYASSSNPPEPESSSPPPPPPPPQPLASQQK i:1.000000
12 qid:180 #p:AT1G18170.1 s:FGIGAGLAWAGFLAFGVISEQIK i:1.000000
12 qid:180 #p:AT1G18170.1 s:EIVLPNGIR i:1.000000
12 qid:180 #p:AT1G18170.1 s:VGGGATPR i:1.000000
12 qid:180 #p:AT1G18170.1 s:MKPLALVVGSKPYSK i:1.000000
1 qid:181 #p:AT5G03910.1 s:LFDLTSLESK i:1271401.000000
2 qid:181 #p:AT5G03910.1 s:NLPEGYNTGVGPR i:1034601.000000
3 qid:181 #p:AT5G03910.1 s:AGETVALVGPSGGGK i:915161.000000
4 qid:181 #p:AT5G03910.1 s:LYEPSSGSIIIDK i:575001.000000
5 qid:181 #p:AT5G03910.1 s:YDENMLPVLDGLNLHIK i:302231.000000
6 qid:181 #p:AT5G03910.1 s:AQIASAQLSTYLNEVLPAILFVK i:234491.000000
7 qid:181 #p:AT5G03910.1 s:TANADEFIR i:230781.000000
8 qid:181 #p:AT5G03910.1 s:ANNAEISESVR i:207721.000000
9 qid:181 #p:AT5G03910.1 s:VAGEVELCDISFK i:175551.000000
10 qid:181 #p:AT5G03910.1 s:LGSFTSNLNANAASLTK i:163871.000000
11 qid:181 #p:AT5G03910.1 s:HVGLVSQDTTLFSGTIADNIGYR i:87505.000000
31 qid:181 #p:AT5G03910.1 s:MSFLLLTPPPCLLIPPPPLSHR i:1.000000
31 qid:181 #p:AT5G03910.1 s:SSSLFLK i:1.000000
31 qid:181 #p:AT5G03910.1 s:HPFQPSPRPLSFCKPSALR i:1.000000
31 qid:181 #p:AT5G03910.1 s:ANTTVNSLK i:1.000000
31 qid:181 #p:AT5G03910.1 s:ALETIKPYLQSESK i:1.000000
31 qid:181 #p:AT5G03910.1 s:TVLLGWLCSCVSVVSLSQIVPR i:1.000000
31 qid:181 #p:AT5G03910.1 s:GECLVLAGLVLAK i:1.000000
31 qid:181 #p:AT5G03910.1 s:VVAYYLQQAFLWEAALNTVYK i:1.000000
31 qid:181 #p:AT5G03910.1 s:ELEFFEGGNGISSGDIAYR i:1.000000
31 qid:181 #p:AT5G03910.1 s:ITAEASEVADTIYALLNTVVPSAIQISVMTAHMIVASPALTLVSAMVIPSVALLIAYLGDR i:1.000000
31 qid:181 #p:AT5G03910.1 s:SLIPQIVQVMYLGSLSIFCVGAVILAGSSLSSSAIVSFVASLAFLIDPVQDLGK i:1.000000
31 qid:181 #p:AT5G03910.1 s:QGEPAIER i:1.000000
31 qid:181 #p:AT5G03910.1 s:VIERPEAIQLEK i:1.000000
31 qid:181 #p:AT5G03910.1 s:DLTTGIDMK i:1.000000
31 qid:181 #p:AT5G03910.1 s:GSSLSGGQK i:1.000000
31 qid:181 #p:AT5G03910.1 s:SSILILDEATSALDSLSELLVR i:1.000000
31 qid:181 #p:AT5G03910.1 s:VMQDHTVIVIAHR i:1.000000
31 qid:181 #p:AT5G03910.1 s:LETVMMAQR i:1.000000
31 qid:181 #p:AT5G03910.1 s:SSLLSTHK i:1.000000
31 qid:181 #p:AT5G03910.1 s:DSLTSAGLVI i:1.000000
1 qid:182 #p:AT2G17265.1 s:AGEVSISEITGTTTK i:339791.000000
2 qid:182 #p:AT2G17265.1 s:GLPLGSGLGSSAASAAAAAVAVNEIFGR i:159221.000000
20 qid:182 #p:AT2G17265.1 s:MASLCFQSPSKPISYFQPK i:1.000000
20 qid:182 #p:AT2G17265.1 s:SNPSPPLFAK i:1.000000
20 qid:182 #p:AT2G17265.1 s:ASVQTLVAVEPEPVFVSVK i:1.000000
20 qid:182 #p:AT2G17265.1 s:TFAPATVANLGPGFDFLGCAVDGLGDHVTLR i:1.000000
20 qid:182 #p:AT2G17265.1 s:LSTNPLR i:1.000000
20 qid:182 #p:AT2G17265.1 s:NCAGIAAIATMK i:1.000000
20 qid:182 #p:AT2G17265.1 s:SVGLSLDLHK i:1.000000
20 qid:182 #p:AT2G17265.1 s:LGSDQLVLAGLESEAK i:1.000000
20 qid:182 #p:AT2G17265.1 s:VSGYHADNIAPAIMGGFVLIR i:1.000000
20 qid:182 #p:AT2G17265.1 s:NYEPLDLKPLR i:1.000000
20 qid:182 #p:AT2G17265.1 s:DLFFVLVSPDFEAPTK i:1.000000
20 qid:182 #p:AT2G17265.1 s:AALPTEIPMVHHVWNSSQAAALVAAVLEGDAVMLGK i:1.000000
20 qid:182 #p:AT2G17265.1 s:APLIPGMEAVK i:1.000000
20 qid:182 #p:AT2G17265.1 s:AALEAGAFGCTISGAGPTAVAVIDSEEK i:1.000000
20 qid:182 #p:AT2G17265.1 s:GQVIGEK i:1.000000
20 qid:182 #p:AT2G17265.1 s:MVEAFWK i:1.000000
20 qid:182 #p:AT2G17265.1 s:LDNVGAR i:1.000000
20 qid:182 #p:AT2G17265.1 s:LVNSVSR i:1.000000
1 qid:183 #p:AT4G01690.1 s:NLGDEVFER i:18797001.000000
2 qid:183 #p:AT4G01690.1 s:SEGELVEAVDR i:17948001.000000
3 qid:183 #p:AT4G01690.1 s:LEQNGGSIIGGTFK i:17920001.000000
4 qid:183 #p:AT4G01690.1 s:TQGVETLGTIYSSSLFPNR i:17127001.000000
5 qid:183 #p:AT4G01690.1 s:LTDLPFFDLMSIGGK i:15352001.000000
6 qid:183 #p:AT4G01690.1 s:LYYPPVAAVSISYPK i:13967001.000000
7 qid:183 #p:AT4G01690.1 s:ILLLNYIGGSTNTGILSK i:11291001.000000
8 qid:183 #p:AT4G01690.1 s:LESGGYNLTYETPDGLVSVQSK i:10480001.000000
9 qid:183 #p:AT4G01690.1 s:VWPQAIPQFLVGHFDILDTAK i:9245801.000000
10 qid:183 #p:AT4G01690.1 s:SSLTSSGYEGLFLGGNYVAGVALGR i:8650501.000000
11 qid:183 #p:AT4G01690.1 s:HPDAAPNLIVTEAK i:8606101.000000
12 qid:183 #p:AT4G01690.1 s:TECLIDGELK i:4805501.000000
13 qid:183 #p:AT4G01690.1 s:LPKPQGQTVGSFR i:4283101.000000
14 qid:183 #p:AT4G01690.1 s:EESVEEFVR i:4271701.000000
15 qid:183 #p:AT4G01690.1 s:LIEPFCSGVYAGDPSK i:4152001.000000
16 qid:183 #p:AT4G01690.1 s:AGFGALGIR i:3673201.000000
17 qid:183 #p:AT4G01690.1 s:AGFGALGIRPSPPGR i:3266301.000000
18 qid:183 #p:AT4G01690.1 s:VGGNIITR i:2217201.000000
19 qid:183 #p:AT4G01690.1 s:GFGQLHPR i:1307601.000000
20 qid:183 #p:AT4G01690.1 s:DDLVLGDPTAPR i:925501.000000
21 qid:183 #p:AT4G01690.1 s:MLPEAISAR i:470881.000000
22 qid:183 #p:AT4G01690.1 s:SVVMTVPSHVASGLLR i:297901.000000
23 qid:183 #p:AT4G01690.1 s:IEGGGGTTITTDCVIVGGGISGLCIAQALATK i:249581.000000
24 qid:183 #p:AT4G01690.1 s:SVVMTVPSHVASGLLRPLSESAANALSK i:172121.000000
25 qid:183 #p:AT4G01690.1 s:FVLWNGK i:104451.000000
26 qid:183 #p:AT4G01690.1 s:MLIKPNSTDPLK i:89585.000000
34 qid:183 #p:AT4G01690.1 s:PLSESAANALSK i:1.000000
34 qid:183 #p:AT4G01690.1 s:PQGQTVGSFR i:1.000000
34 qid:183 #p:AT4G01690.1 s:MELSLLRPTTQSLLPSFSKPNLR i:1.000000
34 qid:183 #p:AT4G01690.1 s:LNVYKPLR i:1.000000
34 qid:183 #p:AT4G01690.1 s:CSVAGGPTVGSSK i:1.000000
34 qid:183 #p:AT4G01690.1 s:EENGFLWEEGPNSFQPSDPMLTMVVDSGLK i:1.000000
34 qid:183 #p:AT4G01690.1 s:LRPVPSK i:1.000000
34 qid:183 #p:AT4G01690.1 s:CVEGAYETAIEVNNFMSR i:1.000000
1 qid:184 #p:AT1G31180.1 s:MIEDAVVDALNK i:414781.000000
2 qid:184 #p:AT1G31180.1 s:YNITLLPGDGIGPEVISVAK i:391911.000000
3 qid:184 #p:AT1G31180.1 s:GITINENGEEVGFNTEIYAAHEIDR i:95641.000000
4 qid:184 #p:AT1G31180.1 s:AGFLQGLEFDFQEMPFGGAALDLVGVPLPEETSTAAK i:89570.000000
15 qid:184 #p:AT1G31180.1 s:MAAFLQTNIR i:1.000000
15 qid:184 #p:AT1G31180.1 s:LEIIPGR i:1.000000
15 qid:184 #p:AT1G31180.1 s:YSSLTDHK i:1.000000
15 qid:184 #p:AT1G31180.1 s:CAAASPVK i:1.000000
15 qid:184 #p:AT1G31180.1 s:QSDAILLGAIGGYK i:1.000000
15 qid:184 #p:AT1G31180.1 s:HLRPEMGLLNIR i:1.000000
15 qid:184 #p:AT1G31180.1 s:DLNVFANLRPATVLPQLVDASTLK i:1.000000
15 qid:184 #p:AT1G31180.1 s:EVAQGVDMMIVR i:1.000000
15 qid:184 #p:AT1G31180.1 s:ANVLDASILWR i:1.000000
15 qid:184 #p:AT1G31180.1 s:QFDTIVTNNIFGDILSDEASMITGSIGMLPSASLGESGPGLFEPIHGSAPDIAGQDK i:1.000000
15 qid:184 #p:AT1G31180.1 s:TGDIYSPGNK i:1.000000
1 qid:185 #p:AT1G09340.1 s:DLATAFLNVLGNEK i:78027001.000000
2 qid:185 #p:AT1G09340.1 s:EAEEVEPILEALPK i:50630001.000000
3 qid:185 #p:AT1G09340.1 s:EIFNISGEK i:48558001.000000
4 qid:185 #p:AT1G09340.1 s:AGGFPEPEIVHYNPK i:43085001.000000
5 qid:185 #p:AT1G09340.1 s:SSLSAEGFDVVYDINGR i:41914001.000000
6 qid:185 #p:AT1G09340.1 s:DQHFFASVEK i:33985001.000000
7 qid:185 #p:AT1G09340.1 s:LETESLLQSK i:28914001.000000
8 qid:185 #p:AT1G09340.1 s:SDILPHCEEDAVDPK i:25967001.000000
9 qid:185 #p:AT1G09340.1 s:EADFTTDDMILSK i:23189001.000000
10 qid:185 #p:AT1G09340.1 s:QLPGESDQDFADFSSK i:22624001.000000
11 qid:185 #p:AT1G09340.1 s:EGHQVTLFTR i:16354001.000000
12 qid:185 #p:AT1G09340.1 s:YVTFDGLAK i:12452001.000000
13 qid:185 #p:AT1G09340.1 s:FIGLFLSR i:9869501.000000
14 qid:185 #p:AT1G09340.1 s:ILIMGGTR i:8985201.000000
15 qid:185 #p:AT1G09340.1 s:LEQYIYCSSAGVYLK i:7604201.000000
16 qid:185 #p:AT1G09340.1 s:PIPVPNSGIQISQLGHVK i:4127901.000000
17 qid:185 #p:AT1G09340.1 s:PVYIYGPLNYNPVEEWFFHR i:3028101.000000
18 qid:185 #p:AT1G09340.1 s:GVNWTSIR i:1096301.000000
19 qid:185 #p:AT1G09340.1 s:HVLGWKPEFDLVEGLTDSYNLDFGR i:1072101.000000
24 qid:185 #p:AT1G09340.1 s:MMMLQQHQPSFSLLTSSLSDFNGAK i:1.000000
24 qid:185 #p:AT1G09340.1 s:LHLQVQYK i:1.000000
24 qid:185 #p:AT1G09340.1 s:GALYVSASSEK i:1.000000
24 qid:185 #p:AT1G09340.1 s:GVNWTSIRPVYIYGPLNYNPVEEWFFHR i:1.000000
24 qid:185 #p:AT1G09340.1 s:AGRPIPVPNSGIQISQLGHVK i:1.000000
1 qid:186 #p:AT5G12860.1 s:AGGIFLPLVK i:42421001.000000
2 qid:186 #p:AT5G12860.1 s:VAYQFVR i:12824001.000000
3 qid:186 #p:AT5G12860.1 s:SLCVACGSNVGDGTEHR i:6323201.000000
4 qid:186 #p:AT5G12860.1 s:LFGSSSLGLGYSLVFSEALLAPAIPSVSAR i:3826401.000000
5 qid:186 #p:AT5G12860.1 s:QTIGWTDWAK i:1157101.000000
20 qid:186 #p:AT5G12860.1 s:MASLALSGSCSLAFPLK i:1.000000
20 qid:186 #p:AT5G12860.1 s:SLSLPRPPSSSLNLTKPLR i:1.000000
20 qid:186 #p:AT5G12860.1 s:SPLPVSLR i:1.000000
20 qid:186 #p:AT5G12860.1 s:ASSTVASASSSPTPPLVPAPVPWQGAAIKPLLASIATGLILWFVPVPEGVTR i:1.000000
20 qid:186 #p:AT5G12860.1 s:NAWQLLAIFLATIVGIITQPLPLGAVALMGLGASVLTK i:1.000000
20 qid:186 #p:AT5G12860.1 s:TLTFAAAFSAFGDPIPWLIALAFFFAR i:1.000000
20 qid:186 #p:AT5G12860.1 s:LGSWLMLTCFQTSVISSSMFLTAMAANPLSANLAFNTIK i:1.000000
20 qid:186 #p:AT5G12860.1 s:AAIVPGLVSLIVVPFLLYLIYPPTVK i:1.000000
20 qid:186 #p:AT5G12860.1 s:SSPDAPK i:1.000000
20 qid:186 #p:AT5G12860.1 s:NELIMAATLFLTVGLWIFGAK i:1.000000
20 qid:186 #p:AT5G12860.1 s:LGVDAVTAAILGLSVLLVTGVVTWK i:1.000000
20 qid:186 #p:AT5G12860.1 s:ECLAESVAWDTLTWFAALIAMAGYLNK i:1.000000
20 qid:186 #p:AT5G12860.1 s:YGLIEWFSQTVVK i:1.000000
20 qid:186 #p:AT5G12860.1 s:FVGGLGLSWQLSFGILVLLYFYTHYFFASGAAHIGAMFTAFLSVSTALGTPPYFAALVLAFLSNLMGGLTHYGIGSAPIFYGANYVPLAK i:1.000000
20 qid:186 #p:AT5G12860.1 s:WWGYGFLISIVNILIWLGVGGAWWK i:1.000000
1 qid:187 #p:AT5G57030.1 s:NLAFGAAASMVHPATGYSVVR i:5688701.000000
2 qid:187 #p:AT5G57030.1 s:VDSITEASDGLR i:3603801.000000
3 qid:187 #p:AT5G57030.1 s:LLQYEVGGPR i:2744701.000000
4 qid:187 #p:AT5G57030.1 s:LDTLGIR i:2565801.000000
5 qid:187 #p:AT5G57030.1 s:VGLIGPDLPFTNNYGVWEDEFNDLGLQK i:2274001.000000
6 qid:187 #p:AT5G57030.1 s:GLINHLISDPTGATMIK i:1727101.000000
7 qid:187 #p:AT5G57030.1 s:ETIVYLDDDKPITIGR i:1480501.000000
8 qid:187 #p:AT5G57030.1 s:AGGSEILFVQMQQNK i:1239901.000000
9 qid:187 #p:AT5G57030.1 s:LATVASGAASGK i:1004501.000000
10 qid:187 #p:AT5G57030.1 s:LVACDDNNVIPCR i:987681.000000
11 qid:187 #p:AT5G57030.1 s:YASVIAEILR i:858741.000000
12 qid:187 #p:AT5G57030.1 s:LFFEETCLASK i:738681.000000
13 qid:187 #p:AT5G57030.1 s:TYEEEWSYIPVGGSLPNTEQK i:629441.000000
14 qid:187 #p:AT5G57030.1 s:LPPISIGDGALDLVVIGCGPAGLALAAESAK i:538961.000000
15 qid:187 #p:AT5G57030.1 s:CVESGVSYLSSK i:106361.000000
16 qid:187 #p:AT5G57030.1 s:EDFADEEDFVK i:94192.000000
31 qid:187 #p:AT5G57030.1 s:MECVGAR i:1.000000
31 qid:187 #p:AT5G57030.1 s:NFAAMAVSTFPSWSCR i:1.000000
31 qid:187 #p:AT5G57030.1 s:FGLCSVR i:1.000000
31 qid:187 #p:AT5G57030.1 s:ASGGGSSGSESCVAVR i:1.000000
31 qid:187 #p:AT5G57030.1 s:DMDEQSK i:1.000000
31 qid:187 #p:AT5G57030.1 s:CIEHVWR i:1.000000
31 qid:187 #p:AT5G57030.1 s:LLHEELLR i:1.000000
31 qid:187 #p:AT5G57030.1 s:VCVQTAYGVEVEVENSPYDPDQMVFMDYR i:1.000000
31 qid:187 #p:AT5G57030.1 s:SLEAEYPTFLYAMPMTK i:1.000000
31 qid:187 #p:AT5G57030.1 s:DVMPFDLLK i:1.000000
31 qid:187 #p:AT5G57030.1 s:SLSEAPK i:1.000000
31 qid:187 #p:AT5G57030.1 s:QINSNISR i:1.000000
31 qid:187 #p:AT5G57030.1 s:QAWDTLWPPER i:1.000000
31 qid:187 #p:AT5G57030.1 s:AFFLFGLALIVQFDTEGIR i:1.000000
31 qid:187 #p:AT5G57030.1 s:WMWQGFLGSTLTSGDLVLFALYMFVISPNNLR i:1.000000
1 qid:188 #p:AT5G62790.2 s:ETLIAGGPFVLPLANK i:1217901.000000
2 qid:188 #p:AT5G62790.2 s:ITVDSATLFNK i:231501.000000
3 qid:188 #p:AT5G62790.2 s:AGGTMTGVLSAANEK i:192881.000000
4 qid:188 #p:AT5G62790.2 s:NESLINELK i:168711.000000
5 qid:188 #p:AT5G62790.2 s:EYAANVQLSSGAR i:96582.000000
6 qid:188 #p:AT5G62790.2 s:YPSMDLAYAAGR i:84670.000000
7 qid:188 #p:AT5G62790.2 s:LGSLTFK i:83429.000000
31 qid:188 #p:AT5G62790.2 s:LEIIPGEQGVIEVAR i:1.000000
31 qid:188 #p:AT5G62790.2 s:MTLNSLSPAESK i:1.000000
31 qid:188 #p:AT5G62790.2 s:AISFLDTSR i:1.000000
31 qid:188 #p:AT5G62790.2 s:LSGGFSLR i:1.000000
31 qid:188 #p:AT5G62790.2 s:VQQQQQPPPAWPGR i:1.000000
31 qid:188 #p:AT5G62790.2 s:AVPEAPR i:1.000000
31 qid:188 #p:AT5G62790.2 s:QSWDGPKPISIVGSTGSIGTQTLDIVAENPDK i:1.000000
31 qid:188 #p:AT5G62790.2 s:VVALAAGSNVTLLADQFSGSIISK i:1.000000
31 qid:188 #p:AT5G62790.2 s:YVSDQTR i:1.000000
31 qid:188 #p:AT5G62790.2 s:FKPALVAVR i:1.000000
31 qid:188 #p:AT5G62790.2 s:EALADLDYK i:1.000000
31 qid:188 #p:AT5G62790.2 s:HPEAVTVVTGIVGCAGLKPTVAAIEAGK i:1.000000
31 qid:188 #p:AT5G62790.2 s:DIALANK i:1.000000
31 qid:188 #p:AT5G62790.2 s:ILPADSEHSAIFQCIQGLPEGALR i:1.000000
31 qid:188 #p:AT5G62790.2 s:IILTASGGAFR i:1.000000
31 qid:188 #p:AT5G62790.2 s:HPNWNMGK i:1.000000
31 qid:188 #p:AT5G62790.2 s:GLEVIEAHYLFGAEYDDIEIVIHPQSIIHSMIETQDSSVLAQLGWPDMR i:1.000000
31 qid:188 #p:AT5G62790.2 s:LPILYTMSWPDR i:1.000000
31 qid:188 #p:AT5G62790.2 s:VPCSEVTWPR i:1.000000
31 qid:188 #p:AT5G62790.2 s:AVEMFIDEK i:1.000000
31 qid:188 #p:AT5G62790.2 s:ISYLDIFK i:1.000000
31 qid:188 #p:AT5G62790.2 s:VVELTCDK i:1.000000
31 qid:188 #p:AT5G62790.2 s:NELVTSPSLEEIVHYDLWAR i:1.000000
31 qid:188 #p:AT5G62790.2 s:EYAANVQLSSGARPVHA i:1.000000
1 qid:189 #p:AT5G16810.1 s:AGGVEADMMAANELNAHSFLQSK i:370381.000000
2 qid:189 #p:AT5G16810.1 s:LHQSLGPSSIVLNTPAER i:342151.000000
25 qid:189 #p:AT5G16810.1 s:MNLVAIHR i:1.000000
25 qid:189 #p:AT5G16810.1 s:VSFECVSR i:1.000000
25 qid:189 #p:AT5G16810.1 s:ESGDGFSGCR i:1.000000
25 qid:189 #p:AT5G16810.1 s:LHAVTASLITSADSFEVGR i:1.000000
25 qid:189 #p:AT5G16810.1 s:LIGSYGFMNVTSYTGLQSGSDFEYTSDDIGR i:1.000000
25 qid:189 #p:AT5G16810.1 s:SQDIGEGAVK i:1.000000
25 qid:189 #p:AT5G16810.1 s:ISQGPFR i:1.000000
25 qid:189 #p:AT5G16810.1 s:GTPVVFK i:1.000000
25 qid:189 #p:AT5G16810.1 s:SLPANLLLLVGGFETQLGEQWLAFR i:1.000000
25 qid:189 #p:AT5G16810.1 s:DSAADYAQTASEK i:1.000000
25 qid:189 #p:AT5G16810.1 s:SQGVWNPYEK i:1.000000
25 qid:189 #p:AT5G16810.1 s:ILQGAMK i:1.000000
25 qid:189 #p:AT5G16810.1 s:GLAFMHDNDR i:1.000000
25 qid:189 #p:AT5G16810.1 s:EAIYLIPR i:1.000000
25 qid:189 #p:AT5G16810.1 s:DLAFSVDIRPSCLEEGATSGSLSEQLWR i:1.000000
25 qid:189 #p:AT5G16810.1 s:ANAAGAYTVFEK i:1.000000
25 qid:189 #p:AT5G16810.1 s:AFGIADDIYEAGLLFAYLAFVPFCEAGVTDSLSLQR i:1.000000
25 qid:189 #p:AT5G16810.1 s:LLENTFR i:1.000000
25 qid:189 #p:AT5G16810.1 s:LDIEAVR i:1.000000
25 qid:189 #p:AT5G16810.1 s:EYCLADER i:1.000000
25 qid:189 #p:AT5G16810.1 s:FLDLGDR i:1.000000
25 qid:189 #p:AT5G16810.1 s:AGWELLQAMLNADYR i:1.000000
25 qid:189 #p:AT5G16810.1 s:RPMAEAVLSHR i:1.000000
1 qid:190 #p:AT5G64280.1 s:SLAISAGSYPGDPSSR i:173651.000000
2 qid:190 #p:AT5G64280.1 s:AGGVFLPVIK i:130991.000000
21 qid:190 #p:AT5G64280.1 s:MESLALR i:1.000000
21 qid:190 #p:AT5G64280.1 s:SISLSASYLSLHR i:1.000000
21 qid:190 #p:AT5G64280.1 s:SFALLPPSISVHTSPTLR i:1.000000
21 qid:190 #p:AT5G64280.1 s:SLSISSPR i:1.000000
21 qid:190 #p:AT5G64280.1 s:ATASSLPEEQNKPQPPPPSPPQPQGAK i:1.000000
21 qid:190 #p:AT5G64280.1 s:LIPLAISVSIGLIVR i:1.000000
21 qid:190 #p:AT5G64280.1 s:FLIPRPEQVTSQGWQLLSIFLFTISGLVLGPLPVGAWAFIGLTASIVTK i:1.000000
21 qid:190 #p:AT5G64280.1 s:TLPFSTAFAAFTNELIWLIAISFFFAR i:1.000000
21 qid:190 #p:AT5G64280.1 s:IATYFVK i:1.000000
21 qid:190 #p:AT5G64280.1 s:STLGLSYGLAFCETLMGLIMPSTMAR i:1.000000
21 qid:190 #p:AT5G64280.1 s:LGSFLIQTQLQCSGASGAILLTSAAQNLLCLK i:1.000000
21 qid:190 #p:AT5G64280.1 s:EVGVVISNPWITWFK i:1.000000
21 qid:190 #p:AT5G64280.1 s:VASVPAFVSLLCTPLIIYK i:1.000000
21 qid:190 #p:AT5G64280.1 s:LYPPELK i:1.000000
21 qid:190 #p:AT5G64280.1 s:HTPEAPAAAAK i:1.000000
21 qid:190 #p:AT5G64280.1 s:NEWIMLGAMAFTVSLWVFGEAIGIASVVSAMIGLSTLLLLGVINWDDCLSDK i:1.000000
21 qid:190 #p:AT5G64280.1 s:SAWDSLTWFAVLIGMAGQLTNLGVVAWMSDCVAK i:1.000000
21 qid:190 #p:AT5G64280.1 s:LLQSLSLTWPASFIILQACYLLIHYLFASQTGHAGALYPPFLAMQIAAGVPGVLAALCLAFNNNLSGALAHYSGGPAALYYGAGYVDLR i:1.000000
21 qid:190 #p:AT5G64280.1 s:VGFVMALVQAIIWGGVGSFWWK i:1.000000
1 qid:191 #p:AT5G03880.1 s:TSDDTGAVVVFTAPPGFKPPEPK i:56973001.000000
2 qid:191 #p:AT5G03880.1 s:AGHFQVPYLEDPNTGVAMFESAEIVEYLK i:13011001.000000
3 qid:191 #p:AT5G03880.1 s:QQFPYMVDPNTGVSMYESDGIIK i:11371001.000000
4 qid:191 #p:AT5G03880.1 s:EVLVELELPHIQR i:9768101.000000
5 qid:191 #p:AT5G03880.1 s:EEIPADQYALR i:8153801.000000
6 qid:191 #p:AT5G03880.1 s:ASSSEPSESVSVSTK i:4823701.000000
7 qid:191 #p:AT5G03880.1 s:GNLYTPAK i:4737401.000000
8 qid:191 #p:AT5G03880.1 s:FGTGVFVSGYSASFVSK i:4642101.000000
9 qid:191 #p:AT5G03880.1 s:LPPKPLEFWAYEGSPFCK i:2147401.000000
10 qid:191 #p:AT5G03880.1 s:YGDGTVPLSLSLGALTAITAGFAMIGR i:1779301.000000
11 qid:191 #p:AT5G03880.1 s:EMVAVLDLDILYYPCPR i:743281.000000
12 qid:191 #p:AT5G03880.1 s:VGPRPEKPIEIYEFEGCPFCR i:335841.000000
17 qid:191 #p:AT5G03880.1 s:MAGILVNNILPQPPILR i:1.000000
17 qid:191 #p:AT5G03880.1 s:SLSSSSR i:1.000000
17 qid:191 #p:AT5G03880.1 s:LFDVLGAAIGLFFR i:1.000000
17 qid:191 #p:AT5G03880.1 s:LGGITVK i:1.000000
17 qid:191 #p:AT5G03880.1 s:GSPNFRPK i:1.000000
1 qid:192 #p:AT4G27700.1 s:ENNFVILDVRPEAEYK i:54708001.000000
2 qid:192 #p:AT4G27700.1 s:IIVACSSAGTMKPTQNLPEGQQSR i:29272001.000000
3 qid:192 #p:AT4G27700.1 s:LGFAFFGIFSGTEENPEFIQSVEAK i:27636001.000000
4 qid:192 #p:AT4G27700.1 s:EGLPVETIEED i:26586001.000000
5 qid:192 #p:AT4G27700.1 s:AGHPPGAINVEMYR i:11972001.000000
6 qid:192 #p:AT4G27700.1 s:EWTAWDIAR i:6350901.000000
7 qid:192 #p:AT4G27700.1 s:NVFHLEGGIYTWGK i:3453101.000000
8 qid:192 #p:AT4G27700.1 s:SLIAAYLLVLNGYK i:493631.000000
9 qid:192 #p:AT4G27700.1 s:PAAEVDWR i:480731.000000
13 qid:192 #p:AT4G27700.1 s:MASLTSIATPYPSSSQALR i:1.000000
13 qid:192 #p:AT4G27700.1 s:SSGNTLFSAGVR i:1.000000
13 qid:192 #p:AT4G27700.1 s:SAAMVSGHK i:1.000000
13 qid:192 #p:AT4G27700.1 s:IQCTSTKPAKPAAEVDWR i:1.000000
1 qid:193 #p:AT2G24020.1 s:LSQLVTEAYK i:4589201.000000
2 qid:193 #p:AT2G24020.1 s:MSDLAQSLGMPPGLSEGMK i:3976501.000000
3 qid:193 #p:AT2G24020.1 s:TDITEAAMELGSEK i:3576501.000000
4 qid:193 #p:AT2G24020.1 s:AGIFGNMQNMYETVK i:1104001.000000
5 qid:193 #p:AT2G24020.1 s:ELAAAEFDGYCAGELVK i:312271.000000
11 qid:193 #p:AT2G24020.1 s:MASMAATTNFTK i:1.000000
11 qid:193 #p:AT2G24020.1 s:SMLFPFSHVSGNASLNSQR i:1.000000
11 qid:193 #p:AT2G24020.1 s:VNGLFGGGNK i:1.000000
11 qid:193 #p:AT2G24020.1 s:DNNSEDGQSK i:1.000000
11 qid:193 #p:AT2G24020.1 s:AQMVVQVEAVR i:1.000000
11 qid:193 #p:AT2G24020.1 s:VTLSGNQQPIR i:1.000000
1 qid:194 #p:AT4G30620.1 s:MSDLAQSLGMPPGLDGLK i:517661.000000
2 qid:194 #p:AT4G30620.1 s:LSLLVTEAYK i:207391.000000
3 qid:194 #p:AT4G30620.1 s:TDITDAAMELGSEK i:201241.000000
10 qid:194 #p:AT4G30620.1 s:AGILGNMQNLYETVK i:1.000000
10 qid:194 #p:AT4G30620.1 s:MASTATNTDFFK i:1.000000
10 qid:194 #p:AT4G30620.1 s:TLLSPFSNGNAAQR i:1.000000
10 qid:194 #p:AT4G30620.1 s:QNIVWLNR i:1.000000
10 qid:194 #p:AT4G30620.1 s:QSGNNNR i:1.000000
10 qid:194 #p:AT4G30620.1 s:VNGLFGGGK i:1.000000
10 qid:194 #p:AT4G30620.1 s:ELAVAEFDGYCQGELVK i:1.000000
1 qid:195 #p:AT5G39830.1 s:AGINIELAPDPVANQLNVR i:2385501.000000
2 qid:195 #p:AT5G39830.1 s:NGALVLQVPGK i:1827601.000000
3 qid:195 #p:AT5G39830.1 s:VDAPETLLKPIK i:870731.000000
4 qid:195 #p:AT5G39830.1 s:VNILASDGVQK i:866201.000000
5 qid:195 #p:AT5G39830.1 s:DIFSQTGVTIGGGIQTDAAINPGNSGGPLLDSK i:396561.000000
6 qid:195 #p:AT5G39830.1 s:IVPQLIQFSK i:285531.000000
24 qid:195 #p:AT5G39830.1 s:MQVIASFCSKPNENEFVGR i:1.000000
24 qid:195 #p:AT5G39830.1 s:QLLSSVCSK i:1.000000
24 qid:195 #p:AT5G39830.1 s:ISQGDVVSHPPVSSVK i:1.000000
24 qid:195 #p:AT5G39830.1 s:SNLHELAVK i:1.000000
24 qid:195 #p:AT5G39830.1 s:SVPSTTR i:1.000000
24 qid:195 #p:AT5G39830.1 s:ILLTSLFMNLCFNPSR i:1.000000
24 qid:195 #p:AT5G39830.1 s:YLSALALGDPSVATVEDVSPTVFPAGPLFPTEGR i:1.000000
24 qid:195 #p:AT5G39830.1 s:IVQLFEK i:1.000000
24 qid:195 #p:AT5G39830.1 s:NTYSVVNIFDVTLRPQLK i:1.000000
24 qid:195 #p:AT5G39830.1 s:MTGVVEIPEGNGSGVVWDGQGYIVTNYHVIGNALSR i:1.000000
24 qid:195 #p:AT5G39830.1 s:NPSPGDVVGR i:1.000000
24 qid:195 #p:AT5G39830.1 s:VGQSNSLK i:1.000000
24 qid:195 #p:AT5G39830.1 s:VGQQCLAIGNPFGFDHTLTVGVISGLNR i:1.000000
24 qid:195 #p:AT5G39830.1 s:GNLIGINTAIFTQTGTSAGVGFAIPSSTVLK i:1.000000
24 qid:195 #p:AT5G39830.1 s:AGLHPTSR i:1.000000
24 qid:195 #p:AT5G39830.1 s:GFAGNIVLGDIIVAVDDKPVK i:1.000000
24 qid:195 #p:AT5G39830.1 s:ILDEYSVGDK i:1.000000
24 qid:195 #p:AT5G39830.1 s:GNEDLELK i:1.000000
1 qid:196 #p:AT4G14070.1 s:SSLVTQGMQIPVYSYAEIINQGQESR i:6957401.000000
2 qid:196 #p:AT4G14070.1 s:SSVEELLQIYR i:5034901.000000
3 qid:196 #p:AT4G14070.1 s:VIEQIVVIGQDR i:4298101.000000
4 qid:196 #p:AT4G14070.1 s:HSESVAIVVDNPEFFNR i:3674501.000000
5 qid:196 #p:AT4G14070.1 s:NQFIDSDDTAAIMYTSGTTGNPK i:3341301.000000
6 qid:196 #p:AT4G14070.1 s:YQPNYIVSVPLVYETLYSGIQK i:3176001.000000
7 qid:196 #p:AT4G14070.1 s:IVDPETNNVLPPGSK i:2860101.000000
8 qid:196 #p:AT4G14070.1 s:VALVDPYHDPPLK i:2622701.000000
9 qid:196 #p:AT4G14070.1 s:EVKPSSPFLESSSFSGDAALR i:1431301.000000
10 qid:196 #p:AT4G14070.1 s:QLEQEILDFAEGLR i:892351.000000
11 qid:196 #p:AT4G14070.1 s:AGISGGGSLPIHVDK i:522741.000000
12 qid:196 #p:AT4G14070.1 s:IAESFTSK i:522081.000000
13 qid:196 #p:AT4G14070.1 s:ASEYFIFTCGVEQMYTSIR i:448641.000000
14 qid:196 #p:AT4G14070.1 s:IYEGMCLTK i:185951.000000
15 qid:196 #p:AT4G14070.1 s:LGAIIIPNK i:149901.000000
16 qid:196 #p:AT4G14070.1 s:IHSSIGISK i:75799.000000
17 qid:196 #p:AT4G14070.1 s:WLVSDQGIMATGAVNVVR i:71119.000000
42 qid:196 #p:AT4G14070.1 s:LKPDYSFFIASSSTMASTSSLGPSTLLSYGSPSR i:1.000000
42 qid:196 #p:AT4G14070.1 s:QFPDFGFR i:1.000000
42 qid:196 #p:AT4G14070.1 s:LISGHESVR i:1.000000
42 qid:196 #p:AT4G14070.1 s:AVPDIWR i:1.000000
42 qid:196 #p:AT4G14070.1 s:IALFADNSCR i:1.000000
42 qid:196 #p:AT4G14070.1 s:FLILLWGEK i:1.000000
42 qid:196 #p:AT4G14070.1 s:LSASNDTR i:1.000000
42 qid:196 #p:AT4G14070.1 s:GVMLTHR i:1.000000
42 qid:196 #p:AT4G14070.1 s:NLLHQIK i:1.000000
42 qid:196 #p:AT4G14070.1 s:YVPAQAGDK i:1.000000
42 qid:196 #p:AT4G14070.1 s:FLSMLPSWHAYER i:1.000000
42 qid:196 #p:AT4G14070.1 s:QISASSAGR i:1.000000
42 qid:196 #p:AT4G14070.1 s:FLALTLIK i:1.000000
42 qid:196 #p:AT4G14070.1 s:VSMAYMEMK i:1.000000
42 qid:196 #p:AT4G14070.1 s:EQKPPMYIVAFVDWLWAR i:1.000000
42 qid:196 #p:AT4G14070.1 s:VIAALLWPLHMLAK i:1.000000
42 qid:196 #p:AT4G14070.1 s:FFEAIGVILQNGYGLTETSPVVCAR i:1.000000
42 qid:196 #p:AT4G14070.1 s:TLSCNVLGSAGHPMHGTEFK i:1.000000
42 qid:196 #p:AT4G14070.1 s:QVLNESGWFNTGDTGWIAPHHSK i:1.000000
42 qid:196 #p:AT4G14070.1 s:HCGGVIVLEGR i:1.000000
42 qid:196 #p:AT4G14070.1 s:DTIVLSTGENVEPLEIEEAAMR i:1.000000
42 qid:196 #p:AT4G14070.1 s:VDPETSK i:1.000000
42 qid:196 #p:AT4G14070.1 s:SLVYQELR i:1.000000
42 qid:196 #p:AT4G14070.1 s:WTSECSFQVGPVLIVDDPFTIDNGLMTPTMK i:1.000000
42 qid:196 #p:AT4G14070.1 s:EEIDQLYS i:1.000000
1 qid:197 #p:AT3G54050.1 s:VLDIQPTEIHQR i:10688001.000000
2 qid:197 #p:AT3G54050.1 s:AGISNLTGVQGAVNIQGEDQK i:9286701.000000
3 qid:197 #p:AT3G54050.1 s:VPLYIGSTEEVEK i:4110701.000000
4 qid:197 #p:AT3G54050.1 s:TLLYGGIYGYPR i:3508701.000000
5 qid:197 #p:AT3G54050.1 s:QIASLVQR i:3040401.000000
6 qid:197 #p:AT3G54050.1 s:YIGSLVGDFHR i:2214901.000000
7 qid:197 #p:AT3G54050.1 s:LLYECAPMSFIVEQAGGK i:1222501.000000
8 qid:197 #p:AT3G54050.1 s:IYSFNEGNYQMWDDK i:969611.000000
9 qid:197 #p:AT3G54050.1 s:SGYELQTLTGWLLR i:891751.000000
21 qid:197 #p:AT3G54050.1 s:MAATAATTTSSHLLLSSSR i:1.000000
21 qid:197 #p:AT3G54050.1 s:HVASSSQPSILSPR i:1.000000
21 qid:197 #p:AT3G54050.1 s:SLFSNNGK i:1.000000
21 qid:197 #p:AT3G54050.1 s:NHQYASGVR i:1.000000
21 qid:197 #p:AT3G54050.1 s:CMAVAADAAETK i:1.000000
21 qid:197 #p:AT3G54050.1 s:GEIDAELTIVMSSISLACK i:1.000000
21 qid:197 #p:AT3G54050.1 s:LDVISNEVFSNCLR i:1.000000
21 qid:197 #p:AT3G54050.1 s:TGIIASEEEDVPVAVEESYSGNYVVVFDPLDGSSNIDAAVSTGSIFGIYSPNDECIVDDSDDISALGSEEQR i:1.000000
21 qid:197 #p:AT3G54050.1 s:CIVNVCQPGNNLLAAGYCMYSSSVIFVLTLGK i:1.000000
21 qid:197 #p:AT3G54050.1 s:GVFSFTLDPMYGEFVLTQENIEIPK i:1.000000
21 qid:197 #p:AT3G54050.1 s:DPGPTGKPYSAR i:1.000000
21 qid:197 #p:AT3G54050.1 s:GSDGHSR i:1.000000
1 qid:198 #p:AT3G08740.1 s:AGISVEEANIYK i:3151001.000000
2 qid:198 #p:AT3G08740.1 s:VIDFDLPITVK i:1948901.000000
3 qid:198 #p:AT3G08740.1 s:AGTNIEVDGAPWR i:1905201.000000
4 qid:198 #p:AT3G08740.1 s:DGSQFVFMDLTTYEETR i:552541.000000
14 qid:198 #p:AT3G08740.1 s:AIFSVSCSSTPSLCIPYSTASFSSMNR i:1.000000
14 qid:198 #p:AT3G08740.1 s:LALPAVR i:1.000000
14 qid:198 #p:AT3G08740.1 s:IHCSMSANDIK i:1.000000
14 qid:198 #p:AT3G08740.1 s:VLEFLHVKPGK i:1.000000
14 qid:198 #p:AT3G08740.1 s:NYVNGSTVER i:1.000000
14 qid:198 #p:AT3G08740.1 s:LNESDMGEK i:1.000000
14 qid:198 #p:AT3G08740.1 s:EGMDCILLYWK i:1.000000
14 qid:198 #p:AT3G08740.1 s:VVDVDPGLR i:1.000000
14 qid:198 #p:AT3G08740.1 s:GDTVQGGSKPATMETGAIVAVPLFINVGEEIFVDTR i:1.000000
14 qid:198 #p:AT3G08740.1 s:TGAYMNR i:1.000000
1 qid:199 #p:AT2G47470.1 s:AGIVESLDALVK i:156921.000000
2 qid:199 #p:AT2G47470.1 s:NILTTFVASS i:88135.000000
21 qid:199 #p:AT2G47470.1 s:SQIWFGFALLALLLVSAVADDVVVLTDDSFEK i:1.000000
21 qid:199 #p:AT2G47470.1 s:GALVEFYAPWCGHCK i:1.000000
21 qid:199 #p:AT2G47470.1 s:LAPEYEK i:1.000000
21 qid:199 #p:AT2G47470.1 s:VDCDEQK i:1.000000
21 qid:199 #p:AT2G47470.1 s:YGVSGYPTIQWFPK i:1.000000
21 qid:199 #p:AT2G47470.1 s:GSLEPQK i:1.000000
21 qid:199 #p:AT2G47470.1 s:NAEALAEYVNK i:1.000000
21 qid:199 #p:AT2G47470.1 s:EGGTNVK i:1.000000
21 qid:199 #p:AT2G47470.1 s:LAAVPQNVVVLTPDNFDEIVLDQNK i:1.000000
21 qid:199 #p:AT2G47470.1 s:DVLVEFYAPWCGHCK i:1.000000
21 qid:199 #p:AT2G47470.1 s:SLAPTYEK i:1.000000
21 qid:199 #p:AT2G47470.1 s:QEEGVVIANLDADAHK i:1.000000
21 qid:199 #p:AT2G47470.1 s:YGVSGFPTLK i:1.000000
21 qid:199 #p:AT2G47470.1 s:AGHDYDGGR i:1.000000
21 qid:199 #p:AT2G47470.1 s:DLDDFVSFINEK i:1.000000
21 qid:199 #p:AT2G47470.1 s:ELVAASEDEK i:1.000000
21 qid:199 #p:AT2G47470.1 s:IEEEASTLK i:1.000000
21 qid:199 #p:AT2G47470.1 s:GSDYASK i:1.000000
21 qid:199 #p:AT2G47470.1 s:ADELTLK i:1.000000
1 qid:200 #p:AT3G53900.2 s:AGLALAEHASSVLPANK i:873451.000000
2 qid:200 #p:AT3G53900.2 s:EPIAVVPILR i:563061.000000
21 qid:200 #p:AT3G53900.2 s:MACSIGNAFR i:1.000000
21 qid:200 #p:AT3G53900.2 s:CSSDTLR i:1.000000
21 qid:200 #p:AT3G53900.2 s:LNPNPSSFLSFNSSPILAQNLGASSSSLSR i:1.000000
21 qid:200 #p:AT3G53900.2 s:MAASEASINGSNR i:1.000000
21 qid:200 #p:AT3G53900.2 s:MLVFVPPHPLIK i:1.000000
21 qid:200 #p:AT3G53900.2 s:HWISVLR i:1.000000
21 qid:200 #p:AT3G53900.2 s:NEQTPCPVFR i:1.000000
21 qid:200 #p:AT3G53900.2 s:NAIAELGR i:1.000000
21 qid:200 #p:AT3G53900.2 s:LLMYEASR i:1.000000
21 qid:200 #p:AT3G53900.2 s:EWLPTVVGEIMSPMGPASVEFIDPR i:1.000000
21 qid:200 #p:AT3G53900.2 s:IYHLGVSR i:1.000000
21 qid:200 #p:AT3G53900.2 s:TLLPSVYLNK i:1.000000
21 qid:200 #p:AT3G53900.2 s:LPDEFPK i:1.000000
21 qid:200 #p:AT3G53900.2 s:VFLVDPVLATGGTIMAAMDLLK i:1.000000
21 qid:200 #p:AT3G53900.2 s:GLSVQQIK i:1.000000
21 qid:200 #p:AT3G53900.2 s:VICAIAAPPALSK i:1.000000
21 qid:200 #p:AT3G53900.2 s:FPGLHVYAGIIDPEVNEK i:1.000000
21 qid:200 #p:AT3G53900.2 s:GYIIPGLGDAGDR i:1.000000
21 qid:200 #p:AT3G53900.2 s:SFGTETHWVK i:1.000000
1 qid:201 #p:AT4G00030.1 s:LLELISEEDR i:194491.000000
2 qid:201 #p:AT4G00030.1 s:SSITTDDSLSATWR i:139461.000000
15 qid:201 #p:AT4G00030.1 s:MALALSLSACSPPLR i:1.000000
15 qid:201 #p:AT4G00030.1 s:TSCSIFANPAQR i:1.000000
15 qid:201 #p:AT4G00030.1 s:DEIVNAIESMTVIGR i:1.000000
15 qid:201 #p:AT4G00030.1 s:LLWTTEK i:1.000000
15 qid:201 #p:AT4G00030.1 s:EQLFIIEK i:1.000000
15 qid:201 #p:AT4G00030.1 s:AGLFGTTAGDVLQVIDVNK i:1.000000
15 qid:201 #p:AT4G00030.1 s:ILNNVITFPPDGVFFVR i:1.000000
15 qid:201 #p:AT4G00030.1 s:SDIDIASPQR i:1.000000
15 qid:201 #p:AT4G00030.1 s:FNSAVLR i:1.000000
15 qid:201 #p:AT4G00030.1 s:NWELPLPPFGK i:1.000000
15 qid:201 #p:AT4G00030.1 s:GWFENVYMDGEIR i:1.000000
15 qid:201 #p:AT4G00030.1 s:GDYLIVDR i:1.000000
15 qid:201 #p:AT4G00030.1 s:APYNWTESFV i:1.000000
1 qid:202 #p:AT1G65410.1 s:AGLISDEEISGLR i:1739201.000000
2 qid:202 #p:AT1G65410.1 s:ENVGFLLYER i:625171.000000
3 qid:202 #p:AT1G65410.1 s:MSENQISELVTQTLAAVGLK i:436041.000000
4 qid:202 #p:AT1G65410.1 s:GLENDSDVLIECR i:204221.000000
5 qid:202 #p:AT1G65410.1 s:SVHMTDEDAVGKPGK i:200901.000000
6 qid:202 #p:AT1G65410.1 s:SVHMTDEDAVGK i:77631.000000
7 qid:202 #p:AT1G65410.1 s:IGLVFQSAALFDSLSVR i:64841.000000
8 qid:202 #p:AT1G65410.1 s:LLFLYEGK i:50183.000000
18 qid:202 #p:AT1G65410.1 s:MLSLSCSSSSSSLLPPSLHYHGSSSVQSIVVPR i:1.000000
18 qid:202 #p:AT1G65410.1 s:VSCCCIAPPQNLDNDATK i:1.000000
18 qid:202 #p:AT1G65410.1 s:SGGGMCK i:1.000000
18 qid:202 #p:AT1G65410.1 s:HGEAVGVIGPSGTGK i:1.000000
18 qid:202 #p:AT1G65410.1 s:IMAGLLAPDK i:1.000000
18 qid:202 #p:AT1G65410.1 s:LPSELSGGMK i:1.000000
18 qid:202 #p:AT1G65410.1 s:SLIFDTTK i:1.000000
18 qid:202 #p:AT1G65410.1 s:EVIEPEVLLYDEPTAGLDPIASTVVEDLIR i:1.000000
18 qid:202 #p:AT1G65410.1 s:IASYLVVTHQHSTIQR i:1.000000
18 qid:202 #p:AT1G65410.1 s:IVWQGMTHEFTTSTNPIVQQFATGSLDGPIR i:1.000000
1 qid:203 #p:AT2G42220.1 s:LLLVCQEGLR i:41052001.000000
2 qid:203 #p:AT2G42220.1 s:AGLITIQGK i:34695001.000000
3 qid:203 #p:AT2G42220.1 s:TVHNNFSGLFFGLPFTK i:32970001.000000
4 qid:203 #p:AT2G42220.1 s:SCSHIPLFIYNEDNDIGTIIK i:29976001.000000
5 qid:203 #p:AT2G42220.1 s:QLIAEEGYSVVDVR i:27634001.000000
6 qid:203 #p:AT2G42220.1 s:VNPEFLK i:9315501.000000
7 qid:203 #p:AT2G42220.1 s:LEEAGYENIACVTSGLQSVKPGTFESVGSTELQNAGK i:3649701.000000
8 qid:203 #p:AT2G42220.1 s:PGTFESVGSTELQNAGK i:3439601.000000
9 qid:203 #p:AT2G42220.1 s:LEEAGYENIACVTSGLQSVK i:1033701.000000
16 qid:203 #p:AT2G42220.1 s:MAGIISPSPTALYFTSNVGGR i:1.000000
16 qid:203 #p:AT2G42220.1 s:AVSWAGK i:1.000000
16 qid:203 #p:AT2G42220.1 s:SVSGNVIR i:1.000000
16 qid:203 #p:AT2G42220.1 s:FVNAEEAK i:1.000000
16 qid:203 #p:AT2G42220.1 s:NEFSQDSK i:1.000000
16 qid:203 #p:AT2G42220.1 s:SAAAASR i:1.000000
16 qid:203 #p:AT2G42220.1 s:ISAVLGTVLVCAYLFIQFFPDQAEK i:1.000000
1 qid:204 #p:AT5G08050.1 s:AGLLSLAEK i:73542001.000000
2 qid:204 #p:AT5G08050.1 s:SGFSLSTIER i:66385001.000000
6 qid:204 #p:AT5G08050.1 s:LICSSLTVHSMANK i:1.000000
6 qid:204 #p:AT5G08050.1 s:KPSPSAATR i:1.000000
6 qid:204 #p:AT5G08050.1 s:STATPQVK i:1.000000
6 qid:204 #p:AT5G08050.1 s:AEEFGVLSAATNPETPGTLFTLSLGLLLLGPVFAYVVPEDYTWEVVIQVLVALLSVLGGSAAFAASGFVSNLQK i:1.000000
1 qid:205 #p:AT5G15450.1 s:AGLSDPGRPIASFMFMGPTGVGK i:306831.000000
2 qid:205 #p:AT5G15450.1 s:ALASYMFNTEEALVR i:202881.000000
3 qid:205 #p:AT5G15450.1 s:ISDSALVEAAILSDR i:187521.000000
4 qid:205 #p:AT5G15450.1 s:VIQQNIENELAK i:111111.000000
5 qid:205 #p:AT5G15450.1 s:IVQGDVPQALMNR i:87498.000000
6 qid:205 #p:AT5G15450.1 s:EEVLGSDIAEIVSK i:87404.000000
7 qid:205 #p:AT5G15450.1 s:RPYSVILFDEIEK i:85514.000000
8 qid:205 #p:AT5G15450.1 s:VVGQNPAVTAVAEAIQR i:59593.000000
9 qid:205 #p:AT5G15450.1 s:DLEALFQR i:59369.000000
51 qid:205 #p:AT5G15450.1 s:MATATTTATAAFSGVVSVGTETR i:1.000000
51 qid:205 #p:AT5G15450.1 s:IYSFSHLQPSAAFPAKPSSFK i:1.000000
51 qid:205 #p:AT5G15450.1 s:LDHRPFVVR i:1.000000
51 qid:205 #p:AT5G15450.1 s:CEASSSNGR i:1.000000
51 qid:205 #p:AT5G15450.1 s:LTQQEFTEMAWQSIVSSPDVAK i:1.000000
51 qid:205 #p:AT5G15450.1 s:QQIVETEHLMK i:1.000000
51 qid:205 #p:AT5G15450.1 s:IGVDNTK i:1.000000
51 qid:205 #p:AT5G15450.1 s:VLEATEK i:1.000000
51 qid:205 #p:AT5G15450.1 s:VYGDAAGSMLGR i:1.000000
51 qid:205 #p:AT5G15450.1 s:DSYVSVEHLVLAFADDK i:1.000000
51 qid:205 #p:AT5G15450.1 s:DFQISER i:1.000000
51 qid:205 #p:AT5G15450.1 s:SAIESIR i:1.000000
51 qid:205 #p:AT5G15450.1 s:QSVIDQDPEGK i:1.000000
51 qid:205 #p:AT5G15450.1 s:DLTAMAR i:1.000000
51 qid:205 #p:AT5G15450.1 s:CIQILSR i:1.000000
51 qid:205 #p:AT5G15450.1 s:TAISEGLAQR i:1.000000
51 qid:205 #p:AT5G15450.1 s:LISLDMGALIAGAK i:1.000000
51 qid:205 #p:AT5G15450.1 s:EVTDSEGQIILFIDEIHTVVGAGATNGAMDAGNLLKPMLGR i:1.000000
51 qid:205 #p:AT5G15450.1 s:CIGATTLDEYR i:1.000000
51 qid:205 #p:AT5G15450.1 s:FQQVYVDQPTVEDTISILR i:1.000000
51 qid:205 #p:AT5G15450.1 s:YELHHGVR i:1.000000
51 qid:205 #p:AT5G15450.1 s:AIDLVDEAAAK i:1.000000
51 qid:205 #p:AT5G15450.1 s:MEITSKPTALDELDR i:1.000000
51 qid:205 #p:AT5G15450.1 s:LSLTNDTDK i:1.000000
51 qid:205 #p:AT5G15450.1 s:IETELVLLK i:1.000000
51 qid:205 #p:AT5G15450.1 s:QAELTEQWEHER i:1.000000
51 qid:205 #p:AT5G15450.1 s:VNLEIQQAER i:1.000000
51 qid:205 #p:AT5G15450.1 s:YGSLNSLQR i:1.000000
51 qid:205 #p:AT5G15450.1 s:QLNEAEK i:1.000000
51 qid:205 #p:AT5G15450.1 s:ELNEYLSSGK i:1.000000
51 qid:205 #p:AT5G15450.1 s:WTGIPVSK i:1.000000
51 qid:205 #p:AT5G15450.1 s:LLHLEEELHK i:1.000000
51 qid:205 #p:AT5G15450.1 s:IDMSEYMEK i:1.000000
51 qid:205 #p:AT5G15450.1 s:LIGAPPGYVGYEEGGQLTETVR i:1.000000
51 qid:205 #p:AT5G15450.1 s:AHGDVFNVFLQILDDGR i:1.000000
51 qid:205 #p:AT5G15450.1 s:VTDSQGR i:1.000000
51 qid:205 #p:AT5G15450.1 s:TVSFTNTVIIMTSNVGSQFILNNTDDDANELSYETIK i:1.000000
51 qid:205 #p:AT5G15450.1 s:SIFRPEFMNR i:1.000000
51 qid:205 #p:AT5G15450.1 s:VDEYIVFKPLDR i:1.000000
51 qid:205 #p:AT5G15450.1 s:INITDAAVDLLGSLGYDPNYGARPVK i:1.000000
51 qid:205 #p:AT5G15450.1 s:EEDGILIDTEVTAFSNGQLPQQK i:1.000000
51 qid:205 #p:AT5G15450.1 s:IESETADAEQEEAAFSK i:1.000000
1 qid:206 #p:AT4G16390.1 s:LVDVDLPIPEPTASK i:269491.000000
2 qid:206 #p:AT4G16390.1 s:GLAAVFESHLK i:76859.000000
3 qid:206 #p:AT4G16390.1 s:AGNVDMALSLYDR i:41192.000000
38 qid:206 #p:AT4G16390.1 s:MSFHHLCSSPSSLLHDPLPLCNLLSVYPK i:1.000000
38 qid:206 #p:AT4G16390.1 s:SFLSSYNPNSSHFHSR i:1.000000
38 qid:206 #p:AT4G16390.1 s:NLLQATHVSVQEAIPQSEK i:1.000000
38 qid:206 #p:AT4G16390.1 s:SYVWVNPK i:1.000000
38 qid:206 #p:AT4G16390.1 s:LAESLDACKPNEADVCDVITGFGGK i:1.000000
38 qid:206 #p:AT4G16390.1 s:LFEQDAVVTLNNMTNPETAPLVLNNLLETMKPSR i:1.000000
38 qid:206 #p:AT4G16390.1 s:EVILYNVTMK i:1.000000
38 qid:206 #p:AT4G16390.1 s:LFDEMLER i:1.000000
38 qid:206 #p:AT4G16390.1 s:GIKPDNATFTTIISCAR i:1.000000
38 qid:206 #p:AT4G16390.1 s:AVEWFEK i:1.000000
38 qid:206 #p:AT4G16390.1 s:MSSFGCEPDNVTMAAMIDAYGR i:1.000000
38 qid:206 #p:AT4G16390.1 s:IDAVTFSTLIR i:1.000000
38 qid:206 #p:AT4G16390.1 s:IYGVSGNYDGCLNIYEEMK i:1.000000
38 qid:206 #p:AT4G16390.1 s:ALGVKPNLVIYNR i:1.000000
38 qid:206 #p:AT4G16390.1 s:LIDSMGR i:1.000000
38 qid:206 #p:AT4G16390.1 s:DLITNGFTPNWSTYAALVR i:1.000000
38 qid:206 #p:AT4G16390.1 s:YGDDALAIYR i:1.000000
38 qid:206 #p:AT4G16390.1 s:GLSLTVILYNTLLSMCADNR i:1.000000
38 qid:206 #p:AT4G16390.1 s:YVDEAFEIFQDMK i:1.000000
38 qid:206 #p:AT4G16390.1 s:NCETCDPDSWTFSSLITVYACSGR i:1.000000
38 qid:206 #p:AT4G16390.1 s:VSEAEAALLQMR i:1.000000
38 qid:206 #p:AT4G16390.1 s:EAGFEPTLFVLTSVIQCYGK i:1.000000
38 qid:206 #p:AT4G16390.1 s:QVDDVVR i:1.000000
38 qid:206 #p:AT4G16390.1 s:TFDQVLELGITPDDR i:1.000000
38 qid:206 #p:AT4G16390.1 s:FCGCLLNVMTQTPSEEIGK i:1.000000
38 qid:206 #p:AT4G16390.1 s:LIGCVEK i:1.000000
38 qid:206 #p:AT4G16390.1 s:MLVEEQNCEEGVFK i:1.000000
38 qid:206 #p:AT4G16390.1 s:EASELIDSIGSDVK i:1.000000
38 qid:206 #p:AT4G16390.1 s:AYLNCLIDLCVNLNK i:1.000000
38 qid:206 #p:AT4G16390.1 s:ACEILQLGLEYDIYTGLQSK i:1.000000
38 qid:206 #p:AT4G16390.1 s:SATQWSLHLK i:1.000000
38 qid:206 #p:AT4G16390.1 s:SLSLGAALTALHVWMNDLSEAALESGEEFPPLLGINTGHGK i:1.000000
38 qid:206 #p:AT4G16390.1 s:ELNAPFHEAPDK i:1.000000
38 qid:206 #p:AT4G16390.1 s:VGWFLTTSVAAK i:1.000000
38 qid:206 #p:AT4G16390.1 s:SAGGVSA i:1.000000
1 qid:207 #p:AT3G56650.1 s:LTNKPNATIEDLGEPEK i:13426001.000000
2 qid:207 #p:AT3G56650.1 s:VQVVASPLIR i:12591001.000000
3 qid:207 #p:AT3G56650.1 s:VIASLGPFVTGNSYDSDELLK i:7905501.000000
4 qid:207 #p:AT3G56650.1 s:IANILSGNYCQPK i:7321801.000000
5 qid:207 #p:AT3G56650.1 s:YVLETPFALTGSHNLAK i:4561901.000000
6 qid:207 #p:AT3G56650.1 s:TLEAILDSFQL i:3088001.000000
7 qid:207 #p:AT3G56650.1 s:GSTVVLFVVSATEK i:1360401.000000
8 qid:207 #p:AT3G56650.1 s:AGNVQPYQFVLPPNWK i:1210801.000000
9 qid:207 #p:AT3G56650.1 s:AKPSDTPALR i:569961.000000
18 qid:207 #p:AT3G56650.1 s:MATASLVPTSK i:1.000000
18 qid:207 #p:AT3G56650.1 s:IFSVSPK i:1.000000
18 qid:207 #p:AT3G56650.1 s:VVVASSQQQQQPR i:1.000000
18 qid:207 #p:AT3G56650.1 s:SAVAIPAILQLK i:1.000000
18 qid:207 #p:AT3G56650.1 s:EAPISAAR i:1.000000
18 qid:207 #p:AT3G56650.1 s:EVEVGSYLPLSPSDPSFVLFK i:1.000000
18 qid:207 #p:AT3G56650.1 s:CAEPWIEVK i:1.000000
18 qid:207 #p:AT3G56650.1 s:IGDQTYYK i:1.000000
18 qid:207 #p:AT3G56650.1 s:QWQSSQK i:1.000000
1 qid:208 #p:AT4G31780.2 s:AGPGTIAEAMIR i:780371.000000
2 qid:208 #p:AT4G31780.2 s:ELGMDENLPAVLLMGGGEGMGPIEATAR i:523131.000000
3 qid:208 #p:AT4G31780.2 s:ELEIMSQNALR i:347631.000000
4 qid:208 #p:AT4G31780.2 s:ALADALYDK i:246541.000000
5 qid:208 #p:AT4G31780.2 s:SYNFLVK i:88642.000000
6 qid:208 #p:AT4G31780.2 s:NSLPQLSCTA i:50480.000000
7 qid:208 #p:AT4G31780.2 s:IVADWFGPASK i:45831.000000
30 qid:208 #p:AT4G31780.2 s:MQNPSTVTQESAAPVFDFFPR i:1.000000
30 qid:208 #p:AT4G31780.2 s:SPCSNSDGYALSSSNALYFNGFR i:1.000000
30 qid:208 #p:AT4G31780.2 s:TLASLSFNTK i:1.000000
30 qid:208 #p:AT4G31780.2 s:SSAGSSLR i:1.000000
30 qid:208 #p:AT4G31780.2 s:FISDFNSFIR i:1.000000
30 qid:208 #p:AT4G31780.2 s:VVPESFASVGGVGLSSDENGIR i:1.000000
30 qid:208 #p:AT4G31780.2 s:ENGTGGVLGEEGLPLNGVEADRPK i:1.000000
30 qid:208 #p:AT4G31780.2 s:VLILMSDTGGGHR i:1.000000
30 qid:208 #p:AT4G31780.2 s:AAFNQEFGDEYQVFITDLWTDHTPWPFNQLPR i:1.000000
30 qid:208 #p:AT4G31780.2 s:MTYYGTSPR i:1.000000
30 qid:208 #p:AT4G31780.2 s:IVHQSNFAATSTFIAR i:1.000000
30 qid:208 #p:AT4G31780.2 s:EIAQGLMK i:1.000000
30 qid:208 #p:AT4G31780.2 s:YQPDIIISVHPLMQHVPLR i:1.000000
30 qid:208 #p:AT4G31780.2 s:IVFTTVITDLSTCHPTWFHK i:1.000000
30 qid:208 #p:AT4G31780.2 s:CYCPSTEVAK i:1.000000
30 qid:208 #p:AT4G31780.2 s:AGLETSQIK i:1.000000
30 qid:208 #p:AT4G31780.2 s:VYGLPVRPSFVKPVRPK i:1.000000
30 qid:208 #p:AT4G31780.2 s:NLGEAVGQVLIICGR i:1.000000
30 qid:208 #p:AT4G31780.2 s:LSSLDWK i:1.000000
30 qid:208 #p:AT4G31780.2 s:MEECMGACDCIITK i:1.000000
30 qid:208 #p:AT4G31780.2 s:GLPIILNGYIAGQEAGNVPYVVENGCGK i:1.000000
30 qid:208 #p:AT4G31780.2 s:LAKPEAVFK i:1.000000
30 qid:208 #p:AT4G31780.2 s:IVHDMHELVR i:1.000000
1 qid:209 #p:AT4G31390.1 s:LLTDPNPALR i:3705601.000000
2 qid:209 #p:AT4G31390.1 s:SSSALEQLDIER i:3205301.000000
3 qid:209 #p:AT4G31390.1 s:AGQVLANRPDIIR i:1869701.000000
4 qid:209 #p:AT4G31390.1 s:LDLTDTIK i:1628701.000000
5 qid:209 #p:AT4G31390.1 s:VQRPQIEPIIYR i:1453301.000000
6 qid:209 #p:AT4G31390.1 s:LVEDEVDIPTLAMQVVQDLPNVFR i:1380001.000000
7 qid:209 #p:AT4G31390.1 s:IAYVDFGNVAVLSQQNK i:1266601.000000
8 qid:209 #p:AT4G31390.1 s:TLASFLNGFSLQK i:1252301.000000
9 qid:209 #p:AT4G31390.1 s:LLEELDYTLEAR i:1234501.000000
10 qid:209 #p:AT4G31390.1 s:NLLCNLGPSFIK i:1206501.000000
11 qid:209 #p:AT4G31390.1 s:LIQVLFK i:1191601.000000
12 qid:209 #p:AT4G31390.1 s:GLADFNFR i:1098001.000000
13 qid:209 #p:AT4G31390.1 s:DTDVSPIVPALEAIWQNSAGK i:1094001.000000
14 qid:209 #p:AT4G31390.1 s:FLEVAYPYVAK i:1076101.000000
15 qid:209 #p:AT4G31390.1 s:LFLLDEGIR i:1061801.000000
16 qid:209 #p:AT4G31390.1 s:ISSQTIAAASLGQVYR i:1034601.000000
17 qid:209 #p:AT4G31390.1 s:LILALTEDSK i:1025601.000000
18 qid:209 #p:AT4G31390.1 s:NSTDASVMTTAMSGVER i:970441.000000
19 qid:209 #p:AT4G31390.1 s:DEEVVPFR i:952931.000000
20 qid:209 #p:AT4G31390.1 s:LGCNAELIVDEFGEK i:696041.000000
21 qid:209 #p:AT4G31390.1 s:LHVEELVDVYR i:569931.000000
22 qid:209 #p:AT4G31390.1 s:DFVLSWSNSVLSDR i:566561.000000
23 qid:209 #p:AT4G31390.1 s:SLLTQEGICFTLKPDFK i:397261.000000
24 qid:209 #p:AT4G31390.1 s:VLVMEWIDGIR i:371261.000000
44 qid:209 #p:AT4G31390.1 s:GAVVSLVSR i:1.000000
44 qid:209 #p:AT4G31390.1 s:MESIHCNSLLNPNFSLNQR i:1.000000
44 qid:209 #p:AT4G31390.1 s:INHAVLNR i:1.000000
44 qid:209 #p:AT4G31390.1 s:SLNAVELR i:1.000000
44 qid:209 #p:AT4G31390.1 s:TSNFSVTAAATDVGGR i:1.000000
44 qid:209 #p:AT4G31390.1 s:GVCVPFR i:1.000000
44 qid:209 #p:AT4G31390.1 s:YSPETVR i:1.000000
44 qid:209 #p:AT4G31390.1 s:GVEIVWTLGLYWSTLTYDFLVGR i:1.000000
44 qid:209 #p:AT4G31390.1 s:EDYMNELCILQDDVPPFPNEVAFNIIEEELGQPLENIFSK i:1.000000
44 qid:209 #p:AT4G31390.1 s:ATGEDVAIK i:1.000000
44 qid:209 #p:AT4G31390.1 s:NIEDFLENFK i:1.000000
44 qid:209 #p:AT4G31390.1 s:CTDPQAIK i:1.000000
44 qid:209 #p:AT4G31390.1 s:DAGIDLNGFLTVGVSAALR i:1.000000
44 qid:209 #p:AT4G31390.1 s:QLLEFGLFHGDPHPGNIFAMQDGR i:1.000000
44 qid:209 #p:AT4G31390.1 s:QILIDAVVHAVNEDYGEMANDFTR i:1.000000
44 qid:209 #p:AT4G31390.1 s:SVTGQFNK i:1.000000
44 qid:209 #p:AT4G31390.1 s:LVYDFPIR i:1.000000
44 qid:209 #p:AT4G31390.1 s:DGVFQWK i:1.000000
44 qid:209 #p:AT4G31390.1 s:LENLLSLAK i:1.000000
44 qid:209 #p:AT4G31390.1 s:MSSNPNLR i:1.000000
1 qid:210 #p:AT5G53170.1 s:AGSEFEEMFVGVGAR i:1896201.000000
2 qid:210 #p:AT5G53170.1 s:AIAGEAGVPFFYR i:1698901.000000
3 qid:210 #p:AT5G53170.1 s:GILLTGAPGTGK i:1450701.000000
4 qid:210 #p:AT5G53170.1 s:ASGNMDESFVNPGISEK i:1385501.000000
5 qid:210 #p:AT5G53170.1 s:DSAFEVTDSAESNR i:1033601.000000
6 qid:210 #p:AT5G53170.1 s:ALVITNAISEYLPDEQTGKPSSLPALLQELK i:898361.000000
7 qid:210 #p:AT5G53170.1 s:YIGSLGGIGTSGVGSSSSYSPK i:656761.000000
8 qid:210 #p:AT5G53170.1 s:GTPGFNGADLANLVNIAAIK i:350651.000000
9 qid:210 #p:AT5G53170.1 s:LVSDTEVSELETNDR i:346101.000000
10 qid:210 #p:AT5G53170.1 s:DAALQGALLAELNK i:341591.000000
11 qid:210 #p:AT5G53170.1 s:SLFQAAK i:338601.000000
12 qid:210 #p:AT5G53170.1 s:GSALGMVTQLPSNDETSVSK i:158691.000000
13 qid:210 #p:AT5G53170.1 s:LSSEQLEFAK i:135901.000000
44 qid:210 #p:AT5G53170.1 s:MSSSTLQASLFLRPPLHTSSFK i:1.000000
44 qid:210 #p:AT5G53170.1 s:LYPCLFSSSSLSFCPQSLSSFYR i:1.000000
44 qid:210 #p:AT5G53170.1 s:LSSVLHNSR i:1.000000
44 qid:210 #p:AT5G53170.1 s:FRPLPCSLR i:1.000000
44 qid:210 #p:AT5G53170.1 s:QDNVASDSDFIPK i:1.000000
44 qid:210 #p:AT5G53170.1 s:FVGGEETK i:1.000000
44 qid:210 #p:AT5G53170.1 s:SGGEEAEVSNGVTEGK i:1.000000
44 qid:210 #p:AT5G53170.1 s:IVVLMMALWAAIK i:1.000000
44 qid:210 #p:AT5G53170.1 s:VMEWEWLSWWPFSR i:1.000000
44 qid:210 #p:AT5G53170.1 s:LIAEADANPK i:1.000000
44 qid:210 #p:AT5G53170.1 s:HIPEAVVQR i:1.000000
44 qid:210 #p:AT5G53170.1 s:EHTVDSR i:1.000000
44 qid:210 #p:AT5G53170.1 s:GVAEYIR i:1.000000
44 qid:210 #p:AT5G53170.1 s:QPLHVTMVNPK i:1.000000
44 qid:210 #p:AT5G53170.1 s:FAQELVSTILFTVAVGLVWIMGAAALQK i:1.000000
44 qid:210 #p:AT5G53170.1 s:QELEEVVEYLK i:1.000000
44 qid:210 #p:AT5G53170.1 s:APCIIFIDEIDAVGSTR i:1.000000
44 qid:210 #p:AT5G53170.1 s:QWEGHTK i:1.000000
44 qid:210 #p:AT5G53170.1 s:TLHQLLVEMDGFEQNEGIIVMAATNLPDILDPALTRPGR i:1.000000
44 qid:210 #p:AT5G53170.1 s:HIVVPSPDVR i:1.000000
44 qid:210 #p:AT5G53170.1 s:EEILELYLQGKPMSEDVDVK i:1.000000
44 qid:210 #p:AT5G53170.1 s:AAVEGAEK i:1.000000
44 qid:210 #p:AT5G53170.1 s:IVMGTER i:1.000000
44 qid:210 #p:AT5G53170.1 s:TMFVSEDSK i:1.000000
44 qid:210 #p:AT5G53170.1 s:LTAYHESGHAIVALNTK i:1.000000
44 qid:210 #p:AT5G53170.1 s:GAHPIHK i:1.000000
44 qid:210 #p:AT5G53170.1 s:VAEELIFGLDHITTGASSDLSQATELAQYMVSSCGMSEAIGPVHIK i:1.000000
44 qid:210 #p:AT5G53170.1 s:ERPSSDMQSR i:1.000000
44 qid:210 #p:AT5G53170.1 s:IDAEVVK i:1.000000
44 qid:210 #p:AT5G53170.1 s:QLHTLANALLEYETLTAEDIK i:1.000000
44 qid:210 #p:AT5G53170.1 s:FEEQQQEEGDLVLA i:1.000000
1 qid:211 #p:AT5G64050.1 s:TALFNYLFAR i:687181.000000
2 qid:211 #p:AT5G64050.1 s:WATASDAEIEQELEK i:414071.000000
3 qid:211 #p:AT5G64050.1 s:AGSPGIVVPQAGFVSMEER i:360371.000000
4 qid:211 #p:AT5G64050.1 s:SAGILTESEGSFVNEAVELLK i:251961.000000
5 qid:211 #p:AT5G64050.1 s:SLFMPLR i:120111.000000
30 qid:211 #p:AT5G64050.1 s:MASLVYGTPWLR i:1.000000
30 qid:211 #p:AT5G64050.1 s:SLPELAPAFLR i:1.000000
30 qid:211 #p:AT5G64050.1 s:QSSLFYCSR i:1.000000
30 qid:211 #p:AT5G64050.1 s:SFAVVACSTPVNNGGSVR i:1.000000
30 qid:211 #p:AT5G64050.1 s:FAPSPTGNLHVGGAR i:1.000000
30 qid:211 #p:AT5G64050.1 s:IEDTDLER i:1.000000
30 qid:211 #p:AT5G64050.1 s:ESEAAVLQDLSWLGLDWDEGPGVSGDFGPYR i:1.000000
30 qid:211 #p:AT5G64050.1 s:LLESGHVYR i:1.000000
30 qid:211 #p:AT5G64050.1 s:CFCSSEELVK i:1.000000
30 qid:211 #p:AT5G64050.1 s:QLPPVYTGK i:1.000000
30 qid:211 #p:AT5G64050.1 s:GTPFTYR i:1.000000
30 qid:211 #p:AT5G64050.1 s:GEVCWNLDTLGDFVVMR i:1.000000
30 qid:211 #p:AT5G64050.1 s:SNGQPVYNFCVTVDDATMAISHVIR i:1.000000
30 qid:211 #p:AT5G64050.1 s:AEEHLPNTLR i:1.000000
30 qid:211 #p:AT5G64050.1 s:FPMPQFAHVSLILAPDR i:1.000000
30 qid:211 #p:AT5G64050.1 s:HGATSVGQYR i:1.000000
30 qid:211 #p:AT5G64050.1 s:EMGYLPQGMVNYLALLGWGDGTENEFFTLEDLVEK i:1.000000
30 qid:211 #p:AT5G64050.1 s:SGAIFDSTK i:1.000000
30 qid:211 #p:AT5G64050.1 s:WMNGQHLR i:1.000000
30 qid:211 #p:AT5G64050.1 s:DGIELVTDSDK i:1.000000
30 qid:211 #p:AT5G64050.1 s:VLLNLLSYPLHATLASPEAKPAVEDK i:1.000000
30 qid:211 #p:AT5G64050.1 s:LHEVAASLIAAYDSGEIPSALEEGQGAWQK i:1.000000
30 qid:211 #p:AT5G64050.1 s:LHGPEMGTSIVLIYK i:1.000000
30 qid:211 #p:AT5G64050.1 s:EIDWEALNK i:1.000000
30 qid:211 #p:AT5G64050.1 s:DESVPLESTATVST i:1.000000
1 qid:212 #p:AT4G00290.1 s:LLPVGFSNEDVPYEK i:693371.000000
2 qid:212 #p:AT4G00290.1 s:AGSVEGQVIEMGLTTTSLLNAEK i:198661.000000
3 qid:212 #p:AT4G00290.1 s:SFAELTIGCNLIR i:66403.000000
19 qid:212 #p:AT4G00290.1 s:SIKPHATAK i:1.000000
19 qid:212 #p:AT4G00290.1 s:SCSGLLNSHAR i:1.000000
19 qid:212 #p:AT4G00290.1 s:AFTCGNLLDGPK i:1.000000
19 qid:212 #p:AT4G00290.1 s:ASPSMISFSSNIR i:1.000000
19 qid:212 #p:AT4G00290.1 s:LHNDAKPFNYLGHSSYAR i:1.000000
19 qid:212 #p:AT4G00290.1 s:SDDFGSIVASGVTGSGDGNGNGNDWVEK i:1.000000
19 qid:212 #p:AT4G00290.1 s:DVLQTSVDAVTETAK i:1.000000
19 qid:212 #p:AT4G00290.1 s:DVIVPVSLTMTGTLFAWVVMPR i:1.000000
19 qid:212 #p:AT4G00290.1 s:GAVILSLVWFLYR i:1.000000
19 qid:212 #p:AT4G00290.1 s:VSSVGLFAIGLMASAEACGVAVQSILTVGGVGGVATAFAAR i:1.000000
19 qid:212 #p:AT4G00290.1 s:DILGNVLSGLSMQFSRPFSMGDTIK i:1.000000
19 qid:212 #p:AT4G00290.1 s:FPVLVPNSLFSSQVIVNK i:1.000000
19 qid:212 #p:AT4G00290.1 s:IPLQIDDLDMIPQISNEIK i:1.000000
19 qid:212 #p:AT4G00290.1 s:EAPHCYLSR i:1.000000
19 qid:212 #p:AT4G00290.1 s:EELYNTQQEVLLEAVK i:1.000000
19 qid:212 #p:AT4G00290.1 s:HGVSLGTTWDNSTL i:1.000000
1 qid:213 #p:AT3G63490.1 s:ATVSLPK i:37836001.000000
2 qid:213 #p:AT3G63490.1 s:VNFTEEDLLINFLAAVK i:29488001.000000
3 qid:213 #p:AT3G63490.1 s:SAGADIVGSDDLIEQIK i:27859001.000000
4 qid:213 #p:AT3G63490.1 s:LIASPDMMVK i:10621001.000000
5 qid:213 #p:AT3G63490.1 s:FVESVEAHFR i:10067001.000000
6 qid:213 #p:AT3G63490.1 s:EYDVNTAISLLK i:9441601.000000
7 qid:213 #p:AT3G63490.1 s:GTGQTVIVAVLAQGEK i:6907301.000000
8 qid:213 #p:AT3G63490.1 s:TGIVHIPFGK i:5434701.000000
9 qid:213 #p:AT3G63490.1 s:GGFMEFDK i:4558301.000000
10 qid:213 #p:AT3G63490.1 s:EMIDFKPPTAN i:3686701.000000
11 qid:213 #p:AT3G63490.1 s:AGTVTANIPQAIEEFK i:2777301.000000
12 qid:213 #p:AT3G63490.1 s:SAHICSSMGPSIK i:1757901.000000
18 qid:213 #p:AT3G63490.1 s:MAACATHSSLMLAYAAASTR i:1.000000
18 qid:213 #p:AT3G63490.1 s:SQDLTPTPSLFSFASSRPNHLSFPLLLLGGSR i:1.000000
18 qid:213 #p:AT3G63490.1 s:FIVSAVAAEADLDTEEDLEQTATAVLDPPKPK i:1.000000
18 qid:213 #p:AT3G63490.1 s:YNDQQLR i:1.000000
18 qid:213 #p:AT3G63490.1 s:GLMPNPK i:1.000000
18 qid:213 #p:AT3G63490.1 s:SVETNKPK i:1.000000
1 qid:214 #p:AT3G16240.1 s:AGVAFGSFDDSFSLASLR i:13745001.000000
2 qid:214 #p:AT3G16240.1 s:GSLGTIAPLAIGLIVGANILAAGPFSGGSMNPAR i:3874801.000000
7 qid:214 #p:AT3G16240.1 s:MAGVAFGSFDDSFSLASLR i:1.000000
7 qid:214 #p:AT3G16240.1 s:AYLAEFISTLLFVFAGVGSAIAYAK i:1.000000
7 qid:214 #p:AT3G16240.1 s:LTSDAALDTPGLVAIAVCHGFALFVAVAIGANISGGHVNPAVTFGLAVGGQITVITGVFYWIAQLLGSTAACFLLK i:1.000000
7 qid:214 #p:AT3G16240.1 s:YVTGGLAVPTHSVAAGLGSIEGVVMEIIITFALVYTVYATAADPK i:1.000000
7 qid:214 #p:AT3G16240.1 s:SFGPAVAAGDFSGHWVYWVGPLIGGGLAGLIYGNVFMGSSEHVPLASADF i:1.000000
1 qid:215 #p:AT4G34740.1 s:AGVAFQQGLIR i:302211.000000
2 qid:215 #p:AT4G34740.1 s:IASPPIIASCYYGVDTPSSNELISNR i:95344.000000
22 qid:215 #p:AT4G34740.1 s:MAATSSISSSLSLNAKPNK i:1.000000
22 qid:215 #p:AT4G34740.1 s:LSNNNNNNKPHR i:1.000000
22 qid:215 #p:AT4G34740.1 s:NPFLNPSSSSFSPLPASISSSSSSPSFPLR i:1.000000
22 qid:215 #p:AT4G34740.1 s:VSNPLTLLAADNDDYDEKPR i:1.000000
22 qid:215 #p:AT4G34740.1 s:EECGVVGIYGDSEASR i:1.000000
22 qid:215 #p:AT4G34740.1 s:GQEGAGIVTVSK i:1.000000
22 qid:215 #p:AT4G34740.1 s:VLQTITGVGLVSEVFSESK i:1.000000
22 qid:215 #p:AT4G34740.1 s:LDQLPGDIAIGHVR i:1.000000
22 qid:215 #p:AT4G34740.1 s:YSTAGSSMLK i:1.000000
22 qid:215 #p:AT4G34740.1 s:FGSVGVAHNGNLVNYTK i:1.000000
22 qid:215 #p:AT4G34740.1 s:ADLEENGSIFNTSSDTEVVLHLIAISK i:1.000000
22 qid:215 #p:AT4G34740.1 s:IVDACEK i:1.000000
22 qid:215 #p:AT4G34740.1 s:DPHGFRPLVMGR i:1.000000
22 qid:215 #p:AT4G34740.1 s:CQCLMPHPEPK i:1.000000
22 qid:215 #p:AT4G34740.1 s:HVFGEILATESPVDCDVVIAVPDSGVVAALGYAAK i:1.000000
22 qid:215 #p:AT4G34740.1 s:MSVDEIR i:1.000000
22 qid:215 #p:AT4G34740.1 s:DYIGCDSLAFLSFETLK i:1.000000
22 qid:215 #p:AT4G34740.1 s:HLGEDSR i:1.000000
22 qid:215 #p:AT4G34740.1 s:SFCYACFTGDYPVKPTEDK i:1.000000
22 qid:215 #p:AT4G34740.1 s:GGDFIDDGLVGGIHNIEGGWVR i:1.000000
1 qid:216 #p:AT1G48520.1 s:LLHSDTGDYSQVDLNR i:276341.000000
2 qid:216 #p:AT1G48520.1 s:AGVPLLEIVSEPDMR i:262771.000000
3 qid:216 #p:AT1G48520.1 s:AIDFEISR i:210891.000000
35 qid:216 #p:AT1G48520.1 s:DLVQITDPAEIEK i:1.000000
35 qid:216 #p:AT1G48520.1 s:MSTTLLR i:1.000000
35 qid:216 #p:AT1G48520.1 s:TIQLNQFSLLGTSLLR i:1.000000
35 qid:216 #p:AT1G48520.1 s:SNNFSVR i:1.000000
35 qid:216 #p:AT1G48520.1 s:SCGSQTTTTHEAK i:1.000000
35 qid:216 #p:AT1G48520.1 s:SNQLDEILR i:1.000000
35 qid:216 #p:AT1G48520.1 s:DYEAVIGIETHVQLSTLTK i:1.000000
35 qid:216 #p:AT1G48520.1 s:AFCSCSNNYGSYPNTSICPVCMGLPGALPVLNSK i:1.000000
35 qid:216 #p:AT1G48520.1 s:VVEFGVR i:1.000000
35 qid:216 #p:AT1G48520.1 s:LGLALNCDLSLK i:1.000000
35 qid:216 #p:AT1G48520.1 s:QYFYPDLPK i:1.000000
35 qid:216 #p:AT1G48520.1 s:GYQISQFDIPIASGGYVDVDIPLEFGGGHR i:1.000000
35 qid:216 #p:AT1G48520.1 s:VHMEEDAGK i:1.000000
35 qid:216 #p:AT1G48520.1 s:SGIEAAEYACEMQR i:1.000000
35 qid:216 #p:AT1G48520.1 s:YLGVSNGNMQEGSLR i:1.000000
35 qid:216 #p:AT1G48520.1 s:CDVNISIRPIGQAEFGTK i:1.000000
35 qid:216 #p:AT1G48520.1 s:NLNAFSAISR i:1.000000
35 qid:216 #p:AT1G48520.1 s:QALLYNQGK i:1.000000
35 qid:216 #p:AT1G48520.1 s:ADQIVTETR i:1.000000
35 qid:216 #p:AT1G48520.1 s:LWEEGAQK i:1.000000
35 qid:216 #p:AT1G48520.1 s:EGLADYR i:1.000000
35 qid:216 #p:AT1G48520.1 s:YFPEPDLPEVILTQEYVDSIR i:1.000000
35 qid:216 #p:AT1G48520.1 s:ASLPELPEAK i:1.000000
35 qid:216 #p:AT1G48520.1 s:YEAMGLGMQDVLFLANDVSVAEYFDAVIGK i:1.000000
35 qid:216 #p:AT1G48520.1 s:LAANWIMSDIAAYLK i:1.000000
35 qid:216 #p:AT1G48520.1 s:LSINDIK i:1.000000
35 qid:216 #p:AT1G48520.1 s:LTPQELAELIAAIK i:1.000000
35 qid:216 #p:AT1G48520.1 s:DGTISGK i:1.000000
35 qid:216 #p:AT1G48520.1 s:EILFELLAK i:1.000000
35 qid:216 #p:AT1G48520.1 s:MVIQVVSENPK i:1.000000
35 qid:216 #p:AT1G48520.1 s:LQGYFAGQVMK i:1.000000
35 qid:216 #p:AT1G48520.1 s:ANPGLLNK i:1.000000
1 qid:217 #p:AT1G32990.1 s:ATPAPPVGPALGSK i:23791001.000000
2 qid:217 #p:AT1G32990.1 s:VGVITIDQLR i:16338001.000000
3 qid:217 #p:AT1G32990.1 s:TPPASVLLLK i:16135001.000000
4 qid:217 #p:AT1G32990.1 s:IIAGTAANMGIDIDPPILEPK i:14970001.000000
5 qid:217 #p:AT1G32990.1 s:AGYIIPVEITVFDDK i:10018001.000000
6 qid:217 #p:AT1G32990.1 s:LPDLNCTTIESAMR i:6363201.000000
7 qid:217 #p:AT1G32990.1 s:SFTFILK i:4916601.000000
8 qid:217 #p:AT1G32990.1 s:LALEAGK i:688551.000000
14 qid:217 #p:AT1G32990.1 s:MASSSLSTLCSSTSSSLHPNSK i:1.000000
14 qid:217 #p:AT1G32990.1 s:LSHSLSAK i:1.000000
14 qid:217 #p:AT1G32990.1 s:ANVSVQFLGK i:1.000000
14 qid:217 #p:AT1G32990.1 s:QSPLLSSTPR i:1.000000
14 qid:217 #p:AT1G32990.1 s:FLTVIAMAPPKPGGK i:1.000000
14 qid:217 #p:AT1G32990.1 s:GVNIMAFCK i:1.000000
1 qid:218 #p:AT1G14810.1 s:AHAESVNLQFENPLDENTAR i:4628201.000000
2 qid:218 #p:AT1G14810.1 s:EFGPLAAEK i:1026101.000000
3 qid:218 #p:AT1G14810.1 s:GAALNAVQIAEMLL i:814731.000000
4 qid:218 #p:AT1G14810.1 s:MVDGVPLVIPEVNPEAMK i:638621.000000
5 qid:218 #p:AT1G14810.1 s:MVVSTYQAASGAGAAAMEELVQQTR i:469551.000000
6 qid:218 #p:AT1G14810.1 s:GTIVVDNSSAFR i:253361.000000
7 qid:218 #p:AT1G14810.1 s:DVSQDGNFGLDIFVCGDQIR i:115781.000000
18 qid:218 #p:AT1G14810.1 s:MATFTHQTPQTHFLSR i:1.000000
18 qid:218 #p:AT1G14810.1 s:MSLQESAPSLAVVGVTGAVGQEFLSVLSDR i:1.000000
18 qid:218 #p:AT1G14810.1 s:DFPYSSIK i:1.000000
18 qid:218 #p:AT1G14810.1 s:VAFDGHEYTVEELTADSFNGVDIALFSAGGSISK i:1.000000
18 qid:218 #p:AT1G14810.1 s:GALIANPNCSTIICLMAVTPLHHHAK i:1.000000
18 qid:218 #p:AT1G14810.1 s:EVLEGKPPTCNIFGQQYAFNLFSHNAPILDNGYNEEEMK i:1.000000
18 qid:218 #p:AT1G14810.1 s:IWNDTEVK i:1.000000
18 qid:218 #p:AT1G14810.1 s:VTATCIR i:1.000000
18 qid:218 #p:AT1G14810.1 s:APGVYIIDDR i:1.000000
18 qid:218 #p:AT1G14810.1 s:ASNTFPTPLDVSNK i:1.000000
18 qid:218 #p:AT1G14810.1 s:DDVAVGR i:1.000000
1 qid:219 #p:AT4G33680.1 s:THVVTTPGSGFGPGGEGFVR i:1940901.000000
2 qid:219 #p:AT4G33680.1 s:EQLTQLVEFAK i:1219401.000000
3 qid:219 #p:AT4G33680.1 s:YPDAQVISLGIGDTTEPIPEVITSAMAK i:511751.000000
4 qid:219 #p:AT4G33680.1 s:ENTNIIIDTFTSLGYDVYGGK i:404311.000000
5 qid:219 #p:AT4G33680.1 s:LGWTVIPK i:396431.000000
6 qid:219 #p:AT4G33680.1 s:SIFEIPGAEEVAMETASFSK i:250691.000000
7 qid:219 #p:AT4G33680.1 s:TFYGGLGIGDDDVFVSDGAK i:235511.000000
8 qid:219 #p:AT4G33680.1 s:YAGFTGVR i:166291.000000
9 qid:219 #p:AT4G33680.1 s:TDIIFFCSPNNPTGAAATR i:157801.000000
24 qid:219 #p:AT4G33680.1 s:AHELSTIEGYSGYGAEQGAK i:1.000000
24 qid:219 #p:AT4G33680.1 s:MSSTHQLVSSMISSSSSTFLAPSNFNLR i:1.000000
24 qid:219 #p:AT4G33680.1 s:NACLPMAK i:1.000000
24 qid:219 #p:AT4G33680.1 s:CVATPQEK i:1.000000
24 qid:219 #p:AT4G33680.1 s:LQAGYLFPEIAR i:1.000000
24 qid:219 #p:AT4G33680.1 s:AHELSTIEGYSGYGAEQGAKPLR i:1.000000
24 qid:219 #p:AT4G33680.1 s:LQVMFGSNVTIAVQDPSYPAYVDSSVIMGQTGQFNTDVQK i:1.000000
24 qid:219 #p:AT4G33680.1 s:YGNIEYMR i:1.000000
24 qid:219 #p:AT4G33680.1 s:CTPENGFFPDLSTVGR i:1.000000
24 qid:219 #p:AT4G33680.1 s:NGSIIVYDSAYAMYMSDDNPR i:1.000000
24 qid:219 #p:AT4G33680.1 s:LLYSDGFPVAK i:1.000000
24 qid:219 #p:AT4G33680.1 s:IICTCFNGASNISQAGALACLTPEGLEAMHK i:1.000000
24 qid:219 #p:AT4G33680.1 s:NAPYVWVHFPNQSSWDVFAEILEK i:1.000000
24 qid:219 #p:AT4G33680.1 s:VSAFGHR i:1.000000
24 qid:219 #p:AT4G33680.1 s:ENILEACR i:1.000000
1 qid:220 #p:AT1G74970.1 s:AHGGGLSGQAQAITLGVAR i:11529001.000000
2 qid:220 #p:AT1G74970.1 s:VPLVTLGYENSYDIFVK i:4097901.000000
3 qid:220 #p:AT1G74970.1 s:EYLQGNPLWLQYVK i:3388701.000000
4 qid:220 #p:AT1G74970.1 s:LPGGFAAQK i:3345001.000000
5 qid:220 #p:AT1G74970.1 s:VVLQEGTGK i:496791.000000
8 qid:220 #p:AT1G74970.1 s:MASITNLASSLSSLSFSSQVSQRPNTISFPR i:1.000000
8 qid:220 #p:AT1G74970.1 s:ANSVFALPAK i:1.000000
8 qid:220 #p:AT1G74970.1 s:ASLSITATVSAPPEEEEIVELK i:1.000000
1 qid:221 #p:AT5G58260.1 s:GLGDPETTLLK i:17557001.000000
2 qid:221 #p:AT5G58260.1 s:SELQFLALLPSLRPNVR i:7695301.000000
3 qid:221 #p:AT5G58260.1 s:AIAIYAPHEGGYEGR i:6936101.000000
4 qid:221 #p:AT5G58260.1 s:MQGYYFLDISAR i:4854701.000000
5 qid:221 #p:AT5G58260.1 s:FVWKPLAEIANLAAQE i:1960101.000000
6 qid:221 #p:AT5G58260.1 s:LAALPPSAK i:344431.000000
13 qid:221 #p:AT5G58260.1 s:VAPPCFEASQVK i:1.000000
13 qid:221 #p:AT5G58260.1 s:TVGSFLVNTR i:1.000000
13 qid:221 #p:AT5G58260.1 s:CSSIADYIGGDLVKPDIGQWLQDVEEHK i:1.000000
13 qid:221 #p:AT5G58260.1 s:NYPVCPAHLGK i:1.000000
13 qid:221 #p:AT5G58260.1 s:WYYPPEVDYR i:1.000000
13 qid:221 #p:AT5G58260.1 s:GLVVWVLEAK i:1.000000
13 qid:221 #p:AT5G58260.1 s:VIAECGNWR i:1.000000
1 qid:222 #p:AT1G24360.1 s:ILGTIPLGR i:6252201.000000
2 qid:222 #p:AT1G24360.1 s:AIALALGK i:3842401.000000
3 qid:222 #p:AT1G24360.1 s:VESPVVVITGASR i:3808801.000000
4 qid:222 #p:AT1G24360.1 s:IINISSVVGLIGNIGQANYAAAK i:3768401.000000
5 qid:222 #p:AT1G24360.1 s:QIEEYGGQAITFGGDVSK i:2088301.000000
6 qid:222 #p:AT1G24360.1 s:GGVISFSK i:1437201.000000
7 qid:222 #p:AT1G24360.1 s:NINVNVVCPGFIASDMTAELGEDMEK i:462831.000000
8 qid:222 #p:AT1G24360.1 s:WGTIDVVVNNAGITR i:87291.000000
17 qid:222 #p:AT1G24360.1 s:MAAAVAAPR i:1.000000
17 qid:222 #p:AT1G24360.1 s:QLAPLHSAIPHFGMLR i:1.000000
17 qid:222 #p:AT1G24360.1 s:QPFSTSVVK i:1.000000
17 qid:222 #p:AT1G24360.1 s:AQATATEQSPGEVVQK i:1.000000
17 qid:222 #p:AT1G24360.1 s:VLVNYAR i:1.000000
17 qid:222 #p:AT1G24360.1 s:EAEEVAK i:1.000000
17 qid:222 #p:AT1G24360.1 s:ATDVDAMMK i:1.000000
17 qid:222 #p:AT1G24360.1 s:QSQWDEVIALNLTGVFLCTQAAVK i:1.000000
17 qid:222 #p:AT1G24360.1 s:AEEVAGLVEFLALSPAASYITGQAFTIDGGIAI i:1.000000
1 qid:223 #p:AT2G05620.1 s:GLFAPLVVVTR i:53609001.000000
2 qid:223 #p:AT2G05620.1 s:AIALHSQVITEFCK i:18838001.000000
5 qid:223 #p:AT2G05620.1 s:MAAASISAIGCNQTLIGTSFYGGWGSSISGEDYQTMLSK i:1.000000
5 qid:223 #p:AT2G05620.1 s:TVAPPQQAR i:1.000000
5 qid:223 #p:AT2G05620.1 s:SIGADAK i:1.000000
1 qid:224 #p:AT3G32930.1 s:ALFDELPTPHLVVEITPFPAGPLTENDYLK i:7141301.000000
2 qid:224 #p:AT3G32930.1 s:AIASLLSDDDHFR i:4375201.000000
3 qid:224 #p:AT3G32930.1 s:SNPIVSGLDTGGVDVEYDDGADLGFSK i:2724701.000000
4 qid:224 #p:AT3G32930.1 s:ESAHGQSVCCNNVR i:296721.000000
11 qid:224 #p:AT3G32930.1 s:MQLSLVQVSSVSNFR i:1.000000
11 qid:224 #p:AT3G32930.1 s:SQSTIPTLSNSNPSCLLLQK i:1.000000
11 qid:224 #p:AT3G32930.1 s:SIFPGSK i:1.000000
11 qid:224 #p:AT3G32930.1 s:ISNGSTR i:1.000000
11 qid:224 #p:AT3G32930.1 s:ASLLETPILWAGR i:1.000000
11 qid:224 #p:AT3G32930.1 s:ICVFYALVK i:1.000000
11 qid:224 #p:AT3G32930.1 s:AGFAGSK i:1.000000
1 qid:225 #p:AT4G39960.1 s:MLVEELADMSK i:1272401.000000
2 qid:225 #p:AT4G39960.1 s:AIDGEDEYYSLILNFK i:928941.000000
3 qid:225 #p:AT4G39960.1 s:VPTVDGEVDLK i:596991.000000
4 qid:225 #p:AT4G39960.1 s:ISYVDAILGTTLK i:574351.000000
5 qid:225 #p:AT4G39960.1 s:GGSPGDLFAVIEVIPDPVLK i:142331.000000
19 qid:225 #p:AT4G39960.1 s:MALIQFGSSCVAQWGILRPR i:1.000000
19 qid:225 #p:AT4G39960.1 s:LESHQDNCISQINCLGASR i:1.000000
19 qid:225 #p:AT4G39960.1 s:SSMFAQGSLPFLSLTGVSPNTHSR i:1.000000
19 qid:225 #p:AT4G39960.1 s:ADTDFYSVLGVSK i:1.000000
19 qid:225 #p:AT4G39960.1 s:SYHPDVNK i:1.000000
19 qid:225 #p:AT4G39960.1 s:DAGAEDK i:1.000000
19 qid:225 #p:AT4G39960.1 s:EISNAYEILSDDEK i:1.000000
19 qid:225 #p:AT4G39960.1 s:YGEAGVK i:1.000000
19 qid:225 #p:AT4G39960.1 s:GAGMGGMGDYSNPFDLFESLFEGMGGMGGMGGGMGSR i:1.000000
19 qid:225 #p:AT4G39960.1 s:EAVFGIEK i:1.000000
19 qid:225 #p:AT4G39960.1 s:LESCGTCNGSGAK i:1.000000
19 qid:225 #p:AT4G39960.1 s:AGTKPTK i:1.000000
19 qid:225 #p:AT4G39960.1 s:TCGGQGQVVASTR i:1.000000
19 qid:225 #p:AT4G39960.1 s:TPLGVFQQVMTCSPCNGTGEISKPCGACSGDGR i:1.000000
1 qid:226 #p:AT3G07700.3 s:VAAPYAQELLDLK i:269201.000000
2 qid:226 #p:AT3G07700.3 s:INNLDALAAR i:187081.000000
3 qid:226 #p:AT3G07700.3 s:SGTQLVQEIR i:172631.000000
4 qid:226 #p:AT3G07700.3 s:AIEAYLIQILK i:80886.000000
41 qid:226 #p:AT3G07700.3 s:MAALLASQSCCYGGETAR i:1.000000
41 qid:226 #p:AT3G07700.3 s:AIGFSSSLENHFTGEATQCYGSK i:1.000000
41 qid:226 #p:AT3G07700.3 s:QSELPSK i:1.000000
41 qid:226 #p:AT3G07700.3 s:MVPASEVVK i:1.000000
41 qid:226 #p:AT3G07700.3 s:DGVNGSAGK i:1.000000
41 qid:226 #p:AT3G07700.3 s:GVNGASLVSSR i:1.000000
41 qid:226 #p:AT3G07700.3 s:NINGAASTLVK i:1.000000
41 qid:226 #p:AT3G07700.3 s:TTESYLPPPVEGVR i:1.000000
41 qid:226 #p:AT3G07700.3 s:VLPSDEGFSWADENYSSLQR i:1.000000
41 qid:226 #p:AT3G07700.3 s:SIDVWSFVISLR i:1.000000
41 qid:226 #p:AT3G07700.3 s:ILFDNSK i:1.000000
41 qid:226 #p:AT3G07700.3 s:WAYVGGFTEEK i:1.000000
41 qid:226 #p:AT3G07700.3 s:ETASWLR i:1.000000
41 qid:226 #p:AT3G07700.3 s:ESVLQLGPTFIK i:1.000000
41 qid:226 #p:AT3G07700.3 s:LGQLSSTR i:1.000000
41 qid:226 #p:AT3G07700.3 s:EFVDELSK i:1.000000
41 qid:226 #p:AT3G07700.3 s:VPAFSPEK i:1.000000
41 qid:226 #p:AT3G07700.3 s:FIEAELGAPISVMYK i:1.000000
41 qid:226 #p:AT3G07700.3 s:EFEEQPIAAASLGQVHR i:1.000000
41 qid:226 #p:AT3G07700.3 s:AVLHNGEK i:1.000000
41 qid:226 #p:AT3G07700.3 s:VQRPGLK i:1.000000
41 qid:226 #p:AT3G07700.3 s:LFDIDLR i:1.000000
41 qid:226 #p:AT3G07700.3 s:LIAEYFQK i:1.000000
41 qid:226 #p:AT3G07700.3 s:SESFGTNDWVGIYEECALILYQEIDYINEAK i:1.000000
41 qid:226 #p:AT3G07700.3 s:VPLVYWDYSAMK i:1.000000
41 qid:226 #p:AT3G07700.3 s:VLTLEYVPGVK i:1.000000
41 qid:226 #p:AT3G07700.3 s:TGFFHADPHPGNLAIDVDESIIYYDFGMMGEIK i:1.000000
41 qid:226 #p:AT3G07700.3 s:LLDLFYSVYEK i:1.000000
41 qid:226 #p:AT3G07700.3 s:VMQNLIDLEALQPTGDLSSVR i:1.000000
41 qid:226 #p:AT3G07700.3 s:SVQFFLDNLLSQSPDQQQTLAAIGEVPIK i:1.000000
41 qid:226 #p:AT3G07700.3 s:EAELYLYVVLTLK i:1.000000
41 qid:226 #p:AT3G07700.3 s:NSSFLWQDLFAISQDQPFR i:1.000000
41 qid:226 #p:AT3G07700.3 s:FPSTFTFVIR i:1.000000
41 qid:226 #p:AT3G07700.3 s:AFSTLEGIGYILDPEFSFVK i:1.000000
41 qid:226 #p:AT3G07700.3 s:SSTLSMPYR i:1.000000
41 qid:226 #p:AT3G07700.3 s:ELDSGDLK i:1.000000
41 qid:226 #p:AT3G07700.3 s:ATILQMATMYTVLGGTLLNIGVTFSNQGSQLVANGSFIGAGIFMLLVLR i:1.000000
1 qid:227 #p:AT5G47190.1 s:AIEVAETVRPVPGLR i:14872001.000000
2 qid:227 #p:AT5G47190.1 s:LGDIMGLLNK i:3206801.000000
8 qid:227 #p:AT5G47190.1 s:MATSSHLLPQALHMIPR i:1.000000
8 qid:227 #p:AT5G47190.1 s:TPSFSSK i:1.000000
8 qid:227 #p:AT5G47190.1 s:NLGVSSILPR i:1.000000
8 qid:227 #p:AT5G47190.1 s:ASSVNSR i:1.000000
8 qid:227 #p:AT5G47190.1 s:VFLNHSSSNFGFAIDSK i:1.000000
8 qid:227 #p:AT5G47190.1 s:AEESTEGETEAVVENAVETEAEGEGEATVAAEEAKPPWK i:1.000000
1 qid:228 #p:AT3G16950.2 s:SFGLQVSAAGYDR i:1043101.000000
2 qid:228 #p:AT3G16950.2 s:LMLAHAASAQGISVVEQVSGR i:816161.000000
3 qid:228 #p:AT3G16950.2 s:AIGVDILTGFGSVLGPQK i:804571.000000
4 qid:228 #p:AT3G16950.2 s:APFTNGLGLENVNVVTQR i:798811.000000
17 qid:228 #p:AT3G16950.2 s:MQSAMALSFSQTSFTRPNHVLGSSGSVFSTPR i:1.000000
17 qid:228 #p:AT3G16950.2 s:EAFGFSTSNQLAIR i:1.000000
17 qid:228 #p:AT3G16950.2 s:SFQVSASASSNGNGAPPK i:1.000000
17 qid:228 #p:AT3G16950.2 s:QGVADHANNLATK i:1.000000
17 qid:228 #p:AT3G16950.2 s:DNIITAK i:1.000000
17 qid:228 #p:AT3G16950.2 s:LESVPEWIAIVGSGYIGLEFSDVYTALGSEVTFIEALDQLMPGFDPEISK i:1.000000
17 qid:228 #p:AT3G16950.2 s:GTLVPNLYCIGDANGK i:1.000000
17 qid:228 #p:AT3G16950.2 s:DHVLNHLSIPAACFTHPEISMVGLTEPQAK i:1.000000
17 qid:228 #p:AT3G16950.2 s:ALAENEGEGIAK i:1.000000
17 qid:228 #p:AT3G16950.2 s:LAVHAHPTLSEVLDELFK i:1.000000
17 qid:228 #p:AT3G16950.2 s:VESHATTR i:1.000000
17 qid:228 #p:AT3G16950.2 s:LNTNQEDR i:1.000000
17 qid:228 #p:AT3G16950.2 s:DISTRPSSFFENISVGVLSLLSLIFV i:1.000000
1 qid:229 #p:AT5G42130.1 s:LGGAMYTGVAGTVK i:3579801.000000
2 qid:229 #p:AT5G42130.1 s:FPDFPTVLIPPTAGAMGNIISSAIMVPK i:2358601.000000
3 qid:229 #p:AT5G42130.1 s:NLPAGVLSYSSFEYLK i:1983801.000000
4 qid:229 #p:AT5G42130.1 s:AIIGAGAGGLAGAFTYVTLLPLDAIK i:1784301.000000
5 qid:229 #p:AT5G42130.1 s:LTILNEYLK i:1459001.000000
6 qid:229 #p:AT5G42130.1 s:GASQVYSNTFDAIVK i:1384201.000000
7 qid:229 #p:AT5G42130.1 s:DGILGLYAGYSATLLR i:1304301.000000
8 qid:229 #p:AT5G42130.1 s:SYQVLLK i:618151.000000
9 qid:229 #p:AT5G42130.1 s:QILTEEGWVGFTR i:290871.000000
10 qid:229 #p:AT5G42130.1 s:QSHLEPLQSVCCGALAGAISASITTPLDVVK i:145761.000000
20 qid:229 #p:AT5G42130.1 s:LSETLGLPSPNLNHCHFPNEFNSLFTHFSDLTSVQSPIVR i:1.000000
20 qid:229 #p:AT5G42130.1 s:SSQKPPK i:1.000000
20 qid:229 #p:AT5G42130.1 s:SDPPFASTSISDPTHEKPGPEFLK i:1.000000
20 qid:229 #p:AT5G42130.1 s:WIKPASR i:1.000000
20 qid:229 #p:AT5G42130.1 s:QLSVWER i:1.000000
20 qid:229 #p:AT5G42130.1 s:GILGFYSGVSAVIVGSTFSSAVYFGTCEFGK i:1.000000
20 qid:229 #p:AT5G42130.1 s:MQAGASGR i:1.000000
20 qid:229 #p:AT5G42130.1 s:LMTQIHVEAVDK i:1.000000
20 qid:229 #p:AT5G42130.1 s:VVHSACFSAIGYFAFETAR i:1.000000
20 qid:229 #p:AT5G42130.1 s:EESEANVAADS i:1.000000
1 qid:230 #p:AT1G27450.3 s:LGETSLFVLVK i:223781.000000
2 qid:230 #p:AT1G27450.3 s:AIIIDDLIATGGTLAAAIR i:105721.000000
15 qid:230 #p:AT1G27450.3 s:MQTIIISPLVSHR i:1.000000
15 qid:230 #p:AT1G27450.3 s:LLNNHHR i:1.000000
15 qid:230 #p:AT1G27450.3 s:LFSSAGSLCVCK i:1.000000
15 qid:230 #p:AT1G27450.3 s:SDAEYFAK i:1.000000
15 qid:230 #p:AT1G27450.3 s:DSEMATEDVQDPR i:1.000000
15 qid:230 #p:AT1G27450.3 s:VIPDFPKPGIMFQDITTLLLDTEAFK i:1.000000
15 qid:230 #p:AT1G27450.3 s:DTIALFVDR i:1.000000
15 qid:230 #p:AT1G27450.3 s:GISVVAGVEAR i:1.000000
15 qid:230 #p:AT1G27450.3 s:GFIFGPPIALAIGAK i:1.000000
15 qid:230 #p:AT1G27450.3 s:LPGTFLFLPLVACDFDIK i:1.000000
15 qid:230 #p:AT1G27450.3 s:SQLGSWK i:1.000000
15 qid:230 #p:AT1G27450.3 s:VISEEYSLEYGTDTIEMHVGAVEPGER i:1.000000
15 qid:230 #p:AT1G27450.3 s:IVECACVIELPELK i:1.000000
1 qid:231 #p:AT2G19940.1 s:AIIISVIDNLVK i:382491.000000
2 qid:231 #p:AT2G19940.1 s:IGLLGASGYTGAEIVR i:247381.000000
3 qid:231 #p:AT2G19940.1 s:VLDEGVVPR i:116601.000000
4 qid:231 #p:AT2G19940.1 s:EANLYSEIAEGISSYGVTR i:75617.000000
25 qid:231 #p:AT2G19940.1 s:MSTASAFSSIQGCWFK i:1.000000
25 qid:231 #p:AT2G19940.1 s:LTLGSHVASPSSMSFR i:1.000000
25 qid:231 #p:AT2G19940.1 s:VSASSSVKPEK i:1.000000
25 qid:231 #p:AT2G19940.1 s:LLANHPHFQVTLMTADR i:1.000000
25 qid:231 #p:AT2G19940.1 s:AGQSMESVFPHLR i:1.000000
25 qid:231 #p:AT2G19940.1 s:LPTLVSVK i:1.000000
25 qid:231 #p:AT2G19940.1 s:DADFSTVDAVFCCLPHGTTQEIIK i:1.000000
25 qid:231 #p:AT2G19940.1 s:ELPTALK i:1.000000
25 qid:231 #p:AT2G19940.1 s:IVDLSADFR i:1.000000
25 qid:231 #p:AT2G19940.1 s:NIAEYEEWYGQPHK i:1.000000
25 qid:231 #p:AT2G19940.1 s:EVVYGLTEILR i:1.000000
25 qid:231 #p:AT2G19940.1 s:LVANPGCYPTTIQLPLVPLLK i:1.000000
25 qid:231 #p:AT2G19940.1 s:HENIIIDAK i:1.000000
25 qid:231 #p:AT2G19940.1 s:SGVSGAGR i:1.000000
25 qid:231 #p:AT2G19940.1 s:HVPEIEQGLSDVAQSK i:1.000000
25 qid:231 #p:AT2G19940.1 s:VTVSFTPHLMPMIR i:1.000000
25 qid:231 #p:AT2G19940.1 s:GMQSTIYVEMAPGVR i:1.000000
25 qid:231 #p:AT2G19940.1 s:TEDLHQQLK i:1.000000
25 qid:231 #p:AT2G19940.1 s:TSYEDEEFVK i:1.000000
25 qid:231 #p:AT2G19940.1 s:GSNYCHMSVFPDR i:1.000000
25 qid:231 #p:AT2G19940.1 s:GASGQALQNLNIMLGYPETTGLLHQPLFP i:1.000000
1 qid:232 #p:AT2G43630.1 s:AIINTPTWYDSPEK i:1067001.000000
2 qid:232 #p:AT2G43630.1 s:DFYDTDSGGNMPPR i:705311.000000
3 qid:232 #p:AT2G43630.1 s:VYDEYWLEK i:418491.000000
4 qid:232 #p:AT2G43630.1 s:AMDSWNGFLEK i:249921.000000
13 qid:232 #p:AT2G43630.1 s:MSFTQANCFRPSYYPAR i:1.000000
13 qid:232 #p:AT2G43630.1 s:ITRPNCISSVPIR i:1.000000
13 qid:232 #p:AT2G43630.1 s:ATAAVSTQFSPLLDHR i:1.000000
13 qid:232 #p:AT2G43630.1 s:QSSAVCLFGGK i:1.000000
13 qid:232 #p:AT2G43630.1 s:DKPDGSDEISPWK i:1.000000
13 qid:232 #p:AT2G43630.1 s:SVEDMLR i:1.000000
13 qid:232 #p:AT2G43630.1 s:GGGSGGGGGNGEERPEGSGGEDGGLAGIADETLQVVLATLGFIFLYTYIITGEELVK i:1.000000
13 qid:232 #p:AT2G43630.1 s:FLMGRPK i:1.000000
13 qid:232 #p:AT2G43630.1 s:AYVDSNSDEAYVESNSDEVSY i:1.000000
1 qid:233 #p:AT3G03710.1 s:GETQALAVVTLGDK i:1110101.000000
2 qid:233 #p:AT3G03710.1 s:VLTILTEK i:1066401.000000
3 qid:233 #p:AT3G03710.1 s:KPIPLLFSEVDVK i:890501.000000
4 qid:233 #p:AT3G03710.1 s:ALETILPSDDDFPYTIR i:868811.000000
5 qid:233 #p:AT3G03710.1 s:VAGNEDGVTAFQMDIK i:586981.000000
6 qid:233 #p:AT3G03710.1 s:AIISGLTMVPSVGDIYR i:498441.000000
7 qid:233 #p:AT3G03710.1 s:IMAIDVASLER i:462171.000000
8 qid:233 #p:AT3G03710.1 s:VGGITLEIMEK i:459971.000000
45 qid:233 #p:AT3G03710.1 s:VSSGDELVLK i:1.000000
45 qid:233 #p:AT3G03710.1 s:MLTSPSNALHSSTPQFWPLR i:1.000000
45 qid:233 #p:AT3G03710.1 s:SSGGGGK i:1.000000
45 qid:233 #p:AT3G03710.1 s:LCSLSLLSGSGAGK i:1.000000
45 qid:233 #p:AT3G03710.1 s:ALVRPDDTDDADSVGDGSLAFPNHVSVK i:1.000000
45 qid:233 #p:AT3G03710.1 s:QASSAVTVTDGETIVYTSVCLADVPSEPSDFLPLYVHYQER i:1.000000
45 qid:233 #p:AT3G03710.1 s:DHEVLICR i:1.000000
45 qid:233 #p:AT3G03710.1 s:LIDRPLRPTMPK i:1.000000
45 qid:233 #p:AT3G03710.1 s:GFYNETQILSWVLSYDGLHAPDALAVTSAGIAVALSEVPNAK i:1.000000
45 qid:233 #p:AT3G03710.1 s:VGLIGGEFIVNPTVK i:1.000000
45 qid:233 #p:AT3G03710.1 s:EMEESQLDLFLAGTDTAILTIEGYSNFLPEEMLLQAVK i:1.000000
45 qid:233 #p:AT3G03710.1 s:VGQDAVQATCIAIEVLAK i:1.000000
45 qid:233 #p:AT3G03710.1 s:LPPPELYK i:1.000000
45 qid:233 #p:AT3G03710.1 s:ELAGEELTK i:1.000000
45 qid:233 #p:AT3G03710.1 s:AISSLEEK i:1.000000
45 qid:233 #p:AT3G03710.1 s:GYVIDEVAFGTIEAQPDLLEDEDEDEEVVPEGEVDQGDVHIRPIPR i:1.000000
45 qid:233 #p:AT3G03710.1 s:TLDEIRPINSR i:1.000000
45 qid:233 #p:AT3G03710.1 s:AHGSTLFTR i:1.000000
45 qid:233 #p:AT3G03710.1 s:IDNLEGSDEYK i:1.000000
45 qid:233 #p:AT3G03710.1 s:FYLQYTFPPSSVGEVGR i:1.000000
45 qid:233 #p:AT3G03710.1 s:EIGHGTLAER i:1.000000
45 qid:233 #p:AT3G03710.1 s:VESTVIESNGSSSMASVCGGCLALQDAGVPVK i:1.000000
45 qid:233 #p:AT3G03710.1 s:CSVAGIAMGMVWDTEEFGGDGSPLILSDITGAEDASGDMDFK i:1.000000
45 qid:233 #p:AT3G03710.1 s:HILAEMAK i:1.000000
45 qid:233 #p:AT3G03710.1 s:CSPPPTLSLSK i:1.000000
45 qid:233 #p:AT3G03710.1 s:YAPLILIMK i:1.000000
45 qid:233 #p:AT3G03710.1 s:VYSLIGSGGK i:1.000000
45 qid:233 #p:AT3G03710.1 s:SIIEESGVEAIDMQDDGTVK i:1.000000
45 qid:233 #p:AT3G03710.1 s:SMAPYGAFVEIAPGR i:1.000000
45 qid:233 #p:AT3G03710.1 s:EGLCHISELSAEWLAKPEDAYK i:1.000000
45 qid:233 #p:AT3G03710.1 s:LIEVNEK i:1.000000
45 qid:233 #p:AT3G03710.1 s:ALLPESETDK i:1.000000
45 qid:233 #p:AT3G03710.1 s:QQPAGDSTK i:1.000000
45 qid:233 #p:AT3G03710.1 s:YVNTSSK i:1.000000
45 qid:233 #p:AT3G03710.1 s:AAAGASK i:1.000000
45 qid:233 #p:AT3G03710.1 s:ATGGSSDK i:1.000000
45 qid:233 #p:AT3G03710.1 s:TMNSNSSTNEESLVNGEATIS i:1.000000
1 qid:234 #p:AT1G71480.1 s:AILDFFGK i:3055101.000000
2 qid:234 #p:AT1G71480.1 s:FPQLADQF i:2080001.000000
3 qid:234 #p:AT1G71480.1 s:GVTWLLQK i:319891.000000
10 qid:234 #p:AT1G71480.1 s:MSFTASLVSYLTSPSLVSLNHLPPSFFLPTK i:1.000000
10 qid:234 #p:AT1G71480.1 s:LVKPTSLTHSQPPR i:1.000000
10 qid:234 #p:AT1G71480.1 s:LSASYGPAAK i:1.000000
10 qid:234 #p:AT1G71480.1 s:AATANDVVPETAPTSASEVVSSFYAAVNVHDLSSVTDLIAQDCVYEDLVFSSPFVGR i:1.000000
10 qid:234 #p:AT1G71480.1 s:FIESTSTDLQFVIDDISTEDSSAVGVSWHLEWK i:1.000000
10 qid:234 #p:AT1G71480.1 s:LEVIDGK i:1.000000
10 qid:234 #p:AT1G71480.1 s:DCVEPAIKPGETVLAAIK i:1.000000
1 qid:235 #p:AT4G18740.1 s:SNQEEIISLLK i:873581.000000
2 qid:235 #p:AT4G18740.1 s:AILDVLEK i:205021.000000
17 qid:235 #p:AT4G18740.1 s:MDLALHCHCAYPLIK i:1.000000
17 qid:235 #p:AT4G18740.1 s:SANHLHVR i:1.000000
17 qid:235 #p:AT4G18740.1 s:DTHSLPFALR i:1.000000
17 qid:235 #p:AT4G18740.1 s:FEQSLSR i:1.000000
17 qid:235 #p:AT4G18740.1 s:TTINGDR i:1.000000
17 qid:235 #p:AT4G18740.1 s:SIWFQEK i:1.000000
17 qid:235 #p:AT4G18740.1 s:GGSSYTSMGR i:1.000000
17 qid:235 #p:AT4G18740.1 s:IQSSISK i:1.000000
17 qid:235 #p:AT4G18740.1 s:NSDESSK i:1.000000
17 qid:235 #p:AT4G18740.1 s:TEGDTSVK i:1.000000
17 qid:235 #p:AT4G18740.1 s:QVELPRPPSSFVK i:1.000000
17 qid:235 #p:AT4G18740.1 s:TPLSSSASGPR i:1.000000
17 qid:235 #p:AT4G18740.1 s:LPVSNSDK i:1.000000
17 qid:235 #p:AT4G18740.1 s:ASLIETMK i:1.000000
17 qid:235 #p:AT4G18740.1 s:SELLELIR i:1.000000
1 qid:236 #p:AT4G32250.1 s:AILGDVGIPYLLLSIPLPSSDMTER i:533791.000000
2 qid:236 #p:AT4G32250.1 s:YGVDLATGILELHSK i:279021.000000
3 qid:236 #p:AT4G32250.1 s:LSLPDVLR i:274101.000000
4 qid:236 #p:AT4G32250.1 s:LSIPSSIPPPLENLLR i:176211.000000
5 qid:236 #p:AT4G32250.1 s:VYSVGQFVK i:161981.000000
33 qid:236 #p:AT4G32250.1 s:IIAGKPDDTEYEIIEGESESALAAGTSPWMNSSTLK i:1.000000
33 qid:236 #p:AT4G32250.1 s:GPFGDVWLATHHQSTEDYDEHHEVAIK i:1.000000
33 qid:236 #p:AT4G32250.1 s:FEDLFSK i:1.000000
33 qid:236 #p:AT4G32250.1 s:CQGLENVCLLR i:1.000000
33 qid:236 #p:AT4G32250.1 s:GVSSINGK i:1.000000
33 qid:236 #p:AT4G32250.1 s:FYEGSLGDK i:1.000000
33 qid:236 #p:AT4G32250.1 s:GFLILNLKPSNFLLSDNDK i:1.000000
33 qid:236 #p:AT4G32250.1 s:LGTPNYMAPEQWQPDVR i:1.000000
33 qid:236 #p:AT4G32250.1 s:GPMSFETDSWGFGCSIVEMLTGVQPWSGR i:1.000000
33 qid:236 #p:AT4G32250.1 s:SADEIYDLVVR i:1.000000
33 qid:236 #p:AT4G32250.1 s:GCFMYDLR i:1.000000
33 qid:236 #p:AT4G32250.1 s:SRPSMTDILLVLK i:1.000000
33 qid:236 #p:AT4G32250.1 s:SLQNSEEEQVR i:1.000000
33 qid:236 #p:AT4G32250.1 s:SSATLGYTEWFLSK i:1.000000
33 qid:236 #p:AT4G32250.1 s:KPANSCK i:1.000000
33 qid:236 #p:AT4G32250.1 s:HENMDVPEGMVVGLER i:1.000000
33 qid:236 #p:AT4G32250.1 s:DSTDPDGFVLVK i:1.000000
33 qid:236 #p:AT4G32250.1 s:VHGVHDPLR i:1.000000
33 qid:236 #p:AT4G32250.1 s:VHVSVLER i:1.000000
33 qid:236 #p:AT4G32250.1 s:VTNGLASGDWVR i:1.000000
33 qid:236 #p:AT4G32250.1 s:HSPVGVLHSIDR i:1.000000
33 qid:236 #p:AT4G32250.1 s:EGNVAVGFIGLPTLWK i:1.000000
33 qid:236 #p:AT4G32250.1 s:GTSSQLQMAK i:1.000000
33 qid:236 #p:AT4G32250.1 s:ANVVIPR i:1.000000
33 qid:236 #p:AT4G32250.1 s:GIWATGR i:1.000000
33 qid:236 #p:AT4G32250.1 s:ISQVLPNGCLEVDFPGMLPFGEEHGSYLADPAEVEIVNFNTCQGAVEK i:1.000000
33 qid:236 #p:AT4G32250.1 s:YQHLEDFHWAVRPLLIAMGLLTAMK i:1.000000
33 qid:236 #p:AT4G32250.1 s:DGSTGQGDCK i:1.000000
1 qid:237 #p:AT3G10840.1 s:FLGNAFGGSQQQDVDLK i:1002101.000000
2 qid:237 #p:AT3G10840.1 s:SFLGVMLVR i:328941.000000
3 qid:237 #p:AT3G10840.1 s:AILVGHSAGCPVALDAYFEAPER i:134381.000000
4 qid:237 #p:AT3G10840.1 s:ALAAFLR i:98510.000000
5 qid:237 #p:AT3G10840.1 s:VLDPHTLSDDVSNTSPHAQETPK i:72195.000000
27 qid:237 #p:AT3G10840.1 s:MNLNTTCIFFLNQPK i:1.000000
27 qid:237 #p:AT3G10840.1 s:QTLSTLSLSDK i:1.000000
27 qid:237 #p:AT3G10840.1 s:FSSDSSR i:1.000000
27 qid:237 #p:AT3G10840.1 s:THFQMSR i:1.000000
27 qid:237 #p:AT3G10840.1 s:QISGQPSR i:1.000000
27 qid:237 #p:AT3G10840.1 s:LIVSNAASSPSLSGGFPDAGAHSK i:1.000000
27 qid:237 #p:AT3G10840.1 s:EEMEAETEQDPMNLADPDSCFCEFQGVHIHHK i:1.000000
27 qid:237 #p:AT3G10840.1 s:FPMILLHGFGASVFSWNR i:1.000000
27 qid:237 #p:AT3G10840.1 s:VMKPLAR i:1.000000
27 qid:237 #p:AT3G10840.1 s:VLAFDRPAFGLTSR i:1.000000
27 qid:237 #p:AT3G10840.1 s:IFHPFSGATNDAKPLNPYSMVYSVLTTLYFIDVLAADK i:1.000000
27 qid:237 #p:AT3G10840.1 s:VAALILVAPAIFAPRPVATTDAGENR i:1.000000
27 qid:237 #p:AT3G10840.1 s:EAPTSNFLGTLVELTK i:1.000000
27 qid:237 #p:AT3G10840.1 s:VVTGMANMLSSLYK i:1.000000
27 qid:237 #p:AT3G10840.1 s:FGVTAVR i:1.000000
27 qid:237 #p:AT3G10840.1 s:NAWYDSK i:1.000000
27 qid:237 #p:AT3G10840.1 s:QVTDHVVQGYTKPLK i:1.000000
27 qid:237 #p:AT3G10840.1 s:ALVEFTVATLTDNNGSEK i:1.000000
27 qid:237 #p:AT3G10840.1 s:CPVLIVTGDTDR i:1.000000
27 qid:237 #p:AT3G10840.1 s:IVPAWNAER i:1.000000
27 qid:237 #p:AT3G10840.1 s:AIPGSVFEVIK i:1.000000
27 qid:237 #p:AT3G10840.1 s:CGHLPQEEKPDEFISIVAK i:1.000000
1 qid:238 #p:AT2G24820.1 s:VPPVVEHAPAGLIAALSASYPAK i:23108001.000000
2 qid:238 #p:AT2G24820.1 s:AINLNTNNFIR i:12487001.000000
3 qid:238 #p:AT2G24820.1 s:LSEGQLIDGR i:11048001.000000
4 qid:238 #p:AT2G24820.1 s:GGIGTMHAPNLANR i:8144901.000000
5 qid:238 #p:AT2G24820.1 s:NVPEDAPLGLTVYDR i:7902701.000000
6 qid:238 #p:AT2G24820.1 s:FDAPCVLQNNR i:4587701.000000
7 qid:238 #p:AT2G24820.1 s:SSDTWVAEYR i:4310401.000000
8 qid:238 #p:AT2G24820.1 s:EDAQPLVFEVTER i:3059001.000000
9 qid:238 #p:AT2G24820.1 s:VFEQDMGFLSSQNEVLMK i:2832501.000000
10 qid:238 #p:AT2G24820.1 s:IPQLPASAK i:1861801.000000
11 qid:238 #p:AT2G24820.1 s:LPWFENFAR i:1834301.000000
12 qid:238 #p:AT2G24820.1 s:DLYLNLK i:1195301.000000
13 qid:238 #p:AT2G24820.1 s:AVLLGSAALCSAAAYTCLR i:936651.000000
14 qid:238 #p:AT2G24820.1 s:LECLYHGWQFEGEGK i:827211.000000
15 qid:238 #p:AT2G24820.1 s:NYFSGLFLCR i:713021.000000
16 qid:238 #p:AT2G24820.1 s:NYFSGLFLCRPTGQGK i:389541.000000
17 qid:238 #p:AT2G24820.1 s:GFAGTWGR i:321701.000000
18 qid:238 #p:AT2G24820.1 s:DSQGVVWVWMSTK i:220641.000000
19 qid:238 #p:AT2G24820.1 s:SPLVSVLPQWFWHQNACK i:211871.000000
30 qid:238 #p:AT2G24820.1 s:MAVPFLSSSLQLTPTSPILFTK i:1.000000
30 qid:238 #p:AT2G24820.1 s:VTPTPIIHNHR i:1.000000
30 qid:238 #p:AT2G24820.1 s:STCTIPTKPR i:1.000000
30 qid:238 #p:AT2G24820.1 s:SAVAGTAVSDQTEGGGDVLLNPEEEK i:1.000000
30 qid:238 #p:AT2G24820.1 s:VEVADYDWTEEWYPLYLTK i:1.000000
30 qid:238 #p:AT2G24820.1 s:DGEGTLR i:1.000000
30 qid:238 #p:AT2G24820.1 s:TPPNPEK i:1.000000
30 qid:238 #p:AT2G24820.1 s:LPWFENFARPGFFDISTTHELPYDHSILLENLMDPAHVPISHDR i:1.000000
30 qid:238 #p:AT2G24820.1 s:VGHGMPYHFGHR i:1.000000
30 qid:238 #p:AT2G24820.1 s:SCSNVIK i:1.000000
30 qid:238 #p:AT2G24820.1 s:NILSATAVALTALAILVVSR i:1.000000
1 qid:239 #p:AT3G53460.4 s:AINSLNGADLDGR i:9776801.000000
2 qid:239 #p:AT3G53460.4 s:GFGFVTLSSSQEVQK i:5671201.000000
3 qid:239 #p:AT3G53460.4 s:LYVGNLSWGVDDMALENLFNEQGK i:3093201.000000
4 qid:239 #p:AT3G53460.4 s:LFVGNLSFNVDSAQLAQLFESAGNVEMVEVIYDK i:337501.000000
18 qid:239 #p:AT3G53460.4 s:MSASASSLSAFNPK i:1.000000
18 qid:239 #p:AT3G53460.4 s:SLPLCVSRPASVSVLPPSLSFK i:1.000000
18 qid:239 #p:AT3G53460.4 s:LHSDHLVSIFASSALK i:1.000000
18 qid:239 #p:AT3G53460.4 s:CSSPAEYPSR i:1.000000
18 qid:239 #p:AT3G53460.4 s:NVAVSSDFEVEEDDMFADGDDSAPVER i:1.000000
18 qid:239 #p:AT3G53460.4 s:NSFSPDLK i:1.000000
18 qid:239 #p:AT3G53460.4 s:GFGFVTMSTAAEVEAAAQQFNGYVSR i:1.000000
18 qid:239 #p:AT3G53460.4 s:YLCSLLCLYLLIR i:1.000000
18 qid:239 #p:AT3G53460.4 s:VLCGLEFEGRPLR i:1.000000
18 qid:239 #p:AT3G53460.4 s:SGGYGSER i:1.000000
18 qid:239 #p:AT3G53460.4 s:GGGYGSER i:1.000000
18 qid:239 #p:AT3G53460.4 s:GGGYGSQR i:1.000000
18 qid:239 #p:AT3G53460.4 s:SGGGYGGSQR i:1.000000
18 qid:239 #p:AT3G53460.4 s:SSYGSGSGSGSGSGSGNR i:1.000000
1 qid:240 #p:AT5G50100.1 s:LQVTGRPSIEAILEAR i:1780301.000000
2 qid:240 #p:AT5G50100.1 s:FVDISSNDYSPEDNQGLDYK i:494141.000000
3 qid:240 #p:AT5G50100.1 s:PSIEAILEAR i:377631.000000
4 qid:240 #p:AT5G50100.1 s:AIQGTSTDPVITPLK i:91148.000000
14 qid:240 #p:AT5G50100.1 s:GAVAAAASTIWK i:1.000000
14 qid:240 #p:AT5G50100.1 s:HFNPNFNHR i:1.000000
14 qid:240 #p:AT5G50100.1 s:IIPTGFK i:1.000000
14 qid:240 #p:AT5G50100.1 s:EEPKPQNWK i:1.000000
14 qid:240 #p:AT5G50100.1 s:MLYDGDCPLCMR i:1.000000
14 qid:240 #p:AT5G50100.1 s:EVNMLMER i:1.000000
14 qid:240 #p:AT5G50100.1 s:TVMGQIHAIQSDGNVVK i:1.000000
14 qid:240 #p:AT5G50100.1 s:LYEEVGLGWVYTITK i:1.000000
14 qid:240 #p:AT5G50100.1 s:LADVVYDVWAK i:1.000000
14 qid:240 #p:AT5G50100.1 s:VETCGESK i:1.000000
1 qid:241 #p:AT3G45140.1 s:ALGEAQDDILQFDAPVLINR i:44902001.000000
2 qid:241 #p:AT3G45140.1 s:DAGLLPLLPR i:36806001.000000
3 qid:241 #p:AT3G45140.1 s:AIQNLFEEGIQLPK i:33422001.000000
4 qid:241 #p:AT3G45140.1 s:SLLVELISAK i:25004001.000000
5 qid:241 #p:AT3G45140.1 s:ITVEDYAQR i:20978001.000000
6 qid:241 #p:AT3G45140.1 s:AVLAALPSIFPQIESVLLSPQEPFPHFK i:19577001.000000
7 qid:241 #p:AT3G45140.1 s:GLDDIADIR i:19368001.000000
8 qid:241 #p:AT3G45140.1 s:LFVLDYHDLLLPYVNK i:18686001.000000
9 qid:241 #p:AT3G45140.1 s:ELNNTTLYASR i:17849001.000000
10 qid:241 #p:AT3G45140.1 s:LDPAVYGDPTSLITWEIVER i:17153001.000000
11 qid:241 #p:AT3G45140.1 s:FDQEGLPADLIK i:16114001.000000
12 qid:241 #p:AT3G45140.1 s:LTIPDYPFANDGLILWDAIK i:15740001.000000
13 qid:241 #p:AT3G45140.1 s:LQYLEGVIDER i:14986001.000000
14 qid:241 #p:AT3G45140.1 s:YALELSSAVYGK i:14268001.000000
15 qid:241 #p:AT3G45140.1 s:GNMTVDEALK i:12601001.000000
16 qid:241 #p:AT3G45140.1 s:YGGEFYVPR i:11108001.000000
17 qid:241 #p:AT3G45140.1 s:YELLKPTSEHGVTGMGVPYSISI i:9830401.000000
18 qid:241 #p:AT3G45140.1 s:ANIEQEGNTVK i:9688901.000000
19 qid:241 #p:AT3G45140.1 s:YTMEINAR i:6290401.000000
20 qid:241 #p:AT3G45140.1 s:THACTEPYIIAANR i:5859901.000000
21 qid:241 #p:AT3G45140.1 s:QTLAGLNPYSIQLVEEWPLISK i:5830801.000000
22 qid:241 #p:AT3G45140.1 s:NVNITLK i:3687101.000000
23 qid:241 #p:AT3G45140.1 s:GYITAQEEFLEGITWSR i:2566901.000000
24 qid:241 #p:AT3G45140.1 s:EELETLQGK i:2546001.000000
25 qid:241 #p:AT3G45140.1 s:IYDYDVYNDVGDPDNDPELAR i:2247201.000000
26 qid:241 #p:AT3G45140.1 s:LPGGSITFTCESWVAPK i:2043201.000000
27 qid:241 #p:AT3G45140.1 s:DEPWWPVLK i:1816001.000000
28 qid:241 #p:AT3G45140.1 s:SYLPSQTPEPLK i:1123401.000000
29 qid:241 #p:AT3G45140.1 s:QLSAMHPIYR i:1045901.000000
30 qid:241 #p:AT3G45140.1 s:PVIGGLTHPYPR i:279471.000000
31 qid:241 #p:AT3G45140.1 s:QSLVNGGGIIETCFWPGK i:105531.000000
32 qid:241 #p:AT3G45140.1 s:HYYPDEELITSDEELQGWWSEVR i:105061.000000
33 qid:241 #p:AT3G45140.1 s:QVFTPGYDATSCWLWNLAK i:100291.000000
57 qid:241 #p:AT3G45140.1 s:ESLSSLQTLNVAK i:1.000000
57 qid:241 #p:AT3G45140.1 s:SLSSLFPK i:1.000000
57 qid:241 #p:AT3G45140.1 s:QSALINPISAGR i:1.000000
57 qid:241 #p:AT3G45140.1 s:NNLPRPNLR i:1.000000
57 qid:241 #p:AT3G45140.1 s:EPIQNIK i:1.000000
57 qid:241 #p:AT3G45140.1 s:VWAEAPDEK i:1.000000
57 qid:241 #p:AT3G45140.1 s:YECEFEMPEDFGPVGAIK i:1.000000
57 qid:241 #p:AT3G45140.1 s:IQNQYHR i:1.000000
57 qid:241 #p:AT3G45140.1 s:EEVGEFTK i:1.000000
57 qid:241 #p:AT3G45140.1 s:IYDYDVYNDVGDPDNDPELARPVIGGLTHPYPR i:1.000000
57 qid:241 #p:AT3G45140.1 s:KPCETDPSSEQR i:1.000000
57 qid:241 #p:AT3G45140.1 s:DEEFSTAK i:1.000000
57 qid:241 #p:AT3G45140.1 s:GTSFTGK i:1.000000
57 qid:241 #p:AT3G45140.1 s:TLFFLSDDSTLRPVAIELTCPPNINKPQWK i:1.000000
57 qid:241 #p:AT3G45140.1 s:THAISHDAGYHQLISHWLR i:1.000000
57 qid:241 #p:AT3G45140.1 s:GLAEEDK i:1.000000
57 qid:241 #p:AT3G45140.1 s:TAEHGVR i:1.000000
57 qid:241 #p:AT3G45140.1 s:EWVTDYVK i:1.000000
57 qid:241 #p:AT3G45140.1 s:NIGHGDK i:1.000000
57 qid:241 #p:AT3G45140.1 s:TQDDLIGVVTTIAWVTSGHHAAVNFGQYGYGGYFPNRPTTTR i:1.000000
57 qid:241 #p:AT3G45140.1 s:MPTEDPTDEALK i:1.000000
57 qid:241 #p:AT3G45140.1 s:EFYESPEK i:1.000000
57 qid:241 #p:AT3G45140.1 s:QATLVMVTLDLLSTHSPDEEYIGEQQEASWANEPVINAAFER i:1.000000
57 qid:241 #p:AT3G45140.1 s:AGAGVVK i:1.000000
1 qid:242 #p:AT4G37040.1 s:MVLNQTFTIEPMLTIGSR i:197531.000000
2 qid:242 #p:AT4G37040.1 s:AISICGPGVEYK i:55003.000000
16 qid:242 #p:AT4G37040.1 s:LISSFLGNNSIR i:1.000000
16 qid:242 #p:AT4G37040.1 s:STQPLIHLFR i:1.000000
16 qid:242 #p:AT4G37040.1 s:HVSMQLSR i:1.000000
16 qid:242 #p:AT4G37040.1 s:TFSGLTDLLFNR i:1.000000
16 qid:242 #p:AT4G37040.1 s:NEDEVIDGK i:1.000000
16 qid:242 #p:AT4G37040.1 s:LRPGNVSPR i:1.000000
16 qid:242 #p:AT4G37040.1 s:RPVPGHITKPPYVDSLQAPGISSGLEVHDK i:1.000000
16 qid:242 #p:AT4G37040.1 s:ASGILAAR i:1.000000
16 qid:242 #p:AT4G37040.1 s:DYAGTLVKPGVTTDEIDEAVHNMIIENGAYPSPLGYGGFPK i:1.000000
16 qid:242 #p:AT4G37040.1 s:SVCTSVNECICHGIPDSRPLEDGDIINIDVTVYLNGYHGDTSATFFCGNVDEK i:1.000000
16 qid:242 #p:AT4G37040.1 s:VIHDLADK i:1.000000
16 qid:242 #p:AT4G37040.1 s:QFVGHGVGSVFHADPVVLHFR i:1.000000
16 qid:242 #p:AT4G37040.1 s:NPIMWDDNWTVVTEDASLSAQFEHTILITK i:1.000000
16 qid:242 #p:AT4G37040.1 s:DGAEILTK i:1.000000
1 qid:243 #p:AT1G02280.1 s:SSTVNSLIGEQVVR i:5470501.000000
2 qid:243 #p:AT1G02280.1 s:AITDVATNQR i:3046101.000000
3 qid:243 #p:AT1G02280.1 s:TMGGFTINIIDTPGLVEAGYVNHQALELIK i:1695201.000000
4 qid:243 #p:AT1G02280.1 s:TLLVLTHAQFSPPDELSYETFSSK i:1417001.000000
5 qid:243 #p:AT1G02280.1 s:EWVGFQQFPAATQEK i:899291.000000
6 qid:243 #p:AT1G02280.1 s:DMNSMTVLVLGK i:691531.000000
7 qid:243 #p:AT1G02280.1 s:LIPLIIGAQYLIVK i:575401.000000
8 qid:243 #p:AT1G02280.1 s:ALPNGEAWIPNLVK i:355681.000000
9 qid:243 #p:AT1G02280.1 s:QVVIAITQTFGK i:301041.000000
10 qid:243 #p:AT1G02280.1 s:TIDVLLYVDR i:236001.000000
11 qid:243 #p:AT1G02280.1 s:QEFEDSAIAVVYAENSGR i:122941.000000
15 qid:243 #p:AT1G02280.1 s:LIEFFGK i:1.000000
15 qid:243 #p:AT1G02280.1 s:VSPFQAEGLRPVMVSR i:1.000000
15 qid:243 #p:AT1G02280.1 s:MVDGSYSDDK i:1.000000
15 qid:243 #p:AT1G02280.1 s:MIQGAIR i:1.000000
1 qid:244 #p:AT1G63770.5 s:MATNLTDQFAALAALSQNPGK i:226161.000000
2 qid:244 #p:AT1G63770.5 s:AITLPGEGEIMDMMAVADPDAVHAVR i:146541.000000
54 qid:244 #p:AT1G63770.5 s:VNLLGLLSR i:1.000000
54 qid:244 #p:AT1G63770.5 s:LTQHRPFLTSEAICLR i:1.000000
54 qid:244 #p:AT1G63770.5 s:FLPHSVDTHK i:1.000000
54 qid:244 #p:AT1G63770.5 s:LICSVATESVPDK i:1.000000
54 qid:244 #p:AT1G63770.5 s:NYTKPDYYFETVDLSFSLGEEK i:1.000000
54 qid:244 #p:AT1G63770.5 s:GSSAALVLDGHDLK i:1.000000
54 qid:244 #p:AT1G63770.5 s:EGDYQLDSR i:1.000000
54 qid:244 #p:AT1G63770.5 s:HLTLPSLPAEESFVLEIDTEIYPHK i:1.000000
54 qid:244 #p:AT1G63770.5 s:NTSLEGLYK i:1.000000
54 qid:244 #p:AT1G63770.5 s:SSGNFCTQCEAEGFR i:1.000000
54 qid:244 #p:AT1G63770.5 s:ITFYQDRPDIMAK i:1.000000
54 qid:244 #p:AT1G63770.5 s:TLYPVLLSNGNLISQGDIEGGR i:1.000000
54 qid:244 #p:AT1G63770.5 s:HYALWEDPFK i:1.000000
54 qid:244 #p:AT1G63770.5 s:KPCYLFALVAGQLVSR i:1.000000
54 qid:244 #p:AT1G63770.5 s:DDTFTTR i:1.000000
54 qid:244 #p:AT1G63770.5 s:IWTPAEDLPK i:1.000000
54 qid:244 #p:AT1G63770.5 s:TAHAMYSLK i:1.000000
54 qid:244 #p:AT1G63770.5 s:WDEDVFGLEYDLDLFNIVAVPDFNMGAMENK i:1.000000
54 qid:244 #p:AT1G63770.5 s:SLNIFNSK i:1.000000
54 qid:244 #p:AT1G63770.5 s:LVLASPETATDADYAAILGVIGHEYFHNWTGNR i:1.000000
54 qid:244 #p:AT1G63770.5 s:DWFQLSLK i:1.000000
54 qid:244 #p:AT1G63770.5 s:EGLTVFR i:1.000000
54 qid:244 #p:AT1G63770.5 s:DQEFSSDMGSR i:1.000000
54 qid:244 #p:AT1G63770.5 s:IYQFPQDAGPMAHPVRPHSYIK i:1.000000
54 qid:244 #p:AT1G63770.5 s:MDNFYTGK i:1.000000
54 qid:244 #p:AT1G63770.5 s:ALYYVNLSIVIQSNVCVLLMIWFLLLFQVYEK i:1.000000
54 qid:244 #p:AT1G63770.5 s:TLLGTQGFR i:1.000000
54 qid:244 #p:AT1G63770.5 s:GIDLYFER i:1.000000
54 qid:244 #p:AT1G63770.5 s:HDEQAVTCEDFFAAMR i:1.000000
54 qid:244 #p:AT1G63770.5 s:DANNADFANFLQWYSQAGTPVVK i:1.000000
54 qid:244 #p:AT1G63770.5 s:VVSSYNADAR i:1.000000
54 qid:244 #p:AT1G63770.5 s:FSQEIPPTPGQPTK i:1.000000
54 qid:244 #p:AT1G63770.5 s:EPTFIPVVVGLLDSSGK i:1.000000
54 qid:244 #p:AT1G63770.5 s:DITLSSVHHDGTVQTISGSSTILR i:1.000000
54 qid:244 #p:AT1G63770.5 s:EEEFVFSDIPERPVPSLFR i:1.000000
54 qid:244 #p:AT1G63770.5 s:GFSAPVR i:1.000000
54 qid:244 #p:AT1G63770.5 s:VETDLSNDDLFFLLAHDSDEFNR i:1.000000
54 qid:244 #p:AT1G63770.5 s:WEAGQVLAR i:1.000000
54 qid:244 #p:AT1G63770.5 s:LMLNLVSDFQQNKPLALNPK i:1.000000
54 qid:244 #p:AT1G63770.5 s:FVQGLGSVLSDSSLDK i:1.000000
54 qid:244 #p:AT1G63770.5 s:QLASELK i:1.000000
54 qid:244 #p:AT1G63770.5 s:STEAYVFDHSNMAR i:1.000000
54 qid:244 #p:AT1G63770.5 s:NTALAYLASLEDPAYMELALNEYK i:1.000000
54 qid:244 #p:AT1G63770.5 s:DDILADFYNK i:1.000000
54 qid:244 #p:AT1G63770.5 s:WQDDYLVVNK i:1.000000
54 qid:244 #p:AT1G63770.5 s:WFLLQSTSDIPGNVENVK i:1.000000
54 qid:244 #p:AT1G63770.5 s:LLDHPAFDLR i:1.000000
54 qid:244 #p:AT1G63770.5 s:VYSLIGGFCGSPVNFHAK i:1.000000
54 qid:244 #p:AT1G63770.5 s:FLGDIVVQLDK i:1.000000
54 qid:244 #p:AT1G63770.5 s:LNPQVASR i:1.000000
54 qid:244 #p:AT1G63770.5 s:MVSAFSR i:1.000000
54 qid:244 #p:AT1G63770.5 s:AQLEMIMSANGLSENVFEIASK i:1.000000
1 qid:245 #p:AT2G47730.1 s:DLQFELIPVDMR i:458931.000000
2 qid:245 #p:AT2G47730.1 s:QEAHLALNPFGQIPALEDGDLTLFESR i:311801.000000
3 qid:245 #p:AT2G47730.1 s:AITQYLAEEYSEK i:97808.000000
4 qid:245 #p:AT2G47730.1 s:GMFGMTTDPAAVQELEGK i:56763.000000
16 qid:245 #p:AT2G47730.1 s:MGAIQAR i:1.000000
16 qid:245 #p:AT2G47730.1 s:LPLFLSPPSIK i:1.000000
16 qid:245 #p:AT2G47730.1 s:HHTFLHSSSSNSNFK i:1.000000
16 qid:245 #p:AT2G47730.1 s:SSSSSSSSIIMASIK i:1.000000
16 qid:245 #p:AT2G47730.1 s:VHGVPMSTATMR i:1.000000
16 qid:245 #p:AT2G47730.1 s:VLATLYEK i:1.000000
16 qid:245 #p:AT2G47730.1 s:LISQDCK i:1.000000
16 qid:245 #p:AT2G47730.1 s:ATTNVWLQVEGQQFDPNASK i:1.000000
16 qid:245 #p:AT2G47730.1 s:VLDVYEAR i:1.000000
16 qid:245 #p:AT2G47730.1 s:SEFLAGDSFTLADLHHLPAIHYLLGTDSK i:1.000000
16 qid:245 #p:AT2G47730.1 s:VLFDSRPK i:1.000000
16 qid:245 #p:AT2G47730.1 s:ISARPAWAK i:1.000000
1 qid:246 #p:AT5G36880.2 s:AIVDAALDQSSK i:410751.000000
2 qid:246 #p:AT5G36880.2 s:IGAVHSVVFAGFSADSLAQR i:48638.000000
40 qid:246 #p:AT5G36880.2 s:IGSPSSPILSVVSSSGSLDPK i:1.000000
40 qid:246 #p:AT5G36880.2 s:ISGSLGSR i:1.000000
40 qid:246 #p:AT5G36880.2 s:ILPATQR i:1.000000
40 qid:246 #p:AT5G36880.2 s:SSPSENLLLHR i:1.000000
40 qid:246 #p:AT5G36880.2 s:MSSNSLR i:1.000000
40 qid:246 #p:AT5G36880.2 s:HVESMSQLPSGAGK i:1.000000
40 qid:246 #p:AT5G36880.2 s:ISQLNAVVLGESLASEENDLVFPSK i:1.000000
40 qid:246 #p:AT5G36880.2 s:EFSGQALVSSPQQYMEMHK i:1.000000
40 qid:246 #p:AT5G36880.2 s:SMDDPAAFWSDIASEFYWK i:1.000000
40 qid:246 #p:AT5G36880.2 s:WGDQVFSENLDVR i:1.000000
40 qid:246 #p:AT5G36880.2 s:GPISIEWFK i:1.000000
40 qid:246 #p:AT5G36880.2 s:GGITNICYNCLDK i:1.000000
40 qid:246 #p:AT5G36880.2 s:NVEAGLGDK i:1.000000
40 qid:246 #p:AT5G36880.2 s:TAIHWEGNELGVDASLTYSELLQR i:1.000000
40 qid:246 #p:AT5G36880.2 s:VCQLANYLK i:1.000000
40 qid:246 #p:AT5G36880.2 s:GDAVVIYLPMLMELPIAMLACAR i:1.000000
40 qid:246 #p:AT5G36880.2 s:IVDCKPNVILTCNAVK i:1.000000
40 qid:246 #p:AT5G36880.2 s:DGVSVGICLTYDNSLATTR i:1.000000
40 qid:246 #p:AT5G36880.2 s:DVWWQDVISQYPTSCEVEWVDAEDPLFLLYTSGSTGKPK i:1.000000
40 qid:246 #p:AT5G36880.2 s:GVLHTTGGYMIYTATTFK i:1.000000
40 qid:246 #p:AT5G36880.2 s:STDVYWCTADCGWITGHSYVTYGPMLNGATVVVFEGAPNYPDPGR i:1.000000
40 qid:246 #p:AT5G36880.2 s:CWDIVDK i:1.000000
40 qid:246 #p:AT5G36880.2 s:VSIFYTAPTLVR i:1.000000
40 qid:246 #p:AT5G36880.2 s:VLGSVGEPINPSAWR i:1.000000
40 qid:246 #p:AT5G36880.2 s:WFFNVVGDSR i:1.000000
40 qid:246 #p:AT5G36880.2 s:CPISDTWWQTETGGFMITPLPGAWPQKPGSATFPFFGVQPVIVDEK i:1.000000
40 qid:246 #p:AT5G36880.2 s:GNEIEGECSGYLCVK i:1.000000
40 qid:246 #p:AT5G36880.2 s:GSWPGAFR i:1.000000
40 qid:246 #p:AT5G36880.2 s:TLFGDHER i:1.000000
40 qid:246 #p:AT5G36880.2 s:YETTYFKPFAGYYFSGDGCSR i:1.000000
40 qid:246 #p:AT5G36880.2 s:DGYYWLTGR i:1.000000
40 qid:246 #p:AT5G36880.2 s:VDDVINVSGHR i:1.000000
40 qid:246 #p:AT5G36880.2 s:IGTAEVESALVLHPQCAEAAVVGIEHEVK i:1.000000
40 qid:246 #p:AT5G36880.2 s:GQGIYAFVTLLEGVPYSEELR i:1.000000
40 qid:246 #p:AT5G36880.2 s:SLVLMVR i:1.000000
40 qid:246 #p:AT5G36880.2 s:NQIGAFAAPDR i:1.000000
40 qid:246 #p:AT5G36880.2 s:IHWAPGLPK i:1.000000
40 qid:246 #p:AT5G36880.2 s:QLEELGDTSTLADPSVVDQLIALADV i:1.000000
1 qid:247 #p:AT5G21930.1 s:AIVNEAESLNLK i:1292201.000000
2 qid:247 #p:AT5G21930.1 s:FKPEVEVTADTAESLAK i:1125501.000000
3 qid:247 #p:AT5G21930.1 s:TGTLTEGRPVVSGVASLGYEEQEVLK i:1019301.000000
4 qid:247 #p:AT5G21930.1 s:VGDSLLVLPGETFPVDGSVLAGR i:899921.000000
5 qid:247 #p:AT5G21930.1 s:GGLAVGALLGPGR i:651481.000000
6 qid:247 #p:AT5G21930.1 s:GQLTEPGFGTLAEIDGR i:632021.000000
7 qid:247 #p:AT5G21930.1 s:VAMVGDGINDAPSLAQADVGIALK i:406811.000000
8 qid:247 #p:AT5G21930.1 s:IEAQENAASNAASVILVR i:255641.000000
9 qid:247 #p:AT5G21930.1 s:VASAVVNMLTETAAVK i:198381.000000
10 qid:247 #p:AT5G21930.1 s:SVVDESMLTGESLPVFK i:70678.000000
44 qid:247 #p:AT5G21930.1 s:MVEDAQGNAAPVQR i:1.000000
44 qid:247 #p:AT5G21930.1 s:MASNLLR i:1.000000
44 qid:247 #p:AT5G21930.1 s:FPLPPPSSLHIRPSK i:1.000000
44 qid:247 #p:AT5G21930.1 s:HCSRPFFLVSNSVEISTQSFESTESSIESVK i:1.000000
44 qid:247 #p:AT5G21930.1 s:SITSDTPILLDVSGMMCGGCVAR i:1.000000
44 qid:247 #p:AT5G21930.1 s:SVLMSDDR i:1.000000
44 qid:247 #p:AT5G21930.1 s:LTESGFEAK i:1.000000
44 qid:247 #p:AT5G21930.1 s:VSGMGVAENVK i:1.000000
44 qid:247 #p:AT5G21930.1 s:VAFAWTLVALCCGSHTSHILHSLGIHIAHGGIWDLLHNSYVK i:1.000000
44 qid:247 #p:AT5G21930.1 s:ELLFDGIK i:1.000000
44 qid:247 #p:AT5G21930.1 s:SPNMNSLVGLGSMAAFSISLISLVNPELEWDASFFDEPVMLLGFVLLGR i:1.000000
44 qid:247 #p:AT5G21930.1 s:LQASTDMNELLSLISTQSR i:1.000000
44 qid:247 #p:AT5G21930.1 s:LVITSSDNNTPVDSVLSSDSICINVSVDDIR i:1.000000
44 qid:247 #p:AT5G21930.1 s:EEGCSVSAGTINWDGPLR i:1.000000
44 qid:247 #p:AT5G21930.1 s:ASSTGSNSTISK i:1.000000
44 qid:247 #p:AT5G21930.1 s:LADAIAGPFVYTIMSLSAMTFAFWYYVGSHIFPDVLLNDIAGPDGDALALSLK i:1.000000
44 qid:247 #p:AT5G21930.1 s:LAVDVLVVSCPCALGLATPTAILIGTSLGAK i:1.000000
44 qid:247 #p:AT5G21930.1 s:GGDVLER i:1.000000
44 qid:247 #p:AT5G21930.1 s:LASIDCVALDK i:1.000000
44 qid:247 #p:AT5G21930.1 s:MAAAVEK i:1.000000
44 qid:247 #p:AT5G21930.1 s:TATHPIAK i:1.000000
44 qid:247 #p:AT5G21930.1 s:FVAVGSLEWVSDR i:1.000000
44 qid:247 #p:AT5G21930.1 s:NDSSDMVK i:1.000000
44 qid:247 #p:AT5G21930.1 s:LESLLDHK i:1.000000
44 qid:247 #p:AT5G21930.1 s:LSNTSSTSR i:1.000000
44 qid:247 #p:AT5G21930.1 s:TVVYVGR i:1.000000
44 qid:247 #p:AT5G21930.1 s:EGEGIIGAIAISDCLR i:1.000000
44 qid:247 #p:AT5G21930.1 s:QDAEFTVAR i:1.000000
44 qid:247 #p:AT5G21930.1 s:TVLLSGDR i:1.000000
44 qid:247 #p:AT5G21930.1 s:EGAVATVAK i:1.000000
44 qid:247 #p:AT5G21930.1 s:SESTNYSLSPEK i:1.000000
44 qid:247 #p:AT5G21930.1 s:FEFISNLQSSGHR i:1.000000
44 qid:247 #p:AT5G21930.1 s:LSHVVDALSLAQATMSK i:1.000000
44 qid:247 #p:AT5G21930.1 s:VYQNLAWAIAYNVISIPIAAGVLLPQYDFAMTPSLSGGLMALSSIFVVSNSLLLQLHK i:1.000000
1 qid:248 #p:AT3G63190.1 s:AIVNSDLGVTPNNDGDVIR i:6313701.000000
2 qid:248 #p:AT3G63190.1 s:SIAQISTPDGSSLLLQPYDK i:4013601.000000
3 qid:248 #p:AT3G63190.1 s:DLSSDLQK i:3171201.000000
4 qid:248 #p:AT3G63190.1 s:IEVEYYGSPVSLK i:163051.000000
5 qid:248 #p:AT3G63190.1 s:LSLPPLTSDR i:61432.000000
16 qid:248 #p:AT3G63190.1 s:MAASFSSTAPTTPVLR i:1.000000
16 qid:248 #p:AT3G63190.1 s:ANYSKPLLSLPDSCLR i:1.000000
16 qid:248 #p:AT3G63190.1 s:IISSAISPSTR i:1.000000
16 qid:248 #p:AT3G63190.1 s:LIACSFK i:1.000000
16 qid:248 #p:AT3G63190.1 s:LPLGAGVNLSGGPVVK i:1.000000
16 qid:248 #p:AT3G63190.1 s:SATIEEIEAEK i:1.000000
16 qid:248 #p:AT3G63190.1 s:SAIETDVK i:1.000000
16 qid:248 #p:AT3G63190.1 s:TSFNSIR i:1.000000
16 qid:248 #p:AT3G63190.1 s:SNAAMLDK i:1.000000
16 qid:248 #p:AT3G63190.1 s:LSEDNVK i:1.000000
16 qid:248 #p:AT3G63190.1 s:LIDVYMK i:1.000000
1 qid:249 #p:AT1G12230.2 s:SGEDPGLALVK i:1621901.000000
2 qid:249 #p:AT1G12230.2 s:AIVNVGGDLVK i:1037301.000000
3 qid:249 #p:AT1G12230.2 s:NAVDMALADSSCAGLETTESR i:1008101.000000
4 qid:249 #p:AT1G12230.2 s:IPATWQGIEAAR i:901351.000000
5 qid:249 #p:AT1G12230.2 s:WDQLSLASSMGPASVELLSAGVEGYANQAK i:777601.000000
6 qid:249 #p:AT1G12230.2 s:LYNEIDVPHDR i:763571.000000
7 qid:249 #p:AT1G12230.2 s:QDLFSLLGVDYVIAPLK i:119181.000000
8 qid:249 #p:AT1G12230.2 s:FPPTAATVSSALLLGICGLPDTIFR i:47394.000000
22 qid:249 #p:AT1G12230.2 s:MPLSLQSPPCATLSASIR i:1.000000
22 qid:249 #p:AT1G12230.2 s:TLAAGFSVTPLPAVNFSLR i:1.000000
22 qid:249 #p:AT1G12230.2 s:ILASASSSSSPASSSLEAGENNELNAVSAFSEIVPDTVVFDDFESFSLDR i:1.000000
22 qid:249 #p:AT1G12230.2 s:LSCFFNK i:1.000000
22 qid:249 #p:AT1G12230.2 s:VSTEVDAR i:1.000000
22 qid:249 #p:AT1G12230.2 s:LAYDTNGIIR i:1.000000
22 qid:249 #p:AT1G12230.2 s:LLESEGIQTHMTFVYSFAQAAAASQAGASVIQIFVGR i:1.000000
22 qid:249 #p:AT1G12230.2 s:NHSGDTEIESAIK i:1.000000
22 qid:249 #p:AT1G12230.2 s:SYNYIHK i:1.000000
22 qid:249 #p:AT1G12230.2 s:LMAAAVR i:1.000000
22 qid:249 #p:AT1G12230.2 s:DSPAIPDDEK i:1.000000
22 qid:249 #p:AT1G12230.2 s:LTPETATHYHFTNK i:1.000000
22 qid:249 #p:AT1G12230.2 s:VEELFGK i:1.000000
22 qid:249 #p:AT1G12230.2 s:IWPPPNV i:1.000000
1 qid:250 #p:AT1G07320.1 s:VGETYLDLK i:18584001.000000
2 qid:250 #p:AT1G07320.1 s:AIVTDLNNK i:18197001.000000
3 qid:250 #p:AT1G07320.1 s:LVLTPAAVEFLNAR i:16969001.000000
4 qid:250 #p:AT1G07320.1 s:TPLRPGGGVVFGPR i:14324001.000000
5 qid:250 #p:AT1G07320.1 s:TLNLFDILNADK i:13298001.000000
6 qid:250 #p:AT1G07320.1 s:AMFLMIDVDENVAK i:7913301.000000
7 qid:250 #p:AT1G07320.1 s:DFLAAMQR i:3044301.000000
8 qid:250 #p:AT1G07320.1 s:LAISTALSSAASAEGGAIVVEEFGEK i:2350301.000000
16 qid:250 #p:AT1G07320.1 s:MASSATAPNSLSFFSSSLFLSSSHQIPK i:1.000000
16 qid:250 #p:AT1G07320.1 s:TYISVSK i:1.000000
16 qid:250 #p:AT1G07320.1 s:VSKPLSVSSQLATLPILSFEGEK i:1.000000
16 qid:250 #p:AT1G07320.1 s:AAPEDTAR i:1.000000
16 qid:250 #p:AT1G07320.1 s:GTASTLTR i:1.000000
16 qid:250 #p:AT1G07320.1 s:GGGIKPYSQK i:1.000000
16 qid:250 #p:AT1G07320.1 s:TPLRPGGGVVFGPRPK i:1.000000
16 qid:250 #p:AT1G07320.1 s:YGVDAVEEEDDDEDETEGSEEA i:1.000000
1 qid:251 #p:AT2G33800.1 s:VMLRPASPGTGVIAGGAVR i:13767001.000000
2 qid:251 #p:AT2G33800.1 s:ATLAAVQQMR i:12525001.000000
3 qid:251 #p:AT2G33800.1 s:IVLEMAGVENALGK i:11168001.000000
4 qid:251 #p:AT2G33800.1 s:QLGSNNALNNAR i:9337601.000000
5 qid:251 #p:AT2G33800.1 s:NIVQVPMTK i:8370401.000000
6 qid:251 #p:AT2G33800.1 s:AIVVVGDK i:5240301.000000
7 qid:251 #p:AT2G33800.1 s:PASPGTGVIAGGAVR i:1778201.000000
19 qid:251 #p:AT2G33800.1 s:MATASALSSLSSLSLHTR i:1.000000
19 qid:251 #p:AT2G33800.1 s:TSSLISSSSTK i:1.000000
19 qid:251 #p:AT2G33800.1 s:SIVSFSSFLNR i:1.000000
19 qid:251 #p:AT2G33800.1 s:FSSLTLVK i:1.000000
19 qid:251 #p:AT2G33800.1 s:ASSTDTETIFFEDETPEITANVVFDPPIAPEGFVSPPYFDEGSDETEEEIATAFEELYGPAYSGESMLGK i:1.000000
19 qid:251 #p:AT2G33800.1 s:DIYVMDSK i:1.000000
19 qid:251 #p:AT2G33800.1 s:SSGIGGKPK i:1.000000
19 qid:251 #p:AT2G33800.1 s:QGNVGVGCAK i:1.000000
19 qid:251 #p:AT2G33800.1 s:EVVAAVQK i:1.000000
19 qid:251 #p:AT2G33800.1 s:YSTFPHR i:1.000000
19 qid:251 #p:AT2G33800.1 s:SEGDYGAAK i:1.000000
19 qid:251 #p:AT2G33800.1 s:GIPMEELWK i:1.000000
1 qid:252 #p:AT2G04030.1 s:GVVDSDDLPLNVSR i:884961.000000
2 qid:252 #p:AT2G04030.1 s:DIEVLYLVEPIDEVAIQNLQTYK i:698091.000000
3 qid:252 #p:AT2G04030.1 s:EETDPDNILR i:402741.000000
4 qid:252 #p:AT2G04030.1 s:AIYYLATDSLK i:368211.000000
5 qid:252 #p:AT2G04030.1 s:SILYIPGMGPLNNEDVTNPK i:338031.000000
6 qid:252 #p:AT2G04030.1 s:ILEINPDHPIIK i:285391.000000
7 qid:252 #p:AT2G04030.1 s:SGETEVVEPSEVR i:183871.000000
8 qid:252 #p:AT2G04030.1 s:AQALGDTSSLEFMR i:106821.000000
9 qid:252 #p:AT2G04030.1 s:ELVSNASDALDK i:99385.000000
10 qid:252 #p:AT2G04030.1 s:LLDLIVHSLYSHK i:37065.000000
11 qid:252 #p:AT2G04030.1 s:EELIDCLGTIAQSGTSK i:31201.000000
47 qid:252 #p:AT2G04030.1 s:GTQITLYLR i:1.000000
47 qid:252 #p:AT2G04030.1 s:MAPALSR i:1.000000
47 qid:252 #p:AT2G04030.1 s:SLYTSPLTSVPITPVSSR i:1.000000
47 qid:252 #p:AT2G04030.1 s:SSFLPHGGALR i:1.000000
47 qid:252 #p:AT2G04030.1 s:TGVSCSWNLEK i:1.000000
47 qid:252 #p:AT2G04030.1 s:CDAAVAEK i:1.000000
47 qid:252 #p:AT2G04030.1 s:ETTEEGSGEK i:1.000000
47 qid:252 #p:AT2G04030.1 s:FEYQAEVSR i:1.000000
47 qid:252 #p:AT2G04030.1 s:FLSVTEPSLLGDGGDLEIR i:1.000000
47 qid:252 #p:AT2G04030.1 s:IKPDPDNGTITITDTGIGMTK i:1.000000
47 qid:252 #p:AT2G04030.1 s:DLGADNGLIGQFGVGFYSAFLVAEK i:1.000000
47 qid:252 #p:AT2G04030.1 s:QYVWESVADSSSYLIR i:1.000000
47 qid:252 #p:AT2G04030.1 s:YEFAESTR i:1.000000
47 qid:252 #p:AT2G04030.1 s:NYSQFVGFPIYTWQEK i:1.000000
47 qid:252 #p:AT2G04030.1 s:TIEVEEDEPVK i:1.000000
47 qid:252 #p:AT2G04030.1 s:EGEEGEPK i:1.000000
47 qid:252 #p:AT2G04030.1 s:YWDWELANETKPLWMR i:1.000000
47 qid:252 #p:AT2G04030.1 s:GEYNEFYK i:1.000000
47 qid:252 #p:AT2G04030.1 s:AFNEFLDPLAHTHFTTEGEVEFR i:1.000000
47 qid:252 #p:AT2G04030.1 s:VFISDDFDGELFPR i:1.000000
47 qid:252 #p:AT2G04030.1 s:EILQESR i:1.000000
47 qid:252 #p:AT2G04030.1 s:TFDMIQEISESENK i:1.000000
47 qid:252 #p:AT2G04030.1 s:FWENFGR i:1.000000
47 qid:252 #p:AT2G04030.1 s:LGCIEDTGNHK i:1.000000
47 qid:252 #p:AT2G04030.1 s:NEEELTSLDDYIENMGENQK i:1.000000
47 qid:252 #p:AT2G04030.1 s:SAPFLEK i:1.000000
47 qid:252 #p:AT2G04030.1 s:EDLELGDEDEVK i:1.000000
47 qid:252 #p:AT2G04030.1 s:QEFNLLCDWIK i:1.000000
47 qid:252 #p:AT2G04030.1 s:LSSSPCVLVSGK i:1.000000
47 qid:252 #p:AT2G04030.1 s:FGWSANMER i:1.000000
47 qid:252 #p:AT2G04030.1 s:DLNAACK i:1.000000
47 qid:252 #p:AT2G04030.1 s:NAPESTEATR i:1.000000
47 qid:252 #p:AT2G04030.1 s:VVDLLYDTAIISSGFTPDSPAELGNK i:1.000000
47 qid:252 #p:AT2G04030.1 s:IYEMMAMAVGGR i:1.000000
47 qid:252 #p:AT2G04030.1 s:VEEEEESSTVNEGDDK i:1.000000
47 qid:252 #p:AT2G04030.1 s:AESDPWQD i:1.000000
1 qid:253 #p:AT3G50685.1 s:DNTDTGGFLETAAIAGSLVSTPVIGWSLYTLK i:5775701.000000
5 qid:253 #p:AT3G50685.1 s:MLLLSPISASLPPSFHR i:1.000000
5 qid:253 #p:AT3G50685.1 s:SIKPLGR i:1.000000
5 qid:253 #p:AT3G50685.1 s:TTGCGLPPGPAGLIGALEGVSYLVVVGIVGWSLYTK i:1.000000
5 qid:253 #p:AT3G50685.1 s:TGSGLPNGPFGLLGAVEGLSYLSVLAILVVFGIQFLDNGSVPGPLPSDQCFG i:1.000000
1 qid:254 #p:AT5G42270.1 s:IGQVAVGGAGGNPFLGQSMSSQK i:73812001.000000
2 qid:254 #p:AT5G42270.1 s:FQEVPETGVTFGDVAGADQAK i:65410001.000000
3 qid:254 #p:AT5G42270.1 s:DYSMATADVVDAEVR i:53882001.000000
4 qid:254 #p:AT5G42270.1 s:DGSVLQLTAVDNR i:48020001.000000
5 qid:254 #p:AT5G42270.1 s:GGQGGAGGPGGLGGPMDFGR i:42936001.000000
6 qid:254 #p:AT5G42270.1 s:EIITTQIDILHK i:18051001.000000
7 qid:254 #p:AT5G42270.1 s:ETVDGEEFMSLFIDGQAELYVS i:663511.000000
12 qid:254 #p:AT5G42270.1 s:MATTSSNPLLLSSNFLGSQIIISAPTPK i:1.000000
12 qid:254 #p:AT5G42270.1 s:SLPFSVISR i:1.000000
12 qid:254 #p:AT5G42270.1 s:YQISQSEK i:1.000000
12 qid:254 #p:AT5G42270.1 s:SLPSQAALAALLFSSSSPQALAVNEPVQPPAPTITAEAQSPNLSTFGQNVLMTAPNPQAQSSDLPDGTQWR i:1.000000
12 qid:254 #p:AT5G42270.1 s:ATVIVPNDPDLIDILAMNGVDISVSEGEGGNGLFDFIGNLLFPLLAFGGLFYLFR i:1.000000
1 qid:255 #p:AT1G34000.1 s:SVTTVEFQR i:47175001.000000
2 qid:255 #p:AT1G34000.1 s:ILLSNFGILDLE i:35018001.000000
3 qid:255 #p:AT1G34000.1 s:EPQKPVPPSQPSSSPPPSPPPQK i:19959001.000000
4 qid:255 #p:AT1G34000.1 s:LEAAGQGPFFGFQPK i:13525001.000000
5 qid:255 #p:AT1G34000.1 s:RPSAPPTLR i:7427401.000000
6 qid:255 #p:AT1G34000.1 s:ELQEYFK i:5457501.000000
7 qid:255 #p:AT1G34000.1 s:WAMFGFAVGMLTEYATGSDLVDQVK i:1988001.000000
13 qid:255 #p:AT1G34000.1 s:MSVASPIQCIR i:1.000000
13 qid:255 #p:AT1G34000.1 s:ILNPSSSSSSSTASSSFR i:1.000000
13 qid:255 #p:AT1G34000.1 s:FSTTTKPCVFIIR i:1.000000
13 qid:255 #p:AT1G34000.1 s:CSQTEGPLR i:1.000000
13 qid:255 #p:AT1G34000.1 s:AVAVDGK i:1.000000
13 qid:255 #p:AT1G34000.1 s:NEISNGR i:1.000000
1 qid:256 #p:AT4G24280.1 s:IPAVQELVR i:6515401.000000
2 qid:256 #p:AT4G24280.1 s:IINEPTAASLAYGFDR i:3382601.000000
3 qid:256 #p:AT4G24280.1 s:FDIDANGILSVSAVDK i:1582201.000000
4 qid:256 #p:AT4G24280.1 s:LECPAINK i:458321.000000
5 qid:256 #p:AT4G24280.1 s:VVDWLAAEFK i:382631.000000
40 qid:256 #p:AT4G24280.1 s:MASSAAQIHVLGGIGFASSSSSK i:1.000000
40 qid:256 #p:AT4G24280.1 s:GGTFMPR i:1.000000
40 qid:256 #p:AT4G24280.1 s:SAFFGTR i:1.000000
40 qid:256 #p:AT4G24280.1 s:TGPFSTPTSAFLR i:1.000000
40 qid:256 #p:AT4G24280.1 s:NGGGASR i:1.000000
40 qid:256 #p:AT4G24280.1 s:YAVGPVR i:1.000000
40 qid:256 #p:AT4G24280.1 s:VVGIDLGTTNSAVAAMEGGKPTIVTNAEGQR i:1.000000
40 qid:256 #p:AT4G24280.1 s:TTPSVVAYTK i:1.000000
40 qid:256 #p:AT4G24280.1 s:LVGQIAK i:1.000000
40 qid:256 #p:AT4G24280.1 s:QAVVNPENTFFSVK i:1.000000
40 qid:256 #p:AT4G24280.1 s:MNEVDEESK i:1.000000
40 qid:256 #p:AT4G24280.1 s:DENNNVK i:1.000000
40 qid:256 #p:AT4G24280.1 s:QFAAEEISAQVLR i:1.000000
40 qid:256 #p:AT4G24280.1 s:LVDDASR i:1.000000
40 qid:256 #p:AT4G24280.1 s:AVITVPAYFNDSQR i:1.000000
40 qid:256 #p:AT4G24280.1 s:IAGLEVLR i:1.000000
40 qid:256 #p:AT4G24280.1 s:ANETILVFDLGGGTFDVSVLEVGDGVFEVLSTSGDTHLGGDDFDK i:1.000000
40 qid:256 #p:AT4G24280.1 s:DEGIDLLK i:1.000000
40 qid:256 #p:AT4G24280.1 s:LTEAAEK i:1.000000
40 qid:256 #p:AT4G24280.1 s:IELSSLTQTNMSLPFITATADGPK i:1.000000
40 qid:256 #p:AT4G24280.1 s:HIETTLTR i:1.000000
40 qid:256 #p:AT4G24280.1 s:FEELCSDLLDR i:1.000000
40 qid:256 #p:AT4G24280.1 s:TPVENSLR i:1.000000
40 qid:256 #p:AT4G24280.1 s:DIDEVILVGGSTR i:1.000000
40 qid:256 #p:AT4G24280.1 s:EPNVTVNPDEVVALGAAVQAGVLAGDVSDIVLLDVTPLSIGLETLGGVMTK i:1.000000
40 qid:256 #p:AT4G24280.1 s:NTTLPTSK i:1.000000
40 qid:256 #p:AT4G24280.1 s:SEVFSTAADGQTSVEINVLQGER i:1.000000
40 qid:256 #p:AT4G24280.1 s:LDGIPPAPR i:1.000000
40 qid:256 #p:AT4G24280.1 s:GVPQIEVK i:1.000000
40 qid:256 #p:AT4G24280.1 s:QDITITGASTLPK i:1.000000
40 qid:256 #p:AT4G24280.1 s:DEVDQMVQEAER i:1.000000
40 qid:256 #p:AT4G24280.1 s:NQADSVVYQTEK i:1.000000
40 qid:256 #p:AT4G24280.1 s:IGSGSTQEIK i:1.000000
40 qid:256 #p:AT4G24280.1 s:DAMAALNQEVMQIGQSLYNQPGAGGPGAGPSPGGEGASSGDSSSSK i:1.000000
40 qid:256 #p:AT4G24280.1 s:GGDGDDVIDADFTDSQ i:1.000000
1 qid:257 #p:AT1G18060.1 s:IDPSTFLETLGGPESPGR i:6632701.000000
2 qid:257 #p:AT1G18060.1 s:VAADEILAAFSAIEK i:4069601.000000
3 qid:257 #p:AT1G18060.1 s:IGPLDPLEFSLGK i:3870801.000000
4 qid:257 #p:AT1G18060.1 s:YFPLTAVQR i:1512601.000000
5 qid:257 #p:AT1G18060.1 s:QVTESVNVLK i:589561.000000
6 qid:257 #p:AT1G18060.1 s:IENGVYLGPFGALTFEGR i:343301.000000
7 qid:257 #p:AT1G18060.1 s:ILAFVFEQIR i:160831.000000
13 qid:257 #p:AT1G18060.1 s:MMVSLASCVSSPSSSSLFFSR i:1.000000
13 qid:257 #p:AT1G18060.1 s:NQIVPPAK i:1.000000
13 qid:257 #p:AT1G18060.1 s:TWMLIFTAEK i:1.000000
13 qid:257 #p:AT1G18060.1 s:DAVEEPSNK i:1.000000
13 qid:257 #p:AT1G18060.1 s:DPFFIWFYIDEEIAVAR i:1.000000
13 qid:257 #p:AT1G18060.1 s:SGGTAFWCR i:1.000000
1 qid:258 #p:AT5G19220.1 s:TVASIILGGGAGTR i:1634001.000000
2 qid:258 #p:AT5G19220.1 s:NVIIANSEGIQEADR i:1530601.000000
3 qid:258 #p:AT5G19220.1 s:AMAVDTTILGLSK i:738601.000000
4 qid:258 #p:AT5G19220.1 s:VYILTQYNSASLNR i:646561.000000
5 qid:258 #p:AT5G19220.1 s:EILLNLLR i:359011.000000
6 qid:258 #p:AT5G19220.1 s:FPTANDFGSEIIPFSAK i:145971.000000
7 qid:258 #p:AT5G19220.1 s:SFFEANLALTEHPGAFSFYDAAK i:143571.000000
8 qid:258 #p:AT5G19220.1 s:AKPAVPIGGAYR i:134781.000000
9 qid:258 #p:AT5G19220.1 s:AYNSNGLGFGDGYVEVLAATQTPGESGK i:121201.000000
33 qid:258 #p:AT5G19220.1 s:MVVSADCR i:1.000000
33 qid:258 #p:AT5G19220.1 s:ISLSAPSCIR i:1.000000
33 qid:258 #p:AT5G19220.1 s:SSSTGLTR i:1.000000
33 qid:258 #p:AT5G19220.1 s:LGSFCNGELMGK i:1.000000
33 qid:258 #p:AT5G19220.1 s:LNLSQLPNIR i:1.000000
33 qid:258 #p:AT5G19220.1 s:SSTNFSQK i:1.000000
33 qid:258 #p:AT5G19220.1 s:ILMSLNSVAGESK i:1.000000
33 qid:258 #p:AT5G19220.1 s:VQELETEK i:1.000000
33 qid:258 #p:AT5G19220.1 s:LIDVPMSNCINSGINK i:1.000000
33 qid:258 #p:AT5G19220.1 s:QFHWLFEDAR i:1.000000
33 qid:258 #p:AT5G19220.1 s:DIEDVLILSGDHLYR i:1.000000
33 qid:258 #p:AT5G19220.1 s:MDYMDFIQDHR i:1.000000
33 qid:258 #p:AT5G19220.1 s:QSGADISISCIPIDDR i:1.000000
33 qid:258 #p:AT5G19220.1 s:ASDFGLMK i:1.000000
33 qid:258 #p:AT5G19220.1 s:VISFSEKPK i:1.000000
33 qid:258 #p:AT5G19220.1 s:KPYIASMGVYVFK i:1.000000
33 qid:258 #p:AT5G19220.1 s:EFYVNAYLFNDYWEDIGTIR i:1.000000
33 qid:258 #p:AT5G19220.1 s:SFFEANLALTEHPGAFSFYDAAKPIYTSR i:1.000000
33 qid:258 #p:AT5G19220.1 s:LIDSIISHGSFLTNCLIEHSIVGIR i:1.000000
33 qid:258 #p:AT5G19220.1 s:VGSNVQLK i:1.000000
33 qid:258 #p:AT5G19220.1 s:DTVMLGADYYETEAEVAALLAEGNVPIGIGENTK i:1.000000
33 qid:258 #p:AT5G19220.1 s:IQECIIDK i:1.000000
33 qid:258 #p:AT5G19220.1 s:SSDGFYIR i:1.000000
33 qid:258 #p:AT5G19220.1 s:SGITVILK i:1.000000
1 qid:259 #p:AT1G80030.1 s:ELLEELASLK i:1984701.000000
2 qid:259 #p:AT1G80030.1 s:VSVPNQISAGER i:1976301.000000
3 qid:259 #p:AT1G80030.1 s:TVEGDTELQIPPGTQPGDVLVLAK i:1658901.000000
4 qid:259 #p:AT1G80030.1 s:IPPGVSAGSILR i:1384301.000000
5 qid:259 #p:AT1G80030.1 s:ALYDQYGEAGVK i:846211.000000
6 qid:259 #p:AT1G80030.1 s:GGPPGDLYVYLDVEDVR i:483901.000000
7 qid:259 #p:AT1G80030.1 s:EFDLTHLETCEACAGTGAK i:261541.000000
8 qid:259 #p:AT1G80030.1 s:AKPQQPSTLSTAPSGSENK i:108791.000000
25 qid:259 #p:AT1G80030.1 s:MAALASPSLIPSSLCFAAAADGPR i:1.000000
25 qid:259 #p:AT1G80030.1 s:SLSSNFSAFSDGGSNFR i:1.000000
25 qid:259 #p:AT1G80030.1 s:SFLSLSSSSSSSTPYR i:1.000000
25 qid:259 #p:AT1G80030.1 s:SLVVFATSGDYYATLGVSK i:1.000000
25 qid:259 #p:AT1G80030.1 s:QYHPDVNK i:1.000000
25 qid:259 #p:AT1G80030.1 s:EPGATEK i:1.000000
25 qid:259 #p:AT1G80030.1 s:EISAAYEVLSDEQK i:1.000000
25 qid:259 #p:AT1G80030.1 s:STVGGASGPYTSNPFDLFETFFGASMGGFPGMDQADFGR i:1.000000
25 qid:259 #p:AT1G80030.1 s:YDITLELSEAIFGSEK i:1.000000
25 qid:259 #p:AT1G80030.1 s:ICSTCGGR i:1.000000
25 qid:259 #p:AT1G80030.1 s:TEQTPFGMFSQVSICPNCGGDGEVISENCR i:1.000000
25 qid:259 #p:AT1G80030.1 s:VAGEGDSGPR i:1.000000
25 qid:259 #p:AT1G80030.1 s:DGINLLSTLSISYLDAILGAVVK i:1.000000
25 qid:259 #p:AT1G80030.1 s:LNRPSIR i:1.000000
25 qid:259 #p:AT1G80030.1 s:GDHLFTVK i:1.000000
25 qid:259 #p:AT1G80030.1 s:EENEEPEQENYLWNNIK i:1.000000
25 qid:259 #p:AT1G80030.1 s:EFAGSVANGALK i:1.000000
1 qid:260 #p:AT1G35680.1 s:DANVDDQIVLNK i:13270001.000000
2 qid:260 #p:AT1G35680.1 s:ITGITGYEEYPASPNVAVGEVNL i:10587001.000000
3 qid:260 #p:AT1G35680.1 s:EEIFAVIMVGGR i:5054001.000000
4 qid:260 #p:AT1G35680.1 s:PVVTNATVHAVVESQGLNDK i:1910001.000000
5 qid:260 #p:AT1G35680.1 s:QYIVFPGR i:702821.000000
6 qid:260 #p:AT1G35680.1 s:VLLVGTK i:673471.000000
11 qid:260 #p:AT1G35680.1 s:MASSSATLSLCSTFSAHCNVNSR i:1.000000
11 qid:260 #p:AT1G35680.1 s:SSTILCSLSKPSLNLAKPLTGFLSPSTASTSR i:1.000000
11 qid:260 #p:AT1G35680.1 s:TAFTVAPK i:1.000000
11 qid:260 #p:AT1G35680.1 s:FAESVVEAEPETTDIEAVVVSDVSEVTEEK i:1.000000
11 qid:260 #p:AT1G35680.1 s:THTYIGKPVVTNATVHAVVESQGLNDK i:1.000000
1 qid:261 #p:AT4G13200.1 s:ALAEVINER i:8095901.000000
2 qid:261 #p:AT4G13200.1 s:IESTVGEVLSTIGK i:7112501.000000
3 qid:261 #p:AT4G13200.1 s:SVLDAFFLGK i:5551401.000000
4 qid:261 #p:AT4G13200.1 s:ETMEEQGLVASKPVAITR i:4349601.000000
5 qid:261 #p:AT4G13200.1 s:NPDAVVVASVTSTSTVESK i:3536701.000000
6 qid:261 #p:AT4G13200.1 s:QVQEIQEEVLER i:3296801.000000
11 qid:261 #p:AT4G13200.1 s:MSSFTIPSPSSFSLSNSYNQTSPHSFTLR i:1.000000
11 qid:261 #p:AT4G13200.1 s:SNFEFHR i:1.000000
11 qid:261 #p:AT4G13200.1 s:GTDSGENENK i:1.000000
11 qid:261 #p:AT4G13200.1 s:FQAEQQK i:1.000000
11 qid:261 #p:AT4G13200.1 s:TIMVDVEESSSSSDED i:1.000000
1 qid:262 #p:AT4G33350.1 s:SGTPTTTLSPSLVAK i:8228201.000000
2 qid:262 #p:AT4G33350.1 s:ALAGTSVFTVSNTNNEFVLISDPTGGK i:2475301.000000
3 qid:262 #p:AT4G33350.1 s:VVPITLDQVYLLK i:2240201.000000
4 qid:262 #p:AT4G33350.1 s:NGFDGVPVFQSELLVVR i:1354001.000000
5 qid:262 #p:AT4G33350.1 s:QEDAEAFLAQAR i:1316701.000000
6 qid:262 #p:AT4G33350.1 s:GDQQIMVGSLEDVLR i:1244301.000000
7 qid:262 #p:AT4G33350.1 s:FLPDPIQIK i:942511.000000
8 qid:262 #p:AT4G33350.1 s:SIGLLCFR i:606381.000000
9 qid:262 #p:AT4G33350.1 s:VEGISFR i:169021.000000
16 qid:262 #p:AT4G33350.1 s:MESSVKPNPFLSFSSFIHHQCTR i:1.000000
16 qid:262 #p:AT4G33350.1 s:FSSDLSAR i:1.000000
16 qid:262 #p:AT4G33350.1 s:FAETLATR i:1.000000
16 qid:262 #p:AT4G33350.1 s:FSLPTPPPFASVSQSK i:1.000000
16 qid:262 #p:AT4G33350.1 s:YCPVYFSK i:1.000000
16 qid:262 #p:AT4G33350.1 s:NSGWEDVIFIPPGR i:1.000000
16 qid:262 #p:AT4G33350.1 s:SYAQHMQDLIK i:1.000000
1 qid:263 #p:AT4G34200.1 s:LAVQLVAGGSGVK i:2314301.000000
2 qid:263 #p:AT4G34200.1 s:VLLDGSPESPLETITVQLSNVESK i:1234101.000000
3 qid:263 #p:AT4G34200.1 s:ALDAGIVAQAALDVFTK i:1020901.000000
4 qid:263 #p:AT4G34200.1 s:ILNDETFAK i:578091.000000
5 qid:263 #p:AT4G34200.1 s:IGEIPAVEEFVFLK i:135581.000000
30 qid:263 #p:AT4G34200.1 s:MSATAAASSSIAVATNSLR i:1.000000
30 qid:263 #p:AT4G34200.1 s:NVTLSSR i:1.000000
30 qid:263 #p:AT4G34200.1 s:SPLPSAISVAFPSR i:1.000000
30 qid:263 #p:AT4G34200.1 s:LVLVSCSTGDGSKPTILVAEK i:1.000000
30 qid:263 #p:AT4G34200.1 s:LGDAGIK i:1.000000
30 qid:263 #p:AT4G34200.1 s:LLEDVANVDCSYNMTPEELNIK i:1.000000
30 qid:263 #p:AT4G34200.1 s:ISLCDALIVR i:1.000000
30 qid:263 #p:AT4G34200.1 s:EVFESSHGR i:1.000000
30 qid:263 #p:AT4G34200.1 s:AGVGIDNVDLSAATEFGCLVVNAPTANTIAAAEHGIALMAAMAR i:1.000000
30 qid:263 #p:AT4G34200.1 s:NVAQADASVK i:1.000000
30 qid:263 #p:AT4G34200.1 s:YVGVSLVGK i:1.000000
30 qid:263 #p:AT4G34200.1 s:TLAVLGFGK i:1.000000
30 qid:263 #p:AT4G34200.1 s:VGTEVAR i:1.000000
30 qid:263 #p:AT4G34200.1 s:VIAHDPYAPADR i:1.000000
30 qid:263 #p:AT4G34200.1 s:AHAIGVDLVSFDEALATADFISLHMPLTPTTSK i:1.000000
30 qid:263 #p:AT4G34200.1 s:GGVIDEDALVR i:1.000000
30 qid:263 #p:AT4G34200.1 s:VTVTPHLGASTMEAQEGVAIEIAEAVVGALNGELAATAVNAPMVSAEVLTELKPYVVLAEK i:1.000000
30 qid:263 #p:AT4G34200.1 s:ITYASAR i:1.000000
30 qid:263 #p:AT4G34200.1 s:ATDDLDTR i:1.000000
30 qid:263 #p:AT4G34200.1 s:GIIEPISDVYVNLVNADFTAK i:1.000000
30 qid:263 #p:AT4G34200.1 s:FASSLSESGEVK i:1.000000
30 qid:263 #p:AT4G34200.1 s:DGVPHLTK i:1.000000
30 qid:263 #p:AT4G34200.1 s:VGSFEVDVTLEGSIILCR i:1.000000
30 qid:263 #p:AT4G34200.1 s:QVDQPGMIGTVGSILGESNVNVNFMSVGR i:1.000000
30 qid:263 #p:AT4G34200.1 s:QAIMAIGVDDIPSK i:1.000000
1 qid:264 #p:AT4G35250.1 s:LLTFAGPR i:43881001.000000
2 qid:264 #p:AT4G35250.1 s:LAGQDANVTTVPVSVLR i:36368001.000000
3 qid:264 #p:AT4G35250.1 s:LTLIALR i:28852001.000000
4 qid:264 #p:AT4G35250.1 s:PAPADFLR i:24866001.000000
5 qid:264 #p:AT4G35250.1 s:LAFSEVLSSDTVFSAPMTETNSLLGVDQK i:24710001.000000
6 qid:264 #p:AT4G35250.1 s:YLQDYFSNILK i:20074001.000000
7 qid:264 #p:AT4G35250.1 s:ALDEGYDVR i:19709001.000000
8 qid:264 #p:AT4G35250.1 s:VAYMDTQDIAR i:16555001.000000
9 qid:264 #p:AT4G35250.1 s:SVWGTDAPTR i:13790001.000000
10 qid:264 #p:AT4G35250.1 s:FFQWTNDVADR i:10004001.000000
11 qid:264 #p:AT4G35250.1 s:FLQESGLNHITIR i:9563301.000000
12 qid:264 #p:AT4G35250.1 s:LCGFMQGLIGQYAVPILEEK i:7611501.000000
13 qid:264 #p:AT4G35250.1 s:AWTTQEVITLCER i:7021601.000000
14 qid:264 #p:AT4G35250.1 s:VALIQCAK i:2340701.000000
15 qid:264 #p:AT4G35250.1 s:YVFYSIHNCDK i:2007201.000000
16 qid:264 #p:AT4G35250.1 s:HPEVPLMEIK i:1886401.000000
17 qid:264 #p:AT4G35250.1 s:PRPAPADFLR i:220661.000000
25 qid:264 #p:AT4G35250.1 s:LPAQLVTR i:1.000000
25 qid:264 #p:AT4G35250.1 s:GNLIHHNSSSSSSGR i:1.000000
25 qid:264 #p:AT4G35250.1 s:SLTPENTIPLFPSSSSSSLNR i:1.000000
25 qid:264 #p:AT4G35250.1 s:SIVVPVTCSAAAVNLAPGTPVRPTSILVVGATGTLGR i:1.000000
25 qid:264 #p:AT4G35250.1 s:CLVRPRPAPADFLR i:1.000000
25 qid:264 #p:AT4G35250.1 s:DWGATVVNADLSKPETIPATLVGIHTVIDCATGRPEEPIK i:1.000000
25 qid:264 #p:AT4G35250.1 s:TVDWEGK i:1.000000
25 qid:264 #p:AT4G35250.1 s:DMVTLEK i:1.000000
1 qid:265 #p:AT4G20130.1 s:GDTFVDGAVIAAAR i:889221.000000
2 qid:265 #p:AT4G20130.1 s:MLEVMSNAGQDIK i:448851.000000
3 qid:265 #p:AT4G20130.1 s:ALDIYQER i:408821.000000
4 qid:265 #p:AT4G20130.1 s:AYGVEFK i:299171.000000
5 qid:265 #p:AT4G20130.1 s:MLAEYPTTAEQDQK i:239751.000000
6 qid:265 #p:AT4G20130.1 s:YGFSTPVNPWDAIK i:143901.000000
7 qid:265 #p:AT4G20130.1 s:VIMEIPLELMITIR i:97745.000000
8 qid:265 #p:AT4G20130.1 s:FIWAVSMAQTR i:93067.000000
27 qid:265 #p:AT4G20130.1 s:MASSVSLQFLTNTFISKPQGFCNGIVSAPRPR i:1.000000
27 qid:265 #p:AT4G20130.1 s:QNGVRPIK i:1.000000
27 qid:265 #p:AT4G20130.1 s:VASIETQPFPLFQSPASEESSSSELETADPDFYK i:1.000000
27 qid:265 #p:AT4G20130.1 s:EGPDGFGVYASK i:1.000000
27 qid:265 #p:AT4G20130.1 s:HPWMFFPDIVPIGHPIFDIINSTDPEIDWDIR i:1.000000
27 qid:265 #p:AT4G20130.1 s:LACLLLFSFDR i:1.000000
27 qid:265 #p:AT4G20130.1 s:LYGDFLPAADECSSLLLATEEDLAELQDPDLVSTIR i:1.000000
27 qid:265 #p:AT4G20130.1 s:ILDFWEK i:1.000000
27 qid:265 #p:AT4G20130.1 s:NWHSGVPLK i:1.000000
27 qid:265 #p:AT4G20130.1 s:LAEDPER i:1.000000
27 qid:265 #p:AT4G20130.1 s:CISMQTR i:1.000000
27 qid:265 #p:AT4G20130.1 s:VGALVQELNMMIPYADMLNHSFEPNCFLHWRPK i:1.000000
27 qid:265 #p:AT4G20130.1 s:GEEMTINYMPGQK i:1.000000
27 qid:265 #p:AT4G20130.1 s:NNMLMER i:1.000000
27 qid:265 #p:AT4G20130.1 s:IHLNSFLSVFNIYGLPEEYYHDSELSR i:1.000000
27 qid:265 #p:AT4G20130.1 s:TLPTWSDIDLPPIPSAER i:1.000000
27 qid:265 #p:AT4G20130.1 s:ELQDECR i:1.000000
27 qid:265 #p:AT4G20130.1 s:LLDSMSEAR i:1.000000
27 qid:265 #p:AT4G20130.1 s:TTFATAVK i:1.000000
1 qid:266 #p:AT5G08540.1 s:ALDLVEFTGSVSQAIPGPR i:7209801.000000
2 qid:266 #p:AT5G08540.1 s:SETVTAPTPAAK i:6766801.000000
3 qid:266 #p:AT5G08540.1 s:ASGLNDSQIPEILNEISR i:4533101.000000
4 qid:266 #p:AT5G08540.1 s:EIFGVTDEDAEK i:2993401.000000
5 qid:266 #p:AT5G08540.1 s:TEFNMEEILR i:2701101.000000
6 qid:266 #p:AT5G08540.1 s:SIDELLR i:2024801.000000
7 qid:266 #p:AT5G08540.1 s:LAVQALFGK i:1163001.000000
8 qid:266 #p:AT5G08540.1 s:DNSLIVK i:1030101.000000
9 qid:266 #p:AT5G08540.1 s:YALNEKPFNPDLVADLIHLR i:966311.000000
10 qid:266 #p:AT5G08540.1 s:LVNQNAMLCR i:431281.000000
11 qid:266 #p:AT5G08540.1 s:IHALAEAGDIEALEK i:278061.000000
12 qid:266 #p:AT5G08540.1 s:IYYLSELPDFCSK i:236731.000000
21 qid:266 #p:AT5G08540.1 s:MTSLLLPSSQFLQTR i:1.000000
21 qid:266 #p:AT5G08540.1 s:TQNNGQPFLLPLTPLFAPLPSLR i:1.000000
21 qid:266 #p:AT5G08540.1 s:HISISAAAPK i:1.000000
21 qid:266 #p:AT5G08540.1 s:NSSVEEETEEEVEEDMPWIQEK i:1.000000
21 qid:266 #p:AT5G08540.1 s:LPWMLAVPLAYAGVTFVTAFVK i:1.000000
21 qid:266 #p:AT5G08540.1 s:AGTVHSSELK i:1.000000
21 qid:266 #p:AT5G08540.1 s:MQGFTEK i:1.000000
21 qid:266 #p:AT5G08540.1 s:TAESSSDK i:1.000000
21 qid:266 #p:AT5G08540.1 s:EEDSNEEDDSNTTS i:1.000000
1 qid:267 #p:AT5G54770.1 s:LFNAVAAEDLIVK i:1703601.000000
2 qid:267 #p:AT5G54770.1 s:ALDMNTAEDAIVR i:1561901.000000
3 qid:267 #p:AT5G54770.1 s:EVVPGMIVTGMEVAEIDGAPR i:808301.000000
4 qid:267 #p:AT5G54770.1 s:MGPTFGAMMISGQK i:776391.000000
5 qid:267 #p:AT5G54770.1 s:NPNVQVAIIEQSVSPGGGAWLGGQLFSAMIVR i:165441.000000
6 qid:267 #p:AT5G54770.1 s:YMTDMITYAETDVVVVGAGSAGLSAAYEISK i:69484.000000
17 qid:267 #p:AT5G54770.1 s:MAAIASTLSLSSTKPQR i:1.000000
17 qid:267 #p:AT5G54770.1 s:LFDSSFHGSAISAAPISIGLKPR i:1.000000
17 qid:267 #p:AT5G54770.1 s:ATTAGYDLNAFTFDPIK i:1.000000
17 qid:267 #p:AT5G54770.1 s:KPAHLFLDEIGVAYDEQDTYVVVK i:1.000000
17 qid:267 #p:AT5G54770.1 s:HAALFTSTIMSK i:1.000000
17 qid:267 #p:AT5G54770.1 s:LLARPNVK i:1.000000
17 qid:267 #p:AT5G54770.1 s:VGGVVTNWALVAQNHHTQSCMDPNVMEAK i:1.000000
17 qid:267 #p:AT5G54770.1 s:IVVSSCGHDGPFGATGVK i:1.000000
17 qid:267 #p:AT5G54770.1 s:SIGMIDHVPGMK i:1.000000
17 qid:267 #p:AT5G54770.1 s:AGQLALK i:1.000000
17 qid:267 #p:AT5G54770.1 s:ALGLPNAIDGTLVGNLSPELVLAAADSAETVDA i:1.000000
1 qid:268 #p:AT5G19940.1 s:TGPDDLISTLLSK i:79873001.000000
2 qid:268 #p:AT5G19940.1 s:VANSDGGVTLSPEQHK i:53963001.000000
3 qid:268 #p:AT5G19940.1 s:EVAQVAGELQK i:34813001.000000
4 qid:268 #p:AT5G19940.1 s:VGSLEFK i:26905001.000000
5 qid:268 #p:AT5G19940.1 s:GSLFVFR i:24368001.000000
6 qid:268 #p:AT5G19940.1 s:EMIQAIDAPDIVR i:23398001.000000
7 qid:268 #p:AT5G19940.1 s:VSINAFGFLDGDVSLTGK i:21038001.000000
8 qid:268 #p:AT5G19940.1 s:ALDSEWVQVIFEPPEIK i:18744001.000000
9 qid:268 #p:AT5G19940.1 s:YGFESEVK i:16679001.000000
10 qid:268 #p:AT5G19940.1 s:ITYVDEK i:4140101.000000
11 qid:268 #p:AT5G19940.1 s:NPLIFGDWEVVYCSR i:1059901.000000
12 qid:268 #p:AT5G19940.1 s:NPLIFGDWEVVYCSRPTSPGGGYR i:148431.000000
16 qid:268 #p:AT5G19940.1 s:MAATASSLTIASSFSEPR i:1.000000
16 qid:268 #p:AT5G19940.1 s:TQIHSSR i:1.000000
16 qid:268 #p:AT5G19940.1 s:LNLPLQYSIPYK i:1.000000
16 qid:268 #p:AT5G19940.1 s:LGLVVSSVSAPNVELR i:1.000000
1 qid:269 #p:AT3G19480.1 s:LAVQLVTGGSGVNAVK i:1196001.000000
2 qid:269 #p:AT3G19480.1 s:GELAATAVNAPMVPLEVLR i:938161.000000
3 qid:269 #p:AT3G19480.1 s:MVLDGSPENPIEYITVR i:904491.000000
4 qid:269 #p:AT3G19480.1 s:GIIEPISSVFINLVNSDYIAK i:622161.000000
5 qid:269 #p:AT3G19480.1 s:LGQAGIDLLK i:369231.000000
6 qid:269 #p:AT3G19480.1 s:VASILGDENVNVSFMSVGR i:247471.000000
7 qid:269 #p:AT3G19480.1 s:QAVMAIGVDEQPSK i:195541.000000
8 qid:269 #p:AT3G19480.1 s:GGVIDEEALLR i:186181.000000
9 qid:269 #p:AT3G19480.1 s:FASALSESGEIK i:178451.000000
30 qid:269 #p:AT3G19480.1 s:MATSLNLSSIFSSSSR i:1.000000
30 qid:269 #p:AT3G19480.1 s:LVTTPSSVFPIR i:1.000000
30 qid:269 #p:AT3G19480.1 s:IILVTSSSSGGGGKPTILVTEK i:1.000000
30 qid:269 #p:AT3G19480.1 s:YANVDCSYDLSLEELCTK i:1.000000
30 qid:269 #p:AT3G19480.1 s:DVFESSR i:1.000000
30 qid:269 #p:AT3G19480.1 s:AGVGIDNVDLAAATEYGCLVVNAPTANTVAAAEHGIALLTAMAR i:1.000000
30 qid:269 #p:AT3G19480.1 s:NIAQADASIK i:1.000000
30 qid:269 #p:AT3G19480.1 s:VGSEVAR i:1.000000
30 qid:269 #p:AT3G19480.1 s:GLGMHVITHDPYAPADR i:1.000000
30 qid:269 #p:AT3G19480.1 s:AIGVELVSFEVAISTADFISLHLPLTAATSK i:1.000000
30 qid:269 #p:AT3G19480.1 s:MMNDVTFAMMK i:1.000000
30 qid:269 #p:AT3G19480.1 s:ALDSGIVAQAALDVFTVEPPVK i:1.000000
30 qid:269 #p:AT3G19480.1 s:LVLHESVTATPHLGASTMEAQEGVSIEVAEAVIGALR i:1.000000
30 qid:269 #p:AT3G19480.1 s:ELKPYVVLAEK i:1.000000
30 qid:269 #p:AT3G19480.1 s:VTYASSR i:1.000000
30 qid:269 #p:AT3G19480.1 s:APDDLDTR i:1.000000
30 qid:269 #p:AT3G19480.1 s:IANVESR i:1.000000
30 qid:269 #p:AT3G19480.1 s:QGVPSLTK i:1.000000
30 qid:269 #p:AT3G19480.1 s:VGLFGVDVSLEGSVILCR i:1.000000
30 qid:269 #p:AT3G19480.1 s:QVDQPGMIGK i:1.000000
30 qid:269 #p:AT3G19480.1 s:IGDIPAIEEFVFLK i:1.000000
1 qid:270 #p:AT1G23310.1 s:EVAEFIQR i:458481.000000
2 qid:270 #p:AT1G23310.1 s:ALDYDTLNENVK i:173111.000000
14 qid:270 #p:AT1G23310.1 s:QVVALCQAPFLLDDPNVGMLFPADAIAR i:1.000000
14 qid:270 #p:AT1G23310.1 s:GNGDGILVPVPQYPLYSATISLLGGTLVPYYLDESENWGLDVANLR i:1.000000
14 qid:270 #p:AT1G23310.1 s:VLMEMGSPFSK i:1.000000
14 qid:270 #p:AT1G23310.1 s:EVQLVSFHTVSK i:1.000000
14 qid:270 #p:AT1G23310.1 s:GGYFEMTNLPPR i:1.000000
14 qid:270 #p:AT1G23310.1 s:VVEEIYK i:1.000000
14 qid:270 #p:AT1G23310.1 s:VASIALSPNVSAQIFMGLMVNPPKPGDISYDQFAR i:1.000000
14 qid:270 #p:AT1G23310.1 s:LMTDGFNSCK i:1.000000
14 qid:270 #p:AT1G23310.1 s:NVVCNFTEGAMYSFPQIR i:1.000000
14 qid:270 #p:AT1G23310.1 s:LPTGALQAAK i:1.000000
14 qid:270 #p:AT1G23310.1 s:TTILPAEDEMPEIMDSFK i:1.000000
14 qid:270 #p:AT1G23310.1 s:FNDEFMTQYDNNFGYSK i:1.000000
1 qid:271 #p:AT1G72640.1 s:GVGAVISPTEGFLSIVK i:3732401.000000
2 qid:271 #p:AT1G72640.1 s:LENSPGGSQGFNFSAGAAAK i:3291701.000000
3 qid:271 #p:AT1G72640.1 s:LAEQDENAAISSNVPYTIIR i:2414001.000000
4 qid:271 #p:AT1G72640.1 s:ALEAFGSYVELTTGDASDER i:1167001.000000
5 qid:271 #p:AT1G72640.1 s:ISFVDQILDYIEGGPK i:864831.000000
6 qid:271 #p:AT1G72640.1 s:HAVLLSQLSVYESSGGIQAMMNSK i:707351.000000
7 qid:271 #p:AT1G72640.1 s:WYGAPELRPK i:498331.000000
13 qid:271 #p:AT1G72640.1 s:MAGTSLPSCLLSQGPSLLFSSSNQDSEANK i:1.000000
13 qid:271 #p:AT1G72640.1 s:IGITSGK i:1.000000
13 qid:271 #p:AT1G72640.1 s:DGSLSGDDDEFEAEEK i:1.000000
13 qid:271 #p:AT1G72640.1 s:EDDLDGEK i:1.000000
13 qid:271 #p:AT1G72640.1 s:DVVFVTDGDSDLGQMIILQLIVK i:1.000000
13 qid:271 #p:AT1G72640.1 s:ICVEALSVIPPTGLIFEVTNGEEVVSDWEGQLMK i:1.000000
1 qid:272 #p:AT3G02090.2 s:ALEEEIEDIGGHLNAYTSR i:1191501.000000
2 qid:272 #p:AT3G02090.2 s:LSSDPTTTSQLVANEPASFTGSEVR i:1011401.000000
3 qid:272 #p:AT3G02090.2 s:SSLLLHMDGTSPIAEDIGR i:358461.000000
4 qid:272 #p:AT3G02090.2 s:VLDSNVNQALDVLADILQNSK i:106961.000000
5 qid:272 #p:AT3G02090.2 s:VAINEIAESIMAFNTNYK i:103111.000000
6 qid:272 #p:AT3G02090.2 s:TILGPAQNVK i:89788.000000
30 qid:272 #p:AT3G02090.2 s:NLLSLAR i:1.000000
30 qid:272 #p:AT3G02090.2 s:LFLTQATR i:1.000000
30 qid:272 #p:AT3G02090.2 s:SSSSFSAIDSVPASASPTALSPPPPHLMPYDHAAEIIK i:1.000000
30 qid:272 #p:AT3G02090.2 s:YASPHPILASHNHILSAPETR i:1.000000
30 qid:272 #p:AT3G02090.2 s:VTTLPNGLR i:1.000000
30 qid:272 #p:AT3G02090.2 s:VATESNLSAK i:1.000000
30 qid:272 #p:AT3G02090.2 s:TATVGVWIDAGSR i:1.000000
30 qid:272 #p:AT3G02090.2 s:FESDETNGTAHFLEHMIFK i:1.000000
30 qid:272 #p:AT3G02090.2 s:EQTTYYAK i:1.000000
30 qid:272 #p:AT3G02090.2 s:EMQEVEGQTDEVVLDHLHATAFQYTPLGR i:1.000000
30 qid:272 #p:AT3G02090.2 s:EDLQNYIK i:1.000000
30 qid:272 #p:AT3G02090.2 s:THYTASR i:1.000000
30 qid:272 #p:AT3G02090.2 s:MVIAAAGAVK i:1.000000
30 qid:272 #p:AT3G02090.2 s:HEEVVEQVK i:1.000000
30 qid:272 #p:AT3G02090.2 s:MIDDDLPLAQFAVAFEGASWTDPDSVALMVMQTMLGSWNK i:1.000000
30 qid:272 #p:AT3G02090.2 s:HVGSDLTQR i:1.000000
30 qid:272 #p:AT3G02090.2 s:DTGLFGVYAVAK i:1.000000
30 qid:272 #p:AT3G02090.2 s:ADCLDDLSYAIMYEVTK i:1.000000
30 qid:272 #p:AT3G02090.2 s:VSDADVTR i:1.000000
30 qid:272 #p:AT3G02090.2 s:QLLTYGR i:1.000000
30 qid:272 #p:AT3G02090.2 s:IPTAELFAR i:1.000000
30 qid:272 #p:AT3G02090.2 s:IDAVDASTVK i:1.000000
30 qid:272 #p:AT3G02090.2 s:HCNLSYWSNPR i:1.000000
30 qid:272 #p:AT3G02090.2 s:LQQIQTQNLLEPVLR i:1.000000
1 qid:273 #p:AT1G62780.1 s:LIELETLQK i:582291.000000
2 qid:273 #p:AT1G62780.1 s:LNDEFFAQIR i:547291.000000
3 qid:273 #p:AT1G62780.1 s:SLLALLDENIANAYK i:404261.000000
4 qid:273 #p:AT1G62780.1 s:ALEEGIEAYDK i:322331.000000
14 qid:273 #p:AT1G62780.1 s:MATLSFGIAAAATTVR i:1.000000
14 qid:273 #p:AT1G62780.1 s:ITCEWDPK i:1.000000
14 qid:273 #p:AT1G62780.1 s:GVLGPAQTGHIAR i:1.000000
14 qid:273 #p:AT1G62780.1 s:VVPDTAAELIEYFLDTEAQEIEYEIAR i:1.000000
14 qid:273 #p:AT1G62780.1 s:LEIGQIR i:1.000000
14 qid:273 #p:AT1G62780.1 s:TADIEDR i:1.000000
14 qid:273 #p:AT1G62780.1 s:MQNELMTATNSLTK i:1.000000
14 qid:273 #p:AT1G62780.1 s:LLTSTDIK i:1.000000
14 qid:273 #p:AT1G62780.1 s:TTLLDMVEK i:1.000000
14 qid:273 #p:AT1G62780.1 s:EAGDYMEK i:1.000000
1 qid:274 #p:AT2G26340.2 s:SQLGTALTALDSLLQTVPSQVLDK i:21269001.000000
2 qid:274 #p:AT2G26340.2 s:ALEELDSLFLR i:8580601.000000
3 qid:274 #p:AT2G26340.2 s:SASEEDAGSDDLESSEIK i:3626601.000000
4 qid:274 #p:AT2G26340.2 s:DSNATVVLMK i:3139101.000000
5 qid:274 #p:AT2G26340.2 s:AMVEVYR i:1796401.000000
16 qid:274 #p:AT2G26340.2 s:MLNVHSHNNNLSNGDK i:1.000000
16 qid:274 #p:AT2G26340.2 s:TPLVLSPMSSLHATVSLPLFSNSNHK i:1.000000
16 qid:274 #p:AT2G26340.2 s:LTCAATLSPPPWK i:1.000000
16 qid:274 #p:AT2G26340.2 s:VISVSFFLSR i:1.000000
16 qid:274 #p:AT2G26340.2 s:LLLLPNDAMAGGLMDK i:1.000000
16 qid:274 #p:AT2G26340.2 s:LDPLEAYVPPVILAQLQIQDLEGFLNVEKPEFEACR i:1.000000
16 qid:274 #p:AT2G26340.2 s:SGPASSLR i:1.000000
16 qid:274 #p:AT2G26340.2 s:AYASDDGFSK i:1.000000
16 qid:274 #p:AT2G26340.2 s:TATDDVDR i:1.000000
16 qid:274 #p:AT2G26340.2 s:QLQSILCR i:1.000000
16 qid:274 #p:AT2G26340.2 s:SFDQLTDASR i:1.000000
1 qid:275 #p:AT5G35970.1 s:DVLQDLER i:5971101.000000
2 qid:275 #p:AT5G35970.1 s:SNNLGAVGFLGDSR i:2211201.000000
3 qid:275 #p:AT5G35970.1 s:EVITLAVQQGER i:2006101.000000
4 qid:275 #p:AT5G35970.1 s:SAPSVASHLLIDSPFVK i:1286901.000000
5 qid:275 #p:AT5G35970.1 s:VLVTAPTNAAVDNMVEK i:903221.000000
6 qid:275 #p:AT5G35970.1 s:ALEGGLGVSLLER i:677781.000000
7 qid:275 #p:AT5G35970.1 s:GAGATACTQGFVHNLGEDGCSIGVALESR i:629061.000000
8 qid:275 #p:AT5G35970.1 s:DDVLAAGIR i:530241.000000
9 qid:275 #p:AT5G35970.1 s:AMASDFATAEVQGEFSELR i:505371.000000
10 qid:275 #p:AT5G35970.1 s:DTELEVTQEELDVVPTPDESSDSSKPIEFLVR i:395321.000000
11 qid:275 #p:AT5G35970.1 s:NDNTESESLSVVEEPK i:392471.000000
12 qid:275 #p:AT5G35970.1 s:EADAVIISMVR i:337421.000000
13 qid:275 #p:AT5G35970.1 s:LDDFPVADGVEVATIDSFQGR i:242911.000000
14 qid:275 #p:AT5G35970.1 s:LLHLGLNIVR i:237031.000000
15 qid:275 #p:AT5G35970.1 s:NCEALMLLQK i:160051.000000
16 qid:275 #p:AT5G35970.1 s:IDEFTSQMSQLLQVER i:136511.000000
17 qid:275 #p:AT5G35970.1 s:IHGLADALTYER i:122561.000000
18 qid:275 #p:AT5G35970.1 s:MNDVIAGWASK i:63801.000000
19 qid:275 #p:AT5G35970.1 s:LPPTTLSPGDMVCIR i:59003.000000
48 qid:275 #p:AT5G35970.1 s:MEAASSFLCR i:1.000000
48 qid:275 #p:AT5G35970.1 s:IPSTTTATAAFTFTRPPLNYVCVVGVR i:1.000000
48 qid:275 #p:AT5G35970.1 s:VFCSGVNGGSSVTK i:1.000000
48 qid:275 #p:AT5G35970.1 s:ALNQNGDPLGR i:1.000000
48 qid:275 #p:AT5G35970.1 s:WISQAMK i:1.000000
48 qid:275 #p:AT5G35970.1 s:QNVGSGLTFVIQAQPYLNAIPMPLGSEVICLK i:1.000000
48 qid:275 #p:AT5G35970.1 s:ACTHYPTLFDHFQR i:1.000000
48 qid:275 #p:AT5G35970.1 s:NIMESWK i:1.000000
48 qid:275 #p:AT5G35970.1 s:EIANSAQHR i:1.000000
48 qid:275 #p:AT5G35970.1 s:AAQAKPVQGVLGMDSEK i:1.000000
48 qid:275 #p:AT5G35970.1 s:HGDAPQELCDTICNLYAVSTSTGLGGMHLVLFK i:1.000000
48 qid:275 #p:AT5G35970.1 s:HGDPTFSK i:1.000000
48 qid:275 #p:AT5G35970.1 s:NPSISVVATLFGDGEDITWLEQNDYVDWSEAELSDEPVSK i:1.000000
48 qid:275 #p:AT5G35970.1 s:LFDSSQR i:1.000000
48 qid:275 #p:AT5G35970.1 s:AIALGVNK i:1.000000
48 qid:275 #p:AT5G35970.1 s:RPVMIVQGPPGTGK i:1.000000
48 qid:275 #p:AT5G35970.1 s:ISSAVASK i:1.000000
48 qid:275 #p:AT5G35970.1 s:SLGEIVNSK i:1.000000
48 qid:275 #p:AT5G35970.1 s:EILSNAQVVFATNIGAADPLIR i:1.000000
48 qid:275 #p:AT5G35970.1 s:LETFDLVVIDEAGQSIEPSCWIPILQGK i:1.000000
48 qid:275 #p:AT5G35970.1 s:CILSGDPCQLAPVVLSR i:1.000000
48 qid:275 #p:AT5G35970.1 s:AASLHDGVLATK i:1.000000
48 qid:275 #p:AT5G35970.1 s:EMYGGWLK i:1.000000
48 qid:275 #p:AT5G35970.1 s:ATWITQCPLVLLDTR i:1.000000
48 qid:275 #p:AT5G35970.1 s:MPYGSLSVGCEER i:1.000000
48 qid:275 #p:AT5G35970.1 s:LDPAGTGSLYNEGEADIVVNHVISLIYAGVSPMAIAVQSPYVAQVQLLR i:1.000000
48 qid:275 #p:AT5G35970.1 s:MNVAITR i:1.000000
48 qid:275 #p:AT5G35970.1 s:HVAVVCDSSTICHNTFLAR i:1.000000
48 qid:275 #p:AT5G35970.1 s:HADPGSLGGSGLGLDPMLPYLG i:1.000000
1 qid:276 #p:AT2G17972.1 s:ITQPLDGVEIR i:5757101.000000
2 qid:276 #p:AT2G17972.1 s:ALELYVGEK i:4140401.000000
3 qid:276 #p:AT2G17972.1 s:ETVQKPWEEMTLNEK i:1386101.000000
4 qid:276 #p:AT2G17972.1 s:GLLFWLNK i:417521.000000
5 qid:276 #p:AT2G17972.1 s:FVGPAFNLYQLDTPPLDPK i:321851.000000
9 qid:276 #p:AT2G17972.1 s:SLHFLAPNSTIINLK i:1.000000
9 qid:276 #p:AT2G17972.1 s:TLSINCVNSGGDEEK i:1.000000
9 qid:276 #p:AT2G17972.1 s:EEGSGEGGGQSGK i:1.000000
9 qid:276 #p:AT2G17972.1 s:LAYASIYIVIGGWIFFR i:1.000000
1 qid:277 #p:AT4G20850.1 s:TVANQPPVISFQQMSFISGHIER i:267341.000000
2 qid:277 #p:AT4G20850.1 s:IPVTIIIPK i:217791.000000
3 qid:277 #p:AT4G20850.1 s:ILEGLLSR i:184811.000000
4 qid:277 #p:AT4G20850.1 s:ALENTSTPVGDLPEDK i:175121.000000
5 qid:277 #p:AT4G20850.1 s:FVDLVTEAVNK i:156211.000000
6 qid:277 #p:AT4G20850.1 s:LNLHSEPDGPFTGNGAFK i:151561.000000
7 qid:277 #p:AT4G20850.1 s:NTPQGSMLVGEISYGK i:134121.000000
8 qid:277 #p:AT4G20850.1 s:SVDVDELAR i:113551.000000
70 qid:277 #p:AT4G20850.1 s:MDLSLQLQIHGALINK i:1.000000
70 qid:277 #p:AT4G20850.1 s:GPSCTSYWASSSSLSLPR i:1.000000
70 qid:277 #p:AT4G20850.1 s:DFISSSTFLLHR i:1.000000
70 qid:277 #p:AT4G20850.1 s:SGFSAMPCSSSDTLTASR i:1.000000
70 qid:277 #p:AT4G20850.1 s:VGCGGGGGGGAVGGGAENASVANFK i:1.000000
70 qid:277 #p:AT4G20850.1 s:LNESTFIASLMPK i:1.000000
70 qid:277 #p:AT4G20850.1 s:ADCFIEAHPEYDGR i:1.000000
70 qid:277 #p:AT4G20850.1 s:GVVIAIFDSGFDPSAAGLHVTSDGKPK i:1.000000
70 qid:277 #p:AT4G20850.1 s:VLDVIDCTGSGDIDTSTVVK i:1.000000
70 qid:277 #p:AT4G20850.1 s:ANEDGHIR i:1.000000
70 qid:277 #p:AT4G20850.1 s:GASGATLVVNSSWK i:1.000000
70 qid:277 #p:AT4G20850.1 s:NPTGEWR i:1.000000
70 qid:277 #p:AT4G20850.1 s:LVYQLFTDDLTSR i:1.000000
70 qid:277 #p:AT4G20850.1 s:NQEEIAK i:1.000000
70 qid:277 #p:AT4G20850.1 s:AVNNLYDFDQK i:1.000000
70 qid:277 #p:AT4G20850.1 s:GPVIDAVVWHDGEVWR i:1.000000
70 qid:277 #p:AT4G20850.1 s:VALDTQSLEEDPDSGK i:1.000000
70 qid:277 #p:AT4G20850.1 s:LADFSPLTNYR i:1.000000
70 qid:277 #p:AT4G20850.1 s:LDACSFVANVYDEGK i:1.000000
70 qid:277 #p:AT4G20850.1 s:VLSIVTDSSPHGTHVAGIATAHHPEEHLLNGVAPGAQIISCK i:1.000000
70 qid:277 #p:AT4G20850.1 s:LGSMETGTGLTR i:1.000000
70 qid:277 #p:AT4G20850.1 s:ALIAALEHNCDLVNMSYGEPALLPDYGR i:1.000000
70 qid:277 #p:AT4G20850.1 s:LIFVSSAGNSGPALTTVGAPGGTTSSIIGVGAYVSPAMAAGAHSVVEPPSEGLEYTWSSR i:1.000000
70 qid:277 #p:AT4G20850.1 s:GPTSDGDLGVCISAPGGAVAPVPTWTLQR i:1.000000
70 qid:277 #p:AT4G20850.1 s:MLMNGTSMASPSACGAIALLLSAMK i:1.000000
70 qid:277 #p:AT4G20850.1 s:AEGIPVSPYSVR i:1.000000
70 qid:277 #p:AT4G20850.1 s:LTTGQGLMQVDK i:1.000000
70 qid:277 #p:AT4G20850.1 s:QFQDYPCVFYQIK i:1.000000
70 qid:277 #p:AT4G20850.1 s:QSTEWTIQVDPK i:1.000000
70 qid:277 #p:AT4G20850.1 s:FHEGASNLK i:1.000000
70 qid:277 #p:AT4G20850.1 s:ELVPFEECLELHSTDEGVVR i:1.000000
70 qid:277 #p:AT4G20850.1 s:VPDYLLLTNNGR i:1.000000
70 qid:277 #p:AT4G20850.1 s:GFNVVVDPTNLGDGVHYFEVYGIDCK i:1.000000
70 qid:277 #p:AT4G20850.1 s:YIEVPHGATWAEATMR i:1.000000
70 qid:277 #p:AT4G20850.1 s:TSGFDTTR i:1.000000
70 qid:277 #p:AT4G20850.1 s:FYIDTLQVCPLR i:1.000000
70 qid:277 #p:AT4G20850.1 s:WESAPTFASPSAK i:1.000000
70 qid:277 #p:AT4G20850.1 s:SFVFPVVSGQTMELAIAQFWSSGLGSR i:1.000000
70 qid:277 #p:AT4G20850.1 s:EPTIVDFEIEFHGVGVDK i:1.000000
70 qid:277 #p:AT4G20850.1 s:EELLLDGSEAPIK i:1.000000
70 qid:277 #p:AT4G20850.1 s:VEAEALLASEK i:1.000000
70 qid:277 #p:AT4G20850.1 s:LVPIAVLNK i:1.000000
70 qid:277 #p:AT4G20850.1 s:VPYQPIDAQLK i:1.000000
70 qid:277 #p:AT4G20850.1 s:QILALTLTYK i:1.000000
70 qid:277 #p:AT4G20850.1 s:LEDSAEVKPYIPLLNNR i:1.000000
70 qid:277 #p:AT4G20850.1 s:FESQFFMISDTNK i:1.000000
70 qid:277 #p:AT4G20850.1 s:VYAMGDVYPESSK i:1.000000
70 qid:277 #p:AT4G20850.1 s:HENVELLEK i:1.000000
70 qid:277 #p:AT4G20850.1 s:QLTVFIER i:1.000000
70 qid:277 #p:AT4G20850.1 s:SSVLMPGVK i:1.000000
70 qid:277 #p:AT4G20850.1 s:EAFYLGPPTK i:1.000000
70 qid:277 #p:AT4G20850.1 s:DNPVSYPISYVVPPNKPEEDK i:1.000000
70 qid:277 #p:AT4G20850.1 s:AASAPTCSK i:1.000000
70 qid:277 #p:AT4G20850.1 s:QETEEER i:1.000000
70 qid:277 #p:AT4G20850.1 s:SEYPDYTPLLAK i:1.000000
70 qid:277 #p:AT4G20850.1 s:ISHHEEIIEAANEVVR i:1.000000
70 qid:277 #p:AT4G20850.1 s:TEPEDDEAEK i:1.000000
70 qid:277 #p:AT4G20850.1 s:DQLADALYQK i:1.000000
70 qid:277 #p:AT4G20850.1 s:EGEGEEESSQK i:1.000000
70 qid:277 #p:AT4G20850.1 s:YGTLTVLR i:1.000000
70 qid:277 #p:AT4G20850.1 s:VLDDLIQNENETANK i:1.000000
70 qid:277 #p:AT4G20850.1 s:LDLLEEIGWSHLVTYEK i:1.000000
1 qid:278 #p:AT3G25770.1 s:ALEPSGVISNYTN i:8075501.000000
2 qid:278 #p:AT3G25770.1 s:ALSQNGNIENPRPSK i:2408701.000000
3 qid:278 #p:AT3G25770.1 s:GLANDLPLELTGTPVPPSK i:2207001.000000
4 qid:278 #p:AT3G25770.1 s:DIEPAPEAK i:1620701.000000
5 qid:278 #p:AT3G25770.1 s:NAFSLMFGLGDLVPFTNK i:1608201.000000
6 qid:278 #p:AT3G25770.1 s:VQELSVYEINELDR i:1493101.000000
12 qid:278 #p:AT3G25770.1 s:MASSAVSLQSISMTTLNNLSCNQQFHR i:1.000000
12 qid:278 #p:AT3G25770.1 s:SSLLGSSK i:1.000000
12 qid:278 #p:AT3G25770.1 s:SFQNLGISSNGSDFSYPSSFTAK i:1.000000
12 qid:278 #p:AT3G25770.1 s:VGITAGLCVVIEHVPEK i:1.000000
12 qid:278 #p:AT3G25770.1 s:FEATYSFYFGDYGHLSVQGPYLTYEDSFLAITGGAGIFEGAYGQVK i:1.000000
12 qid:278 #p:AT3G25770.1 s:LQQLVYPTK i:1.000000
1 qid:279 #p:AT5G03900.2 s:GGVVAADELAPYLDVPSSK i:3722501.000000
2 qid:279 #p:AT5G03900.2 s:SAMNDESYILPVLLR i:2602201.000000
3 qid:279 #p:AT5G03900.2 s:IQIEPFLEK i:1741901.000000
4 qid:279 #p:AT5G03900.2 s:FDGQPELDEEGNILYCFPSLQR i:591391.000000
5 qid:279 #p:AT5G03900.2 s:ALESPDIALR i:188031.000000
6 qid:279 #p:AT5G03900.2 s:GAVDYLAR i:129241.000000
7 qid:279 #p:AT5G03900.2 s:WQMIGQYITSR i:18284.000000
24 qid:279 #p:AT5G03900.2 s:MACVSTCLILSPR i:1.000000
24 qid:279 #p:AT5G03900.2 s:LTQVGLSSK i:1.000000
24 qid:279 #p:AT5G03900.2 s:HGIAVVK i:1.000000
24 qid:279 #p:AT5G03900.2 s:VSGAIKPGGLVESDK i:1.000000
24 qid:279 #p:AT5G03900.2 s:AMDAVDECGR i:1.000000
24 qid:279 #p:AT5G03900.2 s:VTVGDVASR i:1.000000
24 qid:279 #p:AT5G03900.2 s:VTEAQTALQAIAADTDGFLEVSDEGDVLYVFPR i:1.000000
24 qid:279 #p:AT5G03900.2 s:VSFGTALIASIVIVYTSIIALLSSK i:1.000000
24 qid:279 #p:AT5G03900.2 s:SYDSGFNFYINPVDLLWYWDPNYYNR i:1.000000
24 qid:279 #p:AT5G03900.2 s:GMNFIESVFSFVFGDGDPNQGIEEER i:1.000000
24 qid:279 #p:AT5G03900.2 s:TASGSSR i:1.000000
24 qid:279 #p:AT5G03900.2 s:WFDWVADMEK i:1.000000
24 qid:279 #p:AT5G03900.2 s:ALVIGLGAVNLFGVIVLNTLLNEMSVRPGGFLTFVK i:1.000000
24 qid:279 #p:AT5G03900.2 s:NIYPLLQIYAGSFFTIPLIR i:1.000000
24 qid:279 #p:AT5G03900.2 s:NNQIENR i:1.000000
24 qid:279 #p:AT5G03900.2 s:IVYSTDR i:1.000000
24 qid:279 #p:AT5G03900.2 s:DMMEQNYETDEWDR i:1.000000
1 qid:280 #p:AT3G11560.2 s:SSGNLLSIDSEPIEISR i:995551.000000
2 qid:280 #p:AT3G11560.2 s:LTTSESIEVLER i:708481.000000
3 qid:280 #p:AT3G11560.2 s:STDQSVDEEELISEDTPQSSSR i:496761.000000
4 qid:280 #p:AT3G11560.2 s:EAEFLEATFR i:434121.000000
5 qid:280 #p:AT3G11560.2 s:TSFTGSLQDENNSNGLNQSLHDAAR i:421691.000000
6 qid:280 #p:AT3G11560.2 s:LVDFVPLPQAYHSIK i:176521.000000
7 qid:280 #p:AT3G11560.2 s:ALESVDEALVR i:169241.000000
8 qid:280 #p:AT3G11560.2 s:LESLLQELYVSNSSSGK i:148491.000000
9 qid:280 #p:AT3G11560.2 s:SLIGDELTGK i:109021.000000
10 qid:280 #p:AT3G11560.2 s:TLSYQASLYSLLQAVNEISSR i:90670.000000
45 qid:280 #p:AT3G11560.2 s:LQRPGLVSSSSTSKPCLPR i:1.000000
45 qid:280 #p:AT3G11560.2 s:MSIVTFISCK i:1.000000
45 qid:280 #p:AT3G11560.2 s:TVHLEYLSNCLSNPR i:1.000000
45 qid:280 #p:AT3G11560.2 s:LVLASAEDGVAINGSPQPR i:1.000000
45 qid:280 #p:AT3G11560.2 s:SSSNLEDMR i:1.000000
45 qid:280 #p:AT3G11560.2 s:SIELAVK i:1.000000
45 qid:280 #p:AT3G11560.2 s:FSWFPSTWLGADK i:1.000000
45 qid:280 #p:AT3G11560.2 s:DEDINVFVQR i:1.000000
45 qid:280 #p:AT3G11560.2 s:QAAPLENMMR i:1.000000
45 qid:280 #p:AT3G11560.2 s:AYEWFWSEQVPSVVTSFVNYLEGDQR i:1.000000
45 qid:280 #p:AT3G11560.2 s:FVAATSVYAK i:1.000000
45 qid:280 #p:AT3G11560.2 s:SAAASNEIEVSLLMLVLNCIAAITK i:1.000000
45 qid:280 #p:AT3G11560.2 s:FSCPPFFSMIPDTTGR i:1.000000
45 qid:280 #p:AT3G11560.2 s:EFLTHFGPR i:1.000000
45 qid:280 #p:AT3G11560.2 s:VNGDIDTDEVIFWVDLIQK i:1.000000
45 qid:280 #p:AT3G11560.2 s:DLAIFGFFIALGR i:1.000000
45 qid:280 #p:AT3G11560.2 s:STQSILAANGFDSLENPLEDLVR i:1.000000
45 qid:280 #p:AT3G11560.2 s:HLIGGSVLYYPQLSAISSYQLYVEVVCEELEWIPFYPNNTGTQPPNQSHGHK i:1.000000
45 qid:280 #p:AT3G11560.2 s:TKPEGPPNYEVIPQLLDVCSYWLQSFIK i:1.000000
45 qid:280 #p:AT3G11560.2 s:WPENPSNVK i:1.000000
45 qid:280 #p:AT3G11560.2 s:EELGILK i:1.000000
45 qid:280 #p:AT3G11560.2 s:NASSIVR i:1.000000
45 qid:280 #p:AT3G11560.2 s:ESNSFDK i:1.000000
45 qid:280 #p:AT3G11560.2 s:AACSDLEK i:1.000000
45 qid:280 #p:AT3G11560.2 s:AASLQQGGDK i:1.000000
45 qid:280 #p:AT3G11560.2 s:NDSQESYEVQK i:1.000000
45 qid:280 #p:AT3G11560.2 s:NANSSEDQGK i:1.000000
45 qid:280 #p:AT3G11560.2 s:GFWGFFVRPSR i:1.000000
45 qid:280 #p:AT3G11560.2 s:LDPELSGDEYIGK i:1.000000
45 qid:280 #p:AT3G11560.2 s:NELIELEK i:1.000000
45 qid:280 #p:AT3G11560.2 s:TESVQLVQTPK i:1.000000
45 qid:280 #p:AT3G11560.2 s:EATTDVWQGTQLLAIDSAAAVQLLR i:1.000000
45 qid:280 #p:AT3G11560.2 s:TMTDLASVIPIGILMLLPVTAVGHAAMLAGIQR i:1.000000
45 qid:280 #p:AT3G11560.2 s:YVPGLIPSTYGSER i:1.000000
45 qid:280 #p:AT3G11560.2 s:ELQTNETESEEGVEEIAL i:1.000000
1 qid:281 #p:AT2G21660.1 s:ALETAFAQYGDVIDSK i:1547001.000000
2 qid:281 #p:AT2G21660.1 s:SITVNEAQSR i:781271.000000
3 qid:281 #p:AT2G21660.1 s:DAIEGMNGQDLDGR i:145761.000000
12 qid:281 #p:AT2G21660.1 s:MASGDVEYR i:1.000000
12 qid:281 #p:AT2G21660.1 s:CFVGGLAWATDDR i:1.000000
12 qid:281 #p:AT2G21660.1 s:GFGFVTFK i:1.000000
12 qid:281 #p:AT2G21660.1 s:GSGGGGGHR i:1.000000
12 qid:281 #p:AT2G21660.1 s:GGGGGGYR i:1.000000
12 qid:281 #p:AT2G21660.1 s:SGGGGGYSGGGGSYGGGGGR i:1.000000
12 qid:281 #p:AT2G21660.1 s:EGGGGYSGGGGGYSSR i:1.000000
12 qid:281 #p:AT2G21660.1 s:GGGGGSYGGGR i:1.000000
12 qid:281 #p:AT2G21660.1 s:EGGGGYGGGEGGGYGGSGGGGGW i:1.000000
1 qid:282 #p:AT5G54270.1 s:YLGPFSVQTPSYLTGEFPGDYGWDTAGLSADPEAFAK i:521570001.000000
2 qid:282 #p:AT5G54270.1 s:GPLENLLDHLDNPVANNAWAFATK i:397340001.000000
3 qid:282 #p:AT5G54270.1 s:INGLDGVGEGNDLYPGGQYFDPLGLADDPVTFAELK i:376340001.000000
4 qid:282 #p:AT5G54270.1 s:ALEVIHGR i:321660001.000000
5 qid:282 #p:AT5G54270.1 s:WAMLGAFGCITPEVLQK i:95435001.000000
6 qid:282 #p:AT5G54270.1 s:ASSFNPLR i:3132201.000000
7 qid:282 #p:AT5G54270.1 s:YTMGNDLWYGPDR i:1726401.000000
10 qid:282 #p:AT5G54270.1 s:MASTFTSSSSVLTPTTFLGQTK i:1.000000
10 qid:282 #p:AT5G54270.1 s:DVVSLGSPK i:1.000000
10 qid:282 #p:AT5G54270.1 s:AGSQIFSEGGLDYLGNPNLVHAQSILAVLGFQVILMGLVEGFR i:1.000000
1 qid:283 #p:AT1G78630.1 s:LASTIANHIR i:12490001.000000
2 qid:283 #p:AT1G78630.1 s:NLASYTPSVDMGAFVIVVNAEK i:9233201.000000
3 qid:283 #p:AT1G78630.1 s:HSGRPGGMTVETFDQLQQR i:7653301.000000
4 qid:283 #p:AT1G78630.1 s:ALFNHLK i:3964001.000000
5 qid:283 #p:AT1G78630.1 s:ASDHVNTDKPWFVVDATDK i:3501401.000000
6 qid:283 #p:AT1G78630.1 s:PGGMTVETFDQLQQR i:3424401.000000
7 qid:283 #p:AT1G78630.1 s:PLDLPIR i:204701.000000
14 qid:283 #p:AT1G78630.1 s:MAVLCSSSTVILSSSSVK i:1.000000
14 qid:283 #p:AT1G78630.1 s:SPFLGFSLTAISKPSVR i:1.000000
14 qid:283 #p:AT1G78630.1 s:VGIYANSK i:1.000000
14 qid:283 #p:AT1G78630.1 s:CEAEPTTTTSLVPANQR i:1.000000
14 qid:283 #p:AT1G78630.1 s:WMFDEEEANGPDIWNTTWYPK i:1.000000
14 qid:283 #p:AT1G78630.1 s:IVEHAVR i:1.000000
14 qid:283 #p:AT1G78630.1 s:GPDHPHEAQKPLDLPIR i:1.000000
1 qid:284 #p:AT4G27440.1 s:LAQVVSDPSLTK i:102290001.000000
2 qid:284 #p:AT4G27440.1 s:TETPLDVLVCNAAVYFPTAK i:33773001.000000
3 qid:284 #p:AT4G27440.1 s:GLAGGLNGLNSSAMIDGGDFDGAK i:26985001.000000
4 qid:284 #p:AT4G27440.1 s:ALFPPFQK i:24716001.000000
5 qid:284 #p:AT4G27440.1 s:FHEETGVTFASLYPGCIASTGLFR i:21791001.000000
6 qid:284 #p:AT4G27440.1 s:SGVYWSWNNASASFENQLSEEASDVEK i:13730001.000000
7 qid:284 #p:AT4G27440.1 s:WNVIMACR i:5603601.000000
8 qid:284 #p:AT4G27440.1 s:EPTYSAEGFELSVATNHLGHFLLAR i:1061501.000000
24 qid:284 #p:AT4G27440.1 s:MALQAASLVSSAFSVR i:1.000000
24 qid:284 #p:AT4G27440.1 s:LNASSSSFK i:1.000000
24 qid:284 #p:AT4G27440.1 s:DSSLFGASITDQIK i:1.000000
24 qid:284 #p:AT4G27440.1 s:SEHGSSSLR i:1.000000
24 qid:284 #p:AT4G27440.1 s:AQTAATSSPTVTK i:1.000000
24 qid:284 #p:AT4G27440.1 s:GNVVVTGASSGLGLATAK i:1.000000
24 qid:284 #p:AT4G27440.1 s:ALAETGK i:1.000000
24 qid:284 #p:AT4G27440.1 s:DSYTVMHLDLASLDSVR i:1.000000
24 qid:284 #p:AT4G27440.1 s:QFVDNFR i:1.000000
24 qid:284 #p:AT4G27440.1 s:LLLDDLK i:1.000000
24 qid:284 #p:AT4G27440.1 s:LIIVGSITGNTNTLAGNVPPK i:1.000000
24 qid:284 #p:AT4G27440.1 s:ANLGDLR i:1.000000
24 qid:284 #p:AT4G27440.1 s:VCNMLTMQEFHR i:1.000000
24 qid:284 #p:AT4G27440.1 s:EHIPLFR i:1.000000
24 qid:284 #p:AT4G27440.1 s:GYVSETESGK i:1.000000
24 qid:284 #p:AT4G27440.1 s:VWEISEK i:1.000000
1 qid:285 #p:AT3G03630.1 s:ALGAEIVLTNPEK i:361621.000000
2 qid:285 #p:AT3G03630.1 s:LIVTMPASINIER i:109891.000000
3 qid:285 #p:AT3G03630.1 s:SVISGDNPGYLPGILDVK i:93837.000000
20 qid:285 #p:AT3G03630.1 s:MAFASPSLR i:1.000000
20 qid:285 #p:AT3G03630.1 s:LLPQSPLGR i:1.000000
20 qid:285 #p:AT3G03630.1 s:LSLFSFHHDSSSSLAVR i:1.000000
20 qid:285 #p:AT3G03630.1 s:TPVSSFVVGAISGK i:1.000000
20 qid:285 #p:AT3G03630.1 s:KPPPPPPVTTVAEEQHIAESETVNIAEDVTQLIGSTPMVYLNR i:1.000000
20 qid:285 #p:AT3G03630.1 s:VTDGCLADIAAK i:1.000000
20 qid:285 #p:AT3G03630.1 s:LESMEPCR i:1.000000
20 qid:285 #p:AT3G03630.1 s:IGLSMINEAENSGAITPR i:1.000000
20 qid:285 #p:AT3G03630.1 s:TVLVEPTTGNTGLGIAFVAAAK i:1.000000
20 qid:285 #p:AT3G03630.1 s:NAYMFQQFDNTANTK i:1.000000
20 qid:285 #p:AT3G03630.1 s:IHFETTGPEIWEDTMGNVDIFVAGIGTGGTVTGTGGFLK i:1.000000
20 qid:285 #p:AT3G03630.1 s:VVGVEPSER i:1.000000
20 qid:285 #p:AT3G03630.1 s:LLDEVFK i:1.000000
20 qid:285 #p:AT3G03630.1 s:VSNGEAIEMAR i:1.000000
20 qid:285 #p:AT3G03630.1 s:LALEEGLLVGISSGAAAVAAVSLAK i:1.000000
20 qid:285 #p:AT3G03630.1 s:LITVLFPSHGER i:1.000000
20 qid:285 #p:AT3G03630.1 s:YITTALFSSINR i:1.000000
1 qid:286 #p:AT3G51820.1 s:ALGLQSLPVAFGTETAK i:24741001.000000
2 qid:286 #p:AT3G51820.1 s:APAGGSSINQLLGIK i:13414001.000000
3 qid:286 #p:AT3G51820.1 s:DIDAINEPYR i:1883901.000000
4 qid:286 #p:AT3G51820.1 s:SILCMMMSGPCLTGYTQTINDWYDR i:396821.000000
15 qid:286 #p:AT3G51820.1 s:MTSILNTVSTIHSSR i:1.000000
15 qid:286 #p:AT3G51820.1 s:VGVLSLR i:1.000000
15 qid:286 #p:AT3G51820.1 s:NSDSVEFTR i:1.000000
15 qid:286 #p:AT3G51820.1 s:SGFSTLIYESPGR i:1.000000
15 qid:286 #p:AT3G51820.1 s:AAETDTDK i:1.000000
15 qid:286 #p:AT3G51820.1 s:GASQETNK i:1.000000
15 qid:286 #p:AT3G51820.1 s:LQLTKPVTWPPLVWGVVCGAAASGNFHWTPEDVAK i:1.000000
15 qid:286 #p:AT3G51820.1 s:DIDAINEPYRPIPSGAISEPEVITQVWVLLLGGLGIAGILDVWAGHTTPTVFYLALGGSLLSYIYSAPPLK i:1.000000
15 qid:286 #p:AT3G51820.1 s:QNGWVGNFALGASYISLPWWAGQALFGTLTPDVVVLTLLYSIAGLGIAIVNDFK i:1.000000
15 qid:286 #p:AT3G51820.1 s:WICVGAIDITQLSVAGYLLASGKPYYALALVALIIPQIVFQFK i:1.000000
15 qid:286 #p:AT3G51820.1 s:YQASAQPFLVLGIFVTALASQH i:1.000000
1 qid:287 #p:AT2G43030.1 s:LTNIEGFEPNQK i:44945001.000000
2 qid:287 #p:AT2G43030.1 s:ALGSIGAGTTPGR i:43864001.000000
3 qid:287 #p:AT2G43030.1 s:IVGVNIPK i:28648001.000000
4 qid:287 #p:AT2G43030.1 s:EGNIVTQIK i:27955001.000000
5 qid:287 #p:AT2G43030.1 s:LGMMSFFEEDGTVVPVTVVGFR i:22109001.000000
6 qid:287 #p:AT2G43030.1 s:TLATDGYDAVQIGYR i:13524001.000000
7 qid:287 #p:AT2G43030.1 s:EGDLVDVAGTTIGK i:9609001.000000
8 qid:287 #p:AT2G43030.1 s:LTKPETGHLQK i:4299201.000000
9 qid:287 #p:AT2G43030.1 s:LVFDEIFK i:3493001.000000
10 qid:287 #p:AT2G43030.1 s:ELNVVMIK i:2267701.000000
11 qid:287 #p:AT2G43030.1 s:GALPGKPGNLLR i:1107501.000000
18 qid:287 #p:AT2G43030.1 s:MAIAMAVVSFPSLLNK i:1.000000
18 qid:287 #p:AT2G43030.1 s:TTLSSSLFTPTFLPAK i:1.000000
18 qid:287 #p:AT2G43030.1 s:SSSLLIK i:1.000000
[truncated: 3,051,404 more chars]
