# Supplementary material for: Artificial Intelligence Understands Peptide Observability and Assists With Absolute Protein Quantification
Source: Front Plant Sci. 2018 Nov 13;9:1559. doi: 10.3389/fpls.2018.01559 (PMC6242780; doi:10.3389/fpls.2018.01559)
Supplement: Supplementary file 4 [file Data_Sheet_1.ZIP › chlamyRaw.dat]

1 qid:648 #p:Cre07.g352850.t1 s:DMVVSTQTEEK i:675191.000000
2 qid:648 #p:Cre07.g352850.t1 s:EVLPYVEQALFK i:314811.000000
6 qid:648 #p:Cre07.g352850.t1 s:MLALSSSR i:1.000000
6 qid:648 #p:Cre07.g352850.t1 s:SAAFSATVR i:1.000000
6 qid:648 #p:Cre07.g352850.t1 s:QVALAPSR i:1.000000
6 qid:648 #p:Cre07.g352850.t1 s:SSLIVEAAVPK i:1.000000
1 qid:251 #p:Cre02.g110350.t1 s:DSDVSADDIIGTAR i:2930.350000
2 qid:251 #p:Cre02.g110350.t1 s:TAVDGGKNPVWNETFR i:1937.550000
3 qid:251 #p:Cre02.g110350.t1 s:QDPYAVLK i:1369.200000
10 qid:251 #p:Cre02.g110350.t1 s:MALEAGELAVTVEFAK i:1.000000
10 qid:251 #p:Cre02.g110350.t1 s:VGSQQFR i:1.000000
10 qid:251 #p:Cre02.g110350.t1 s:TAVDGGK i:1.000000
10 qid:251 #p:Cre02.g110350.t1 s:FNVINENDVELIIK i:1.000000
10 qid:251 #p:Cre02.g110350.t1 s:DTQQCAVHSK i:1.000000
10 qid:251 #p:Cre02.g110350.t1 s:QHGFVQVNLTFTR i:1.000000
10 qid:251 #p:Cre02.g110350.t1 s:AGGHGGQPQPGAYPGYPQQAYGAYAQPQGIPGYGVPYGAPPPGAYGAPPPGAYPGYPPQPGYGAPAPGYPPQPGYPAPAPGYPPQQGYPGAPPPGQYPPTGAPGAAPPAYGAPPPGQYPPPQGAYPPPGGAGYPAYPPQQGYPGAPTYR i:1.000000
1 qid:2406 #p:Cre12.g542300.t1 s:NLTSPGATAAVPR i:44690.000000
2 qid:2406 #p:Cre12.g542300.t1 s:SPVTQQPKPVV i:27652.000000
3 qid:2406 #p:Cre12.g542300.t1 s:AGMSAEQIADFVSR i:10949.000000
4 qid:2406 #p:Cre12.g542300.t1 s:FIPAYSAYLPGLYGVGPTTAR i:5838.400000
5 qid:2406 #p:Cre12.g542300.t1 s:AAWDELVDSWLVIR i:5182.500000
17 qid:2406 #p:Cre12.g542300.t1 s:QLALQLGFEHDAMDAVQK i:1.000000
17 qid:2406 #p:Cre12.g542300.t1 s:MTHINAPGAGGSAMR i:1.000000
17 qid:2406 #p:Cre12.g542300.t1 s:NSPVPQAAPLAGFAPGGAAGTCPAPPVGLPRPSSLLSLTCAAAAAPSPSSPSATLR i:1.000000
17 qid:2406 #p:Cre12.g542300.t1 s:APLTGDPLVSYILEGPLLGSCGISANSVR i:1.000000
17 qid:2406 #p:Cre12.g542300.t1 s:GAAGEWER i:1.000000
17 qid:2406 #p:Cre12.g542300.t1 s:IYHYYLPVYWWAAAQLEAHR i:1.000000
17 qid:2406 #p:Cre12.g542300.t1 s:TALVLGISAPQGCGK i:1.000000
17 qid:2406 #p:Cre12.g542300.t1 s:TTIVEQLELLFNWLGRPAASVSIDDFYLTHADQNALAAANPGNR i:1.000000
17 qid:2406 #p:Cre12.g542300.t1 s:GNAGTHDLALGTETIK i:1.000000
17 qid:2406 #p:Cre12.g542300.t1 s:AEPSSWPVVSGPLDVVFFEGWMSGFAPVPDSSSLAGIDPALPVVNEQLR i:1.000000
17 qid:2406 #p:Cre12.g542300.t1 s:IGDPQWVFK i:1.000000
17 qid:2406 #p:Cre12.g542300.t1 s:TLIIEVDQNR i:1.000000
36 qid:2774 #p:Cre06.g307100.t1 s:GVDLDHLQPGQR i:1.000000
36 qid:2774 #p:Cre06.g307100.t1 s:VAQLSPLQR i:1.000000
36 qid:2774 #p:Cre06.g307100.t1 s:NSPPAILR i:1.000000
36 qid:2774 #p:Cre06.g307100.t1 s:TFEFWGR i:1.000000
36 qid:2774 #p:Cre06.g307100.t1 s:AASIYGTYK i:1.000000
36 qid:2774 #p:Cre06.g307100.t1 s:VAQLHALGLK i:1.000000
36 qid:2774 #p:Cre06.g307100.t1 s:SDAEIQESVWVPQHTQAGEK i:1.000000
36 qid:2774 #p:Cre06.g307100.t1 s:MYELCIALR i:1.000000
36 qid:2774 #p:Cre06.g307100.t1 s:AGQFIGSR i:1.000000
36 qid:2774 #p:Cre06.g307100.t1 s:GDFVPEQICK i:1.000000
36 qid:2774 #p:Cre06.g307100.t1 s:LTLLCDK i:1.000000
36 qid:2774 #p:Cre06.g307100.t1 s:VPPMSAAATK i:1.000000
36 qid:2774 #p:Cre06.g307100.t1 s:ELGVQDLGQLFEWIDLEQPLGSASISQVHK i:1.000000
36 qid:2774 #p:Cre06.g307100.t1 s:QRPSDWEVAAGQGAWDVCNALGMSLR i:1.000000
36 qid:2774 #p:Cre06.g307100.t1 s:CLQLHDHQPAGAAGSAAGGAGSGSGGGSGSGGAR i:1.000000
36 qid:2774 #p:Cre06.g307100.t1 s:SSSSSSSSDGGGSGSSSSSPDLPPAVAALMHAVAVGDAPK i:1.000000
36 qid:2774 #p:Cre06.g307100.t1 s:NGLVAVK i:1.000000
36 qid:2774 #p:Cre06.g307100.t1 s:VQYPDALPVMTSDLSNIR i:1.000000
36 qid:2774 #p:Cre06.g307100.t1 s:AAAFYLSK i:1.000000
36 qid:2774 #p:Cre06.g307100.t1 s:FDLVSAVDELNK i:1.000000
36 qid:2774 #p:Cre06.g307100.t1 s:LEFDFTR i:1.000000
36 qid:2774 #p:Cre06.g307100.t1 s:VMDTIAEHLAPISSR i:1.000000
36 qid:2774 #p:Cre06.g307100.t1 s:TVGGLVTR i:1.000000
36 qid:2774 #p:Cre06.g307100.t1 s:ALVMSFLEGVPLLEASSR i:1.000000
36 qid:2774 #p:Cre06.g307100.t1 s:VSEAYGR i:1.000000
36 qid:2774 #p:Cre06.g307100.t1 s:MIFGEGLFQADGHPGNILIGR i:1.000000
36 qid:2774 #p:Cre06.g307100.t1 s:VGLLDYGQSK i:1.000000
36 qid:2774 #p:Cre06.g307100.t1 s:QLPDQQR i:1.000000
36 qid:2774 #p:Cre06.g307100.t1 s:GFAELVLALNK i:1.000000
36 qid:2774 #p:Cre06.g307100.t1 s:GRPADISAALAQLGVVTEK i:1.000000
36 qid:2774 #p:Cre06.g307100.t1 s:SEMAYGMFDTR i:1.000000
36 qid:2774 #p:Cre06.g307100.t1 s:VDPFDPNSPIK i:1.000000
36 qid:2774 #p:Cre06.g307100.t1 s:SAISTFPADLFFVLR i:1.000000
36 qid:2774 #p:Cre06.g307100.t1 s:GLANGMGINDFSSAR i:1.000000
36 qid:2774 #p:Cre06.g307100.t1 s:QWAPYAR i:1.000000
36 qid:2774 #p:Cre06.g307100.t1 s:HFLWPLHGINVLPLQFPWR i:1.000000
1 qid:430 #p:Cre12.g508850.t1 s:LFDVPVSNNGAR i:3536.820000
2 qid:430 #p:Cre12.g508850.t1 s:SPEYLALNPQGK i:1497.990000
3 qid:430 #p:Cre12.g508850.t1 s:YASHSPSLVANTPEGR i:563.040000
13 qid:430 #p:Cre12.g508850.t1 s:TVCHVSASK i:1.000000
13 qid:430 #p:Cre12.g508850.t1 s:GLEGQIDIVTPQTIGGLK i:1.000000
13 qid:430 #p:Cre12.g508850.t1 s:MPLLVTESGWPLPESEVISQYLLDK i:1.000000
13 qid:430 #p:Cre12.g508850.t1 s:IHDVYIVPIQGCMYR i:1.000000
13 qid:430 #p:Cre12.g508850.t1 s:TMDSVETR i:1.000000
13 qid:430 #p:Cre12.g508850.t1 s:QIEQIAFQLNVLEGIVQGPFVAGSEITAADAALFPTFVFFDFILPTYFGWK i:1.000000
13 qid:430 #p:Cre12.g508850.t1 s:DVFAGKPK i:1.000000
13 qid:430 #p:Cre12.g508850.t1 s:SWWENMK i:1.000000
13 qid:430 #p:Cre12.g508850.t1 s:GGLQGWANNNR i:1.000000
13 qid:430 #p:Cre12.g508850.t1 s:DQGITDHVANSAYK i:1.000000
1 qid:777 #p:Cre03.g154350.t1 s:LVGIAEK i:347691.000000
10 qid:777 #p:Cre03.g154350.t1 s:QSGLSANK i:1.000000
10 qid:777 #p:Cre03.g154350.t1 s:LFCSNLLQSQQK i:1.000000
10 qid:777 #p:Cre03.g154350.t1 s:LVWNAMLFSSK i:1.000000
10 qid:777 #p:Cre03.g154350.t1 s:AEGSAVQQVVASEGVAQAVPQFSSEAAAALAAK i:1.000000
10 qid:777 #p:Cre03.g154350.t1 s:GLIGSGMSLAPSKPFAAR i:1.000000
10 qid:777 #p:Cre03.g154350.t1 s:GLTSAAKPAAAAAAGAAEAAQPADK i:1.000000
10 qid:777 #p:Cre03.g154350.t1 s:AAAALAAALGLTTTTAAADSPQPWQLLFQDTATSTAQAMIDLHHDIFFFLITVVTLVFYMMFQIITK i:1.000000
10 qid:777 #p:Cre03.g154350.t1 s:LTHHTTMEVIWTIIPTLIVVMIAIPSLTLIYSLDQHTERPGLTVK i:1.000000
10 qid:777 #p:Cre03.g154350.t1 s:QWYWSYEMHDHLQHK i:1.000000
7 qid:2900 #p:Cre12.g536500.t1 s:WFEDTLLEAQR i:1.000000
7 qid:2900 #p:Cre12.g536500.t1 s:YVVQEAVK i:1.000000
7 qid:2900 #p:Cre12.g536500.t1 s:MSSSNYSSGRPK i:1.000000
7 qid:2900 #p:Cre12.g536500.t1 s:SAPELERPGSSQAAHAHPSQMQPEPIPLK i:1.000000
7 qid:2900 #p:Cre12.g536500.t1 s:QQALVGEMYK i:1.000000
7 qid:2900 #p:Cre12.g536500.t1 s:EGYGCQK i:1.000000
7 qid:2900 #p:Cre12.g536500.t1 s:MQGVYCEL i:1.000000
1 qid:3391 #p:Cre06.g275450.t1 s:GVVAALQGLAQR i:9810.200000
28 qid:3391 #p:Cre06.g275450.t1 s:TLNLMGNQLTR i:1.000000
28 qid:3391 #p:Cre06.g275450.t1 s:IVVPALLATTVAGAAVATVLLLR i:1.000000
28 qid:3391 #p:Cre06.g275450.t1 s:GLLELEK i:1.000000
28 qid:3391 #p:Cre06.g275450.t1 s:ACEDADAR i:1.000000
28 qid:3391 #p:Cre06.g275450.t1 s:ETVAVVELQGIALYAGVPPVVTTLR i:1.000000
28 qid:3391 #p:Cre06.g275450.t1 s:LDLGSTGIAQLPASISNLTNLQVLLAPR i:1.000000
28 qid:3391 #p:Cre06.g275450.t1 s:LTALPDALAGLAGSLVQLDVGSNALEAVPDSLFSLSR i:1.000000
28 qid:3391 #p:Cre06.g275450.t1 s:LTQLPASFSR i:1.000000
28 qid:3391 #p:Cre06.g275450.t1 s:LTDLVELFITDNQLTDLPEGMSACTSLVK i:1.000000
28 qid:3391 #p:Cre06.g275450.t1 s:LQASFNAFR i:1.000000
28 qid:3391 #p:Cre06.g275450.t1 s:ALPACLLHLPR i:1.000000
28 qid:3391 #p:Cre06.g275450.t1 s:VAVCDIK i:1.000000
28 qid:3391 #p:Cre06.g275450.t1 s:SLPPQLLQDAAALPR i:1.000000
28 qid:3391 #p:Cre06.g275450.t1 s:LAWFSVAGNPVCPGPPAPAPGLPVVAPEELELGQK i:1.000000
28 qid:3391 #p:Cre06.g275450.t1 s:LGDGASGDVYR i:1.000000
28 qid:3391 #p:Cre06.g275450.t1 s:ADVSPDGR i:1.000000
28 qid:3391 #p:Cre06.g275450.t1 s:TEDEVALAVSLQHPHLTQVLAR i:1.000000
28 qid:3391 #p:Cre06.g275450.t1 s:VEKPHGLVLR i:1.000000
28 qid:3391 #p:Cre06.g275450.t1 s:LEAGSPLAAKPTSQHLLR i:1.000000
28 qid:3391 #p:Cre06.g275450.t1 s:ALGLAAAVADALR i:1.000000
28 qid:3391 #p:Cre06.g275450.t1 s:YCHAAGICHGDVYAHNVLMDENGTVTLCDFGASFSYDR i:1.000000
28 qid:3391 #p:Cre06.g275450.t1 s:AAQPFWEAMEVR i:1.000000
28 qid:3391 #p:Cre06.g275450.t1 s:AYGLMLK i:1.000000
28 qid:3391 #p:Cre06.g275450.t1 s:AAAPAAGAAGGSGSSGK i:1.000000
28 qid:3391 #p:Cre06.g275450.t1 s:EAVVEAEK i:1.000000
28 qid:3391 #p:Cre06.g275450.t1 s:CAELPPAR i:1.000000
28 qid:3391 #p:Cre06.g275450.t1 s:RPLFGAVCAELQQLQASLAN i:1.000000
1 qid:1031 #p:Cre08.g368950.t1 s:VLIVTNETIAPLYLER i:26610.000000
2 qid:1031 #p:Cre08.g368950.t1 s:DPEAIAYAVER i:20277.000000
3 qid:1031 #p:Cre08.g368950.t1 s:VVLVDTDTLATLPDR i:8310.700000
4 qid:1031 #p:Cre08.g368950.t1 s:AEVVAADER i:8225.300000
5 qid:1031 #p:Cre08.g368950.t1 s:SYPIYIGAGLLNQGELLR i:6969.600000
6 qid:1031 #p:Cre08.g368950.t1 s:TVEVDLGDR i:6640.800000
7 qid:1031 #p:Cre08.g368950.t1 s:VDLSAASR i:6589.100000
8 qid:1031 #p:Cre08.g368950.t1 s:NMIGAFYQPR i:1335.700000
9 qid:1031 #p:Cre08.g368950.t1 s:DAPFFEWLEANMDR i:1306.500000
29 qid:1031 #p:Cre08.g368950.t1 s:AALLEGGK i:1.000000
29 qid:1031 #p:Cre08.g368950.t1 s:GVHFVQVPTTVMAQVDSSVGGK i:1.000000
29 qid:1031 #p:Cre08.g368950.t1 s:MPGHTSLLFK i:1.000000
29 qid:1031 #p:Cre08.g368950.t1 s:GGSYSARPIGQR i:1.000000
29 qid:1031 #p:Cre08.g368950.t1 s:VHALADASAITSASTSAPSSNSSESSTSR i:1.000000
29 qid:1031 #p:Cre08.g368950.t1 s:ASVCAGYNR i:1.000000
29 qid:1031 #p:Cre08.g368950.t1 s:HSFALHAVAAPER i:1.000000
29 qid:1031 #p:Cre08.g368950.t1 s:LQVDEVVLPDGEEYK i:1.000000
29 qid:1031 #p:Cre08.g368950.t1 s:SMEVLGK i:1.000000
29 qid:1031 #p:Cre08.g368950.t1 s:GVTFLALGGGVVGDMTGFAASCYQR i:1.000000
29 qid:1031 #p:Cre08.g368950.t1 s:TGVNHPLGK i:1.000000
29 qid:1031 #p:Cre08.g368950.t1 s:ELASGISEVIK i:1.000000
29 qid:1031 #p:Cre08.g368950.t1 s:ESSEGVR i:1.000000
29 qid:1031 #p:Cre08.g368950.t1 s:ATLNLGHTFGHAIETGTGYGVWLHGEAVAAGTVMAADLSYR i:1.000000
29 qid:1031 #p:Cre08.g368950.t1 s:LGWIDQSLHDR i:1.000000
29 qid:1031 #p:Cre08.g368950.t1 s:IVALMQR i:1.000000
29 qid:1031 #p:Cre08.g368950.t1 s:LPILPPPSMTTEQFR i:1.000000
29 qid:1031 #p:Cre08.g368950.t1 s:SLMAVDK i:1.000000
29 qid:1031 #p:Cre08.g368950.t1 s:GPLGNCVVTGDFDPAK i:1.000000
29 qid:1031 #p:Cre08.g368950.t1 s:LEETLVHFTTAAQAQTK i:1.000000
1 qid:1399 #p:Cre-1.g2717059.t1 s:TQEEGLALLK i:259161.000000
2 qid:1399 #p:Cre-1.g2717059.t1 s:ELAMIAGQK i:221221.000000
3 qid:1399 #p:Cre-1.g2717059.t1 s:GMDISIVTTAK i:196661.000000
4 qid:1399 #p:Cre-1.g2717059.t1 s:MYGFLDR i:186451.000000
5 qid:1399 #p:Cre-1.g2717059.t1 s:LTTNFNYSNMHEVPK i:182791.000000
6 qid:1399 #p:Cre-1.g2717059.t1 s:GIGDASQNQK i:143791.000000
7 qid:1399 #p:Cre-1.g2717059.t1 s:DFQGISSK i:107401.000000
8 qid:1399 #p:Cre-1.g2717059.t1 s:EFGLPFK i:106171.000000
9 qid:1399 #p:Cre-1.g2717059.t1 s:IVESSLK i:105441.000000
10 qid:1399 #p:Cre-1.g2717059.t1 s:QQMPVGVTVTLR i:64409.000000
11 qid:1399 #p:Cre-1.g2717059.t1 s:LIHLALPR i:17540.000000
12 qid:1399 #p:Cre-1.g2717059.t1 s:GNYSLGLEEQLMFPEIEYDK i:1.000000
1 qid:2199 #p:Cre16.g665364.t1 s:VAAPSAPAAAPAPAQAPAAAPTPARPGSK i:52568.000000
2 qid:2199 #p:Cre16.g665364.t1 s:LCFVQVLR i:36123.000000
3 qid:2199 #p:Cre16.g665364.t1 s:LENLLLAK i:29556.000000
4 qid:2199 #p:Cre16.g665364.t1 s:TLGTGGFSVVK i:5442.900000
5 qid:2199 #p:Cre16.g665364.t1 s:YSFGDPVWNK i:3290.900000
25 qid:2199 #p:Cre16.g665364.t1 s:MGSCLAKPAESAEQK i:1.000000
25 qid:2199 #p:Cre16.g665364.t1 s:ASSVPSPPPAPAPQPVQQAAAPAPK i:1.000000
25 qid:2199 #p:Cre16.g665364.t1 s:DSGDVKPGQQATPVPPPSPPPQPKPAPPAQPAPAPAAK i:1.000000
25 qid:2199 #p:Cre16.g665364.t1 s:VVEAIPAVADEK i:1.000000
25 qid:2199 #p:Cre16.g665364.t1 s:SQEHDNGVK i:1.000000
25 qid:2199 #p:Cre16.g665364.t1 s:AEEIELVK i:1.000000
25 qid:2199 #p:Cre16.g665364.t1 s:STEPQPSASATAAVATPK i:1.000000
25 qid:2199 #p:Cre16.g665364.t1 s:AIEPAMEPK i:1.000000
25 qid:2199 #p:Cre16.g665364.t1 s:GTGVEYACK i:1.000000
25 qid:2199 #p:Cre16.g665364.t1 s:IMALPPVGQEVGENENTR i:1.000000
25 qid:2199 #p:Cre16.g665364.t1 s:EIDLLCGMNHENVIFLK i:1.000000
25 qid:2199 #p:Cre16.g665364.t1 s:EYFEEGNK i:1.000000
25 qid:2199 #p:Cre16.g665364.t1 s:VYLITELLTGGELLEAVLK i:1.000000
25 qid:2199 #p:Cre16.g665364.t1 s:GSYTEAEAR i:1.000000
25 qid:2199 #p:Cre16.g665364.t1 s:GIEYLHSK i:1.000000
25 qid:2199 #p:Cre16.g665364.t1 s:QDDISLVK i:1.000000
25 qid:2199 #p:Cre16.g665364.t1 s:HAVNGMQTICGTPQYVAPEVIVGAK i:1.000000
25 qid:2199 #p:Cre16.g665364.t1 s:GHVYGPGVDMWSAGVVLYILLGGYPPFWSDSEPQLFDMIR i:1.000000
25 qid:2199 #p:Cre16.g665364.t1 s:LLVVDPTK i:1.000000
25 qid:2199 #p:Cre16.g665364.t1 s:LSATEALQHQFILEGNFNPPSTPK i:1.000000
1 qid:1668 #p:Cre05.g242400.t1 s:AISYHSQIIK i:388711.000000
2 qid:1668 #p:Cre05.g242400.t1 s:ATTGPFAPLVIVVR i:310131.000000
3 qid:1668 #p:Cre05.g242400.t1 s:QVQGVIR i:195161.000000
4 qid:1668 #p:Cre05.g242400.t1 s:LLGVDNK i:27680.000000
11 qid:1668 #p:Cre05.g242400.t1 s:MLASKPVVGVR i:1.000000
11 qid:1668 #p:Cre05.g242400.t1 s:SSTASTVAR i:1.000000
11 qid:1668 #p:Cre05.g242400.t1 s:SLAVSSR i:1.000000
11 qid:1668 #p:Cre05.g242400.t1 s:VALSGGVCQVPTSVVAPAPK i:1.000000
11 qid:1668 #p:Cre05.g242400.t1 s:STQSTNAPR i:1.000000
11 qid:1668 #p:Cre05.g242400.t1 s:KPVTMMGNK i:1.000000
11 qid:1668 #p:Cre05.g242400.t1 s:GAMGEKPFNNFR i:1.000000
1 qid:660 #p:Cre15.g636750.t1 s:YGQFNSPAER i:96060.000000
2 qid:660 #p:Cre15.g636750.t1 s:DSEVEVINMDMK i:13285.000000
9 qid:660 #p:Cre15.g636750.t1 s:LYSNPASR i:1.000000
9 qid:660 #p:Cre15.g636750.t1 s:IIEWYVR i:1.000000
9 qid:660 #p:Cre15.g636750.t1 s:LFESGAIMLYIAEK i:1.000000
9 qid:660 #p:Cre15.g636750.t1 s:AQQWALFANSTMANSVFVEQFR i:1.000000
9 qid:660 #p:Cre15.g636750.t1 s:SMPDVFGTLDALLAATPYIDGPAFTVSDVLVGAYLLYIPAFLPQVDLSPYPHVQAYMK i:1.000000
9 qid:660 #p:Cre15.g636750.t1 s:LAERPHCAATVAAR i:1.000000
9 qid:660 #p:Cre15.g636750.t1 s:TETTAAQK i:1.000000
1 qid:679 #p:Cre07.g354200.t1 s:VSTDYVNDAR i:53158.000000
2 qid:679 #p:Cre07.g354200.t1 s:EASQTYLSGILGFDEVPK i:30269.000000
18 qid:679 #p:Cre07.g354200.t1 s:VVVSAPVK i:1.000000
18 qid:679 #p:Cre07.g354200.t1 s:VLLNGCGR i:1.000000
18 qid:679 #p:Cre07.g354200.t1 s:VAWAQQDVFQFVHLNDITAIESVAYLIK i:1.000000
18 qid:679 #p:Cre07.g354200.t1 s:YDSVHGTWGPDVSVDGNCIVVK i:1.000000
18 qid:679 #p:Cre07.g354200.t1 s:IPYTNCK i:1.000000
18 qid:679 #p:Cre07.g354200.t1 s:LADGVAVDQAWECTGVFLTR i:1.000000
18 qid:679 #p:Cre07.g354200.t1 s:AAIAPHFDALGANK i:1.000000
18 qid:679 #p:Cre07.g354200.t1 s:DTPAVLNVVVGCNDDK i:1.000000
18 qid:679 #p:Cre07.g354200.t1 s:YDPAVDHIVTAASCTTNCLAPVVK i:1.000000
18 qid:679 #p:Cre07.g354200.t1 s:GCITTIHNLTNTQTIVDAPNSK i:1.000000
18 qid:679 #p:Cre07.g354200.t1 s:SGLVNLAPTSTGSATAIALIFPELK i:1.000000
18 qid:679 #p:Cre07.g354200.t1 s:LNGLAVR i:1.000000
18 qid:679 #p:Cre07.g354200.t1 s:VPLTNASITDCVFDVK i:1.000000
18 qid:679 #p:Cre07.g354200.t1 s:TTEEEVNK i:1.000000
18 qid:679 #p:Cre07.g354200.t1 s:SSIVDAACTQVIDGTMVK i:1.000000
18 qid:679 #p:Cre07.g354200.t1 s:IYAWYDNEYGYSCR i:1.000000
1 qid:959 #p:Cre13.g607650.t1 s:IAGLAEPGVVDLLNR i:202261.000000
2 qid:959 #p:Cre13.g607650.t1 s:TALQLVSEYIR i:196171.000000
3 qid:959 #p:Cre13.g607650.t1 s:NVLEAVSGANK i:191001.000000
4 qid:959 #p:Cre13.g607650.t1 s:ESAQDTFLR i:170241.000000
5 qid:959 #p:Cre13.g607650.t1 s:GPAVIYVVPR i:161041.000000
6 qid:959 #p:Cre13.g607650.t1 s:SGALDGQEISR i:154851.000000
7 qid:959 #p:Cre13.g607650.t1 s:AELAQLVR i:154541.000000
8 qid:959 #p:Cre13.g607650.t1 s:ADPDHLVDLAGR i:152821.000000
9 qid:959 #p:Cre13.g607650.t1 s:DAEALAAAYR i:151021.000000
10 qid:959 #p:Cre13.g607650.t1 s:VVGQSPAAFR i:149741.000000
11 qid:959 #p:Cre13.g607650.t1 s:NHDGQITYAEFLEAAR i:144931.000000
12 qid:959 #p:Cre13.g607650.t1 s:LESTISAR i:141421.000000
13 qid:959 #p:Cre13.g607650.t1 s:AALGQLVNR i:138551.000000
14 qid:959 #p:Cre13.g607650.t1 s:LAEQPALAK i:138361.000000
15 qid:959 #p:Cre13.g607650.t1 s:SSGTGGVGGGDGALLR i:136051.000000
16 qid:959 #p:Cre13.g607650.t1 s:DLVPDASDADIR i:135981.000000
17 qid:959 #p:Cre13.g607650.t1 s:NLMGEELSSLGVK i:133111.000000
18 qid:959 #p:Cre13.g607650.t1 s:FSDLFNSFDTDR i:129941.000000
19 qid:959 #p:Cre13.g607650.t1 s:AAFESFDTNR i:129391.000000
20 qid:959 #p:Cre13.g607650.t1 s:GAAGGAAGGIGGASPEAAAVLDR i:129291.000000
21 qid:959 #p:Cre13.g607650.t1 s:TIPGLTEPQLR i:128711.000000
22 qid:959 #p:Cre13.g607650.t1 s:VPAVGAGR i:128241.000000
23 qid:959 #p:Cre13.g607650.t1 s:SAPHLELANFR i:124911.000000
24 qid:959 #p:Cre13.g607650.t1 s:SVTEQEFLTVAK i:122851.000000
25 qid:959 #p:Cre13.g607650.t1 s:VVNLEAYTAPDGK i:120051.000000
26 qid:959 #p:Cre13.g607650.t1 s:TPAGVLRPPQPPFR i:119771.000000
27 qid:959 #p:Cre13.g607650.t1 s:ELAQLVK i:113481.000000
28 qid:959 #p:Cre13.g607650.t1 s:ALGVYDQGTGGVFQR i:112691.000000
29 qid:959 #p:Cre13.g607650.t1 s:GGQNEVGVIEK i:109211.000000
30 qid:959 #p:Cre13.g607650.t1 s:AAASVLLK i:107221.000000
31 qid:959 #p:Cre13.g607650.t1 s:SVSNVLLQAR i:106261.000000
32 qid:959 #p:Cre13.g607650.t1 s:LQELFAAYDTDR i:103311.000000
33 qid:959 #p:Cre13.g607650.t1 s:SGGSGDTLDSR i:103191.000000
34 qid:959 #p:Cre13.g607650.t1 s:SGLMDSISTANR i:93707.000000
35 qid:959 #p:Cre13.g607650.t1 s:EAILTSLDLEEVGIQGQR i:91920.000000
36 qid:959 #p:Cre13.g607650.t1 s:SLIPDLGAR i:90754.000000
37 qid:959 #p:Cre13.g607650.t1 s:IGQLFAEHDR i:89715.000000
38 qid:959 #p:Cre13.g607650.t1 s:SGQLDMAELR i:88857.000000
39 qid:959 #p:Cre13.g607650.t1 s:ADSSSSGALEPR i:88024.000000
40 qid:959 #p:Cre13.g607650.t1 s:VYFSPDGR i:87895.000000
41 qid:959 #p:Cre13.g607650.t1 s:SVAGGNASAYTTK i:84789.000000
42 qid:959 #p:Cre13.g607650.t1 s:AVELQTPDR i:82184.000000
43 qid:959 #p:Cre13.g607650.t1 s:NVVVDLFSSLDR i:81782.000000
44 qid:959 #p:Cre13.g607650.t1 s:TGTVLGGGR i:80434.000000
45 qid:959 #p:Cre13.g607650.t1 s:DLLPDVGR i:79469.000000
46 qid:959 #p:Cre13.g607650.t1 s:NLDSYLK i:79389.000000
47 qid:959 #p:Cre13.g607650.t1 s:GAVASSAQLFTALDNYLR i:78415.000000
48 qid:959 #p:Cre13.g607650.t1 s:TTIPGITDQQLR i:75475.000000
49 qid:959 #p:Cre13.g607650.t1 s:YFQVMVDR i:75103.000000
50 qid:959 #p:Cre13.g607650.t1 s:GAVRPFNDVR i:74975.000000
51 qid:959 #p:Cre13.g607650.t1 s:GYAGAGAVAVAGRPAAR i:74640.000000
52 qid:959 #p:Cre13.g607650.t1 s:AFNAPPVPR i:74097.000000
53 qid:959 #p:Cre13.g607650.t1 s:AVTDFLR i:71269.000000
54 qid:959 #p:Cre13.g607650.t1 s:DVAASLSR i:70029.000000
55 qid:959 #p:Cre13.g607650.t1 s:SVVMGPGTQQAALAR i:67400.000000
56 qid:959 #p:Cre13.g607650.t1 s:GMGNAATAASQVQTALR i:67304.000000
57 qid:959 #p:Cre13.g607650.t1 s:TALTYLHLLDVNQNGR i:67122.000000
58 qid:959 #p:Cre13.g607650.t1 s:FPEFAGFLQK i:67062.000000
59 qid:959 #p:Cre13.g607650.t1 s:AMAQALFETLDTYLK i:66489.000000
60 qid:959 #p:Cre13.g607650.t1 s:NGEVVIQDR i:62274.000000
61 qid:959 #p:Cre13.g607650.t1 s:SGTLEIR i:61156.000000
62 qid:959 #p:Cre13.g607650.t1 s:ELLVALR i:59335.000000
63 qid:959 #p:Cre13.g607650.t1 s:VMPEATDAQIR i:58056.000000
64 qid:959 #p:Cre13.g607650.t1 s:INPNLRPEDLR i:57444.000000
65 qid:959 #p:Cre13.g607650.t1 s:STPVQMASPGLR i:56312.000000
66 qid:959 #p:Cre13.g607650.t1 s:LTLMQIGK i:53389.000000
67 qid:959 #p:Cre13.g607650.t1 s:VLELDVQK i:52255.000000
68 qid:959 #p:Cre13.g607650.t1 s:AYDSNNNGTLELK i:51388.000000
69 qid:959 #p:Cre13.g607650.t1 s:ELAQMLR i:51051.000000
70 qid:959 #p:Cre13.g607650.t1 s:GYLEPAELGQLVQHFLPNQVSAGDVK i:50958.000000
71 qid:959 #p:Cre13.g607650.t1 s:FHDLFLHYDADR i:48922.000000
72 qid:959 #p:Cre13.g607650.t1 s:LRPSGELVLGGGSSAPLQAVFDSLR i:47980.000000
73 qid:959 #p:Cre13.g607650.t1 s:GPVQGGSGFGTLMELQR i:47023.000000
74 qid:959 #p:Cre13.g607650.t1 s:GRPAAGDAGEVGGWPVLLGAR i:45019.000000
75 qid:959 #p:Cre13.g607650.t1 s:QLFDAADADR i:44036.000000
76 qid:959 #p:Cre13.g607650.t1 s:QLVPGVTVAEVK i:42322.000000
77 qid:959 #p:Cre13.g607650.t1 s:AGAGSPAAAQFAAPGAAGKPPMSR i:41456.000000
78 qid:959 #p:Cre13.g607650.t1 s:ISADDLR i:40906.000000
79 qid:959 #p:Cre13.g607650.t1 s:QEVVTVFQQLGAAGTR i:39131.000000
80 qid:959 #p:Cre13.g607650.t1 s:LMTDLLR i:38307.000000
81 qid:959 #p:Cre13.g607650.t1 s:ELMALLR i:37986.000000
82 qid:959 #p:Cre13.g607650.t1 s:FFAALDR i:37027.000000
83 qid:959 #p:Cre13.g607650.t1 s:LFVALDAALK i:36873.000000
84 qid:959 #p:Cre13.g607650.t1 s:EVAALLR i:36707.000000
85 qid:959 #p:Cre13.g607650.t1 s:LSYSAAHAAVSPAEDPAVAAVR i:36488.000000
86 qid:959 #p:Cre13.g607650.t1 s:TLQAGTWGTAGR i:36332.000000
87 qid:959 #p:Cre13.g607650.t1 s:QGFLDYDGVADFFR i:32822.000000
88 qid:959 #p:Cre13.g607650.t1 s:HYSLDPATGLVYYLTAGQTDEYPELAGK i:31166.000000
89 qid:959 #p:Cre13.g607650.t1 s:GAWPQLVAYDDAR i:29746.000000
90 qid:959 #p:Cre13.g607650.t1 s:DGMVRPDELLQHLR i:28776.000000
91 qid:959 #p:Cre13.g607650.t1 s:VPQIAQLASASTAAGGAGSGR i:28158.000000
92 qid:959 #p:Cre13.g607650.t1 s:GQPYLIDR i:27573.000000
93 qid:959 #p:Cre13.g607650.t1 s:YPGGSLRPGFAVAAR i:27080.000000
94 qid:959 #p:Cre13.g607650.t1 s:EFISLEK i:27054.000000
95 qid:959 #p:Cre13.g607650.t1 s:AGAATGGVAPPPGPPPADFDALLDALTNAR i:26828.000000
96 qid:959 #p:Cre13.g607650.t1 s:DLWLDPVSSLVYLPTGGAAGAGAGSGGR i:26658.000000
97 qid:959 #p:Cre13.g607650.t1 s:HSSPGHWDVR i:25325.000000
98 qid:959 #p:Cre13.g607650.t1 s:GPNGVSFDR i:24805.000000
99 qid:959 #p:Cre13.g607650.t1 s:SSSYGGTGR i:23675.000000
100 qid:959 #p:Cre13.g607650.t1 s:DPNTGAYLK i:22034.000000
101 qid:959 #p:Cre13.g607650.t1 s:FQAYLLQYSTIAIQHFEAADR i:21186.000000
102 qid:959 #p:Cre13.g607650.t1 s:MAVVVMFR i:20940.000000
103 qid:959 #p:Cre13.g607650.t1 s:GGYNDPQYAQQQSQYNDYDRPR i:20778.000000
104 qid:959 #p:Cre13.g607650.t1 s:LASVPPHAQAWLAAGLAHYAK i:20627.000000
105 qid:959 #p:Cre13.g607650.t1 s:DDGGLFAALDAYLR i:19631.000000
106 qid:959 #p:Cre13.g607650.t1 s:QRPEAWVEPLLR i:19113.000000
107 qid:959 #p:Cre13.g607650.t1 s:EFVMELRPAGGR i:18975.000000
108 qid:959 #p:Cre13.g607650.t1 s:LSTAVAR i:18175.000000
109 qid:959 #p:Cre13.g607650.t1 s:TAAVYADTNEDQYPELVGK i:17978.000000
110 qid:959 #p:Cre13.g607650.t1 s:WVSGQPVSLDTLR i:17856.000000
111 qid:959 #p:Cre13.g607650.t1 s:FTFNEVLIAFR i:17532.000000
112 qid:959 #p:Cre13.g607650.t1 s:VGMWDAEELAR i:17306.000000
113 qid:959 #p:Cre13.g607650.t1 s:SWPQLLGR i:16060.000000
114 qid:959 #p:Cre13.g607650.t1 s:VVELLQR i:15664.000000
115 qid:959 #p:Cre13.g607650.t1 s:EGTALLR i:15052.000000
116 qid:959 #p:Cre13.g607650.t1 s:LSDALAR i:14500.000000
117 qid:959 #p:Cre13.g607650.t1 s:AADLHSAR i:13883.000000
118 qid:959 #p:Cre13.g607650.t1 s:NGLLEPR i:13220.000000
119 qid:959 #p:Cre13.g607650.t1 s:YLMAALDLDGDR i:13053.000000
120 qid:959 #p:Cre13.g607650.t1 s:WELQEWR i:12916.000000
121 qid:959 #p:Cre13.g607650.t1 s:VGEALQPLDGSATITFFR i:12863.000000
122 qid:959 #p:Cre13.g607650.t1 s:RPVPPLPTWPLLLDLEDVAR i:11580.000000
123 qid:959 #p:Cre13.g607650.t1 s:IFTQADTNGDGTLDFGEVGK i:11425.000000
124 qid:959 #p:Cre13.g607650.t1 s:QPQPTEYDR i:11291.000000
125 qid:959 #p:Cre13.g607650.t1 s:LLQNETAQK i:11159.000000
126 qid:959 #p:Cre13.g607650.t1 s:YNNTVYEAIAPGAQVAWPK i:10892.000000
127 qid:959 #p:Cre13.g607650.t1 s:EGAYNIFVTHDTDQDGR i:10109.000000
128 qid:959 #p:Cre13.g607650.t1 s:DMFDHFDADR i:10019.000000
129 qid:959 #p:Cre13.g607650.t1 s:DVLALIQSYTTAGTPPVSVQDMVGR i:9622.900000
130 qid:959 #p:Cre13.g607650.t1 s:NLSVDVPDNVSVMTEPLAAK i:9372.300000
131 qid:959 #p:Cre13.g607650.t1 s:VVTQQELLGAAR i:9356.400000
132 qid:959 #p:Cre13.g607650.t1 s:LDPATGLVYQEPVPGEWPQVVGVQDSTGVLR i:7956.400000
133 qid:959 #p:Cre13.g607650.t1 s:GHVMAYAK i:7267.700000
134 qid:959 #p:Cre13.g607650.t1 s:GMMEVMHDR i:6187.600000
135 qid:959 #p:Cre13.g607650.t1 s:NGAVQLFR i:5406.100000
136 qid:959 #p:Cre13.g607650.t1 s:LTTTANGR i:5183.300000
137 qid:959 #p:Cre13.g607650.t1 s:ILDLQTK i:4899.900000
138 qid:959 #p:Cre13.g607650.t1 s:QAVVAVQSDAYMFFK i:4220.600000
139 qid:959 #p:Cre13.g607650.t1 s:GAAASYDMPSTWR i:3586.200000
140 qid:959 #p:Cre13.g607650.t1 s:AVASPSAR i:3229.300000
141 qid:959 #p:Cre13.g607650.t1 s:VYQEAQAGGWPR i:3043.400000
142 qid:959 #p:Cre13.g607650.t1 s:DGNSGLDER i:3026.900000
143 qid:959 #p:Cre13.g607650.t1 s:ELSVGWK i:2667.200000
144 qid:959 #p:Cre13.g607650.t1 s:ASAAVGRPTTASAGNWVLEPITFEGRPYLVDR i:2371.500000
145 qid:959 #p:Cre13.g607650.t1 s:LPDGGVHR i:2214.500000
146 qid:959 #p:Cre13.g607650.t1 s:VAGSPGAR i:2048.400000
147 qid:959 #p:Cre13.g607650.t1 s:DMPPYDLR i:1952.400000
148 qid:959 #p:Cre13.g607650.t1 s:YIMAMLDSSGDGSVTQQEFLSAAK i:1914.500000
149 qid:959 #p:Cre13.g607650.t1 s:MADLRPNELWTR i:1755.400000
150 qid:959 #p:Cre13.g607650.t1 s:QGASVER i:1654.000000
151 qid:959 #p:Cre13.g607650.t1 s:EWVEGIR i:1636.300000
152 qid:959 #p:Cre13.g607650.t1 s:HVMPDASVPQINYFLAMIDVDGSNR i:1451.000000
153 qid:959 #p:Cre13.g607650.t1 s:LMMEAQIIAR i:1333.400000
154 qid:959 #p:Cre13.g607650.t1 s:LDESMLVQLFK i:1100.200000
235 qid:959 #p:Cre13.g607650.t1 s:AHNAAMMELEGK i:1.000000
235 qid:959 #p:Cre13.g607650.t1 s:ASTDSLDAVATAYMGGYIGGAGGGGGVGVSR i:1.000000
235 qid:959 #p:Cre13.g607650.t1 s:SSYSSVTR i:1.000000
235 qid:959 #p:Cre13.g607650.t1 s:MAQYVNSR i:1.000000
235 qid:959 #p:Cre13.g607650.t1 s:YLLAHMYEMDVNGDGTVSFEELLHALR i:1.000000
235 qid:959 #p:Cre13.g607650.t1 s:QMTIAAMPGGEQWVLQDVR i:1.000000
235 qid:959 #p:Cre13.g607650.t1 s:QLVATILPGFTEGQLNYFQALLDINGDGGISFDEMMGVAK i:1.000000
235 qid:959 #p:Cre13.g607650.t1 s:ECLAAER i:1.000000
235 qid:959 #p:Cre13.g607650.t1 s:AASASGGQR i:1.000000
235 qid:959 #p:Cre13.g607650.t1 s:AILSYLYAQDIDQSGMISWQVLAR i:1.000000
235 qid:959 #p:Cre13.g607650.t1 s:AATQAHR i:1.000000
235 qid:959 #p:Cre13.g607650.t1 s:VTFEGDTWQLEEVSWR i:1.000000
235 qid:959 #p:Cre13.g607650.t1 s:CQEVFAHFDK i:1.000000
235 qid:959 #p:Cre13.g607650.t1 s:AEEQAAR i:1.000000
235 qid:959 #p:Cre13.g607650.t1 s:TSGTEVR i:1.000000
235 qid:959 #p:Cre13.g607650.t1 s:YVLAHLHGFDLDGDGCLSYR i:1.000000
235 qid:959 #p:Cre13.g607650.t1 s:EFCIAMR i:1.000000
235 qid:959 #p:Cre13.g607650.t1 s:EEHLHGDFMR i:1.000000
235 qid:959 #p:Cre13.g607650.t1 s:SYETEADMEWPLQEFAYNGHTLLLDTR i:1.000000
235 qid:959 #p:Cre13.g607650.t1 s:SGNLRPK i:1.000000
235 qid:959 #p:Cre13.g607650.t1 s:AELHYFLAMMDANGDGAVSYEEFLTAAR i:1.000000
235 qid:959 #p:Cre13.g607650.t1 s:ATQQLSGVTGGAGAQSGLSFPPDVISVLEELSAR i:1.000000
235 qid:959 #p:Cre13.g607650.t1 s:QLQYVMSYMAQLDINGDGVLSFSEVMTGLHAWEPR i:1.000000
235 qid:959 #p:Cre13.g607650.t1 s:GTTYLLDPLTNMVYADVAASEWPQLVGR i:1.000000
235 qid:959 #p:Cre13.g607650.t1 s:FLACVLDENNDK i:1.000000
235 qid:959 #p:Cre13.g607650.t1 s:YLLAQVHVYDVDGVGQVTFAELLR i:1.000000
235 qid:959 #p:Cre13.g607650.t1 s:GTHANSWGAR i:1.000000
235 qid:959 #p:Cre13.g607650.t1 s:EVLLDAATQVVYSRPTATGEWPVPLGR i:1.000000
235 qid:959 #p:Cre13.g607650.t1 s:VTYEQLLEVCR i:1.000000
235 qid:959 #p:Cre13.g607650.t1 s:AENDMAGDMSGLTTEAAATLK i:1.000000
235 qid:959 #p:Cre13.g607650.t1 s:SMDHNGDGTLSFQEFMCALR i:1.000000
235 qid:959 #p:Cre13.g607650.t1 s:LVGDLLGPQQATDSDVAYFVCMLDLDGSR i:1.000000
235 qid:959 #p:Cre13.g607650.t1 s:AAEWGSPVGEEVR i:1.000000
235 qid:959 #p:Cre13.g607650.t1 s:CLDSASK i:1.000000
235 qid:959 #p:Cre13.g607650.t1 s:QLHYLLTHAHSCDIMK i:1.000000
235 qid:959 #p:Cre13.g607650.t1 s:GAAPLSAFSQLEAFQHNGLTLYR i:1.000000
235 qid:959 #p:Cre13.g607650.t1 s:DPDTGLVYSMVDDR i:1.000000
235 qid:959 #p:Cre13.g607650.t1 s:GGNPAER i:1.000000
235 qid:959 #p:Cre13.g607650.t1 s:YILGMLDYDGDHAITFDELVAGVK i:1.000000
235 qid:959 #p:Cre13.g607650.t1 s:EIWTAGR i:1.000000
235 qid:959 #p:Cre13.g607650.t1 s:FDTNGNGK i:1.000000
235 qid:959 #p:Cre13.g607650.t1 s:ACLPELASIEVR i:1.000000
235 qid:959 #p:Cre13.g607650.t1 s:ELITYLHSLDANGDGALSFTELNHALYALDLGLPDGR i:1.000000
235 qid:959 #p:Cre13.g607650.t1 s:LEPWHCAVEGR i:1.000000
235 qid:959 #p:Cre13.g607650.t1 s:LEDVLGEYDR i:1.000000
235 qid:959 #p:Cre13.g607650.t1 s:WFLEGLLPGCTPEDLR i:1.000000
235 qid:959 #p:Cre13.g607650.t1 s:YSSEGEVDGR i:1.000000
235 qid:959 #p:Cre13.g607650.t1 s:DPAAAISDR i:1.000000
235 qid:959 #p:Cre13.g607650.t1 s:DAGGSGGQLR i:1.000000
235 qid:959 #p:Cre13.g607650.t1 s:DPDTALLYSAPDVGYGK i:1.000000
235 qid:959 #p:Cre13.g607650.t1 s:AAGGSSSR i:1.000000
235 qid:959 #p:Cre13.g607650.t1 s:AAGESGSR i:1.000000
235 qid:959 #p:Cre13.g607650.t1 s:DILQDCLPEVLGSPDAAMAALLYLLYHTPHCLAR i:1.000000
235 qid:959 #p:Cre13.g607650.t1 s:HPDGTSR i:1.000000
235 qid:959 #p:Cre13.g607650.t1 s:SASASDYSSDPEQR i:1.000000
235 qid:959 #p:Cre13.g607650.t1 s:DVAGDYSGSGGGR i:1.000000
235 qid:959 #p:Cre13.g607650.t1 s:GHHHHHR i:1.000000
235 qid:959 #p:Cre13.g607650.t1 s:AAGGVPYPPQYGPHGYLVDPHMDPEAVAAAAAAMAGGGLDPATAAALQQAAK i:1.000000
235 qid:959 #p:Cre13.g607650.t1 s:DVAGLPYAEAGLVQALLDVDLSNTLTLK i:1.000000
235 qid:959 #p:Cre13.g607650.t1 s:AALTVLAAVSAQVAADLEVFWAAYAR i:1.000000
235 qid:959 #p:Cre13.g607650.t1 s:DGNGYLDVAEMAR i:1.000000
235 qid:959 #p:Cre13.g607650.t1 s:LLVAHCFTADLEK i:1.000000
235 qid:959 #p:Cre13.g607650.t1 s:APNGVTHRPGFR i:1.000000
235 qid:959 #p:Cre13.g607650.t1 s:LPQGHAFPAYPASPLGAASLMSLAAGMPGTPAGAASLAAMSAAAGGLPYVPVPVPMMGGAAGMLGPLGGLPAMMGQPGVGGVAAPIQGFLLPYQQDMYQALYDR i:1.000000
235 qid:959 #p:Cre13.g607650.t1 s:SSAHSVSSR i:1.000000
235 qid:959 #p:Cre13.g607650.t1 s:ASDGGMAPPPVEDIHTPLSSDGEPDDTVPHPHYPPDPGALAYDHMPYVEQPPPTHR i:1.000000
235 qid:959 #p:Cre13.g607650.t1 s:STHSGVYAGSQGGHSSSGGYGGAGGYGYSGYDASQAPPPPPPPEASQYDQQYR i:1.000000
235 qid:959 #p:Cre13.g607650.t1 s:YTTDLLAACLPFNTASYTEEDLGFAIR i:1.000000
235 qid:959 #p:Cre13.g607650.t1 s:LPQDVAALAAQMADDVNGNAAFSR i:1.000000
235 qid:959 #p:Cre13.g607650.t1 s:EAMGGAADMTYAELGVALTALSRPLGPPQAPYVDPSGAAYPYTAPSHPYNAPFGPDPAGYGSAGGAWGAPGAQAR i:1.000000
235 qid:959 #p:Cre13.g607650.t1 s:GLSPYDQQPYGQAPYGQAQGPYQQAPYGQQPYGYQADPR i:1.000000
235 qid:959 #p:Cre13.g607650.t1 s:SMPPSPGGGPAYGQGYGQAPAGYPQQQPPPTGYGPPVPGYGNQAPGYGPPSPGYGPPSPGYGPPSPGYGAAPAPGPYNSPPPAVPGYQQAPGFYNSPPSPFSPPAGPGGYGATGTYSEPGSPNGPGYGHAYPQVPPAEPGALGGSGTAGSAYYMWTHSNR i:1.000000
235 qid:959 #p:Cre13.g607650.t1 s:HMSEVMK i:1.000000
235 qid:959 #p:Cre13.g607650.t1 s:ETGLQHK i:1.000000
235 qid:959 #p:Cre13.g607650.t1 s:EAIQLAK i:1.000000
235 qid:959 #p:Cre13.g607650.t1 s:MGTQLVGLEAQQAMAIQLQLLQAQLQR i:1.000000
235 qid:959 #p:Cre13.g607650.t1 s:QAQELQQR i:1.000000
235 qid:959 #p:Cre13.g607650.t1 s:ANAEQQGGAAGAAGLPGLLLPPAHAGSSAAMMVGLDGASR i:1.000000
235 qid:959 #p:Cre13.g607650.t1 s:AAAAHAAATQAAAGISASTAALMQATVGSAGSPVAGQLLPLSPGGTPMMGGAALPAYTVASPHMSPASSPHLGGTAASMMMMTGGSALGAVGSPPLALSPR i:1.000000
235 qid:959 #p:Cre13.g607650.t1 s:TWQMEPVGAMSMPMSASPMR i:1.000000
235 qid:959 #p:Cre13.g607650.t1 s:AMAVSGGGAATAASTGHPVAGAVFAAPAR i:1.000000
1 qid:1254 #p:Cre03.g152750.t1 s:SAAPAPTATAAAVTAPAGR i:18549.000000
2 qid:1254 #p:Cre03.g152750.t1 s:ALGALQLLSK i:13117.000000
3 qid:1254 #p:Cre03.g152750.t1 s:EQAAAAALAAQLQR i:13071.000000
4 qid:1254 #p:Cre03.g152750.t1 s:TPASAMPVASSAAR i:11620.000000
5 qid:1254 #p:Cre03.g152750.t1 s:TATAQEPSAASQPR i:9239.600000
6 qid:1254 #p:Cre03.g152750.t1 s:MALYYDPFTGGYYR i:6791.900000
7 qid:1254 #p:Cre03.g152750.t1 s:SIHVNQQAQQSER i:6026.100000
8 qid:1254 #p:Cre03.g152750.t1 s:LVATAAAAAAAAAEAAK i:3832.100000
9 qid:1254 #p:Cre03.g152750.t1 s:HLASLQGLVR i:3094.800000
10 qid:1254 #p:Cre03.g152750.t1 s:LQDEGQAAYAK i:2983.100000
11 qid:1254 #p:Cre03.g152750.t1 s:APAAAAPAPR i:2578.700000
12 qid:1254 #p:Cre03.g152750.t1 s:VETGASSSAPGDGK i:936.010000
41 qid:1254 #p:Cre03.g152750.t1 s:VGNPWGFGGPAAFGASPAVDDDR i:1.000000
41 qid:1254 #p:Cre03.g152750.t1 s:LYSSMFGRPTQPR i:1.000000
41 qid:1254 #p:Cre03.g152750.t1 s:GGYPEELLYSGYYNPAYGR i:1.000000
41 qid:1254 #p:Cre03.g152750.t1 s:AAYPAGYR i:1.000000
41 qid:1254 #p:Cre03.g152750.t1 s:GVPMPPHPMDLHEDPYAAAAAAAQAAR i:1.000000
41 qid:1254 #p:Cre03.g152750.t1 s:APASSAPPASAPGRPVYHEASGYVLVPDGMGGYCLARPTGLR i:1.000000
41 qid:1254 #p:Cre03.g152750.t1 s:RPVAASEEDDDEAEEDADVMDAVAAAR i:1.000000
41 qid:1254 #p:Cre03.g152750.t1 s:AASPLIIASDPEDQDGEVDSDSDTHDLASVR i:1.000000
41 qid:1254 #p:Cre03.g152750.t1 s:QQQQQQQSQQPTR i:1.000000
41 qid:1254 #p:Cre03.g152750.t1 s:APLQSEPAAPVAPKPAAKPAAAAAISGSR i:1.000000
41 qid:1254 #p:Cre03.g152750.t1 s:VPVTMIPATSRPTTTSTTTTATTGAVSSGASLQR i:1.000000
41 qid:1254 #p:Cre03.g152750.t1 s:QHSNALVPRPPMEVSLSR i:1.000000
41 qid:1254 #p:Cre03.g152750.t1 s:GPSSNLLPAVSDLNLSYGACGATAR i:1.000000
41 qid:1254 #p:Cre03.g152750.t1 s:ASSRPASAAPMLK i:1.000000
41 qid:1254 #p:Cre03.g152750.t1 s:FYGFMAATETNITCR i:1.000000
41 qid:1254 #p:Cre03.g152750.t1 s:QAAEVNELAMR i:1.000000
41 qid:1254 #p:Cre03.g152750.t1 s:LDSMEGMPAEFR i:1.000000
41 qid:1254 #p:Cre03.g152750.t1 s:SAARPGNGSAVVADADTVR i:1.000000
41 qid:1254 #p:Cre03.g152750.t1 s:GPAAAAPAAPASAVAASAAAAPAAASQQEAAAPSR i:1.000000
41 qid:1254 #p:Cre03.g152750.t1 s:ASTAGQFTPPPSPR i:1.000000
41 qid:1254 #p:Cre03.g152750.t1 s:HHAHADR i:1.000000
41 qid:1254 #p:Cre03.g152750.t1 s:QPANSDTDLSDVHGAAAPAAAAAAAAPAAPEAAASK i:1.000000
41 qid:1254 #p:Cre03.g152750.t1 s:AVPADASIGDAEAEGNCATANDANASEASADGVAATTVEPAGQAGR i:1.000000
41 qid:1254 #p:Cre03.g152750.t1 s:LPSLTAAASASAEPAAAGAAASTAAAAAAK i:1.000000
41 qid:1254 #p:Cre03.g152750.t1 s:SGPVALTSSTPSSAQCNAPR i:1.000000
41 qid:1254 #p:Cre03.g152750.t1 s:SASAHPGPSSSGATAAAAVSTENNGNSNSSRPSPTAPR i:1.000000
41 qid:1254 #p:Cre03.g152750.t1 s:VGSDVSLR i:1.000000
41 qid:1254 #p:Cre03.g152750.t1 s:SLGPVSGEGVAPAGSSPVGGGGAVSLSGHLQR i:1.000000
41 qid:1254 #p:Cre03.g152750.t1 s:WTAGAGR i:1.000000
1 qid:1717 #p:Cre17.g705350.t1 s:LSVTAGGK i:53217.000000
2 qid:1717 #p:Cre17.g705350.t1 s:GLEYLHFNR i:1536.900000
84 qid:1717 #p:Cre17.g705350.t1 s:MGACCSSASAYPEEEEDHSDHGEQPIDIR i:1.000000
84 qid:1717 #p:Cre17.g705350.t1 s:FSNTSQDGHERPTR i:1.000000
84 qid:1717 #p:Cre17.g705350.t1 s:GSADFGPPVGTR i:1.000000
84 qid:1717 #p:Cre17.g705350.t1 s:GVPSPSCSSVSLVPVAR i:1.000000
84 qid:1717 #p:Cre17.g705350.t1 s:TGSYDVR i:1.000000
84 qid:1717 #p:Cre17.g705350.t1 s:QNGGDGVIETTR i:1.000000
84 qid:1717 #p:Cre17.g705350.t1 s:LIIDHLK i:1.000000
84 qid:1717 #p:Cre17.g705350.t1 s:GNVFINQYLIIK i:1.000000
84 qid:1717 #p:Cre17.g705350.t1 s:GAHGTVK i:1.000000
84 qid:1717 #p:Cre17.g705350.t1 s:LVYNTQDDMLYAMK i:1.000000
84 qid:1717 #p:Cre17.g705350.t1 s:QSYLAEPR i:1.000000
84 qid:1717 #p:Cre17.g705350.t1 s:AVANMMR i:1.000000
84 qid:1717 #p:Cre17.g705350.t1 s:NVGMSPLSPGSQTEMQR i:1.000000
84 qid:1717 #p:Cre17.g705350.t1 s:GMSPLASPR i:1.000000
84 qid:1717 #p:Cre17.g705350.t1 s:TPNGMTDEYSNEIAVMK i:1.000000
84 qid:1717 #p:Cre17.g705350.t1 s:ELDHPNVVK i:1.000000
84 qid:1717 #p:Cre17.g705350.t1 s:LYEVIHDPSNNK i:1.000000
84 qid:1717 #p:Cre17.g705350.t1 s:LLMTMEYVEGGCVLAGSSPTQK i:1.000000
84 qid:1717 #p:Cre17.g705350.t1 s:IPIPEATAVK i:1.000000
84 qid:1717 #p:Cre17.g705350.t1 s:IVHGDLKPDNLLMSSSGK i:1.000000
84 qid:1717 #p:Cre17.g705350.t1 s:ISDFGSAR i:1.000000
84 qid:1717 #p:Cre17.g705350.t1 s:SDMIFATAGTPTFMAPEMCQGK i:1.000000
84 qid:1717 #p:Cre17.g705350.t1 s:QFNGFPGDIWALGICLFMFVFGKPPFVGATTYQIYEAIQR i:1.000000
84 qid:1717 #p:Cre17.g705350.t1 s:AELAFPHEIPVSGELK i:1.000000
84 qid:1717 #p:Cre17.g705350.t1 s:ISLEEIPAHPWVTR i:1.000000
84 qid:1717 #p:Cre17.g705350.t1 s:GGALPVLQTSNER i:1.000000
84 qid:1717 #p:Cre17.g705350.t1 s:TEPSTVPLAAPPEPVDMTK i:1.000000
84 qid:1717 #p:Cre17.g705350.t1 s:LVPDAEVR i:1.000000
84 qid:1717 #p:Cre17.g705350.t1 s:DGDVIIAQGHVPEGLYYVQEGYVDMMLMPSEK i:1.000000
84 qid:1717 #p:Cre17.g705350.t1 s:LVADEDFADAIDDEEDEDDEAVVTATANVLDNR i:1.000000
84 qid:1717 #p:Cre17.g705350.t1 s:SNGSPEGDGDDGSGSDR i:1.000000
84 qid:1717 #p:Cre17.g705350.t1 s:GGGDDDDDEDDR i:1.000000
84 qid:1717 #p:Cre17.g705350.t1 s:GVDDFMALFGAR i:1.000000
84 qid:1717 #p:Cre17.g705350.t1 s:VSPLGSSPNVTPR i:1.000000
84 qid:1717 #p:Cre17.g705350.t1 s:NHSVAVTPR i:1.000000
84 qid:1717 #p:Cre17.g705350.t1 s:HGSQTLAPR i:1.000000
84 qid:1717 #p:Cre17.g705350.t1 s:NNSTTLAPR i:1.000000
84 qid:1717 #p:Cre17.g705350.t1 s:YASQSLMAGR i:1.000000
84 qid:1717 #p:Cre17.g705350.t1 s:THHHLSDHHHLLR i:1.000000
84 qid:1717 #p:Cre17.g705350.t1 s:ASHASASMPLPIPLQPQHSSPTPGSGSATPHHHLPAHLANLAPASPSR i:1.000000
84 qid:1717 #p:Cre17.g705350.t1 s:SSTAAGGGSGGLLHSPR i:1.000000
84 qid:1717 #p:Cre17.g705350.t1 s:QNSVSSR i:1.000000
84 qid:1717 #p:Cre17.g705350.t1 s:LGPPGGAGAGPR i:1.000000
84 qid:1717 #p:Cre17.g705350.t1 s:MSFSGGGAGALQMR i:1.000000
84 qid:1717 #p:Cre17.g705350.t1 s:LPSYSAAGAQPGGAGGAGPISPSPLGLSCSNAADMLDDEVTR i:1.000000
84 qid:1717 #p:Cre17.g705350.t1 s:NPQHGHDHDR i:1.000000
84 qid:1717 #p:Cre17.g705350.t1 s:ASLTDNTTDGESDAR i:1.000000
84 qid:1717 #p:Cre17.g705350.t1 s:ATNNSTAPLDLLR i:1.000000
84 qid:1717 #p:Cre17.g705350.t1 s:DPAQSPFLVPSPPSTSPQNSR i:1.000000
84 qid:1717 #p:Cre17.g705350.t1 s:QLMQEPSFNPR i:1.000000
84 qid:1717 #p:Cre17.g705350.t1 s:LSGADLLPASAAMPVPSAAVTSGPGR i:1.000000
84 qid:1717 #p:Cre17.g705350.t1 s:HSMDSEDGQSHEAAGGSTSR i:1.000000
84 qid:1717 #p:Cre17.g705350.t1 s:GGSLLGPHASVPNPSTPPNSSGGALSFPSTLGSGTLGHPPLPPHHPGSSFK i:1.000000
84 qid:1717 #p:Cre17.g705350.t1 s:ENGESGSGGK i:1.000000
84 qid:1717 #p:Cre17.g705350.t1 s:EDDVLLLSPTESR i:1.000000
84 qid:1717 #p:Cre17.g705350.t1 s:QGGAMGGAGVVVASGPPGSVSPASSLSR i:1.000000
84 qid:1717 #p:Cre17.g705350.t1 s:MHSAEHGSKPMPGLLPVFEAIMGGNDSVASEGAASK i:1.000000
84 qid:1717 #p:Cre17.g705350.t1 s:ANSADSIISNADISMQASSSR i:1.000000
84 qid:1717 #p:Cre17.g705350.t1 s:ERPAPVQIGGGGLPGGIVPHPQPLGPR i:1.000000
84 qid:1717 #p:Cre17.g705350.t1 s:APSGGGNLAGPLIAR i:1.000000
84 qid:1717 #p:Cre17.g705350.t1 s:AGSNSSSAGGAAPGGVLHPLPELIASGGGGGGGSGVGAMSR i:1.000000
84 qid:1717 #p:Cre17.g705350.t1 s:SQTHDLEPTHPPLEDMDVAEPDR i:1.000000
84 qid:1717 #p:Cre17.g705350.t1 s:YGPGGAVITAAGGGR i:1.000000
84 qid:1717 #p:Cre17.g705350.t1 s:GMEDDDATAAAAAAAGGR i:1.000000
84 qid:1717 #p:Cre17.g705350.t1 s:LTPQGLSTTQEEDSYDAGMSSAMSLAQR i:1.000000
84 qid:1717 #p:Cre17.g705350.t1 s:TPDEELR i:1.000000
84 qid:1717 #p:Cre17.g705350.t1 s:HAYTDVDR i:1.000000
84 qid:1717 #p:Cre17.g705350.t1 s:TASGPPGPPPPEYYEGDGAYSSAQPLAAFR i:1.000000
84 qid:1717 #p:Cre17.g705350.t1 s:RPGADAAR i:1.000000
84 qid:1717 #p:Cre17.g705350.t1 s:HSTSSYNATNILTR i:1.000000
84 qid:1717 #p:Cre17.g705350.t1 s:VLGVSTGGAPLDR i:1.000000
84 qid:1717 #p:Cre17.g705350.t1 s:SSIQEWSTTSK i:1.000000
84 qid:1717 #p:Cre17.g705350.t1 s:SDSMHSR i:1.000000
84 qid:1717 #p:Cre17.g705350.t1 s:MAQMVLR i:1.000000
84 qid:1717 #p:Cre17.g705350.t1 s:GSMQLVTTR i:1.000000
84 qid:1717 #p:Cre17.g705350.t1 s:GPGSVVGELCIDGKPAPSPSTVVAK i:1.000000
84 qid:1717 #p:Cre17.g705350.t1 s:GPVTLLVIK i:1.000000
84 qid:1717 #p:Cre17.g705350.t1 s:NQPSVMAALHR i:1.000000
84 qid:1717 #p:Cre17.g705350.t1 s:SQNASLVQEAMER i:1.000000
84 qid:1717 #p:Cre17.g705350.t1 s:FVECEQEVVAVEVIR i:1.000000
84 qid:1717 #p:Cre17.g705350.t1 s:TITTEPMHGPGGGMDVMGDEGDGYTDDHDDYAEVDGEGEEGHADGER i:1.000000
84 qid:1717 #p:Cre17.g705350.t1 s:FMADIYNA i:1.000000
7 qid:816 #p:Cre10.g454150.t1 s:NVEPYTVVAGNPAR i:1.000000
7 qid:816 #p:Cre10.g454150.t1 s:VLFGPNVQIYTAAHPLAGSLR i:1.000000
7 qid:816 #p:Cre10.g454150.t1 s:MDAASPPFIEPPFR i:1.000000
7 qid:816 #p:Cre10.g454150.t1 s:CDYGYNITVGSDVYMNFNCCVLDCNK i:1.000000
7 qid:816 #p:Cre10.g454150.t1 s:GPEYALPISIGDDVWVGGGAIVLPGVSIGNGSVVGAGAVVTR i:1.000000
7 qid:816 #p:Cre10.g454150.t1 s:LNPEAGPLKPEEAAAAVAEAEADVAAK i:1.000000
7 qid:816 #p:Cre10.g454150.t1 s:ATNGSSSA i:1.000000
1 qid:1607 #p:Cre04.g226800.t1 s:LETKPGPAPR i:3998.100000
10 qid:1607 #p:Cre04.g226800.t1 s:MPMAWNANDK i:1.000000
10 qid:1607 #p:Cre04.g226800.t1 s:WTCEVEFAPGQR i:1.000000
10 qid:1607 #p:Cre04.g226800.t1 s:YVVLEEQEWTNLADK i:1.000000
10 qid:1607 #p:Cre04.g226800.t1 s:YAQGYVEVPYR i:1.000000
10 qid:1607 #p:Cre04.g226800.t1 s:TVADPGR i:1.000000
10 qid:1607 #p:Cre04.g226800.t1 s:EIVAMAIVAWQPGPNR i:1.000000
10 qid:1607 #p:Cre04.g226800.t1 s:VLHVPSEDEIK i:1.000000
10 qid:1607 #p:Cre04.g226800.t1 s:NQGTFETFTIDDGGRPLLVK i:1.000000
10 qid:1607 #p:Cre04.g226800.t1 s:DDVWGWP i:1.000000
1 qid:1828 #p:Cre13.g585100.t1 s:EIVSLLK i:140511.000000
2 qid:1828 #p:Cre13.g585100.t1 s:YADNLLGESLQDQLR i:75444.000000
3 qid:1828 #p:Cre13.g585100.t1 s:ALEAGDMLDGALALAQDVSTNQR i:30002.000000
4 qid:1828 #p:Cre13.g585100.t1 s:ELVGPNEELNSQVVDTINQDIANGK i:21252.000000
5 qid:1828 #p:Cre13.g585100.t1 s:QWLAVQLVGR i:11730.000000
16 qid:1828 #p:Cre13.g585100.t1 s:DEFENELTR i:1.000000
16 qid:1828 #p:Cre13.g585100.t1 s:ELVTEVR i:1.000000
16 qid:1828 #p:Cre13.g585100.t1 s:DCSAGIGLHTEDVLQEVAR i:1.000000
16 qid:1828 #p:Cre13.g585100.t1 s:AMARPAK i:1.000000
16 qid:1828 #p:Cre13.g585100.t1 s:ADSDAGR i:1.000000
16 qid:1828 #p:Cre13.g585100.t1 s:AGAGAVR i:1.000000
16 qid:1828 #p:Cre13.g585100.t1 s:SVVEDAR i:1.000000
16 qid:1828 #p:Cre13.g585100.t1 s:NAMNLHASAGGAPVNAEAASLVAEVQMLVEQANANTELLSEMLITGDQAAGASGPAAAAGGAK i:1.000000
16 qid:1828 #p:Cre13.g585100.t1 s:GLFDAYLEQLQALMSSGQGGPDVEAALMR i:1.000000
16 qid:1828 #p:Cre13.g585100.t1 s:ELEQQAVAGGGASGGGANPAAAAAAAVDLISLDDFAMPAPPPVLATGGAGAPQDPFAALAAGAAAAAPHDPFAASNITPAMAVGSPPAAAAPAAAYQPYPAAAPAAYPPYGQPAAPAPYGAQPPAPYGQPPPAAAAQPYPGAPPPYGQPAAAPANPNNPFAGAVPTYGSVAAPPAGSAGVSAAPSNNPFSAAPSVTSGGGAAPPAAAAGLTGGSGTSSVDAEWAMFFAGR i:1.000000
16 qid:1828 #p:Cre13.g585100.t1 s:TGASGAPPQQQQPAGGAH i:1.000000
1 qid:3085 #p:Cre16.g657350.t1 s:AVTPSLPSEEVTR i:170341.000000
2 qid:3085 #p:Cre16.g657350.t1 s:QPATPDFGLQTTHEVIK i:62909.000000
3 qid:3085 #p:Cre16.g657350.t1 s:IGTPEYMGPELISSR i:50802.000000
4 qid:3085 #p:Cre16.g657350.t1 s:IQADLGQGHLNIVSADEVILSK i:43908.000000
5 qid:3085 #p:Cre16.g657350.t1 s:YEVQGQSSKPKPATGSGAK i:29118.000000
6 qid:3085 #p:Cre16.g657350.t1 s:LDNTLLDNHVPSWLK i:28478.000000
7 qid:3085 #p:Cre16.g657350.t1 s:ALEALLDR i:24641.000000
8 qid:3085 #p:Cre16.g657350.t1 s:SIDEQVSK i:18796.000000
9 qid:3085 #p:Cre16.g657350.t1 s:GAFQSAER i:9240.200000
23 qid:3085 #p:Cre16.g657350.t1 s:MGACCSQPSEK i:1.000000
23 qid:3085 #p:Cre16.g657350.t1 s:GGEGETWLCR i:1.000000
23 qid:3085 #p:Cre16.g657350.t1 s:ETNAEVAIK i:1.000000
23 qid:3085 #p:Cre16.g657350.t1 s:RPIPKPAIQVIK i:1.000000
23 qid:3085 #p:Cre16.g657350.t1 s:TYLGLIMEYVPGGNMVSYVTK i:1.000000
23 qid:3085 #p:Cre16.g657350.t1 s:AGLCIDEDEAR i:1.000000
23 qid:3085 #p:Cre16.g657350.t1 s:YFFIQLVSAVEYCHR i:1.000000
23 qid:3085 #p:Cre16.g657350.t1 s:HWQANSNMDTMR i:1.000000
23 qid:3085 #p:Cre16.g657350.t1 s:VDVWAAGVLLYVMLVGMFPFETQDDNFNNTAGLYDIWLQQIK i:1.000000
23 qid:3085 #p:Cre16.g657350.t1 s:EVPNNTSAASR i:1.000000
23 qid:3085 #p:Cre16.g657350.t1 s:ASIETIK i:1.000000
23 qid:3085 #p:Cre16.g657350.t1 s:KPLPEPYESSLK i:1.000000
23 qid:3085 #p:Cre16.g657350.t1 s:ELQEEQR i:1.000000
23 qid:3085 #p:Cre16.g657350.t1 s:GNAGAGMAAVVEED i:1.000000
1 qid:1398 #p:Cre07.g327400.t1 s:VVSEPLELTQEFR i:164491.000000
2 qid:1398 #p:Cre07.g327400.t1 s:FEVVYHLLSPR i:94516.000000
3 qid:1398 #p:Cre07.g327400.t1 s:ILTDYGFTGHPLR i:54689.000000
4 qid:1398 #p:Cre07.g327400.t1 s:YFDFNSPWETLNR i:49329.000000
5 qid:1398 #p:Cre07.g327400.t1 s:VFNTANWFER i:42824.000000
6 qid:1398 #p:Cre07.g327400.t1 s:DHTNTQFK i:36508.000000
7 qid:1398 #p:Cre07.g327400.t1 s:DFPMTGYQEVR i:29510.000000
8 qid:1398 #p:Cre07.g327400.t1 s:ETWDMFGVFFSGHPDLR i:15530.000000
16 qid:1398 #p:Cre07.g327400.t1 s:SAQSLLMK i:1.000000
16 qid:1398 #p:Cre07.g327400.t1 s:GCLQQGTSEGLR i:1.000000
16 qid:1398 #p:Cre07.g327400.t1 s:ALGSAMETSLIPEANSASTSASSASQLQQTR i:1.000000
16 qid:1398 #p:Cre07.g327400.t1 s:SMGYAYAR i:1.000000
16 qid:1398 #p:Cre07.g327400.t1 s:DYIASEHMQAFGNTQLTDYIIK i:1.000000
16 qid:1398 #p:Cre07.g327400.t1 s:MAVTGPAQSSVLYQEPTIYTTPESLVPLMVFLR i:1.000000
16 qid:1398 #p:Cre07.g327400.t1 s:CLLDVTAVDFPER i:1.000000
16 qid:1398 #p:Cre07.g327400.t1 s:VCVDEVTAVPTLCK i:1.000000
1 qid:6 #p:Cre08.g360900.t1 s:GVDLDQLLDMK i:19924.380000
2 qid:6 #p:Cre08.g360900.t1 s:TSDYVQLFAAR i:9288.890000
8 qid:6 #p:Cre08.g360900.t1 s:MADAAGDK i:1.000000
8 qid:6 #p:Cre08.g360900.t1 s:HQSFIVK i:1.000000
8 qid:6 #p:Cre08.g360900.t1 s:LAASGEKPEPVR i:1.000000
8 qid:6 #p:Cre08.g360900.t1 s:NMIVVPEMIGSVVGVYNGK i:1.000000
8 qid:6 #p:Cre08.g360900.t1 s:TFNQVEIKPEMVGHYLAEFSISYKPVK i:1.000000
8 qid:6 #p:Cre08.g360900.t1 s:HGRPGIGATHSSR i:1.000000
1 qid:216 #p:Cre18.g748447.t1 s:ISGPAANVMTVR i:2063.790000
2 qid:216 #p:Cre18.g748447.t1 s:IPGIAAVQLV i:559.920000
12 qid:216 #p:Cre18.g748447.t1 s:MASANILR i:1.000000
12 qid:216 #p:Cre18.g748447.t1 s:AQAGASVSPR i:1.000000
12 qid:216 #p:Cre18.g748447.t1 s:CATLAASLLPAR i:1.000000
12 qid:216 #p:Cre18.g748447.t1 s:ATSSISR i:1.000000
12 qid:216 #p:Cre18.g748447.t1 s:QQLASVSSTPAR i:1.000000
12 qid:216 #p:Cre18.g748447.t1 s:VWGAAPSTR i:1.000000
12 qid:216 #p:Cre18.g748447.t1 s:AVEQDEMMELTPENVEK i:1.000000
12 qid:216 #p:Cre18.g748447.t1 s:VLDEVRPYLMADGGNVEFMEIDGLVVK i:1.000000
12 qid:216 #p:Cre18.g748447.t1 s:LQGACGSCPSSTTTMTMGIK i:1.000000
12 qid:216 #p:Cre18.g748447.t1 s:IPEILDVEQVTEESLGLELNSDNVETVLNEIRPYLVGTGGGGLELVAIDGVIVK i:1.000000
1 qid:1450 #p:Cre09.g388800.t1 s:FSLLNVQFGGAK i:15717.000000
2 qid:1450 #p:Cre09.g388800.t1 s:YLTDAFEALLR i:15258.000000
3 qid:1450 #p:Cre09.g388800.t1 s:EALDLLDFDPQVEK i:12884.000000
4 qid:1450 #p:Cre09.g388800.t1 s:VAGTSFLIQGFGK i:11411.000000
5 qid:1450 #p:Cre09.g388800.t1 s:LQQADSVR i:5225.800000
25 qid:1450 #p:Cre09.g388800.t1 s:GGVGVDPR i:1.000000
25 qid:1450 #p:Cre09.g388800.t1 s:TAGYLVALR i:1.000000
25 qid:1450 #p:Cre09.g388800.t1 s:TVSVLAGLAHR i:1.000000
25 qid:1450 #p:Cre09.g388800.t1 s:VASAAWR i:1.000000
25 qid:1450 #p:Cre09.g388800.t1 s:TCTTTTPTYGR i:1.000000
25 qid:1450 #p:Cre09.g388800.t1 s:AILNPDR i:1.000000
25 qid:1450 #p:Cre09.g388800.t1 s:EVTVNLVVPMDNGEVNMFPAYR i:1.000000
25 qid:1450 #p:Cre09.g388800.t1 s:VQHNNALGPFK i:1.000000
25 qid:1450 #p:Cre09.g388800.t1 s:GGIIYHPGVTLENMR i:1.000000
25 qid:1450 #p:Cre09.g388800.t1 s:NLASLNTWK i:1.000000
25 qid:1450 #p:Cre09.g388800.t1 s:YVQALQEVIGPHTDIPAPDINTDEHHMAWIFDQYSR i:1.000000
25 qid:1450 #p:Cre09.g388800.t1 s:GFAPAAVTGKPTWLHGIVGR i:1.000000
25 qid:1450 #p:Cre09.g388800.t1 s:GAAIATR i:1.000000
25 qid:1450 #p:Cre09.g388800.t1 s:LGSWTAQILQQEMGAK i:1.000000
25 qid:1450 #p:Cre09.g388800.t1 s:IVGVSCSETAVYNEEGLDIPALR i:1.000000
25 qid:1450 #p:Cre09.g388800.t1 s:AHVAAGGLLK i:1.000000
25 qid:1450 #p:Cre09.g388800.t1 s:DFPGGTGVLNDDSFLDLPADVFIPCAVDGTIHAGNVHR i:1.000000
25 qid:1450 #p:Cre09.g388800.t1 s:AVVEAANGALTPEADAALR i:1.000000
25 qid:1450 #p:Cre09.g388800.t1 s:AGVPVLPDLIANGGAVVVSFFEWVQNNQNMQWEEDDVK i:1.000000
25 qid:1450 #p:Cre09.g388800.t1 s:EQSLHAGCSLR i:1.000000
1 qid:2711 #p:Cre03.g144164.t1 s:FAVGFGPAIWK i:4200.000000
23 qid:2711 #p:Cre03.g144164.t1 s:LGDVVVPAAPSQVSTSVSAIR i:1.000000
23 qid:2711 #p:Cre03.g144164.t1 s:LRPALAPR i:1.000000
23 qid:2711 #p:Cre03.g144164.t1 s:TSAPPGLCRPLHVASEASDHVVLPSAPPLR i:1.000000
23 qid:2711 #p:Cre03.g144164.t1 s:FEEPAAEALER i:1.000000
23 qid:2711 #p:Cre03.g144164.t1 s:MPHHLSVGQEASTSR i:1.000000
23 qid:2711 #p:Cre03.g144164.t1 s:AGSPGSWPK i:1.000000
23 qid:2711 #p:Cre03.g144164.t1 s:LDMDLGALGALAQPK i:1.000000
23 qid:2711 #p:Cre03.g144164.t1 s:VLLGAGMLAGLGVDISQPASVVQAVGVLAAIVAVHEAGHFAAAR i:1.000000
23 qid:2711 #p:Cre03.g144164.t1 s:GPEVEYCLNAVPLGGYVAFPDDDPTNGSFDPEDPNLLK i:1.000000
23 qid:2711 #p:Cre03.g144164.t1 s:NRPIPQR i:1.000000
23 qid:2711 #p:Cre03.g144164.t1 s:ALVISAGVIANVLFAYLVLLAQISSVGK i:1.000000
23 qid:2711 #p:Cre03.g144164.t1 s:AETAFLPGVK i:1.000000
23 qid:2711 #p:Cre03.g144164.t1 s:VVVPDTPAGAMSAAAR i:1.000000
23 qid:2711 #p:Cre03.g144164.t1 s:SGDIILR i:1.000000
23 qid:2711 #p:Cre03.g144164.t1 s:ELVVEVERPSASAASASGSGSQPGGAEVLQLR i:1.000000
23 qid:2711 #p:Cre03.g144164.t1 s:VTPDAGSDGGGR i:1.000000
23 qid:2711 #p:Cre03.g144164.t1 s:MGVQLTSNTYIK i:1.000000
23 qid:2711 #p:Cre03.g144164.t1 s:HTYAQGPGEVLAMTSSEFNR i:1.000000
23 qid:2711 #p:Cre03.g144164.t1 s:LAGTVLNGLK i:1.000000
23 qid:2711 #p:Cre03.g144164.t1 s:QIVTNFGAMSGQLSGPVAIVAAGSEVLR i:1.000000
23 qid:2711 #p:Cre03.g144164.t1 s:ADSAGLFQFAAIVNINLAAVNILPLPALDGGYLFLLAVEAVR i:1.000000
23 qid:2711 #p:Cre03.g144164.t1 s:LPAAVEGGIMASGFLLLTALGLGLVVR i:1.000000
1 qid:1981 #p:Cre07.g332600.t1 s:LSSSPGLSWLVAR i:21264.000000
192 qid:1981 #p:Cre07.g332600.t1 s:VAEQLLR i:1.000000
192 qid:1981 #p:Cre07.g332600.t1 s:SEPAAAR i:1.000000
192 qid:1981 #p:Cre07.g332600.t1 s:LCLDWQR i:1.000000
192 qid:1981 #p:Cre07.g332600.t1 s:AAGGLSSSR i:1.000000
192 qid:1981 #p:Cre07.g332600.t1 s:AGTAASLLAR i:1.000000
192 qid:1981 #p:Cre07.g332600.t1 s:SPCPSPAAVACTGDMPWAVATAR i:1.000000
192 qid:1981 #p:Cre07.g332600.t1 s:QDPCQYQINGGSSSDMPGSSSIVCSSGPSR i:1.000000
192 qid:1981 #p:Cre07.g332600.t1 s:QEQVAAIEAQER i:1.000000
192 qid:1981 #p:Cre07.g332600.t1 s:GQAPGQEQAR i:1.000000
192 qid:1981 #p:Cre07.g332600.t1 s:EHELQWLHQTPTHALVDMLHELTPLVAEPTR i:1.000000
192 qid:1981 #p:Cre07.g332600.t1 s:NFAAESVGAIDGAR i:1.000000
192 qid:1981 #p:Cre07.g332600.t1 s:SSPGSYR i:1.000000
192 qid:1981 #p:Cre07.g332600.t1 s:ASPAAASVAAAAADTVEAPSSVPAVSSGAQSHAVASEAAAEAK i:1.000000
192 qid:1981 #p:Cre07.g332600.t1 s:AEAGSEAEAAR i:1.000000
192 qid:1981 #p:Cre07.g332600.t1 s:ATCHAQISGR i:1.000000
192 qid:1981 #p:Cre07.g332600.t1 s:QLGEQLLAGNEAVSR i:1.000000
192 qid:1981 #p:Cre07.g332600.t1 s:GDVAGPALSLQQAVHGLQAHMAQPLFLMTMKPSGGVYK i:1.000000
192 qid:1981 #p:Cre07.g332600.t1 s:VALLHEVR i:1.000000
192 qid:1981 #p:Cre07.g332600.t1 s:LAADALAADAAAAPGACTVASGGLQHTGSTTAAPADAQATTAAPGETDTAAAAVSAPAADALPAAHR i:1.000000
192 qid:1981 #p:Cre07.g332600.t1 s:DLALSGLQIVATELSDTVPSLNNNDELAHR i:1.000000
192 qid:1981 #p:Cre07.g332600.t1 s:AEAAAGAGMALLGLLQR i:1.000000
192 qid:1981 #p:Cre07.g332600.t1 s:LQPSQVQQQPVQQQAPQQEQPQTHLR i:1.000000
192 qid:1981 #p:Cre07.g332600.t1 s:DQSPQHQQVTGDGSSLEAAHAPAVIEALER i:1.000000
192 qid:1981 #p:Cre07.g332600.t1 s:EWLATSEMK i:1.000000
192 qid:1981 #p:Cre07.g332600.t1 s:EAQAIALPDASWAQASTAGER i:1.000000
192 qid:1981 #p:Cre07.g332600.t1 s:DEPAVISAAPPADRPGLLTR i:1.000000
192 qid:1981 #p:Cre07.g332600.t1 s:GAYSQQVIAER i:1.000000
192 qid:1981 #p:Cre07.g332600.t1 s:LLGLQQSLPALSSAAK i:1.000000
192 qid:1981 #p:Cre07.g332600.t1 s:EAQPVQTQPLQEEAAEGVPAAAGSVAVAAAAHVTPAGGNSATAAAAPLAK i:1.000000
192 qid:1981 #p:Cre07.g332600.t1 s:VQASSTAAVAEPVVALLPAAPLPPTALSRPAVAPAATTVEAAGAQSR i:1.000000
192 qid:1981 #p:Cre07.g332600.t1 s:LPGTAAASSPPTAPSEATVADTAGPASTLPR i:1.000000
192 qid:1981 #p:Cre07.g332600.t1 s:EHVAVAEAQEAVLVQEQAGESQSEPEAR i:1.000000
192 qid:1981 #p:Cre07.g332600.t1 s:MSVHALVDVMHELTPSVVDATK i:1.000000
192 qid:1981 #p:Cre07.g332600.t1 s:SDAAGSLGVSGGAGSR i:1.000000
192 qid:1981 #p:Cre07.g332600.t1 s:ALAAVAAAGAGTRPDTGEAPSPVPVVSSGAQSHAVASEAAAEAK i:1.000000
192 qid:1981 #p:Cre07.g332600.t1 s:ATCHAQMSGR i:1.000000
192 qid:1981 #p:Cre07.g332600.t1 s:QPGEQLLAGNEAVSR i:1.000000
192 qid:1981 #p:Cre07.g332600.t1 s:LTGGQGDVAGPALSLAQAVR i:1.000000
192 qid:1981 #p:Cre07.g332600.t1 s:GLQAHMAQPLNLR i:1.000000
192 qid:1981 #p:Cre07.g332600.t1 s:APEGASQAVCR i:1.000000
192 qid:1981 #p:Cre07.g332600.t1 s:LAADALAADAAAAPGACTVASGGQQHTGSTTAAPADAQATTAAPGETDTAAAAVSAPAADALPAAHR i:1.000000
192 qid:1981 #p:Cre07.g332600.t1 s:DLSLSGLQIVATELFDTVPLPR i:1.000000
192 qid:1981 #p:Cre07.g332600.t1 s:DYTALNGLSQR i:1.000000
192 qid:1981 #p:Cre07.g332600.t1 s:LHPSQLQQLQQQHPR i:1.000000
192 qid:1981 #p:Cre07.g332600.t1 s:DQSPQPRPAPDDR i:1.000000
192 qid:1981 #p:Cre07.g332600.t1 s:SISEPGR i:1.000000
192 qid:1981 #p:Cre07.g332600.t1 s:VSAALETLER i:1.000000
192 qid:1981 #p:Cre07.g332600.t1 s:AQQDWLSSPQLQR i:1.000000
192 qid:1981 #p:Cre07.g332600.t1 s:NEHLTVR i:1.000000
192 qid:1981 #p:Cre07.g332600.t1 s:AGPTGAGYDPSSQQVIAER i:1.000000
192 qid:1981 #p:Cre07.g332600.t1 s:LQQSLPALSSAAK i:1.000000
192 qid:1981 #p:Cre07.g332600.t1 s:LTQPVQTQLLQAEAAEGVPAAAGSVAVAAAAHVTPAGGYSAAAAAAPLSK i:1.000000
192 qid:1981 #p:Cre07.g332600.t1 s:VVLDMPLQELR i:1.000000
192 qid:1981 #p:Cre07.g332600.t1 s:QWMTDPDSLPQAR i:1.000000
192 qid:1981 #p:Cre07.g332600.t1 s:AEAALVR i:1.000000
192 qid:1981 #p:Cre07.g332600.t1 s:LQLWVAACR i:1.000000
192 qid:1981 #p:Cre07.g332600.t1 s:HPGGLLAVLR i:1.000000
192 qid:1981 #p:Cre07.g332600.t1 s:SPDVVEDVR i:1.000000
192 qid:1981 #p:Cre07.g332600.t1 s:WWHGTLEPLLR i:1.000000
192 qid:1981 #p:Cre07.g332600.t1 s:HLAAAAASGSSAGGPAAEAEVSASEAAAAAAAETEVSALEATAAPAGGDEGGR i:1.000000
192 qid:1981 #p:Cre07.g332600.t1 s:GGDVLEALK i:1.000000
192 qid:1981 #p:Cre07.g332600.t1 s:QQTLEVEELEALR i:1.000000
192 qid:1981 #p:Cre07.g332600.t1 s:EATAALLRPFTLTSAAAPSAEAR i:1.000000
192 qid:1981 #p:Cre07.g332600.t1 s:AEGAAAEAGAK i:1.000000
192 qid:1981 #p:Cre07.g332600.t1 s:AGAEAEAR i:1.000000
192 qid:1981 #p:Cre07.g332600.t1 s:LAPALPPDGLLSALTQLHR i:1.000000
192 qid:1981 #p:Cre07.g332600.t1 s:VAAAHAGR i:1.000000
192 qid:1981 #p:Cre07.g332600.t1 s:SEGQMAAPPAEPNAVLCATYAR i:1.000000
192 qid:1981 #p:Cre07.g332600.t1 s:CTAAAAGVPSAAEELSATLHTSQLLEGFR i:1.000000
192 qid:1981 #p:Cre07.g332600.t1 s:AAAWLGGVGLPAPAAAAAATSHSSHR i:1.000000
192 qid:1981 #p:Cre07.g332600.t1 s:SDHVELTGSAGSSTVTSTSTSASGSAAAICPAGQSPPEFSR i:1.000000
192 qid:1981 #p:Cre07.g332600.t1 s:AMQEPQTAAAEPELDGR i:1.000000
192 qid:1981 #p:Cre07.g332600.t1 s:QQPATTLVEQQQGANSLDANAASPASIAATSDASGPGMGPAATGAPVAAAGPEGNAVAATASSETVAR i:1.000000
192 qid:1981 #p:Cre07.g332600.t1 s:GVMGTVADALATSLLR i:1.000000
192 qid:1981 #p:Cre07.g332600.t1 s:AEQTVSATAHGQQSAGVAATPAATASDADMNAAVLESLR i:1.000000
192 qid:1981 #p:Cre07.g332600.t1 s:LVLAVWGLPLEVLPGRPK i:1.000000
192 qid:1981 #p:Cre07.g332600.t1 s:AAKPLVSTFQLR i:1.000000
192 qid:1981 #p:Cre07.g332600.t1 s:ADVIAVVEAAAR i:1.000000
192 qid:1981 #p:Cre07.g332600.t1 s:AAASIAAAK i:1.000000
192 qid:1981 #p:Cre07.g332600.t1 s:QAAPPVAAPPAELLQPLCDEGLIGDR i:1.000000
192 qid:1981 #p:Cre07.g332600.t1 s:DWVTLHR i:1.000000
192 qid:1981 #p:Cre07.g332600.t1 s:LSGEAGGAESPAAMTPAPK i:1.000000
192 qid:1981 #p:Cre07.g332600.t1 s:TAAGAMADEPTCSPGTVEVSAGTDATGSPQSAR i:1.000000
192 qid:1981 #p:Cre07.g332600.t1 s:SLASSLR i:1.000000
192 qid:1981 #p:Cre07.g332600.t1 s:LEAGHVPSVFEAVALLK i:1.000000
192 qid:1981 #p:Cre07.g332600.t1 s:DVAALPLTYR i:1.000000
192 qid:1981 #p:Cre07.g332600.t1 s:TGATDAVPAAPQAR i:1.000000
192 qid:1981 #p:Cre07.g332600.t1 s:NALMPSGSR i:1.000000
192 qid:1981 #p:Cre07.g332600.t1 s:SITGYNR i:1.000000
192 qid:1981 #p:Cre07.g332600.t1 s:TLILALQR i:1.000000
192 qid:1981 #p:Cre07.g332600.t1 s:ALQQAAAAEPHVAGSDSVGTASGQEADSVATDGPVALR i:1.000000
192 qid:1981 #p:Cre07.g332600.t1 s:LGVYTLLQELEEVTAPGAYATPR i:1.000000
192 qid:1981 #p:Cre07.g332600.t1 s:TAAFTAGALAAVLR i:1.000000
192 qid:1981 #p:Cre07.g332600.t1 s:LPAVAAALGPAADCQEVATR i:1.000000
192 qid:1981 #p:Cre07.g332600.t1 s:VALSEPHMAQCLMEQR i:1.000000
192 qid:1981 #p:Cre07.g332600.t1 s:QPQQQSQYQLQTQQQQPSRPLPLQHQPPQPSHSPK i:1.000000
192 qid:1981 #p:Cre07.g332600.t1 s:DGARPPVTPADK i:1.000000
192 qid:1981 #p:Cre07.g332600.t1 s:YTEGTSGR i:1.000000
192 qid:1981 #p:Cre07.g332600.t1 s:MLELAAALDDAVVAAVR i:1.000000
192 qid:1981 #p:Cre07.g332600.t1 s:LPDSELLELLHR i:1.000000
192 qid:1981 #p:Cre07.g332600.t1 s:RPELLAGDADEAQAVGALPLR i:1.000000
192 qid:1981 #p:Cre07.g332600.t1 s:TPPPATAAR i:1.000000
192 qid:1981 #p:Cre07.g332600.t1 s:TASQAASGAAAPNAGQGSSAATSGLR i:1.000000
192 qid:1981 #p:Cre07.g332600.t1 s:DEVPADLDGMTALR i:1.000000
192 qid:1981 #p:Cre07.g332600.t1 s:FAVNAATGTGSAASR i:1.000000
192 qid:1981 #p:Cre07.g332600.t1 s:ASSGSAGSR i:1.000000
192 qid:1981 #p:Cre07.g332600.t1 s:AGAGAGAGEGASAGTTPYAGVGADAEALWR i:1.000000
192 qid:1981 #p:Cre07.g332600.t1 s:TPALPSSLLLLGGSSGTCDSDAAGR i:1.000000
192 qid:1981 #p:Cre07.g332600.t1 s:GAGAGAVAGGSAGAAAAAAALAAR i:1.000000
192 qid:1981 #p:Cre07.g332600.t1 s:LVELLTR i:1.000000
192 qid:1981 #p:Cre07.g332600.t1 s:SSHVPHLISVMQLSCR i:1.000000
192 qid:1981 #p:Cre07.g332600.t1 s:HSAAIALPTQAALQLALCEAAPCMTAPQLTQVLQLVHMTR i:1.000000
192 qid:1981 #p:Cre07.g332600.t1 s:LYPPPLVHAAAR i:1.000000
192 qid:1981 #p:Cre07.g332600.t1 s:ALELCGAAANAGASMPGAAAEPSIAGQFGPPQPQPQR i:1.000000
192 qid:1981 #p:Cre07.g332600.t1 s:SVVADPAAACQLLSQSVR i:1.000000
192 qid:1981 #p:Cre07.g332600.t1 s:MSPAAELDGGLLR i:1.000000
192 qid:1981 #p:Cre07.g332600.t1 s:ALVAAAASK i:1.000000
192 qid:1981 #p:Cre07.g332600.t1 s:GLAAAAVEVK i:1.000000
192 qid:1981 #p:Cre07.g332600.t1 s:QAVAGGAAER i:1.000000
192 qid:1981 #p:Cre07.g332600.t1 s:EAAPALAELSR i:1.000000
192 qid:1981 #p:Cre07.g332600.t1 s:QSVSMLER i:1.000000
192 qid:1981 #p:Cre07.g332600.t1 s:LVEDTQVVCDR i:1.000000
192 qid:1981 #p:Cre07.g332600.t1 s:NDVLQAVAPLR i:1.000000
192 qid:1981 #p:Cre07.g332600.t1 s:NSEASSLQALFNGVLVSTNATSGSSSSSGGGSGSGSSGSSGSSSRPSLAALQLLGAQLPK i:1.000000
192 qid:1981 #p:Cre07.g332600.t1 s:LLEAHEPYMDGSTLEPSGAEEPGAVPPWR i:1.000000
192 qid:1981 #p:Cre07.g332600.t1 s:SVFTVQAELIMGLQER i:1.000000
192 qid:1981 #p:Cre07.g332600.t1 s:LPTPELMMLAAR i:1.000000
192 qid:1981 #p:Cre07.g332600.t1 s:CEQLHLLPPHTLAAMLGR i:1.000000
192 qid:1981 #p:Cre07.g332600.t1 s:VHYSSEVPLEGGTGAGGDTGTSNAAPHDR i:1.000000
192 qid:1981 #p:Cre07.g332600.t1 s:LQQVHDGTPVPASVALAGLVSAIER i:1.000000
192 qid:1981 #p:Cre07.g332600.t1 s:MLPNVEAQQATGPEPGAATAAGATATATATATASATAHQAPPK i:1.000000
192 qid:1981 #p:Cre07.g332600.t1 s:GVLAGSSSGSSR i:1.000000
192 qid:1981 #p:Cre07.g332600.t1 s:TGVGVSAGSSGGAVMTTSDPPLMSLAVAQSLASVLAAEAEAGTEAGARPAVPLAEPVR i:1.000000
192 qid:1981 #p:Cre07.g332600.t1 s:VAGSVACALAVQALEAPPVR i:1.000000
192 qid:1981 #p:Cre07.g332600.t1 s:ATAAAAAATASAAVPGGTGGLASNQAGVATEAALGMRPGPGSAAR i:1.000000
192 qid:1981 #p:Cre07.g332600.t1 s:SGGSGSSGSSK i:1.000000
192 qid:1981 #p:Cre07.g332600.t1 s:HMTVSELR i:1.000000
192 qid:1981 #p:Cre07.g332600.t1 s:LSIATPASPSAVATPATADAAAASPGVPGPDMPEPVHATSHPDAFRPSQPNSDDVTQTVSAGAPPMR i:1.000000
192 qid:1981 #p:Cre07.g332600.t1 s:DSGSSSEVR i:1.000000
192 qid:1981 #p:Cre07.g332600.t1 s:TAASSGGSAGFAAAGMAGPLQLLSGPER i:1.000000
192 qid:1981 #p:Cre07.g332600.t1 s:QLPLLQTAAQQLLSEQSEPPR i:1.000000
192 qid:1981 #p:Cre07.g332600.t1 s:QSPEPQR i:1.000000
192 qid:1981 #p:Cre07.g332600.t1 s:NTKPEGDSAPAAADK i:1.000000
192 qid:1981 #p:Cre07.g332600.t1 s:GGTAAAALLR i:1.000000
192 qid:1981 #p:Cre07.g332600.t1 s:LLPSTLAPAPAASSR i:1.000000
192 qid:1981 #p:Cre07.g332600.t1 s:DGTGSVGGSR i:1.000000
192 qid:1981 #p:Cre07.g332600.t1 s:VAGAVLRPPPPPDPQEAR i:1.000000
192 qid:1981 #p:Cre07.g332600.t1 s:VDAFMAALASEAEPAR i:1.000000
192 qid:1981 #p:Cre07.g332600.t1 s:AQALLLPEYLR i:1.000000
192 qid:1981 #p:Cre07.g332600.t1 s:LEEEEAEAAEHAGQGATAATEEAAAAAGEGTADQLPSLFEGVQPLFAR i:1.000000
192 qid:1981 #p:Cre07.g332600.t1 s:YAFSDADESDEEEEDDGAGFCGEAPSAGVGTGAALGVPAGALAR i:1.000000
192 qid:1981 #p:Cre07.g332600.t1 s:AGAGPAR i:1.000000
192 qid:1981 #p:Cre07.g332600.t1 s:GSPAPTAAQATAGAANAPR i:1.000000
192 qid:1981 #p:Cre07.g332600.t1 s:LTDSEVAELR i:1.000000
192 qid:1981 #p:Cre07.g332600.t1 s:GLGTPGGPAAAASAAAK i:1.000000
192 qid:1981 #p:Cre07.g332600.t1 s:LTALSTVPDAQVLELLAPPPPPR i:1.000000
192 qid:1981 #p:Cre07.g332600.t1 s:SMQWGPPVRPTLPQHDAVPHR i:1.000000
192 qid:1981 #p:Cre07.g332600.t1 s:LPRPAAAAEAGAALSGGLAALVGADDVVSDSVR i:1.000000
192 qid:1981 #p:Cre07.g332600.t1 s:QLFDEMEVELAVEAGSGFLSPAALAAVQSHAAGSLATAGGAAGGGGEPAAASSR i:1.000000
192 qid:1981 #p:Cre07.g332600.t1 s:SLVTAVEVVSMAGAVESR i:1.000000
192 qid:1981 #p:Cre07.g332600.t1 s:ALWGLLAPPLQAAAAGGLLTPPDALLTLER i:1.000000
192 qid:1981 #p:Cre07.g332600.t1 s:MAQGDGAAATEATEAAVSELVGVVGVWLLR i:1.000000
192 qid:1981 #p:Cre07.g332600.t1 s:ASAGGTGSGGGSGGGGEGVGGGGVGPAEVAAYR i:1.000000
192 qid:1981 #p:Cre07.g332600.t1 s:LCWAVQR i:1.000000
192 qid:1981 #p:Cre07.g332600.t1 s:LAPDATK i:1.000000
192 qid:1981 #p:Cre07.g332600.t1 s:AAAPFSVEADDTDAGSASAMLAQVQAGCVVGVGPVMAALQR i:1.000000
192 qid:1981 #p:Cre07.g332600.t1 s:AYTPHEHHDR i:1.000000
192 qid:1981 #p:Cre07.g332600.t1 s:LLEQAAALAEQR i:1.000000
192 qid:1981 #p:Cre07.g332600.t1 s:TTAAQATDTR i:1.000000
192 qid:1981 #p:Cre07.g332600.t1 s:QQQDEAELQQHQSSGDSPPAGVPDGEPAAAGEAGAEAAGAR i:1.000000
192 qid:1981 #p:Cre07.g332600.t1 s:GWEAELAGVR i:1.000000
192 qid:1981 #p:Cre07.g332600.t1 s:SDVLWLLR i:1.000000
192 qid:1981 #p:Cre07.g332600.t1 s:VWALQALVGSGAADGDFVEAVTGLLLGQLGDMPPAEVVR i:1.000000
192 qid:1981 #p:Cre07.g332600.t1 s:AMDALAVAAASAASAGPHGLAHTALGPAAR i:1.000000
192 qid:1981 #p:Cre07.g332600.t1 s:TGDFAAK i:1.000000
192 qid:1981 #p:Cre07.g332600.t1 s:DLACALAAVLQLASALPAASAASSSGGGGGGGR i:1.000000
192 qid:1981 #p:Cre07.g332600.t1 s:AVVPAGDR i:1.000000
192 qid:1981 #p:Cre07.g332600.t1 s:ALLVVLR i:1.000000
192 qid:1981 #p:Cre07.g332600.t1 s:LQQAGSAGGGVQVAQVLAELSR i:1.000000
192 qid:1981 #p:Cre07.g332600.t1 s:VVGLCEPHVSAQEPPSNSSGSSASSASGASSSIR i:1.000000
192 qid:1981 #p:Cre07.g332600.t1 s:TSPGGTSTELAAVLDAAADAVLR i:1.000000
192 qid:1981 #p:Cre07.g332600.t1 s:LAAHQPSR i:1.000000
192 qid:1981 #p:Cre07.g332600.t1 s:GYSSGAEEPPPAQAGDQLPASHQHQNQNQHQR i:1.000000
192 qid:1981 #p:Cre07.g332600.t1 s:LDAEEMVAFLSAFGGLGYQHSGGER i:1.000000
192 qid:1981 #p:Cre07.g332600.t1 s:LLVSGTLAAVADR i:1.000000
192 qid:1981 #p:Cre07.g332600.t1 s:ADVESAALLGSPGQPPCAAGAGSVDAGCPVQEEGLQVGAEAAGR i:1.000000
192 qid:1981 #p:Cre07.g332600.t1 s:ACGAGQEAER i:1.000000
192 qid:1981 #p:Cre07.g332600.t1 s:AVAALDGVDALPLELLVQVGELVETAVVAVTAEAASGVGVPQSAAR i:1.000000
192 qid:1981 #p:Cre07.g332600.t1 s:NGLDGEGEAGAAAGDGAGSAHVGGTGGK i:1.000000
192 qid:1981 #p:Cre07.g332600.t1 s:VWRPRPK i:1.000000
192 qid:1981 #p:Cre07.g332600.t1 s:VQGPGGTAAAPVSE i:1.000000
1 qid:2279 #p:Cre10.g450850.t1 s:TVSYLKPTPVGPTPVQSVQK i:33012.000000
2 qid:2279 #p:Cre10.g450850.t1 s:IDLLSWK i:17635.000000
36 qid:2279 #p:Cre10.g450850.t1 s:ISDTDSGLK i:1.000000
36 qid:2279 #p:Cre10.g450850.t1 s:LHASSSLK i:1.000000
36 qid:2279 #p:Cre10.g450850.t1 s:EGLTAQPSGLER i:1.000000
36 qid:2279 #p:Cre10.g450850.t1 s:ETVAWHK i:1.000000
36 qid:2279 #p:Cre10.g450850.t1 s:GGAASLAR i:1.000000
36 qid:2279 #p:Cre10.g450850.t1 s:GTTGWAPWIGEDFYLCVNVK i:1.000000
36 qid:2279 #p:Cre10.g450850.t1 s:EALDLEPGVSLMGATCDPFVR i:1.000000
36 qid:2279 #p:Cre10.g450850.t1 s:VVLARPGSLPLAEAETR i:1.000000
36 qid:2279 #p:Cre10.g450850.t1 s:NSHPLWEEWLPFSLDNVTEDMLVALR i:1.000000
36 qid:2279 #p:Cre10.g450850.t1 s:DIGHFISFCGMVSLPIK i:1.000000
36 qid:2279 #p:Cre10.g450850.t1 s:EVLSTITDMGEEVVYR i:1.000000
36 qid:2279 #p:Cre10.g450850.t1 s:RPGVLVFGISILAK i:1.000000
36 qid:2279 #p:Cre10.g450850.t1 s:DQYDEMR i:1.000000
36 qid:2279 #p:Cre10.g450850.t1 s:VITAIQDPDQIHAQLHEYQLHIK i:1.000000
36 qid:2279 #p:Cre10.g450850.t1 s:GLAALGSGSAAASAGLALQFSLCGWEQR i:1.000000
36 qid:2279 #p:Cre10.g450850.t1 s:CALGPTGEAAPDDLELVVPLGAAFGEGESLK i:1.000000
36 qid:2279 #p:Cre10.g450850.t1 s:DQYGEVR i:1.000000
36 qid:2279 #p:Cre10.g450850.t1 s:TQVPIWDVPFKPDPIPAPEISEAAR i:1.000000
36 qid:2279 #p:Cre10.g450850.t1 s:AAAAVMGMPGSLTGGLSGARPPPAASATAEPPATPVTGTAAASDANK i:1.000000
36 qid:2279 #p:Cre10.g450850.t1 s:SFLGAFACNVASAMAAVAGGSGTQAK i:1.000000
36 qid:2279 #p:Cre10.g450850.t1 s:DAPSSPTSPEPPAPPPPPPTPLWGGK i:1.000000
36 qid:2279 #p:Cre10.g450850.t1 s:GAAGVSGPQKPELEVSMQLVR i:1.000000
36 qid:2279 #p:Cre10.g450850.t1 s:VADAEAAGADGGAGGGAAAGAVDWDAK i:1.000000
36 qid:2279 #p:Cre10.g450850.t1 s:DVDVPAEPLAAPAPHPHAACDYVVK i:1.000000
36 qid:2279 #p:Cre10.g450850.t1 s:AGPHELLR i:1.000000
36 qid:2279 #p:Cre10.g450850.t1 s:ALYGPDAPIADK i:1.000000
36 qid:2279 #p:Cre10.g450850.t1 s:VNALEQMTDYK i:1.000000
36 qid:2279 #p:Cre10.g450850.t1 s:CGEWGPDPDGK i:1.000000
36 qid:2279 #p:Cre10.g450850.t1 s:GDGGWVVENR i:1.000000
36 qid:2279 #p:Cre10.g450850.t1 s:ITPNVPPVGQCVHVFMLVVGQHVGAGK i:1.000000
36 qid:2279 #p:Cre10.g450850.t1 s:SGMMVNVVK i:1.000000
36 qid:2279 #p:Cre10.g450850.t1 s:VESATPPDAVK i:1.000000
36 qid:2279 #p:Cre10.g450850.t1 s:YGVEGGGGGGAAGAAEGGTAGEGAAAGTAAGGVAAVVVGGGAGGGALGGSPVLLLAIAGGLGLVLLLTVLVLLR i:1.000000
36 qid:2279 #p:Cre10.g450850.t1 s:LAAVAQQQALAAAQVAQACPSTAAAAAEAAAAVISGSQ i:1.000000
1 qid:1270 #p:Cre13.g584400.t1 s:ALSEELENPLNVHR i:10417.000000
2 qid:1270 #p:Cre13.g584400.t1 s:DILGTQLVR i:7484.000000
3 qid:1270 #p:Cre13.g584400.t1 s:DFQEVLQELVGDK i:6531.200000
4 qid:1270 #p:Cre13.g584400.t1 s:EADAAISSQK i:1481.400000
5 qid:1270 #p:Cre13.g584400.t1 s:NLEQEIQGYK i:1055.800000
6 qid:1270 #p:Cre13.g584400.t1 s:IEIANLTR i:967.770000
7 qid:1270 #p:Cre13.g584400.t1 s:ELNAEIVANAAK i:911.950000
44 qid:1270 #p:Cre13.g584400.t1 s:EYDIVVNER i:1.000000
44 qid:1270 #p:Cre13.g584400.t1 s:MAEDAGPSKPSEELENR i:1.000000
44 qid:1270 #p:Cre13.g584400.t1 s:AYEALER i:1.000000
44 qid:1270 #p:Cre13.g584400.t1 s:LNEEDQQTIGALK i:1.000000
44 qid:1270 #p:Cre13.g584400.t1 s:MVDASHEK i:1.000000
44 qid:1270 #p:Cre13.g584400.t1 s:ETIQQLK i:1.000000
44 qid:1270 #p:Cre13.g584400.t1 s:LVEQGAGLAIGEETTLNELLK i:1.000000
44 qid:1270 #p:Cre13.g584400.t1 s:DAQVDQIMQLR i:1.000000
44 qid:1270 #p:Cre13.g584400.t1 s:SDLMEMQEK i:1.000000
44 qid:1270 #p:Cre13.g584400.t1 s:LQLDMDIQQLK i:1.000000
44 qid:1270 #p:Cre13.g584400.t1 s:QLQMTSTEEQVAK i:1.000000
44 qid:1270 #p:Cre13.g584400.t1 s:EYNMLNEK i:1.000000
44 qid:1270 #p:Cre13.g584400.t1 s:LHHDLEEQIHTNTQLLAENSAK i:1.000000
44 qid:1270 #p:Cre13.g584400.t1 s:DEEIAAIK i:1.000000
44 qid:1270 #p:Cre13.g584400.t1 s:SELAALER i:1.000000
44 qid:1270 #p:Cre13.g584400.t1 s:TQAENATQK i:1.000000
44 qid:1270 #p:Cre13.g584400.t1 s:LIYQLEK i:1.000000
44 qid:1270 #p:Cre13.g584400.t1 s:YSIEASDASAK i:1.000000
44 qid:1270 #p:Cre13.g584400.t1 s:YMQALEEVK i:1.000000
44 qid:1270 #p:Cre13.g584400.t1 s:EMAIIDLQK i:1.000000
44 qid:1270 #p:Cre13.g584400.t1 s:IAEGESK i:1.000000
44 qid:1270 #p:Cre13.g584400.t1 s:QQQNLYEAVR i:1.000000
44 qid:1270 #p:Cre13.g584400.t1 s:NLIEAQDEIQEMK i:1.000000
44 qid:1270 #p:Cre13.g584400.t1 s:IMQHQIEQLK i:1.000000
44 qid:1270 #p:Cre13.g584400.t1 s:EHFDHQK i:1.000000
44 qid:1270 #p:Cre13.g584400.t1 s:LNHIINEADQER i:1.000000
44 qid:1270 #p:Cre13.g584400.t1 s:NDELALLYEK i:1.000000
44 qid:1270 #p:Cre13.g584400.t1 s:IQQSTLAK i:1.000000
44 qid:1270 #p:Cre13.g584400.t1 s:SSVSNIDVLK i:1.000000
44 qid:1270 #p:Cre13.g584400.t1 s:EVHQLGR i:1.000000
44 qid:1270 #p:Cre13.g584400.t1 s:LEGSDPGTYEMIQK i:1.000000
44 qid:1270 #p:Cre13.g584400.t1 s:TEEVVEK i:1.000000
44 qid:1270 #p:Cre13.g584400.t1 s:DLLIQEK i:1.000000
44 qid:1270 #p:Cre13.g584400.t1 s:QPGPEVAEQLSIYQANLR i:1.000000
44 qid:1270 #p:Cre13.g584400.t1 s:AMASELNMYQAQVNEYK i:1.000000
44 qid:1270 #p:Cre13.g584400.t1 s:TMKPPAPAPPNASQPR i:1.000000
44 qid:1270 #p:Cre13.g584400.t1 s:FTGGGFSLAQ i:1.000000
1 qid:3261 #p:Cre16.g671100.t1 s:LQQAHDMVSQDR i:36133.000000
2 qid:3261 #p:Cre16.g671100.t1 s:GNLQAPDVAFIDNAAR i:15573.000000
19 qid:3261 #p:Cre16.g671100.t1 s:MEGLVAQVVALSNPNDINQLLTTLK i:1.000000
19 qid:3261 #p:Cre16.g671100.t1 s:SSEAVFTQNYQHIAAALQTLDPVQHSLGFGYFLYYLGK i:1.000000
19 qid:3261 #p:Cre16.g671100.t1 s:FFTLCDPAQIQAAPDVFCAVAK i:1.000000
19 qid:3261 #p:Cre16.g671100.t1 s:EHVLAAGSPR i:1.000000
19 qid:3261 #p:Cre16.g671100.t1 s:ALQPAPEVLTPLHADFFQLCLLSR i:1.000000
19 qid:3261 #p:Cre16.g671100.t1 s:CYNAAAEVLGQDIYDVSPAATTCTPTDLFLYCYYGGMLAIGR i:1.000000
19 qid:3261 #p:Cre16.g671100.t1 s:ALELLLQALTAPAVVGNAIVAAAYK i:1.000000
19 qid:3261 #p:Cre16.g671100.t1 s:YVCVCLIHAGQLLPLPK i:1.000000
19 qid:3261 #p:Cre16.g671100.t1 s:FTSSCVR i:1.000000
19 qid:3261 #p:Cre16.g671100.t1 s:HMVEAEARPYADLAAAAAAR i:1.000000
19 qid:3261 #p:Cre16.g671100.t1 s:VADQHAAVFAADGNLGLVK i:1.000000
19 qid:3261 #p:Cre16.g671100.t1 s:QVVASLTVR i:1.000000
19 qid:3261 #p:Cre16.g671100.t1 s:LTQTFLTLPLADIAASAGLAGAAEAEEHILR i:1.000000
19 qid:3261 #p:Cre16.g671100.t1 s:MVAAGQIHAK i:1.000000
19 qid:3261 #p:Cre16.g671100.t1 s:SSGQAGSSSAAAAGGSWDNVAGVAALDER i:1.000000
19 qid:3261 #p:Cre16.g671100.t1 s:QVLELNK i:1.000000
19 qid:3261 #p:Cre16.g671100.t1 s:YDLGGGGGGLGGSQGAGGSQGLGLGLGGDGDFGPFAAGGGM i:1.000000
1 qid:563 #p:Cre03.g183350.t1 s:ALIIAPK i:178451.000000
2 qid:563 #p:Cre03.g183350.t1 s:GGVTSGATATAQAK i:12227.000000
72 qid:563 #p:Cre03.g183350.t1 s:MPTSQVLTASATK i:1.000000
72 qid:563 #p:Cre03.g183350.t1 s:LPDSEGSEEGLEDFSSGDEVAAK i:1.000000
72 qid:563 #p:Cre03.g183350.t1 s:APAQVAAPQQHSK i:1.000000
72 qid:563 #p:Cre03.g183350.t1 s:QPPLPQQQQHQQHQQQQQQPQAK i:1.000000
72 qid:563 #p:Cre03.g183350.t1 s:GSLSPDDDLLAGFSNLVLGSGPRPAAPSGSGALPAKPTSAIAATATSSYTSAAGAAAAAAATSGQGR i:1.000000
72 qid:563 #p:Cre03.g183350.t1 s:QVGAPAAAVLVPAFVAGR i:1.000000
72 qid:563 #p:Cre03.g183350.t1 s:EEQGDDEEEEDLDDSDSQDEVEDDEGSDDGSK i:1.000000
72 qid:563 #p:Cre03.g183350.t1 s:LSPSPPPR i:1.000000
72 qid:563 #p:Cre03.g183350.t1 s:RPACCNSSGAAPPAAQR i:1.000000
72 qid:563 #p:Cre03.g183350.t1 s:QPHQPPLEQR i:1.000000
72 qid:563 #p:Cre03.g183350.t1 s:SVAPSSLFTQR i:1.000000
72 qid:563 #p:Cre03.g183350.t1 s:QQHGQSVSSDTDGDSDGGR i:1.000000
72 qid:563 #p:Cre03.g183350.t1 s:DDGSDDDAEER i:1.000000
72 qid:563 #p:Cre03.g183350.t1 s:IAPSADAVHK i:1.000000
72 qid:563 #p:Cre03.g183350.t1 s:ATAAAAAGAAAAK i:1.000000
72 qid:563 #p:Cre03.g183350.t1 s:DPAQEPGALVLR i:1.000000
72 qid:563 #p:Cre03.g183350.t1 s:SAVDPGR i:1.000000
72 qid:563 #p:Cre03.g183350.t1 s:KPYVLAAGVACR i:1.000000
72 qid:563 #p:Cre03.g183350.t1 s:LYPHQVVGVR i:1.000000
72 qid:563 #p:Cre03.g183350.t1 s:WLWSLYDMQR i:1.000000
72 qid:563 #p:Cre03.g183350.t1 s:GGILGDDMGLGK i:1.000000
72 qid:563 #p:Cre03.g183350.t1 s:TMQCAAFLAGLLGSGLAR i:1.000000
72 qid:563 #p:Cre03.g183350.t1 s:TLLPHWAK i:1.000000
72 qid:563 #p:Cre03.g183350.t1 s:VCGLAGLTK i:1.000000
72 qid:563 #p:Cre03.g183350.t1 s:EYFGSSVAER i:1.000000
72 qid:563 #p:Cre03.g183350.t1 s:AVAGGGGGGYGGGAAGR i:1.000000
72 qid:563 #p:Cre03.g183350.t1 s:GVLVTTYGMVQHNAEELTGPR i:1.000000
72 qid:563 #p:Cre03.g183350.t1 s:GEQEFCWDVVLLDEGHK i:1.000000
72 qid:563 #p:Cre03.g183350.t1 s:VIISGTPIQNNLMEMHSLFDFTTEGLLGDAR i:1.000000
72 qid:563 #p:Cre03.g183350.t1 s:TNYERPITK i:1.000000
72 qid:563 #p:Cre03.g183350.t1 s:QTGAAIAAALR i:1.000000
72 qid:563 #p:Cre03.g183350.t1 s:LEPFFLR i:1.000000
72 qid:563 #p:Cre03.g183350.t1 s:AAGGEGGK i:1.000000
72 qid:563 #p:Cre03.g183350.t1 s:AHEGGAQDAAAAGPSTSGSGTAAAAGGGGAQAR i:1.000000
72 qid:563 #p:Cre03.g183350.t1 s:NDLVVWLR i:1.000000
72 qid:563 #p:Cre03.g183350.t1 s:IYTAFLHTDSVR i:1.000000
72 qid:563 #p:Cre03.g183350.t1 s:QVLSHTASPLAAITVLK i:1.000000
72 qid:563 #p:Cre03.g183350.t1 s:ICDHPALLSANAATSVIR i:1.000000
72 qid:563 #p:Cre03.g183350.t1 s:TSLDDFIVDSDEEEDEHEEEEDDDDGDEGSQAEEGTADDLTGNLTAEWLSDEAGGGGDVSSASLHAELAR i:1.000000
72 qid:563 #p:Cre03.g183350.t1 s:GAEASCK i:1.000000
72 qid:563 #p:Cre03.g183350.t1 s:SAFVLALLGR i:1.000000
72 qid:563 #p:Cre03.g183350.t1 s:LAAAGHR i:1.000000
72 qid:563 #p:Cre03.g183350.t1 s:TLIFSQSK i:1.000000
72 qid:563 #p:Cre03.g183350.t1 s:VMLSILEAGVR i:1.000000
72 qid:563 #p:Cre03.g183350.t1 s:AMDLEYCR i:1.000000
72 qid:563 #p:Cre03.g183350.t1 s:IDGDVDDR i:1.000000
72 qid:563 #p:Cre03.g183350.t1 s:TIPVFLLTSQVGGLGLTLTAADR i:1.000000
72 qid:563 #p:Cre03.g183350.t1 s:VIIVDPAWNPSIDNQSVDR i:1.000000
72 qid:563 #p:Cre03.g183350.t1 s:LITCGTVEEK i:1.000000
72 qid:563 #p:Cre03.g183350.t1 s:TGTEEGIQFR i:1.000000
72 qid:563 #p:Cre03.g183350.t1 s:YFTQTELK i:1.000000
72 qid:563 #p:Cre03.g183350.t1 s:DLFSVSSEGLR i:1.000000
72 qid:563 #p:Cre03.g183350.t1 s:TSSTQQQLDGLHR i:1.000000
72 qid:563 #p:Cre03.g183350.t1 s:NATQQMEAHLAEVMR i:1.000000
72 qid:563 #p:Cre03.g183350.t1 s:MEGVAGIHDHDLLFSQRPQEVAPTAQEGDK i:1.000000
72 qid:563 #p:Cre03.g183350.t1 s:ILSQMSR i:1.000000
72 qid:563 #p:Cre03.g183350.t1 s:GASGGAAGVDALADMLGAGMR i:1.000000
72 qid:563 #p:Cre03.g183350.t1 s:LGGAGTAAGVAATMAALK i:1.000000
72 qid:563 #p:Cre03.g183350.t1 s:AAFDAAR i:1.000000
72 qid:563 #p:Cre03.g183350.t1 s:VDELQAK i:1.000000
72 qid:563 #p:Cre03.g183350.t1 s:SSNITFMPDGGK i:1.000000
72 qid:563 #p:Cre03.g183350.t1 s:AALQQELQR i:1.000000
72 qid:563 #p:Cre03.g183350.t1 s:AQAALAALETSGGNSGGAAASGSR i:1.000000
72 qid:563 #p:Cre03.g183350.t1 s:VGAAGGGTAPKPLGRPAAAAGGAGAAAGAGVMPSGGGAGGFEPLARPAASAGSGAQPAVPVAAPSNLLRPVPQPQPRPQPLQAPAAPAPAAAPPAQVAPAANPSAAAAPR i:1.000000
72 qid:563 #p:Cre03.g183350.t1 s:AASGTDVAQPVR i:1.000000
72 qid:563 #p:Cre03.g183350.t1 s:LGFGHGIMHR i:1.000000
72 qid:563 #p:Cre03.g183350.t1 s:AAANTLSGGGAASSSSGGAAATGAAGAEAAAAAPAPPR i:1.000000
72 qid:563 #p:Cre03.g183350.t1 s:GVATRPPPVVHLDK i:1.000000
72 qid:563 #p:Cre03.g183350.t1 s:EGSVGYYSATSSALVTSSITGPGGAGSGAAAAAGECGAADDDDEATSK i:1.000000
72 qid:563 #p:Cre03.g183350.t1 s:CIDLTLSP i:1.000000
1 qid:1798 #p:Cre03.g196450.t1 s:GAALAAHATDLSGK i:17515.000000
2 qid:1798 #p:Cre03.g196450.t1 s:TTAADEHGGGAGEGGTDVFSR i:11960.000000
32 qid:1798 #p:Cre03.g196450.t1 s:MADDLDDALFNLAAGR i:1.000000
32 qid:1798 #p:Cre03.g196450.t1 s:ASESDDEPSADSADSEEEAPR i:1.000000
32 qid:1798 #p:Cre03.g196450.t1 s:VQSEEDDEDDDSDFDDEEGLYENEEDR i:1.000000
32 qid:1798 #p:Cre03.g196450.t1 s:LMAMTELER i:1.000000
32 qid:1798 #p:Cre03.g196450.t1 s:EMILADR i:1.000000
32 qid:1798 #p:Cre03.g196450.t1 s:DWSDEESDGGGK i:1.000000
32 qid:1798 #p:Cre03.g196450.t1 s:SSEEEEEEFQPSGSSGASSDEEDAQAGK i:1.000000
32 qid:1798 #p:Cre03.g196450.t1 s:DEEEEEEEAER i:1.000000
32 qid:1798 #p:Cre03.g196450.t1 s:EQAPPPR i:1.000000
32 qid:1798 #p:Cre03.g196450.t1 s:VAAVAAPPVDDDEAR i:1.000000
32 qid:1798 #p:Cre03.g196450.t1 s:VHSDDEAAEEASMEELLACQVTR i:1.000000
32 qid:1798 #p:Cre03.g196450.t1 s:QQLEEWYMQPFFER i:1.000000
32 qid:1798 #p:Cre03.g196450.t1 s:DALNGCVVR i:1.000000
32 qid:1798 #p:Cre03.g196450.t1 s:MAYGPGVR i:1.000000
32 qid:1798 #p:Cre03.g196450.t1 s:DHAGNTHPGYLVMEIMDIK i:1.000000
32 qid:1798 #p:Cre03.g196450.t1 s:DGMGINR i:1.000000
32 qid:1798 #p:Cre03.g196450.t1 s:TMAMANVSSKPFDEQEYER i:1.000000
32 qid:1798 #p:Cre03.g196450.t1 s:EEAAEATK i:1.000000
32 qid:1798 #p:Cre03.g196450.t1 s:QAAMNYR i:1.000000
32 qid:1798 #p:Cre03.g196450.t1 s:WTSADLK i:1.000000
32 qid:1798 #p:Cre03.g196450.t1 s:AAPVNPAAEK i:1.000000
32 qid:1798 #p:Cre03.g196450.t1 s:LELAQGQGNADEVAALEEQLASLEAHLINQTNNQR i:1.000000
32 qid:1798 #p:Cre03.g196450.t1 s:AFGMMDINK i:1.000000
32 qid:1798 #p:Cre03.g196450.t1 s:QHNLAVAYK i:1.000000
32 qid:1798 #p:Cre03.g196450.t1 s:GGGADDSNSAGAAAAAR i:1.000000
32 qid:1798 #p:Cre03.g196450.t1 s:AQAALPDK i:1.000000
32 qid:1798 #p:Cre03.g196450.t1 s:MDPADLIR i:1.000000
32 qid:1798 #p:Cre03.g196450.t1 s:QLGLDVDVSLVR i:1.000000
32 qid:1798 #p:Cre03.g196450.t1 s:AAGPAAGNLQQR i:1.000000
32 qid:1798 #p:Cre03.g196450.t1 s:SVLTIADWK i:1.000000
1 qid:2623 #p:Cre08.g367550.t1 s:DGASKPTGAAFNADVYR i:17141.000000
2 qid:2623 #p:Cre08.g367550.t1 s:EQLANNYTNMQASK i:12367.000000
3 qid:2623 #p:Cre08.g367550.t1 s:MLIYGGDERPDTPQHIGK i:8038.100000
7 qid:2623 #p:Cre08.g367550.t1 s:MAQATSPK i:1.000000
7 qid:2623 #p:Cre08.g367550.t1 s:DGLGAPFATYNDDVAKPEDASK i:1.000000
7 qid:2623 #p:Cre08.g367550.t1 s:DYHSKPK i:1.000000
7 qid:2623 #p:Cre08.g367550.t1 s:NYGGSNIFGGPTN i:1.000000
1 qid:1622 #p:Cre06.g278224.t1 s:LSAVVPVTR i:285321.000000
15 qid:1622 #p:Cre06.g278224.t1 s:VGAATIEAVR i:1.000000
15 qid:1622 #p:Cre06.g278224.t1 s:MVAEGSSAATTSCSGR i:1.000000
15 qid:1622 #p:Cre06.g278224.t1 s:GLVTWTR i:1.000000
15 qid:1622 #p:Cre06.g278224.t1 s:QGPGASSALGASLPGSSVPTFAR i:1.000000
15 qid:1622 #p:Cre06.g278224.t1 s:LCPNLSVTAAVQLPGGVLLQR i:1.000000
15 qid:1622 #p:Cre06.g278224.t1 s:AGLHSLVASR i:1.000000
15 qid:1622 #p:Cre06.g278224.t1 s:AGSAAGAASAAR i:1.000000
15 qid:1622 #p:Cre06.g278224.t1 s:SFASPLGPLLAPTAGASAAAAGASPGSSSGLLLGGWSACAGPVR i:1.000000
15 qid:1622 #p:Cre06.g278224.t1 s:WCQAGQLSK i:1.000000
15 qid:1622 #p:Cre06.g278224.t1 s:EGINDVIMPNTTQLR i:1.000000
15 qid:1622 #p:Cre06.g278224.t1 s:YGTYGIR i:1.000000
15 qid:1622 #p:Cre06.g278224.t1 s:GVIDFYATPVRPGQIIFEMDR i:1.000000
15 qid:1622 #p:Cre06.g278224.t1 s:VALQALTAAQHK i:1.000000
15 qid:1622 #p:Cre06.g278224.t1 s:LGFVEWS i:1.000000
1 qid:2328 #p:Cre03.g208100.t1 s:VVAILTPSPK i:3096.000000
2 qid:2328 #p:Cre03.g208100.t1 s:SGPAGGEAAAAAGGSNGAGAK i:924.590000
3 qid:2328 #p:Cre03.g208100.t1 s:AAAGAPSAAPQQQQHEEEGGDDDR i:909.590000
58 qid:2328 #p:Cre03.g208100.t1 s:LAAQLPVGASSNDAVLAALR i:1.000000
58 qid:2328 #p:Cre03.g208100.t1 s:LSVEEAAQR i:1.000000
58 qid:2328 #p:Cre03.g208100.t1 s:MASSVGR i:1.000000
58 qid:2328 #p:Cre03.g208100.t1 s:FGSDPAYQAALEAAAR i:1.000000
58 qid:2328 #p:Cre03.g208100.t1 s:SSVLAATTSLGSLSLAPPAASSSSSAAPQAQSLAPKPLPAGAAAAAPSSTASMSTSAGAEGR i:1.000000
58 qid:2328 #p:Cre03.g208100.t1 s:KPSAPEHAQAAGVK i:1.000000
58 qid:2328 #p:Cre03.g208100.t1 s:SAADVPAGASK i:1.000000
58 qid:2328 #p:Cre03.g208100.t1 s:YPEHLDQAELQR i:1.000000
58 qid:2328 #p:Cre03.g208100.t1 s:EAYFTIPGLPHDVLLR i:1.000000
58 qid:2328 #p:Cre03.g208100.t1 s:GDACQNR i:1.000000
58 qid:2328 #p:Cre03.g208100.t1 s:SVEGDEVAVALQPLAAWFTVNK i:1.000000
58 qid:2328 #p:Cre03.g208100.t1 s:SCGADVSDDSPWQR i:1.000000
58 qid:2328 #p:Cre03.g208100.t1 s:CGNADEVK i:1.000000
58 qid:2328 #p:Cre03.g208100.t1 s:LSVARPELR i:1.000000
58 qid:2328 #p:Cre03.g208100.t1 s:EHVVGLLQLGASAPGVAALSAQPLPAAVAALQAAGSSSGSASTVPSSAVPTCYLMPLDPR i:1.000000
58 qid:2328 #p:Cre03.g208100.t1 s:CVVRPSELK i:1.000000
58 qid:2328 #p:Cre03.g208100.t1 s:NLPTALLEELVAGPDK i:1.000000
58 qid:2328 #p:Cre03.g208100.t1 s:IAEWSSSHTQPAVTLR i:1.000000
58 qid:2328 #p:Cre03.g208100.t1 s:ASLGQAGEIESETAALLEMEGIR i:1.000000
58 qid:2328 #p:Cre03.g208100.t1 s:SGDFEPDVLACLPPTPWR i:1.000000
58 qid:2328 #p:Cre03.g208100.t1 s:ITEQDIAAR i:1.000000
58 qid:2328 #p:Cre03.g208100.t1 s:IFSIDPPTAK i:1.000000
58 qid:2328 #p:Cre03.g208100.t1 s:DLDDALSISPLPGGGWR i:1.000000
58 qid:2328 #p:Cre03.g208100.t1 s:VGVHIADVAHFIPPFSALDVEAGK i:1.000000
58 qid:2328 #p:Cre03.g208100.t1 s:ATSTYLVQR i:1.000000
58 qid:2328 #p:Cre03.g208100.t1 s:VIPMLPPLLCEELCSLNPGVER i:1.000000
58 qid:2328 #p:Cre03.g208100.t1 s:FAFSVEWELDAK i:1.000000
58 qid:2328 #p:Cre03.g208100.t1 s:LSYPLVQAMIEGR i:1.000000
58 qid:2328 #p:Cre03.g208100.t1 s:FDPATCPVQLHGGATWDEVVGDSLALWGLAK i:1.000000
58 qid:2328 #p:Cre03.g208100.t1 s:FAGGALR i:1.000000
58 qid:2328 #p:Cre03.g208100.t1 s:LFYQLDK i:1.000000
58 qid:2328 #p:Cre03.g208100.t1 s:DGNPLAAAPYVQQEANQLVEEFMLLANMSVADCIADTFR i:1.000000
58 qid:2328 #p:Cre03.g208100.t1 s:HPPPNATK i:1.000000
58 qid:2328 #p:Cre03.g208100.t1 s:VLQEVAAAAGLPVDVSSAASIHNGLNELR i:1.000000
58 qid:2328 #p:Cre03.g208100.t1 s:SGLAEAGVLGADLER i:1.000000
58 qid:2328 #p:Cre03.g208100.t1 s:TVELLVMLATRPMQLAEYFCTGLVDEEAAWR i:1.000000
58 qid:2328 #p:Cre03.g208100.t1 s:HYALAVR i:1.000000
58 qid:2328 #p:Cre03.g208100.t1 s:AYTHFTSPIR i:1.000000
58 qid:2328 #p:Cre03.g208100.t1 s:YPDLVVHR i:1.000000
58 qid:2328 #p:Cre03.g208100.t1 s:LLAAALEVR i:1.000000
58 qid:2328 #p:Cre03.g208100.t1 s:LAGMVAEHCNDR i:1.000000
58 qid:2328 #p:Cre03.g208100.t1 s:NAQDGSLK i:1.000000
58 qid:2328 #p:Cre03.g208100.t1 s:LYLCVLLR i:1.000000
58 qid:2328 #p:Cre03.g208100.t1 s:QPVVTMGTVSSLGGDR i:1.000000
58 qid:2328 #p:Cre03.g208100.t1 s:YFALYISEFGHEVR i:1.000000
58 qid:2328 #p:Cre03.g208100.t1 s:LELDEAGVLLQANFNPGTK i:1.000000
58 qid:2328 #p:Cre03.g208100.t1 s:EQGSCEGSNGGSGGMGR i:1.000000
58 qid:2328 #p:Cre03.g208100.t1 s:GFASGGGGR i:1.000000
58 qid:2328 #p:Cre03.g208100.t1 s:GGGNGHGEGGR i:1.000000
58 qid:2328 #p:Cre03.g208100.t1 s:QQQGGGQEAK i:1.000000
58 qid:2328 #p:Cre03.g208100.t1 s:EVPDLTTWVSSLAAPPR i:1.000000
58 qid:2328 #p:Cre03.g208100.t1 s:LPLHLSLFSDLPVVLTAVSVPGEPSQLVAR i:1.000000
58 qid:2328 #p:Cre03.g208100.t1 s:MYLPEAEEAAAAMAAAK i:1.000000
58 qid:2328 #p:Cre03.g208100.t1 s:AAEAEAGAAKPK i:1.000000
58 qid:2328 #p:Cre03.g208100.t1 s:IDLETAVSQAQIAWENQLND i:1.000000
1 qid:2599 #p:Cre08.g358548.t1 s:AVPPPPGWGDFLR i:18684.000000
2 qid:2599 #p:Cre08.g358548.t1 s:EVEGAAAASGHPGDWR i:13685.000000
5 qid:2599 #p:Cre08.g358548.t1 s:MTDTNTHAHAQELPADEVLAAVK i:1.000000
5 qid:2599 #p:Cre08.g358548.t1 s:ELAGVSK i:1.000000
5 qid:2599 #p:Cre08.g358548.t1 s:CLATALSLPWPPLAR i:1.000000
1 qid:2341 #p:Cre01.g069472.t1 s:SLGNFFTIR i:21714.000000
2 qid:2341 #p:Cre01.g069472.t1 s:AQQSGVETSELTER i:12687.000000
3 qid:2341 #p:Cre01.g069472.t1 s:AAATVAPVAGAASSGVSQAELR i:7170.600000
4 qid:2341 #p:Cre01.g069472.t1 s:LDMTEEAVQAAIQER i:6021.200000
32 qid:2341 #p:Cre01.g069472.t1 s:DMAALNVLPPALEPR i:1.000000
32 qid:2341 #p:Cre01.g069472.t1 s:WFLVSSQYR i:1.000000
32 qid:2341 #p:Cre01.g069472.t1 s:MAHRPVLAQAK i:1.000000
32 qid:2341 #p:Cre01.g069472.t1 s:VTFFNTMSK i:1.000000
32 qid:2341 #p:Cre01.g069472.t1 s:LSDGSVSMYVCGVTVYDYSHIGHAR i:1.000000
32 qid:2341 #p:Cre01.g069472.t1 s:VYVAFDVLYR i:1.000000
32 qid:2341 #p:Cre01.g069472.t1 s:FLSAACGYK i:1.000000
32 qid:2341 #p:Cre01.g069472.t1 s:NFTDIDDK i:1.000000
32 qid:2341 #p:Cre01.g069472.t1 s:FIDEFNK i:1.000000
32 qid:2341 #p:Cre01.g069472.t1 s:ATAFVPQMISTITDIIANGHAYAVDGGDVFFDVASLPGYGR i:1.000000
32 qid:2341 #p:Cre01.g069472.t1 s:SPADFALWK i:1.000000
32 qid:2341 #p:Cre01.g069472.t1 s:AAKPGEPAWPSPWGPGRPGWHIECSSMIR i:1.000000
32 qid:2341 #p:Cre01.g069472.t1 s:ELMGPVIDIHGGGR i:1.000000
32 qid:2341 #p:Cre01.g069472.t1 s:DLVFPHHENELAQSQAACGCGQHGHEHGHEHGGQQGGASTSGGDGSQSQLHNGTDFVR i:1.000000
32 qid:2341 #p:Cre01.g069472.t1 s:YWLHNGFVNVDSEK i:1.000000
32 qid:2341 #p:Cre01.g069472.t1 s:YHPLALR i:1.000000
32 qid:2341 #p:Cre01.g069472.t1 s:APLNYSDK i:1.000000
32 qid:2341 #p:Cre01.g069472.t1 s:GLEDASGR i:1.000000
32 qid:2341 #p:Cre01.g069472.t1 s:LYYVAQAR i:1.000000
32 qid:2341 #p:Cre01.g069472.t1 s:LDVVEALR i:1.000000
32 qid:2341 #p:Cre01.g069472.t1 s:AAGEEGQR i:1.000000
32 qid:2341 #p:Cre01.g069472.t1 s:AMAEAEVVMAQAAANANSTPTSEAAAQQEAAAAAPSGK i:1.000000
32 qid:2341 #p:Cre01.g069472.t1 s:GGAAAAAAPAAGPALLSEVLSALADDLNTPAAVGALSAPLR i:1.000000
32 qid:2341 #p:Cre01.g069472.t1 s:TINDLLTTK i:1.000000
32 qid:2341 #p:Cre01.g069472.t1 s:LAVLAQLHCAMCR i:1.000000
32 qid:2341 #p:Cre01.g069472.t1 s:VMQLLGMELELEAGAR i:1.000000
32 qid:2341 #p:Cre01.g069472.t1 s:AEAAGASVGVAAGAASGLAASAAALEQLLQELR i:1.000000
32 qid:2341 #p:Cre01.g069472.t1 s:GVLLLDTPEGTSWRPGSAASL i:1.000000
1 qid:789 #p:Cre12.g551950.t1 s:MINEALASK i:480781.000000
2 qid:789 #p:Cre12.g551950.t1 s:QPLELAAKPELIR i:43168.000000
9 qid:789 #p:Cre12.g551950.t1 s:ASATVAR i:1.000000
9 qid:789 #p:Cre12.g551950.t1 s:FAPVAPR i:1.000000
9 qid:789 #p:Cre12.g551950.t1 s:NVTANFFK i:1.000000
9 qid:789 #p:Cre12.g551950.t1 s:NGFDSEAAGIVGSQGR i:1.000000
9 qid:789 #p:Cre12.g551950.t1 s:DEYTYDDVEQYFNYMGFLATEGTYDR i:1.000000
9 qid:789 #p:Cre12.g551950.t1 s:MEAMLNSGLHPIDVILLLACSENDTPK i:1.000000
9 qid:789 #p:Cre12.g551950.t1 s:AGADPTVK i:1.000000
1 qid:2639 #p:Cre06.g304500.t1 s:LVDALLQYGALAK i:171511.000000
2 qid:2639 #p:Cre06.g304500.t1 s:LTQDSTWEAPEHLAWVR i:112501.000000
3 qid:2639 #p:Cre06.g304500.t1 s:LHTEGQDIWYNWK i:59300.000000
4 qid:2639 #p:Cre06.g304500.t1 s:YINAVTGQEVTTVPPALAWAK i:48957.000000
5 qid:2639 #p:Cre06.g304500.t1 s:TGEFAWIDPAYHTPWR i:42343.000000
6 qid:2639 #p:Cre06.g304500.t1 s:DLITAYDADGALAFEDAPGTWTK i:22112.000000
7 qid:2639 #p:Cre06.g304500.t1 s:VDVQGHPIK i:20683.000000
8 qid:2639 #p:Cre06.g304500.t1 s:EDYWFNAK i:20629.000000
9 qid:2639 #p:Cre06.g304500.t1 s:LPLIEAVR i:20191.000000
10 qid:2639 #p:Cre06.g304500.t1 s:LLLQYGADINVEDK i:7349.600000
20 qid:2639 #p:Cre06.g304500.t1 s:HFALVTLALVALLSGAAIAK i:1.000000
20 qid:2639 #p:Cre06.g304500.t1 s:INVNLTDK i:1.000000
20 qid:2639 #p:Cre06.g304500.t1 s:TMEPFVEELQR i:1.000000
20 qid:2639 #p:Cre06.g304500.t1 s:EDMDVNQPDSK i:1.000000
20 qid:2639 #p:Cre06.g304500.t1 s:DPATGASPLHVAFQQNLPQIAR i:1.000000
20 qid:2639 #p:Cre06.g304500.t1 s:WNLPPSCAWQR i:1.000000
20 qid:2639 #p:Cre06.g304500.t1 s:LNVSQIEKPHEVPEAMLADIEK i:1.000000
20 qid:2639 #p:Cre06.g304500.t1 s:ELHDDEHK i:1.000000
20 qid:2639 #p:Cre06.g304500.t1 s:KPYWFNVETGESVWDMPEAVAWTK i:1.000000
20 qid:2639 #p:Cre06.g304500.t1 s:DDDSGHHYFFNR i:1.000000
1 qid:1767 #p:Cre17.g741450.t1 s:IVSAGTNPVQLVR i:97207.000000
2 qid:1767 #p:Cre17.g741450.t1 s:TTVVGDGSTAADVAAR i:94443.000000
3 qid:1767 #p:Cre17.g741450.t1 s:GYTSPYFVTDPER i:50399.000000
4 qid:1767 #p:Cre17.g741450.t1 s:EVELSDPVENIGATLVR i:48390.000000
5 qid:1767 #p:Cre17.g741450.t1 s:AAVEEGVVPGGGCTLLR i:39808.000000
6 qid:1767 #p:Cre17.g741450.t1 s:NLQMQTDQDYER i:39509.000000
7 qid:1767 #p:Cre17.g741450.t1 s:DEMGVSLEQATDAVLGTAAK i:37184.000000
8 qid:1767 #p:Cre17.g741450.t1 s:TAEDQLVFVEGMQFER i:27663.000000
9 qid:1767 #p:Cre17.g741450.t1 s:DIITILESAIR i:24494.000000
10 qid:1767 #p:Cre17.g741450.t1 s:LIAQNAGVNGSVVMNEVMK i:22907.000000
11 qid:1767 #p:Cre17.g741450.t1 s:TFLLADVVVTELK i:14764.000000
12 qid:1767 #p:Cre17.g741450.t1 s:GNYPLLIMAEEVEQEALATLVVNK i:9764.400000
25 qid:1767 #p:Cre17.g741450.t1 s:MTDPEQQMGADIIK i:1.000000
25 qid:1767 #p:Cre17.g741450.t1 s:TGVVTMEEGK i:1.000000
25 qid:1767 #p:Cre17.g741450.t1 s:TVQELVK i:1.000000
25 qid:1767 #p:Cre17.g741450.t1 s:MSSTILGR i:1.000000
25 qid:1767 #p:Cre17.g741450.t1 s:MSSVVQTDK i:1.000000
25 qid:1767 #p:Cre17.g741450.t1 s:DLANVACVSAGGNTDIGSLISDAMAK i:1.000000
25 qid:1767 #p:Cre17.g741450.t1 s:MICEYENCK i:1.000000
25 qid:1767 #p:Cre17.g741450.t1 s:SSYLEDIAILTGGTVVR i:1.000000
25 qid:1767 #p:Cre17.g741450.t1 s:VEDALNATR i:1.000000
25 qid:1767 #p:Cre17.g741450.t1 s:ALCYPIK i:1.000000
25 qid:1767 #p:Cre17.g741450.t1 s:NLDRPHYGYNAATDSFENLMETGIIDPSK i:1.000000
25 qid:1767 #p:Cre17.g741450.t1 s:CSMENAVSVAK i:1.000000
25 qid:1767 #p:Cre17.g741450.t1 s:EIEAGAKPNPVAPGAAGFGGGL i:1.000000
1 qid:1703 #p:Cre12.g543850.t1 s:GDLAEALR i:174321.000000
2 qid:1703 #p:Cre12.g543850.t1 s:LVAAAVCR i:22214.000000
101 qid:1703 #p:Cre12.g543850.t1 s:LTTNRPPLSDSLGPPGFHPLIPGQCPEDR i:1.000000
101 qid:1703 #p:Cre12.g543850.t1 s:LTAVLAQQGYR i:1.000000
101 qid:1703 #p:Cre12.g543850.t1 s:DEQPEYGVDEANDSLFSLYTVLSNNAAAHSGAATTGGALGAPGGTGPLPPLVASAANLQR i:1.000000
101 qid:1703 #p:Cre12.g543850.t1 s:TTLSMLEVVQK i:1.000000
101 qid:1703 #p:Cre12.g543850.t1 s:LAAVHEQQDSSAAIAGGQPQPSQQPSTPGPR i:1.000000
101 qid:1703 #p:Cre12.g543850.t1 s:ASPPPPSPPLR i:1.000000
101 qid:1703 #p:Cre12.g543850.t1 s:TPAAVGVLSSGVAPAATLAAAASSLPELHLSSDVGR i:1.000000
101 qid:1703 #p:Cre12.g543850.t1 s:LWVSALAGAAPLGYLAQTTPTLPDR i:1.000000
101 qid:1703 #p:Cre12.g543850.t1 s:MMFALLWQNAVPMPR i:1.000000
101 qid:1703 #p:Cre12.g543850.t1 s:VLYTHLAR i:1.000000
101 qid:1703 #p:Cre12.g543850.t1 s:QQLRPLPPPPPLPAGGGGGGGGGGGGGGGR i:1.000000
101 qid:1703 #p:Cre12.g543850.t1 s:GGGGAQGGSAGGGGGASSAFANSAAAAAAAGAQAISASLATTR i:1.000000
101 qid:1703 #p:Cre12.g543850.t1 s:AALWTEQLLSYIDTQVSAAAAAEAAAAGGQGNAGASAGAAAYTAAAANLR i:1.000000
101 qid:1703 #p:Cre12.g543850.t1 s:VTSPTAPTPLTPLDYASAASPSATSPEWLGVDDLGGGGAAGAADPR i:1.000000
101 qid:1703 #p:Cre12.g543850.t1 s:LLDYQPGAAVMYGVR i:1.000000
101 qid:1703 #p:Cre12.g543850.t1 s:LAGATFAEGMLDAAR i:1.000000
101 qid:1703 #p:Cre12.g543850.t1 s:LAEWAAAHLAAVSALLSGPALPPAPSGGTAAPSPSPAGAGAGAAAAGQGAAAATGAAGSGAGGLRPLTPSEQLR i:1.000000
101 qid:1703 #p:Cre12.g543850.t1 s:AQAALQLVLGCLPDLVQSQLHVR i:1.000000
101 qid:1703 #p:Cre12.g543850.t1 s:LVDATLELLMAAR i:1.000000
101 qid:1703 #p:Cre12.g543850.t1 s:AAMPAPSAASAGAWAGAGAGTAPGQAATPGDAAGSAASPPGHSSPPNAASPALGTGATAFGSSAAAAAASSAAGGTSGLGSSSIPGLDPGTVHMALDVLEGCAR i:1.000000
101 qid:1703 #p:Cre12.g543850.t1 s:DAPAAVLSLDSLPLVVR i:1.000000
101 qid:1703 #p:Cre12.g543850.t1 s:APWPLPADADGGGGAGASVMGIPQEAGDGSAAVVLETCPR i:1.000000
101 qid:1703 #p:Cre12.g543850.t1 s:LSAAHGGLATSVNTR i:1.000000
101 qid:1703 #p:Cre12.g543850.t1 s:LISFNVVAALR i:1.000000
101 qid:1703 #p:Cre12.g543850.t1 s:AAAAGDMDAGMRPLAAAVGGAGDFARPGAAVQLLADWVVGLPVVAPSALVPPPQATQPAGVAGATSNHPQAAEQADQGLAVR i:1.000000
101 qid:1703 #p:Cre12.g543850.t1 s:ADAAAVVAR i:1.000000
101 qid:1703 #p:Cre12.g543850.t1 s:GLPPPPLVAAISVGPAATGSSATPPPGMGTGPTGSGAIGLGAGGLR i:1.000000
101 qid:1703 #p:Cre12.g543850.t1 s:MGAGAGAAAGGAGGNGAGAGAGAPGGNSTSPR i:1.000000
101 qid:1703 #p:Cre12.g543850.t1 s:GPAGSIGGTGAGGTADAGGGMGGTAPPLQDAIVQWLISRPGPWQR i:1.000000
101 qid:1703 #p:Cre12.g543850.t1 s:QQQPPATGHDCGCTSTAAAGSGWEELHVR i:1.000000
101 qid:1703 #p:Cre12.g543850.t1 s:SVQLLVAMTEVGVFSPAAFVQGLLIQGVFDAPAVLGDPSSSSTSAADGWGGAMAAEPAPSSGGR i:1.000000
101 qid:1703 #p:Cre12.g543850.t1 s:YDGPGALGSSFGTEDSDACSSR i:1.000000
101 qid:1703 #p:Cre12.g543850.t1 s:DASDGSVR i:1.000000
101 qid:1703 #p:Cre12.g543850.t1 s:DAAALVVYLQHLHPLLLLALEEQAAASASAATARPGGR i:1.000000
101 qid:1703 #p:Cre12.g543850.t1 s:ALGASVGSASTGR i:1.000000
101 qid:1703 #p:Cre12.g543850.t1 s:GGPGGAAGGIGVGSALAGGGGPVGGAAYGK i:1.000000
101 qid:1703 #p:Cre12.g543850.t1 s:SLLSLAAYQGLLPQR i:1.000000
101 qid:1703 #p:Cre12.g543850.t1 s:AAGVDGQPADAR i:1.000000
101 qid:1703 #p:Cre12.g543850.t1 s:LENGPVGPGPGGGVGGEGGDAK i:1.000000
101 qid:1703 #p:Cre12.g543850.t1 s:LGSVGNGTGSAATPTGAASSPGCPSPPTTAPGTPGPGPSGPTPAGGAGAAAPSDTSAFER i:1.000000
101 qid:1703 #p:Cre12.g543850.t1 s:SLESLTMLSTGTGSSAAAGR i:1.000000
101 qid:1703 #p:Cre12.g543850.t1 s:GPNAGSGRPASPGRPASPGLAPSPGPPASPGLPASPSPAASPPLPDAMDLDGGAPAAVAAAAGVAGPR i:1.000000
101 qid:1703 #p:Cre12.g543850.t1 s:TGPAAARPSSATR i:1.000000
101 qid:1703 #p:Cre12.g543850.t1 s:GVDADLLADVR i:1.000000
101 qid:1703 #p:Cre12.g543850.t1 s:QLRPWQQR i:1.000000
101 qid:1703 #p:Cre12.g543850.t1 s:HVNAVLAAAQLPAAPLGAAAPLLSFPSAYARPCAAVALAKPADGAAAAAGAAPSGVGAPAGADVATVLAVGGGSNAVK i:1.000000
101 qid:1703 #p:Cre12.g543850.t1 s:HGDTWLLR i:1.000000
101 qid:1703 #p:Cre12.g543850.t1 s:CLALLDACQVWSVGPQLLMHLTALHVEAAAQWATSGGPGAAGPAAAAAAAAAALDGGGASLLWHR i:1.000000
101 qid:1703 #p:Cre12.g543850.t1 s:LQPSVVLCSLESVSSR i:1.000000
101 qid:1703 #p:Cre12.g543850.t1 s:LVCGGMLLPALDMLTTWSMR i:1.000000
101 qid:1703 #p:Cre12.g543850.t1 s:YSAGAAPGR i:1.000000
101 qid:1703 #p:Cre12.g543850.t1 s:AVQAAGVLAAAGAGADVAGVR i:1.000000
101 qid:1703 #p:Cre12.g543850.t1 s:VDSSHGQHWLVSDLQPYMQGVASASAASPGAGAGSAVGGSAASAATGQANSPGGGAGGGAAAGPPPGLPQPR i:1.000000
101 qid:1703 #p:Cre12.g543850.t1 s:AAEMASQQLAAAR i:1.000000
101 qid:1703 #p:Cre12.g543850.t1 s:GGAALAR i:1.000000
101 qid:1703 #p:Cre12.g543850.t1 s:AVTEACAPLASALATVLGGGSAASGR i:1.000000
101 qid:1703 #p:Cre12.g543850.t1 s:GGASSPAVPSSPENTGTGEAPSPGAAALDSTER i:1.000000
101 qid:1703 #p:Cre12.g543850.t1 s:ALASLCATGGGGSNPSAELEATLLPVAGVLHAWVR i:1.000000
101 qid:1703 #p:Cre12.g543850.t1 s:ACFVAAPGSGR i:1.000000
101 qid:1703 #p:Cre12.g543850.t1 s:SSPTQQASPGGASQQGGGGSPPQQGAGSGGAGAR i:1.000000
101 qid:1703 #p:Cre12.g543850.t1 s:GSALAWAVAASGAMLCVESLR i:1.000000
101 qid:1703 #p:Cre12.g543850.t1 s:SELSAATGSSAEQR i:1.000000
101 qid:1703 #p:Cre12.g543850.t1 s:ALLAAACAALSDPSGVAQDAVAAFPEVSGR i:1.000000
101 qid:1703 #p:Cre12.g543850.t1 s:GQSSPQR i:1.000000
101 qid:1703 #p:Cre12.g543850.t1 s:SRPGVGGGGGAAPAGLGLPPGVAAACVQEGALR i:1.000000
101 qid:1703 #p:Cre12.g543850.t1 s:LLLCAIAFGHVTLVDAVALLGQDPAPPSAAPGAGGGR i:1.000000
101 qid:1703 #p:Cre12.g543850.t1 s:GYHDGIGGR i:1.000000
101 qid:1703 #p:Cre12.g543850.t1 s:TFGGGASASAAASASSPSATSLCWDAGLCR i:1.000000
101 qid:1703 #p:Cre12.g543850.t1 s:ALLGPPQGQPGCYCR i:1.000000
101 qid:1703 #p:Cre12.g543850.t1 s:LQAALPLDVVWGCVSDVLAR i:1.000000
101 qid:1703 #p:Cre12.g543850.t1 s:AVLVPPADGAGTTGGSAALALDGSSDAAAR i:1.000000
101 qid:1703 #p:Cre12.g543850.t1 s:EVAAALVAHPPLR i:1.000000
101 qid:1703 #p:Cre12.g543850.t1 s:YCLLQDAR i:1.000000
101 qid:1703 #p:Cre12.g543850.t1 s:LCAPAAVQAAAVLLSAAVPGAALAASSGIHSSVDSAFAHGAGAGSSDVGLQLR i:1.000000
101 qid:1703 #p:Cre12.g543850.t1 s:LVLVSLAAGQLVPLAAAVAHEAAVAAADGDGLLATALPSLEPGCFPFMWLLLR i:1.000000
101 qid:1703 #p:Cre12.g543850.t1 s:LLVDEQALQMAVSGGR i:1.000000
101 qid:1703 #p:Cre12.g543850.t1 s:EALESAIVPPSVEGGGAGGR i:1.000000
101 qid:1703 #p:Cre12.g543850.t1 s:GSSSAAGGGGSTGGGGGSGGATGSGELR i:1.000000
101 qid:1703 #p:Cre12.g543850.t1 s:AFCDAALVALLAAPGR i:1.000000
101 qid:1703 #p:Cre12.g543850.t1 s:AELFAELAWQLGR i:1.000000
101 qid:1703 #p:Cre12.g543850.t1 s:GVGDYLLK i:1.000000
101 qid:1703 #p:Cre12.g543850.t1 s:STDWLLQDR i:1.000000
101 qid:1703 #p:Cre12.g543850.t1 s:GEQLQGNATLAQLVAR i:1.000000
101 qid:1703 #p:Cre12.g543850.t1 s:HQQQLQAAAAAAAAQQPSLGGGGGGLTSMNSGGPGGATPGGMDGQGGGSR i:1.000000
101 qid:1703 #p:Cre12.g543850.t1 s:AATPGDGAVAIGAGSGLGTGITAACPPPFAVEAAVADIALAGLYK i:1.000000
101 qid:1703 #p:Cre12.g543850.t1 s:EFAGELVR i:1.000000
101 qid:1703 #p:Cre12.g543850.t1 s:AALAAPSAAAGGSSAGGGTAGGAGAGGAQGGGAGGGGGGGGNLPPPPPLPPPPPPAPALASSGR i:1.000000
101 qid:1703 #p:Cre12.g543850.t1 s:SLGGPSGTSGGGR i:1.000000
101 qid:1703 #p:Cre12.g543850.t1 s:GGGSAEDQDALAAALAAEADAAGGGGGGDAGDGSGAGGGR i:1.000000
101 qid:1703 #p:Cre12.g543850.t1 s:GGMGFGSGR i:1.000000
101 qid:1703 #p:Cre12.g543850.t1 s:MGGGGGGIIVR i:1.000000
101 qid:1703 #p:Cre12.g543850.t1 s:IGSPAALQVALWVR i:1.000000
101 qid:1703 #p:Cre12.g543850.t1 s:VLMPLLPLIYMDR i:1.000000
101 qid:1703 #p:Cre12.g543850.t1 s:FQLVPALLQLLASPLIWAAPAVPSAGGAVPVGSGAFAATAGLVGDGDGTGAGGDGAASAAAAAVAAAAAGEALHER i:1.000000
101 qid:1703 #p:Cre12.g543850.t1 s:LLSVLCALVSGSWASWLKPPGQK i:1.000000
101 qid:1703 #p:Cre12.g543850.t1 s:EVPPYDSALQLLTDLDQAMAAATTAATAAAVAASAASSCHDASSGAAAAAAASAAAAAAVANLGCMR i:1.000000
101 qid:1703 #p:Cre12.g543850.t1 s:IAAALPLAGATPR i:1.000000
101 qid:1703 #p:Cre12.g543850.t1 s:MFLPLQPGAAAAQQAAAAAAGAAASVQSAPHGAGGSAAGTAGGGGGGGAASQGSAGDAGAHGPGGGAGSGTGAAVAVPLLELDPAVVLPLESLSQPGDVTAQPYGHLLPPAAGLAMAVGPAATPGGPATGGSSQAPAPASQQVPPMAGAPQAVQAQQQYSSAVLLAGAVR i:1.000000
101 qid:1703 #p:Cre12.g543850.t1 s:DAHMPWLP i:1.000000
1 qid:1871 #p:Cre17.g710100.t1 s:LLVWEGGR i:54361.000000
2 qid:1871 #p:Cre17.g710100.t1 s:GHEDGVEAVAASPSGR i:12000.000000
3 qid:1871 #p:Cre17.g710100.t1 s:AVAEAAEADEAAGTAEASK i:10683.000000
22 qid:1871 #p:Cre17.g710100.t1 s:MAEETQVLVK i:1.000000
22 qid:1871 #p:Cre17.g710100.t1 s:VPETPVAVPSDLK i:1.000000
22 qid:1871 #p:Cre17.g710100.t1 s:YGLSQIINHLLALDPPRPFDFLIDGELVR i:1.000000
22 qid:1871 #p:Cre17.g710100.t1 s:SLEQHLLAHNLSAESTLEVEYVPAVVPPQQK i:1.000000
22 qid:1871 #p:Cre17.g710100.t1 s:NSTPHDDWVSSVDGSR i:1.000000
22 qid:1871 #p:Cre17.g710100.t1 s:CAPASSSGGSPSGVVVSGSYDGLLR i:1.000000
22 qid:1871 #p:Cre17.g710100.t1 s:LWNGDLEAVASVSAHAGGVNCVR i:1.000000
22 qid:1871 #p:Cre17.g710100.t1 s:SQGDLLLTSGK i:1.000000
22 qid:1871 #p:Cre17.g710100.t1 s:MWQLESSSEEEDAGPSCR i:1.000000
22 qid:1871 #p:Cre17.g710100.t1 s:FASCGWDGK i:1.000000
22 qid:1871 #p:Cre17.g710100.t1 s:TGTANGSAAAGAGGLTIAEPSADLR i:1.000000
22 qid:1871 #p:Cre17.g710100.t1 s:GHLHCVSSVAWPAENSLFSGGWDHSVR i:1.000000
22 qid:1871 #p:Cre17.g710100.t1 s:WDVSSGAAADTYNGSK i:1.000000
22 qid:1871 #p:Cre17.g710100.t1 s:AVLCIASHAASPALVAFGCSDR i:1.000000
22 qid:1871 #p:Cre17.g710100.t1 s:AGSDALAVTTQGAHGGWVTAVAWCPSSQHHIASASHDGTIK i:1.000000
22 qid:1871 #p:Cre17.g710100.t1 s:TQIPLGMLSHHTDK i:1.000000
22 qid:1871 #p:Cre17.g710100.t1 s:VLALGWLGGAEAGHAR i:1.000000
22 qid:1871 #p:Cre17.g710100.t1 s:GLVSGGADCQLR i:1.000000
22 qid:1871 #p:Cre17.g710100.t1 s:MYESDYIVS i:1.000000
1 qid:1054 #p:Cre08.g377700.t1 s:LALLTSTDR i:168561.000000
2 qid:1054 #p:Cre08.g377700.t1 s:YLQMFDELAAK i:51108.000000
3 qid:1054 #p:Cre08.g377700.t1 s:EPVDDPYSVLSER i:50118.000000
4 qid:1054 #p:Cre08.g377700.t1 s:FGSVYGGGR i:38592.000000
5 qid:1054 #p:Cre08.g377700.t1 s:RPDGTLLLEYEGGR i:33077.000000
6 qid:1054 #p:Cre08.g377700.t1 s:GEGLVPADDPVPYVGVLATVK i:32175.000000
7 qid:1054 #p:Cre08.g377700.t1 s:LQWVAAAVAPFLEEQR i:24312.000000
8 qid:1054 #p:Cre08.g377700.t1 s:FGHVHAGAVPR i:21475.000000
9 qid:1054 #p:Cre08.g377700.t1 s:TLAEHLTAVGHPAGASISMWQR i:7837.300000
17 qid:1054 #p:Cre08.g377700.t1 s:MPTGTGALHVYEPR i:1.000000
17 qid:1054 #p:Cre08.g377700.t1 s:QQQQGNSGGPSSSASGSGTSIGGAFSGSGGVNVAALAGVR i:1.000000
17 qid:1054 #p:Cre08.g377700.t1 s:LLSVWQSEPYMVAAACHLTDASEGSDEDVVDMLEWELYSQLQEVGR i:1.000000
17 qid:1054 #p:Cre08.g377700.t1 s:QLTTDDSAPLK i:1.000000
17 qid:1054 #p:Cre08.g377700.t1 s:LPDSVPR i:1.000000
17 qid:1054 #p:Cre08.g377700.t1 s:YAPPSRPAR i:1.000000
17 qid:1054 #p:Cre08.g377700.t1 s:QELFSFAAACMLELGPAER i:1.000000
17 qid:1054 #p:Cre08.g377700.t1 s:GEGPAVA i:1.000000
1 qid:532 #p:Cre12.g560150.t1 s:LLLIGDSGVGK i:422681.000000
2 qid:532 #p:Cre12.g560150.t1 s:AFADEIGIPFLETSAK i:237691.000000
3 qid:532 #p:Cre12.g560150.t1 s:MASQPIPTK i:230061.000000
4 qid:532 #p:Cre12.g560150.t1 s:MNPEYDYLFK i:216221.000000
5 qid:532 #p:Cre12.g560150.t1 s:TVELDGK i:195241.000000
6 qid:532 #p:Cre12.g560150.t1 s:QWLNEIDR i:82745.000000
7 qid:532 #p:Cre12.g560150.t1 s:VVEYSVAK i:81464.000000
8 qid:532 #p:Cre12.g560150.t1 s:FADDTYTESYISTIGVDFK i:31665.000000
9 qid:532 #p:Cre12.g560150.t1 s:YASENVNK i:19531.000000
10 qid:532 #p:Cre12.g560150.t1 s:AGGPVVRPQEGKPINSK i:15076.000000
13 qid:532 #p:Cre12.g560150.t1 s:TITSSYYR i:1.000000
13 qid:532 #p:Cre12.g560150.t1 s:GAHGIIVVYDVTDQESFNNVK i:1.000000
13 qid:532 #p:Cre12.g560150.t1 s:NATNVEQAFMTMAAEIK i:1.000000
1 qid:3271 #p:Cre07.g313450.t1 s:GYGTGASGYGGEGGEGSAR i:11795.000000
2 qid:3271 #p:Cre07.g313450.t1 s:SASAVIYVPFAK i:8646.500000
20 qid:3271 #p:Cre07.g313450.t1 s:MALSGWAMQAR i:1.000000
20 qid:3271 #p:Cre07.g313450.t1 s:GAVSRPATGSGR i:1.000000
20 qid:3271 #p:Cre07.g313450.t1 s:LTAFAAAQGPPPPPSGPTQPGMYYGAAPPSAPPPPPPPPVR i:1.000000
20 qid:3271 #p:Cre07.g313450.t1 s:QPAYQPAAPYLPPPPGGPGSYGAGYAAR i:1.000000
20 qid:3271 #p:Cre07.g313450.t1 s:APPAAPPAAPPPPPMAPPPPQSGYGYSYGGGAAGPGMTVSAAETDPAAVLQSVPR i:1.000000
20 qid:3271 #p:Cre07.g313450.t1 s:AAFNNVTLLGTVR i:1.000000
20 qid:3271 #p:Cre07.g313450.t1 s:SGGTEFVLEAWDGEAAQLLVLDGHTVVVEGR i:1.000000
20 qid:3271 #p:Cre07.g313450.t1 s:LAADSSLGTK i:1.000000
20 qid:3271 #p:Cre07.g313450.t1 s:TAPPTALR i:1.000000
20 qid:3271 #p:Cre07.g313450.t1 s:SAAGPGSGGPGLDGAALYK i:1.000000
20 qid:3271 #p:Cre07.g313450.t1 s:LHYDTAVR i:1.000000
20 qid:3271 #p:Cre07.g313450.t1 s:DMAAHQGLR i:1.000000
20 qid:3271 #p:Cre07.g313450.t1 s:TALLAHAFATGSPLHWR i:1.000000
20 qid:3271 #p:Cre07.g313450.t1 s:ELAEEAGLGGEEMQDVMYLVTEYK i:1.000000
20 qid:3271 #p:Cre07.g313450.t1 s:QAAAAVPPGAESSAPPLPPLTK i:1.000000
20 qid:3271 #p:Cre07.g313450.t1 s:AKPADSTPFYVMTELER i:1.000000
20 qid:3271 #p:Cre07.g313450.t1 s:KPDLTELYAVLK i:1.000000
20 qid:3271 #p:Cre07.g313450.t1 s:MAVVAEATLGSWNPEVEFAGNAAR i:1.000000
1 qid:742 #p:Cre07.g314100.t1 s:TADSVALPIFQTLPDAPAK i:25384.000000
18 qid:742 #p:Cre07.g314100.t1 s:GSGTSVNIR i:1.000000
18 qid:742 #p:Cre07.g314100.t1 s:MSQAGDR i:1.000000
18 qid:742 #p:Cre07.g314100.t1 s:SAPPATTSAK i:1.000000
18 qid:742 #p:Cre07.g314100.t1 s:AVASLLK i:1.000000
18 qid:742 #p:Cre07.g314100.t1 s:YVSSQAEK i:1.000000
18 qid:742 #p:Cre07.g314100.t1 s:SSSLFADVDEEVIFLQLALK i:1.000000
18 qid:742 #p:Cre07.g314100.t1 s:DKPVPLPLPHPLYGAEGQQICLFVK i:1.000000
18 qid:742 #p:Cre07.g314100.t1 s:DSAEGQEGK i:1.000000
18 qid:742 #p:Cre07.g314100.t1 s:FESHEAK i:1.000000
18 qid:742 #p:Cre07.g314100.t1 s:LCASYDLFLADDR i:1.000000
18 qid:742 #p:Cre07.g314100.t1 s:ILPSLPK i:1.000000
18 qid:742 #p:Cre07.g314100.t1 s:QPIPVDLR i:1.000000
18 qid:742 #p:Cre07.g314100.t1 s:GNWAAEIR i:1.000000
18 qid:742 #p:Cre07.g314100.t1 s:ALACTYLFK i:1.000000
18 qid:742 #p:Cre07.g314100.t1 s:SGFEPSEVEANVVAALAAAAEHIPK i:1.000000
18 qid:742 #p:Cre07.g314100.t1 s:WANIQGVFLK i:1.000000
18 qid:742 #p:Cre07.g314100.t1 s:IVGGSAAAATAVAAS i:1.000000
1 qid:2299 #p:Cre08.g382350.t1 s:LTMVQVLINSK i:9940.700000
2 qid:2299 #p:Cre08.g382350.t1 s:LQSQMAELEDR i:6903.000000
20 qid:2299 #p:Cre08.g382350.t1 s:TTTEVVISAAAVASNAGGSSEPTEK i:1.000000
20 qid:2299 #p:Cre08.g382350.t1 s:DPAAQAK i:1.000000
20 qid:2299 #p:Cre08.g382350.t1 s:SYTYVLMWMGVSIAVILFNK i:1.000000
20 qid:2299 #p:Cre08.g382350.t1 s:WLLAYSGFPFPIALTLWHMFFCSTVGFICVR i:1.000000
20 qid:2299 #p:Cre08.g382350.t1 s:SHNMTPR i:1.000000
20 qid:2299 #p:Cre08.g382350.t1 s:VMPIGLLYAGSLWLSNSAYLYLSVSFIQMTK i:1.000000
20 qid:2299 #p:Cre08.g382350.t1 s:SLMPGLVYASGVMLGTEK i:1.000000
20 qid:2299 #p:Cre08.g382350.t1 s:GVTLNMLLIAFGVVICAIGEMNLVFR i:1.000000
20 qid:2299 #p:Cre08.g382350.t1 s:GVVQQLTALGFEAMR i:1.000000
20 qid:2299 #p:Cre08.g382350.t1 s:GYNMNPIQSLYYVSPACLICLLVPFLSVELNK i:1.000000
20 qid:2299 #p:Cre08.g382350.t1 s:TTHDWTFNPSVMLANALTAFILNLAVFLLIGK i:1.000000
20 qid:2299 #p:Cre08.g382350.t1 s:TSALTMNIAGVIK i:1.000000
20 qid:2299 #p:Cre08.g382350.t1 s:DWMLIFFSFYLFK i:1.000000
20 qid:2299 #p:Cre08.g382350.t1 s:APVTTINLLGYAFCCSGVVVYNHMK i:1.000000
20 qid:2299 #p:Cre08.g382350.t1 s:VAATGGGK i:1.000000
20 qid:2299 #p:Cre08.g382350.t1 s:GDEEKPK i:1.000000
20 qid:2299 #p:Cre08.g382350.t1 s:EDILSEIR i:1.000000
20 qid:2299 #p:Cre08.g382350.t1 s:VMNGAGGMGAMAGGGPVGGVNVGLTSPTER i:1.000000
1 qid:2402 #p:Cre12.g487100.t1 s:FHDSAVPLDSASLPADLPLR i:8557.800000
2 qid:2402 #p:Cre12.g487100.t1 s:AAVDWGIR i:7326.000000
3 qid:2402 #p:Cre12.g487100.t1 s:ALGNTLDPQALVSTYGSDAVR i:6624.600000
4 qid:2402 #p:Cre12.g487100.t1 s:AEAAAVLVAVLEAVR i:5903.300000
31 qid:2402 #p:Cre12.g487100.t1 s:MSPVACASSAGSR i:1.000000
31 qid:2402 #p:Cre12.g487100.t1 s:CVPFQHSVVPPRPALWAPAVAVAAGQPAEPSGLR i:1.000000
31 qid:2402 #p:Cre12.g487100.t1 s:THCSSCPPGAAGSHQQQDYFTITTPLYYVNAAPHMGSAYPTIAADVASR i:1.000000
31 qid:2402 #p:Cre12.g487100.t1 s:FLTGTDEHGEK i:1.000000
31 qid:2402 #p:Cre12.g487100.t1 s:IAAAAEK i:1.000000
31 qid:2402 #p:Cre12.g487100.t1 s:GMTPQAHCDDIVAQYTDLWGK i:1.000000
31 qid:2402 #p:Cre12.g487100.t1 s:HAALVVDVLGR i:1.000000
31 qid:2402 #p:Cre12.g487100.t1 s:GDIYAADYEGWYCVDCEEFK i:1.000000
31 qid:2402 #p:Cre12.g487100.t1 s:EMVALDGEAQPR i:1.000000
31 qid:2402 #p:Cre12.g487100.t1 s:EANYFFR i:1.000000
31 qid:2402 #p:Cre12.g487100.t1 s:EIEELLSR i:1.000000
31 qid:2402 #p:Cre12.g487100.t1 s:DDFVQPASR i:1.000000
31 qid:2402 #p:Cre12.g487100.t1 s:NELMSYVR i:1.000000
31 qid:2402 #p:Cre12.g487100.t1 s:HTVYVWFDALIGYLSGLLPEDVAPATSAVPAHGWPASVHVIGK i:1.000000
31 qid:2402 #p:Cre12.g487100.t1 s:FHAIYWPGMLLSAGLPVPQK i:1.000000
31 qid:2402 #p:Cre12.g487100.t1 s:VYGHGFLTK i:1.000000
31 qid:2402 #p:Cre12.g487100.t1 s:EIIFGQDGDFSEGR i:1.000000
31 qid:2402 #p:Cre12.g487100.t1 s:DVVNAALANNLGNGLNR i:1.000000
31 qid:2402 #p:Cre12.g487100.t1 s:TLNLLAK i:1.000000
31 qid:2402 #p:Cre12.g487100.t1 s:LPAAAAAYGSLSFHEAAEAVLALASR i:1.000000
31 qid:2402 #p:Cre12.g487100.t1 s:SNQYLEETQPWTK i:1.000000
31 qid:2402 #p:Cre12.g487100.t1 s:CVAVGLAPLTPGLSR i:1.000000
31 qid:2402 #p:Cre12.g487100.t1 s:IYAQLGYSDAQFEAITWADSAWGGLQAGHR i:1.000000
31 qid:2402 #p:Cre12.g487100.t1 s:TAEPAPVFVR i:1.000000
31 qid:2402 #p:Cre12.g487100.t1 s:LEAPEDAAAAAAAAAAK i:1.000000
31 qid:2402 #p:Cre12.g487100.t1 s:AAPPQPSK i:1.000000
31 qid:2402 #p:Cre12.g487100.t1 s:QAAEAEAAAAPVTAP i:1.000000
44 qid:2294 #p:Cre19.g750197.t1 s:LETMLDVIR i:1.000000
44 qid:2294 #p:Cre19.g750197.t1 s:MFAPQVSVASPMSR i:1.000000
44 qid:2294 #p:Cre19.g750197.t1 s:GSSLTPLDGLRPMPSDGSFTGGSGVMGVMGGMGGGMMGGMGGMGGMGGGMR i:1.000000
44 qid:2294 #p:Cre19.g750197.t1 s:TASANNRPSPLAATTR i:1.000000
44 qid:2294 #p:Cre19.g750197.t1 s:ATTAAPGGGLGMTTTVVATNLSEADNIK i:1.000000
44 qid:2294 #p:Cre19.g750197.t1 s:VRPLFPHETDK i:1.000000
44 qid:2294 #p:Cre19.g750197.t1 s:GGTSVVQVTSNTAVK i:1.000000
44 qid:2294 #p:Cre19.g750197.t1 s:VCVPGPAGTSMQK i:1.000000
44 qid:2294 #p:Cre19.g750197.t1 s:DFAFHACLGPEVSQSDVLHLCGVPQLLDAALAGYNVTVFAYGQTGSGK i:1.000000
44 qid:2294 #p:Cre19.g750197.t1 s:TYTMSGR i:1.000000
44 qid:2294 #p:Cre19.g750197.t1 s:EEVIAGEGYAGDMTHDGIMSR i:1.000000
44 qid:2294 #p:Cre19.g750197.t1 s:AIAHLYSAVEAK i:1.000000
44 qid:2294 #p:Cre19.g750197.t1 s:FSLSASYLEIYNEGIYDLLNLK i:1.000000
44 qid:2294 #p:Cre19.g750197.t1 s:WDAALGFFVPGLK i:1.000000
44 qid:2294 #p:Cre19.g750197.t1 s:HVGSHELNIESSR i:1.000000
44 qid:2294 #p:Cre19.g750197.t1 s:SHSIMTVYLTSTPADPAAADFGTPR i:1.000000
44 qid:2294 #p:Cre19.g750197.t1 s:ISFVDLAGSER i:1.000000
44 qid:2294 #p:Cre19.g750197.t1 s:SEGVMLK i:1.000000
44 qid:2294 #p:Cre19.g750197.t1 s:ETTNINK i:1.000000
44 qid:2294 #p:Cre19.g750197.t1 s:SLFVLGK i:1.000000
44 qid:2294 #p:Cre19.g750197.t1 s:VISALAER i:1.000000
44 qid:2294 #p:Cre19.g750197.t1 s:DSSGTSSAHIPYR i:1.000000
44 qid:2294 #p:Cre19.g750197.t1 s:LLMDSLGGNALALMIACCSPASTAVEETLSTLSYATR i:1.000000
44 qid:2294 #p:Cre19.g750197.t1 s:NIQNRPTVQYDPK i:1.000000
44 qid:2294 #p:Cre19.g750197.t1 s:EAQIANLR i:1.000000
44 qid:2294 #p:Cre19.g750197.t1 s:QENAYLR i:1.000000
44 qid:2294 #p:Cre19.g750197.t1 s:VGGGAPGMDPQTPLYTHRPPPGTAAPPPPPPPDSASSGSGGGGGGPPPGSAPHYAHHHHHHGSAIWPSLLGGANGDGGSAASAPASGAGGGGGGGASGAGSLSAPPHLPPAR i:1.000000
44 qid:2294 #p:Cre19.g750197.t1 s:VGGAPDALR i:1.000000
44 qid:2294 #p:Cre19.g750197.t1 s:NSINASSASSSSFSQQHQHLLEPLR i:1.000000
44 qid:2294 #p:Cre19.g750197.t1 s:VSMDAGAMGSPGGANGGGGGGMAAAAAAAAR i:1.000000
44 qid:2294 #p:Cre19.g750197.t1 s:LSSNGPQQQQEDIDLMR i:1.000000
44 qid:2294 #p:Cre19.g750197.t1 s:LMETQSLLSR i:1.000000
44 qid:2294 #p:Cre19.g750197.t1 s:FSEENGR i:1.000000
44 qid:2294 #p:Cre19.g750197.t1 s:QLLSQEHGEVLDEIEMLR i:1.000000
44 qid:2294 #p:Cre19.g750197.t1 s:LGQLESAVLSGNQTPVAAR i:1.000000
44 qid:2294 #p:Cre19.g750197.t1 s:AALASAMGAHPSAAAVLQQQQQQQQQQR i:1.000000
44 qid:2294 #p:Cre19.g750197.t1 s:ADSPAGGGGGGGGGGGSGGGR i:1.000000
44 qid:2294 #p:Cre19.g750197.t1 s:GLYPMGSGLSVSAGGAPPPGMQMAMPGSSGHGGSGGGGGGGGGGGGGGLR i:1.000000
44 qid:2294 #p:Cre19.g750197.t1 s:SMASGMAAPLPGAMGQHHDFGGGMVIMPPHQQQQQQLQPPGTGGGGGGSGGGHFGLLQQQLLQPPGSSGGGGGIVMVMGPGMGQMGGVVMGGMPYTPHTPLMQQQQPHHSPQQHLQHPQQQQQMGYPQQQQPRPPPPQSGGMGGHPATAGGGGGGGGGGGSSNPLAGIANVMAVGSAPGGSNANAMR i:1.000000
44 qid:2294 #p:Cre19.g750197.t1 s:YGGGSGGSGAGGGGGSADEIIVADR i:1.000000
44 qid:2294 #p:Cre19.g750197.t1 s:LALLLATEGPAEPAVPVRPVPIKPPEPVYANPAK i:1.000000
44 qid:2294 #p:Cre19.g750197.t1 s:NYHAQHIQK i:1.000000
44 qid:2294 #p:Cre19.g750197.t1 s:SGSNPPSPK i:1.000000
44 qid:2294 #p:Cre19.g750197.t1 s:APTPGGGGGGASMSPGGGW i:1.000000
1 qid:3010 #p:Cre06.g271700.t1 s:LAAPVTQFLGAIADSTPGLR i:448891.000000
2 qid:3010 #p:Cre06.g271700.t1 s:AAVQQVYQLK i:304841.000000
3 qid:3010 #p:Cre06.g271700.t1 s:DLVASAFLGR i:267361.000000
4 qid:3010 #p:Cre06.g271700.t1 s:IITAIDR i:204801.000000
5 qid:3010 #p:Cre06.g271700.t1 s:GAAQISALLASR i:191221.000000
6 qid:3010 #p:Cre06.g271700.t1 s:LLPGATTADVIAYLTDVAGPDLPR i:173001.000000
7 qid:3010 #p:Cre06.g271700.t1 s:DTPETAALVR i:138761.000000
8 qid:3010 #p:Cre06.g271700.t1 s:VSVADFGR i:122021.000000
9 qid:3010 #p:Cre06.g271700.t1 s:DGSGSVDVAPTLMAGGTDSK i:110791.000000
10 qid:3010 #p:Cre06.g271700.t1 s:NTAAVTGLTSGFAENVLPPSATVR i:87884.000000
11 qid:3010 #p:Cre06.g271700.t1 s:HYLPISAGGALR i:85038.000000
12 qid:3010 #p:Cre06.g271700.t1 s:TLYFSFGQDEEVGGEK i:53446.000000
27 qid:3010 #p:Cre06.g271700.t1 s:VDMVFDEGGSIGSDGYPPYSTKPLALVGLAEK i:1.000000
27 qid:3010 #p:Cre06.g271700.t1 s:TMASMDHGSAQQAANVAHETASPFAEQTCLVAEELDAAVQR i:1.000000
27 qid:3010 #p:Cre06.g271700.t1 s:FSQFLQFR i:1.000000
27 qid:3010 #p:Cre06.g271700.t1 s:TVSSPLVPHHTVEPDEFR i:1.000000
27 qid:3010 #p:Cre06.g271700.t1 s:LHDWMPTAFPEVWETLEVEEVGDANLSYLLK i:1.000000
27 qid:3010 #p:Cre06.g271700.t1 s:WVGTLELQQQQQQQQQQHPAAAAEGVAAPLLPVLFLSHLDVVPVANETLSNWTHPPFSGAVAGGYVWGR i:1.000000
27 qid:3010 #p:Cre06.g271700.t1 s:VGVSGLLEAATLLIR i:1.000000
27 qid:3010 #p:Cre06.g271700.t1 s:TGWRPAR i:1.000000
27 qid:3010 #p:Cre06.g271700.t1 s:GFATVLVQVSAAGGHSSIPPLDGSSAAAVAAR i:1.000000
27 qid:3010 #p:Cre06.g271700.t1 s:GQLFSVVGSPLAPDWLR i:1.000000
27 qid:3010 #p:Cre06.g271700.t1 s:FEMSGGQNGSMATPVTSASSPYFAILK i:1.000000
27 qid:3010 #p:Cre06.g271700.t1 s:HVPVSLNK i:1.000000
27 qid:3010 #p:Cre06.g271700.t1 s:VHGLNER i:1.000000
27 qid:3010 #p:Cre06.g271700.t1 s:GVCVFQR i:1.000000
27 qid:3010 #p:Cre06.g271700.t1 s:LIQMVGGSA i:1.000000
1 qid:1277 #p:Cre06.g278126.t1 s:VLAVLGAAGPDLLR i:8939.300000
2 qid:1277 #p:Cre06.g278126.t1 s:TYLEYFLPR i:3062.000000
3 qid:1277 #p:Cre06.g278126.t1 s:ALVDLLAPDGK i:2607.400000
4 qid:1277 #p:Cre06.g278126.t1 s:LLDAPHTAAGSVR i:2285.100000
5 qid:1277 #p:Cre06.g278126.t1 s:SSGGAGGAADAAAAAR i:2011.700000
6 qid:1277 #p:Cre06.g278126.t1 s:LVQYIFPTER i:1164.500000
49 qid:1277 #p:Cre06.g278126.t1 s:DSFVQLNR i:1.000000
49 qid:1277 #p:Cre06.g278126.t1 s:TCLAVEECLATNR i:1.000000
49 qid:1277 #p:Cre06.g278126.t1 s:SFPNLLK i:1.000000
49 qid:1277 #p:Cre06.g278126.t1 s:VFGYGDFEASWLNIVTK i:1.000000
49 qid:1277 #p:Cre06.g278126.t1 s:LFAAMAQADNDR i:1.000000
49 qid:1277 #p:Cre06.g278126.t1 s:LPAHTQELLK i:1.000000
49 qid:1277 #p:Cre06.g278126.t1 s:EPGGLGR i:1.000000
49 qid:1277 #p:Cre06.g278126.t1 s:LLDSWPQYR i:1.000000
49 qid:1277 #p:Cre06.g278126.t1 s:IRPDVTGRPQVFLNVLEYFMFWTAFYVLR i:1.000000
49 qid:1277 #p:Cre06.g278126.t1 s:GSTSDGSR i:1.000000
49 qid:1277 #p:Cre06.g278126.t1 s:VDSRPPAGGSSQGVMGSMYGQLSYGGAIR i:1.000000
49 qid:1277 #p:Cre06.g278126.t1 s:SVGSAIVGGLIMGRPAGGLQSHPYYR i:1.000000
49 qid:1277 #p:Cre06.g278126.t1 s:AGPAGGAGIAPNVGGGTGAATAAAGFGGLGGGGGYGYGGVGLGIGDGGVGGGGAGGGGGGR i:1.000000
49 qid:1277 #p:Cre06.g278126.t1 s:ASYKPTLTAAAGGPDSR i:1.000000
49 qid:1277 #p:Cre06.g278126.t1 s:GAVVLSILVEFWLTDLAEPLPAAAASAAAAAAAASAQPGAVAAAAAAAAGLLGGGAVGGLGMGMGGGLMGAASPGGLAAGGLGAGGGGGMGGAPPTPVAVTTPTSVR i:1.000000
49 qid:1277 #p:Cre06.g278126.t1 s:MLTYQPPSEELVEALVALVR i:1.000000
49 qid:1277 #p:Cre06.g278126.t1 s:YVFCVEQPADGGSAAAAAAGR i:1.000000
49 qid:1277 #p:Cre06.g278126.t1 s:VPAAGSGGMLASGGGAAAAAMGLTTPR i:1.000000
49 qid:1277 #p:Cre06.g278126.t1 s:QTGGGGAGGLGMQVLGSGGR i:1.000000
49 qid:1277 #p:Cre06.g278126.t1 s:SMGGAGAGGR i:1.000000
49 qid:1277 #p:Cre06.g278126.t1 s:GGGVLPGPVAPAQVAR i:1.000000
49 qid:1277 #p:Cre06.g278126.t1 s:APWLPETPVK i:1.000000
49 qid:1277 #p:Cre06.g278126.t1 s:LLVPPPALAVGGASASPAVQAVSR i:1.000000
49 qid:1277 #p:Cre06.g278126.t1 s:AFSQWPSSSPSSLTPLISLWLSVIAPWCPTAAHTR i:1.000000
49 qid:1277 #p:Cre06.g278126.t1 s:AAVAAATAADGGGAAGAPGGAAAATGLGGGSGAGGAAGGAGGGLHHNHHNHHHGLLDAGGALGSAAVAAAAGVVEATR i:1.000000
49 qid:1277 #p:Cre06.g278126.t1 s:DVAGATSR i:1.000000
49 qid:1277 #p:Cre06.g278126.t1 s:ELLSQYK i:1.000000
49 qid:1277 #p:Cre06.g278126.t1 s:NHVLAHLPFYTVLLPQFVSLTLSR i:1.000000
49 qid:1277 #p:Cre06.g278126.t1 s:YRPDSALR i:1.000000
49 qid:1277 #p:Cre06.g278126.t1 s:SAEVAFNDFALPLVRPAAAAAGGGGGGAGGVPQGYVGGGR i:1.000000
49 qid:1277 #p:Cre06.g278126.t1 s:GEGEFAELVPWWFEQAQDFEAAAAAGSPPNGGVQPDVSGR i:1.000000
49 qid:1277 #p:Cre06.g278126.t1 s:LFSLDVSGAAYTACLLLR i:1.000000
49 qid:1277 #p:Cre06.g278126.t1 s:SAETLGRPELVAALR i:1.000000
49 qid:1277 #p:Cre06.g278126.t1 s:QSAAAVLPLDAILPAAVADTPR i:1.000000
49 qid:1277 #p:Cre06.g278126.t1 s:GDGGAGLDGSR i:1.000000
49 qid:1277 #p:Cre06.g278126.t1 s:LWLSCYK i:1.000000
49 qid:1277 #p:Cre06.g278126.t1 s:GDPLMRPIASNEIGLLVRPLVR i:1.000000
49 qid:1277 #p:Cre06.g278126.t1 s:ANAALGLDVPYVAGEEAEDPPEHLGQQALLWAR i:1.000000
49 qid:1277 #p:Cre06.g278126.t1 s:FLAEIQTLAWLLVLLLLVWSAGR i:1.000000
49 qid:1277 #p:Cre06.g278126.t1 s:IFGCGGGGAAAAGGTAGTAAVGGAAAVGGVAAGGGGYGQGHGAHAGR i:1.000000
49 qid:1277 #p:Cre06.g278126.t1 s:ANAGQYNQYQQQQQYQYR i:1.000000
49 qid:1277 #p:Cre06.g278126.t1 s:QQHQHQQYQQQQYRPHQPYQQQHQQQQHHQQQQPYQQPYQQQQQHHHPQQLQAPQDAQQHLDPHNHHHHQHPEYR i:1.000000
49 qid:1277 #p:Cre06.g278126.t1 s:YQQQQQADAAAAAAAAAAGGVPAGGEGGYQFDAR i:1.000000
1 qid:2753 #p:Cre07.g334100.t1 s:SLTELLLPLGHDLVK i:11842.000000
2 qid:2753 #p:Cre07.g334100.t1 s:ILESNLLAPGTR i:5842.100000
3 qid:2753 #p:Cre07.g334100.t1 s:GILDVLAAAAAANR i:2370.700000
79 qid:2753 #p:Cre07.g334100.t1 s:GVPVTGPLELR i:1.000000
79 qid:2753 #p:Cre07.g334100.t1 s:GSPAAHTLLLNHEIASVITAMR i:1.000000
79 qid:2753 #p:Cre07.g334100.t1 s:DVDPMIYLSPFLNLIK i:1.000000
79 qid:2753 #p:Cre07.g334100.t1 s:ASDVSGPITGAAAVALQR i:1.000000
79 qid:2753 #p:Cre07.g334100.t1 s:NVEQAINQIVEDATQCK i:1.000000
79 qid:2753 #p:Cre07.g334100.t1 s:FESTNNSSDEIVLLNIVQVLGQAVNSAAGCFLTDESICK i:1.000000
79 qid:2753 #p:Cre07.g334100.t1 s:AVQAAFMLGDPVK i:1.000000
79 qid:2753 #p:Cre07.g334100.t1 s:EYGDIMGYYSR i:1.000000
79 qid:2753 #p:Cre07.g334100.t1 s:QTCGAMIR i:1.000000
79 qid:2753 #p:Cre07.g334100.t1 s:NVAEQLLAAQAAEINQQPVPEPTCR i:1.000000
79 qid:2753 #p:Cre07.g334100.t1 s:AAVNILEFLIDLIQK i:1.000000
79 qid:2753 #p:Cre07.g334100.t1 s:GPSLQGATK i:1.000000
79 qid:2753 #p:Cre07.g334100.t1 s:ETVEEMVVFSLDTVHAVICVAGGALVLAEPLAR i:1.000000
79 qid:2753 #p:Cre07.g334100.t1 s:LVQVDLLYSMCQAVVQYSSVSVITGFCQTLLAISSYLGHVSMAQMETVLQR i:1.000000
79 qid:2753 #p:Cre07.g334100.t1 s:GVLALEQQEAALEGLLDLVR i:1.000000
79 qid:2753 #p:Cre07.g334100.t1 s:QPNFVHDMFVNCDCR i:1.000000
79 qid:2753 #p:Cre07.g334100.t1 s:ANLFEEVCSLISK i:1.000000
79 qid:2753 #p:Cre07.g334100.t1 s:TAFPVSK i:1.000000
79 qid:2753 #p:Cre07.g334100.t1 s:TSVGPLNFISLEALLAILNALAQSAR i:1.000000
79 qid:2753 #p:Cre07.g334100.t1 s:NGQELLAAPSPANELPFYADLWGPLVSGTHPDLGALADVLLAPHPFTHHHHHHHLNHTTSHGHGHTASSK i:1.000000
79 qid:2753 #p:Cre07.g334100.t1 s:SLTTSGSAALQEPGAVLSAAEVAAAEAR i:1.000000
79 qid:2753 #p:Cre07.g334100.t1 s:SAGSATAGAGPGSTASGLATVGSGLPPGSGAGVR i:1.000000
79 qid:2753 #p:Cre07.g334100.t1 s:IGLAVDHFNK i:1.000000
79 qid:2753 #p:Cre07.g334100.t1 s:GFVAMQAAK i:1.000000
79 qid:2753 #p:Cre07.g334100.t1 s:LLPEQPPPSTDPEAATAAK i:1.000000
79 qid:2753 #p:Cre07.g334100.t1 s:TCPGLNK i:1.000000
79 qid:2753 #p:Cre07.g334100.t1 s:TTIGELLGDPDPFYLEVLEAYTTGFDFAHLK i:1.000000
79 qid:2753 #p:Cre07.g334100.t1 s:MFLESFK i:1.000000
79 qid:2753 #p:Cre07.g334100.t1 s:IINAFGR i:1.000000
79 qid:2753 #p:Cre07.g334100.t1 s:HYYAGNEDVFR i:1.000000
79 qid:2753 #p:Cre07.g334100.t1 s:CADAAYVLAYSVIMLNTDQHNNQVK i:1.000000
79 qid:2753 #p:Cre07.g334100.t1 s:MTLESFQR i:1.000000
79 qid:2753 #p:Cre07.g334100.t1 s:GVNDGTDFDK i:1.000000
79 qid:2753 #p:Cre07.g334100.t1 s:FLEEIYYSIVK i:1.000000
79 qid:2753 #p:Cre07.g334100.t1 s:LSEPASMDVSEQCFLQLAQVSGTQR i:1.000000
79 qid:2753 #p:Cre07.g334100.t1 s:GLVLPSESGR i:1.000000
79 qid:2753 #p:Cre07.g334100.t1 s:HLFDTTMFR i:1.000000
79 qid:2753 #p:Cre07.g334100.t1 s:LIWGPAVHAMCAIVDNCTNEALIGSALEGLQLACQIAAAHELEDVADSIIVNLSK i:1.000000
79 qid:2753 #p:Cre07.g334100.t1 s:IPLQQLAQVPASAR i:1.000000
79 qid:2753 #p:Cre07.g334100.t1 s:SDVVFGR i:1.000000
79 qid:2753 #p:Cre07.g334100.t1 s:TLAAVINK i:1.000000
79 qid:2753 #p:Cre07.g334100.t1 s:GGWANVMDLVVQLYR i:1.000000
79 qid:2753 #p:Cre07.g334100.t1 s:GLLPDSFCR i:1.000000
79 qid:2753 #p:Cre07.g334100.t1 s:ALNGDGDGGLVVR i:1.000000
79 qid:2753 #p:Cre07.g334100.t1 s:DGECSSLR i:1.000000
79 qid:2753 #p:Cre07.g334100.t1 s:AGTANSGTSSIFK i:1.000000
79 qid:2753 #p:Cre07.g334100.t1 s:HISSFTQILSLSSEPTGNDPSAGR i:1.000000
79 qid:2753 #p:Cre07.g334100.t1 s:GNTNSIAAATAAMEAANALLSEPER i:1.000000
79 qid:2753 #p:Cre07.g334100.t1 s:AAVVAAEDCLTK i:1.000000
79 qid:2753 #p:Cre07.g334100.t1 s:CAFEDAFMDSK i:1.000000
79 qid:2753 #p:Cre07.g334100.t1 s:QESLVQLVR i:1.000000
79 qid:2753 #p:Cre07.g334100.t1 s:AICGSGGPIPRPPSSSMPWDASELCLELLFTVLLR i:1.000000
79 qid:2753 #p:Cre07.g334100.t1 s:ITLLWPR i:1.000000
79 qid:2753 #p:Cre07.g334100.t1 s:AYEHFATIFQHSR i:1.000000
79 qid:2753 #p:Cre07.g334100.t1 s:ECDTVLVQK i:1.000000
79 qid:2753 #p:Cre07.g334100.t1 s:SIMAMMR i:1.000000
79 qid:2753 #p:Cre07.g334100.t1 s:AADISEPLMR i:1.000000
79 qid:2753 #p:Cre07.g334100.t1 s:GIQLLSLVDEQVAHDLASTIAAEIQSLLQGAAAYIHNQQAWMSICALIK i:1.000000
79 qid:2753 #p:Cre07.g334100.t1 s:VIHLDPASYPVCLDTITWVVK i:1.000000
79 qid:2753 #p:Cre07.g334100.t1 s:ESLSMLNYHTVVSTAVDLLER i:1.000000
79 qid:2753 #p:Cre07.g334100.t1 s:GERPGHPNHISQAIR i:1.000000
79 qid:2753 #p:Cre07.g334100.t1 s:LVQSAEEWLELWWISSQSK i:1.000000
79 qid:2753 #p:Cre07.g334100.t1 s:HSPEALER i:1.000000
79 qid:2753 #p:Cre07.g334100.t1 s:LGFLAFK i:1.000000
79 qid:2753 #p:Cre07.g334100.t1 s:ADTWHLLIGWLCR i:1.000000
79 qid:2753 #p:Cre07.g334100.t1 s:NTSVEVR i:1.000000
79 qid:2753 #p:Cre07.g334100.t1 s:TGTMSCLQR i:1.000000
79 qid:2753 #p:Cre07.g334100.t1 s:TVVAAER i:1.000000
79 qid:2753 #p:Cre07.g334100.t1 s:LVIPPPGLAR i:1.000000
79 qid:2753 #p:Cre07.g334100.t1 s:DMPQCDVTVR i:1.000000
79 qid:2753 #p:Cre07.g334100.t1 s:MVLLYHTQLESLATFGAIWR i:1.000000
79 qid:2753 #p:Cre07.g334100.t1 s:QQGEVLAEALPEALK i:1.000000
79 qid:2753 #p:Cre07.g334100.t1 s:NMLLVLHSK i:1.000000
79 qid:2753 #p:Cre07.g334100.t1 s:GMLVEGWK i:1.000000
79 qid:2753 #p:Cre07.g334100.t1 s:DSEGVDLWEYTWR i:1.000000
79 qid:2753 #p:Cre07.g334100.t1 s:TAPSITPQSIR i:1.000000
1 qid:1356 #p:Cre13.g592150.t1 s:TGVLASQQAK i:31126.000000
2 qid:1356 #p:Cre13.g592150.t1 s:STLKPDEEGAVLEENR i:16792.000000
3 qid:1356 #p:Cre13.g592150.t1 s:VTDNVTQR i:12416.000000
4 qid:1356 #p:Cre13.g592150.t1 s:DVIGIAETGSGK i:5820.200000
5 qid:1356 #p:Cre13.g592150.t1 s:VTSVVGGQSIEEQGTK i:5592.000000
6 qid:1356 #p:Cre13.g592150.t1 s:QALALAK i:5235.400000
7 qid:1356 #p:Cre13.g592150.t1 s:LEPLSLEELLK i:4501.800000
8 qid:1356 #p:Cre13.g592150.t1 s:LADQYDGFDMR i:4429.000000
9 qid:1356 #p:Cre13.g592150.t1 s:AVGASAGVASLPPPPPR i:4115.900000
10 qid:1356 #p:Cre13.g592150.t1 s:DLNPLYNNLHEAALMFGR i:3754.200000
11 qid:1356 #p:Cre13.g592150.t1 s:KPSPIQMAAIPLGLK i:3398.000000
12 qid:1356 #p:Cre13.g592150.t1 s:GGNALGTTGR i:3332.900000
13 qid:1356 #p:Cre13.g592150.t1 s:VIVFVNTQR i:2073.400000
14 qid:1356 #p:Cre13.g592150.t1 s:VAAALETEILR i:2033.300000
15 qid:1356 #p:Cre13.g592150.t1 s:WEESGLPSLLLK i:1946.000000
16 qid:1356 #p:Cre13.g592150.t1 s:ELAQQIEEETHK i:1558.100000
17 qid:1356 #p:Cre13.g592150.t1 s:RPVVVVIGSAGR i:1535.900000
18 qid:1356 #p:Cre13.g592150.t1 s:DGTYNVLIATDVAGR i:1017.800000
19 qid:1356 #p:Cre13.g592150.t1 s:GVNTVLPIR i:944.740000
46 qid:1356 #p:Cre13.g592150.t1 s:MIDLGFEPQVIGVLDAMPK i:1.000000
46 qid:1356 #p:Cre13.g592150.t1 s:EDEEEGAVK i:1.000000
46 qid:1356 #p:Cre13.g592150.t1 s:EASPGLAPGK i:1.000000
46 qid:1356 #p:Cre13.g592150.t1 s:QQQEEEAKPR i:1.000000
46 qid:1356 #p:Cre13.g592150.t1 s:LSGGSALPPPPPMPGR i:1.000000
46 qid:1356 #p:Cre13.g592150.t1 s:GTTPIPGALTGGVPEQTAAER i:1.000000
46 qid:1356 #p:Cre13.g592150.t1 s:QQYLGMEK i:1.000000
46 qid:1356 #p:Cre13.g592150.t1 s:VLRPSEK i:1.000000
46 qid:1356 #p:Cre13.g592150.t1 s:FNFDWDSK i:1.000000
46 qid:1356 #p:Cre13.g592150.t1 s:MAAGIEDTHETR i:1.000000
46 qid:1356 #p:Cre13.g592150.t1 s:SLDEMNER i:1.000000
46 qid:1356 #p:Cre13.g592150.t1 s:EDFNIGYR i:1.000000
46 qid:1356 #p:Cre13.g592150.t1 s:TAAFVLPMLAYIMR i:1.000000
46 qid:1356 #p:Cre13.g592150.t1 s:QPPMNEENEADGPYAVVLAPTR i:1.000000
46 qid:1356 #p:Cre13.g592150.t1 s:LAHYTGYR i:1.000000
46 qid:1356 #p:Cre13.g592150.t1 s:GCEIVIATPGR i:1.000000
46 qid:1356 #p:Cre13.g592150.t1 s:LLDCIDR i:1.000000
46 qid:1356 #p:Cre13.g592150.t1 s:HYAVLNQCNYVVLDEADR i:1.000000
46 qid:1356 #p:Cre13.g592150.t1 s:TTYMFSATMPPAVER i:1.000000
46 qid:1356 #p:Cre13.g592150.t1 s:LLEQELNNVDEK i:1.000000
46 qid:1356 #p:Cre13.g592150.t1 s:QCDNVHR i:1.000000
46 qid:1356 #p:Cre13.g592150.t1 s:HMDELGYHCTILHGGK i:1.000000
46 qid:1356 #p:Cre13.g592150.t1 s:GIDVPDVALVVNYDMPTNIENYTHR i:1.000000
46 qid:1356 #p:Cre13.g592150.t1 s:GIAVTFLTLGDTGVFFDLK i:1.000000
46 qid:1356 #p:Cre13.g592150.t1 s:AAVPPELAR i:1.000000
46 qid:1356 #p:Cre13.g592150.t1 s:VKPGTVEAK i:1.000000
46 qid:1356 #p:Cre13.g592150.t1 s:DQTVFAT i:1.000000
1 qid:1299 #p:Cre12.g551200.t1 s:ANVQDAFETGR i:2999.200000
2 qid:1299 #p:Cre12.g551200.t1 s:FVVPQYVTHYGQELR i:2375.300000
3 qid:1299 #p:Cre12.g551200.t1 s:ISFASVVQAR i:785.880000
27 qid:1299 #p:Cre12.g551200.t1 s:MHNGHIR i:1.000000
27 qid:1299 #p:Cre12.g551200.t1 s:DACGQQR i:1.000000
27 qid:1299 #p:Cre12.g551200.t1 s:AVPRPSR i:1.000000
27 qid:1299 #p:Cre12.g551200.t1 s:VLAFQTDLAAR i:1.000000
27 qid:1299 #p:Cre12.g551200.t1 s:DAAPLAK i:1.000000
27 qid:1299 #p:Cre12.g551200.t1 s:VVGSLPELGGWNPWTAPR i:1.000000
27 qid:1299 #p:Cre12.g551200.t1 s:MSWSDGHQWSLENNLPQETFEFK i:1.000000
27 qid:1299 #p:Cre12.g551200.t1 s:VIAVEGGHVR i:1.000000
27 qid:1299 #p:Cre12.g551200.t1 s:WESGSNR i:1.000000
27 qid:1299 #p:Cre12.g551200.t1 s:VVQTDDDGDIPVEVVVWLTCHFDHTADTGMQLAVPR i:1.000000
27 qid:1299 #p:Cre12.g551200.t1 s:AHLEMLK i:1.000000
27 qid:1299 #p:Cre12.g551200.t1 s:MSLETEQVANPVER i:1.000000
27 qid:1299 #p:Cre12.g551200.t1 s:AAAELIR i:1.000000
27 qid:1299 #p:Cre12.g551200.t1 s:LTEAVVEASTSVHQLGHMLGNAPGSGSASDGEGAAAGAGTGTGAAAEDENK i:1.000000
27 qid:1299 #p:Cre12.g551200.t1 s:VLLMAIDSVR i:1.000000
27 qid:1299 #p:Cre12.g551200.t1 s:GAGGLEAAAGSDADAAATAAGAVSPFLR i:1.000000
27 qid:1299 #p:Cre12.g551200.t1 s:AEELMSAAGALLQEMQQQK i:1.000000
27 qid:1299 #p:Cre12.g551200.t1 s:AKPDTAAPASAEWAELAQEAGHVAEALAHLGAPADTQLQLQGLASVGSALASGNGNGVHLPSHSAALASPPEALEAVGAAANDADDVADDADETVASWDDGPAAAPEADAAAAPR i:1.000000
27 qid:1299 #p:Cre12.g551200.t1 s:QLAANLTGALPFK i:1.000000
27 qid:1299 #p:Cre12.g551200.t1 s:LPFNFGSSPPPAVAASVAAAAPGGSNGTGSTSSGGAAR i:1.000000
27 qid:1299 #p:Cre12.g551200.t1 s:HGIFGTLR i:1.000000
27 qid:1299 #p:Cre12.g551200.t1 s:TGGVALRPAAAR i:1.000000
27 qid:1299 #p:Cre12.g551200.t1 s:SAAPGGGMSR i:1.000000
27 qid:1299 #p:Cre12.g551200.t1 s:QPSVATAAAAPAAAGGSVVGLTEAPTHSYASEPTAEVELSADNGPAAAQVAVEQPGRPK i:1.000000
1 qid:1892 #p:Cre12.g540076.t1 s:EGTHVLPLPGSGK i:20301.000000
2 qid:1892 #p:Cre12.g540076.t1 s:VTFNLGNSYEPNQR i:17319.000000
3 qid:1892 #p:Cre12.g540076.t1 s:DANEILNVK i:15111.000000
4 qid:1892 #p:Cre12.g540076.t1 s:NFDMAIVFK i:12967.000000
5 qid:1892 #p:Cre12.g540076.t1 s:LTAQAGGAGGAGGAGGAAVR i:12422.000000
6 qid:1892 #p:Cre12.g540076.t1 s:SVTEMPMAR i:715.190000
60 qid:1892 #p:Cre12.g540076.t1 s:LEDVTNGAAAAR i:1.000000
60 qid:1892 #p:Cre12.g540076.t1 s:MADVAIDVGNCCK i:1.000000
60 qid:1892 #p:Cre12.g540076.t1 s:LYENWTTQQDGVWAGANVLAVAVGAPSEDLR i:1.000000
60 qid:1892 #p:Cre12.g540076.t1 s:SNSLHMWLFGYELPETVMLFTNNR i:1.000000
60 qid:1892 #p:Cre12.g540076.t1 s:VHVLTSQK i:1.000000
60 qid:1892 #p:Cre12.g540076.t1 s:ASLLQPVVEACEK i:1.000000
60 qid:1892 #p:Cre12.g540076.t1 s:GEAGDVR i:1.000000
60 qid:1892 #p:Cre12.g540076.t1 s:VEVLVKPK i:1.000000
60 qid:1892 #p:Cre12.g540076.t1 s:AEDGAGQCTQLLDAAR i:1.000000
60 qid:1892 #p:Cre12.g540076.t1 s:TASGSPVVGHLPK i:1.000000
60 qid:1892 #p:Cre12.g540076.t1 s:LIDVWTSAMTESGLTQVDINNGVADLLACK i:1.000000
60 qid:1892 #p:Cre12.g540076.t1 s:AALLAAK i:1.000000
60 qid:1892 #p:Cre12.g540076.t1 s:AVQNWVVPK i:1.000000
60 qid:1892 #p:Cre12.g540076.t1 s:VEDVVDSGK i:1.000000
60 qid:1892 #p:Cre12.g540076.t1 s:LSEMCEEVITDPTK i:1.000000
60 qid:1892 #p:Cre12.g540076.t1 s:AENCDIAYPPSFQSGGVYDLR i:1.000000
60 qid:1892 #p:Cre12.g540076.t1 s:VSAPSNDSPLHDDGVIVVSLGTR i:1.000000
60 qid:1892 #p:Cre12.g540076.t1 s:YASYCANISR i:1.000000
60 qid:1892 #p:Cre12.g540076.t1 s:SYIINPSK i:1.000000
60 qid:1892 #p:Cre12.g540076.t1 s:DQTAQYNALLAAQEAAITALKPGAPLTAAGEAVVNSLK i:1.000000
60 qid:1892 #p:Cre12.g540076.t1 s:AGGQEALIPLLSR i:1.000000
60 qid:1892 #p:Cre12.g540076.t1 s:NVGFGMGLEFR i:1.000000
60 qid:1892 #p:Cre12.g540076.t1 s:AAAAGEDGAPR i:1.000000
60 qid:1892 #p:Cre12.g540076.t1 s:AGMVFNVCLGVAGLTNADASDPK i:1.000000
60 qid:1892 #p:Cre12.g540076.t1 s:NYALQVADTIVVVDGDRPNEVATQSAPK i:1.000000
60 qid:1892 #p:Cre12.g540076.t1 s:VTYTIQEDEEGAAGDGR i:1.000000
60 qid:1892 #p:Cre12.g540076.t1 s:GAAAHAAMGIK i:1.000000
60 qid:1892 #p:Cre12.g540076.t1 s:SDDPTFK i:1.000000
60 qid:1892 #p:Cre12.g540076.t1 s:NEETLAR i:1.000000
60 qid:1892 #p:Cre12.g540076.t1 s:ISETHAYR i:1.000000
60 qid:1892 #p:Cre12.g540076.t1 s:NEAVLLPIYGVLVPFHITTIR i:1.000000
60 qid:1892 #p:Cre12.g540076.t1 s:NVTTTNDAGGDAALVR i:1.000000
60 qid:1892 #p:Cre12.g540076.t1 s:FPNCIFLK i:1.000000
60 qid:1892 #p:Cre12.g540076.t1 s:ATLVAQEK i:1.000000
60 qid:1892 #p:Cre12.g540076.t1 s:LPDLWMRPAFPGK i:1.000000
60 qid:1892 #p:Cre12.g540076.t1 s:VPGSLEAHANGFR i:1.000000
60 qid:1892 #p:Cre12.g540076.t1 s:GEILDVMYR i:1.000000
60 qid:1892 #p:Cre12.g540076.t1 s:HALFQPAENEMITILHMHLHNPIMVGNK i:1.000000
60 qid:1892 #p:Cre12.g540076.t1 s:DVQFYTEVMDVVQTLDGGGR i:1.000000
60 qid:1892 #p:Cre12.g540076.t1 s:NMYDPDELEDEQR i:1.000000
60 qid:1892 #p:Cre12.g540076.t1 s:INGEFQQFVK i:1.000000
60 qid:1892 #p:Cre12.g540076.t1 s:VQEMWGK i:1.000000
60 qid:1892 #p:Cre12.g540076.t1 s:DCPDLNLEWDIPFR i:1.000000
60 qid:1892 #p:Cre12.g540076.t1 s:ELGFSGVPHR i:1.000000
60 qid:1892 #p:Cre12.g540076.t1 s:STVFLMPSVNCLVELTEMPFTVTTLADVEIVNLER i:1.000000
60 qid:1892 #p:Cre12.g540076.t1 s:VDAIPAK i:1.000000
60 qid:1892 #p:Cre12.g540076.t1 s:GWLTDMGIK i:1.000000
60 qid:1892 #p:Cre12.g540076.t1 s:LNLQWKPILK i:1.000000
60 qid:1892 #p:Cre12.g540076.t1 s:NILADPVGFVEQGGWDFLDIEK i:1.000000
60 qid:1892 #p:Cre12.g540076.t1 s:SDDEEEEGEASEEYAPSGEDDDDDDDDSDSDDDSDASLEEEEDDDEEFDEDESEGK i:1.000000
60 qid:1892 #p:Cre12.g540076.t1 s:DWDELEEEAR i:1.000000
60 qid:1892 #p:Cre12.g540076.t1 s:HYSDESDGER i:1.000000
60 qid:1892 #p:Cre12.g540076.t1 s:AGAGGASGAGGGGGGER i:1.000000
60 qid:1892 #p:Cre12.g540076.t1 s:GGGGGGGGGGGGGGGSGAAAK i:1.000000
1 qid:2656 #p:Cre04.g225900.t1 s:QIPFAFLER i:11915.000000
2 qid:2656 #p:Cre04.g225900.t1 s:TAAALSMDR i:6369.900000
13 qid:2656 #p:Cre04.g225900.t1 s:DVMVENIEK i:1.000000
13 qid:2656 #p:Cre04.g225900.t1 s:MPLIYAFVAR i:1.000000
13 qid:2656 #p:Cre04.g225900.t1 s:GTTVLAEYTPYSGNFNTVAIECLQK i:1.000000
13 qid:2656 #p:Cre04.g225900.t1 s:LANPEPK i:1.000000
13 qid:2656 #p:Cre04.g225900.t1 s:FTIACDR i:1.000000
13 qid:2656 #p:Cre04.g225900.t1 s:HTFNFLVANGFTYLVVADEAYGR i:1.000000
13 qid:2656 #p:Cre04.g225900.t1 s:SHMEYCMDHPEEISK i:1.000000
13 qid:2656 #p:Cre04.g225900.t1 s:IELLVDK i:1.000000
13 qid:2656 #p:Cre04.g225900.t1 s:NQAEQFQK i:1.000000
13 qid:2656 #p:Cre04.g225900.t1 s:MWWQNCR i:1.000000
13 qid:2656 #p:Cre04.g225900.t1 s:LIVLFAILLLAVVIFLLVCFTGGK i:1.000000
1 qid:2522 #p:Cre09.g397512.t1 s:VNPPPAAGAGAAGGHR i:5156.600000
2 qid:2522 #p:Cre09.g397512.t1 s:IGGVPVLLELLESPAPGLR i:3722.400000
3 qid:2522 #p:Cre09.g397512.t1 s:ALLALSGLIR i:2108.400000
25 qid:2522 #p:Cre09.g397512.t1 s:MSLPQWK i:1.000000
25 qid:2522 #p:Cre09.g397512.t1 s:GLWDWSLK i:1.000000
25 qid:2522 #p:Cre09.g397512.t1 s:YADGTGR i:1.000000
25 qid:2522 #p:Cre09.g397512.t1 s:FRPEDVDPEK i:1.000000
25 qid:2522 #p:Cre09.g397512.t1 s:WLDEALK i:1.000000
25 qid:2522 #p:Cre09.g397512.t1 s:GYMVDFGAR i:1.000000
25 qid:2522 #p:Cre09.g397512.t1 s:SMLASDTPAAAAAGAGK i:1.000000
25 qid:2522 #p:Cre09.g397512.t1 s:DQDQSAAVER i:1.000000
25 qid:2522 #p:Cre09.g397512.t1 s:AAAAGGGDVEEK i:1.000000
25 qid:2522 #p:Cre09.g397512.t1 s:EQLLEELMDIVGSIDYAR i:1.000000
25 qid:2522 #p:Cre09.g397512.t1 s:AAEVVATCVANNPPVQEWFLEGGVLPK i:1.000000
25 qid:2522 #p:Cre09.g397512.t1 s:LLALAAPPQPPSCR i:1.000000
25 qid:2522 #p:Cre09.g397512.t1 s:HFAPGLAALR i:1.000000
25 qid:2522 #p:Cre09.g397512.t1 s:AAGGLAVVAEAVAAEDR i:1.000000
25 qid:2522 #p:Cre09.g397512.t1 s:AMTTLTYMLGQR i:1.000000
25 qid:2522 #p:Cre09.g397512.t1 s:QADCEAVAGGGAGGEGQGQGQAGGVLPALAAALAAGSGAEEGEEAGGQEDSDFR i:1.000000
25 qid:2522 #p:Cre09.g397512.t1 s:QAALGVLLQLAAHPR i:1.000000
25 qid:2522 #p:Cre09.g397512.t1 s:DAPGLRPR i:1.000000
25 qid:2522 #p:Cre09.g397512.t1 s:LAALEAAHLALPEEAR i:1.000000
25 qid:2522 #p:Cre09.g397512.t1 s:EAQAEELAAVR i:1.000000
25 qid:2522 #p:Cre09.g397512.t1 s:LAAALAAPAAPPLQPDAVDHVSVAAFEASAGAEEMTIR i:1.000000
25 qid:2522 #p:Cre09.g397512.t1 s:GGDGGAGAADQGAGAQGGQGGAEAGAGTAVAAAEPTAAAAPLLLGPP i:1.000000
1 qid:1136 #p:Cre07.g344400.t1 s:AESLEDLLK i:274571.000000
2 qid:1136 #p:Cre07.g344400.t1 s:TEIIDGEALR i:249191.000000
3 qid:1136 #p:Cre07.g344400.t1 s:YISDFADPFLSGHPK i:243311.000000
4 qid:1136 #p:Cre07.g344400.t1 s:VEDPAGLQAGLAK i:201001.000000
5 qid:1136 #p:Cre07.g344400.t1 s:ATSTESDEIALLEK i:181751.000000
6 qid:1136 #p:Cre07.g344400.t1 s:GDIAYTVLDFGK i:169051.000000
7 qid:1136 #p:Cre07.g344400.t1 s:NSVNFPQTVLDK i:100661.000000
8 qid:1136 #p:Cre07.g344400.t1 s:FIGNVFDDELGQPGTYFYVK i:97388.000000
9 qid:1136 #p:Cre07.g344400.t1 s:EVAAAPPATAAGGYSGPGFTIK i:79086.000000
10 qid:1136 #p:Cre07.g344400.t1 s:NEAGVLGQITTFLGTQNINIEQQINTSR i:20898.000000
11 qid:1136 #p:Cre07.g344400.t1 s:GATHHMINGTNLK i:4316.700000
12 qid:1136 #p:Cre07.g344400.t1 s:HLVIPHLGASTEEAEDNSAAMAAETVK i:3806.600000
17 qid:1136 #p:Cre07.g344400.t1 s:MMLHATAPLTGK i:1.000000
17 qid:1136 #p:Cre07.g344400.t1 s:SVPCVAPR i:1.000000
17 qid:1136 #p:Cre07.g344400.t1 s:QCKPNVSFLNFSR i:1.000000
17 qid:1136 #p:Cre07.g344400.t1 s:KPGHIGGR i:1.000000
17 qid:1136 #p:Cre07.g344400.t1 s:ACPAIISSR i:1.000000
1 qid:2151 #p:Cre09.g398808.t1 s:VSELAGEVEELR i:10742.000000
2 qid:2151 #p:Cre09.g398808.t1 s:EAAAAAAEAAEAR i:5041.000000
3 qid:2151 #p:Cre09.g398808.t1 s:VAAAAASGSSAAEAAAR i:4403.500000
4 qid:2151 #p:Cre09.g398808.t1 s:AQHAAEVALAEAR i:4170.300000
5 qid:2151 #p:Cre09.g398808.t1 s:ATAELQEQVQR i:2830.200000
101 qid:2151 #p:Cre09.g398808.t1 s:MDDDNVSVTSR i:1.000000
101 qid:2151 #p:Cre09.g398808.t1 s:STASTVTGGK i:1.000000
101 qid:2151 #p:Cre09.g398808.t1 s:AVPAVIANK i:1.000000
101 qid:2151 #p:Cre09.g398808.t1 s:EELQVYVLDLLK i:1.000000
101 qid:2151 #p:Cre09.g398808.t1 s:IEELGAAK i:1.000000
101 qid:2151 #p:Cre09.g398808.t1 s:ADGGAVADSGPAAAELLQR i:1.000000
101 qid:2151 #p:Cre09.g398808.t1 s:AAEAAASGLR i:1.000000
101 qid:2151 #p:Cre09.g398808.t1 s:AELALTK i:1.000000
101 qid:2151 #p:Cre09.g398808.t1 s:DALVEAK i:1.000000
101 qid:2151 #p:Cre09.g398808.t1 s:AEEAQSAMEASR i:1.000000
101 qid:2151 #p:Cre09.g398808.t1 s:AELEALVAQSR i:1.000000
101 qid:2151 #p:Cre09.g398808.t1 s:GGALANEER i:1.000000
101 qid:2151 #p:Cre09.g398808.t1 s:MQEQMQELNSLR i:1.000000
101 qid:2151 #p:Cre09.g398808.t1 s:EALSASK i:1.000000
101 qid:2151 #p:Cre09.g398808.t1 s:TAMGQQMGSLK i:1.000000
101 qid:2151 #p:Cre09.g398808.t1 s:IAELEDALAEAESK i:1.000000
101 qid:2151 #p:Cre09.g398808.t1 s:AAAGGGDLEAANAR i:1.000000
101 qid:2151 #p:Cre09.g398808.t1 s:LAELEAELAAAK i:1.000000
101 qid:2151 #p:Cre09.g398808.t1 s:AAAEAAAGGAGAAAEAAQAEAAEAR i:1.000000
101 qid:2151 #p:Cre09.g398808.t1 s:AAELQEQLAEAEAR i:1.000000
101 qid:2151 #p:Cre09.g398808.t1 s:AAGLESDLAAATAAAAEADEK i:1.000000
101 qid:2151 #p:Cre09.g398808.t1 s:AAAAEQK i:1.000000
101 qid:2151 #p:Cre09.g398808.t1 s:AAAAEAAAASASAPAAVAAPGSTSNGSGLEASLR i:1.000000
101 qid:2151 #p:Cre09.g398808.t1 s:VAELEGELIASAR i:1.000000
101 qid:2151 #p:Cre09.g398808.t1 s:LAEAEDGAVATVAK i:1.000000
101 qid:2151 #p:Cre09.g398808.t1 s:YEALEAR i:1.000000
101 qid:2151 #p:Cre09.g398808.t1 s:LAEVEAALVEAQAR i:1.000000
101 qid:2151 #p:Cre09.g398808.t1 s:AAELEAANVR i:1.000000
101 qid:2151 #p:Cre09.g398808.t1 s:EELLTLQDQAAGEITK i:1.000000
101 qid:2151 #p:Cre09.g398808.t1 s:MQALSDK i:1.000000
101 qid:2151 #p:Cre09.g398808.t1 s:EISNMTVMLQHAEASMEEMAAR i:1.000000
101 qid:2151 #p:Cre09.g398808.t1 s:LEDVEDK i:1.000000
101 qid:2151 #p:Cre09.g398808.t1 s:AAGGGDHAAEHMSEVLQAR i:1.000000
101 qid:2151 #p:Cre09.g398808.t1 s:ICAGAEALSSAVEEMEAAQQR i:1.000000
101 qid:2151 #p:Cre09.g398808.t1 s:EEAVAALSR i:1.000000
101 qid:2151 #p:Cre09.g398808.t1 s:LAMTLAMSASASAAPGAGEGAAAAGGDGGSGGDAAALGALR i:1.000000
101 qid:2151 #p:Cre09.g398808.t1 s:GQLAEAQLELQHK i:1.000000
101 qid:2151 #p:Cre09.g398808.t1 s:AAYVAMVTQQLEEASHK i:1.000000
101 qid:2151 #p:Cre09.g398808.t1 s:MEGLQEQLSAAQSELGELQQK i:1.000000
101 qid:2151 #p:Cre09.g398808.t1 s:EQQEQAASAEAAALR i:1.000000
101 qid:2151 #p:Cre09.g398808.t1 s:QQLEAAGEK i:1.000000
101 qid:2151 #p:Cre09.g398808.t1 s:LAAAEAAASK i:1.000000
101 qid:2151 #p:Cre09.g398808.t1 s:AAADAEWR i:1.000000
101 qid:2151 #p:Cre09.g398808.t1 s:SQLQELR i:1.000000
101 qid:2151 #p:Cre09.g398808.t1 s:QQLEEQQQSAADGSSSQAATEAVVEAAK i:1.000000
101 qid:2151 #p:Cre09.g398808.t1 s:ISELSGELEELR i:1.000000
101 qid:2151 #p:Cre09.g398808.t1 s:LTSALAEAQAAAEAAK i:1.000000
101 qid:2151 #p:Cre09.g398808.t1 s:QAGAEGAQR i:1.000000
101 qid:2151 #p:Cre09.g398808.t1 s:AGDAAAEAEAAAELR i:1.000000
101 qid:2151 #p:Cre09.g398808.t1 s:IAQLEAELEAAGEK i:1.000000
101 qid:2151 #p:Cre09.g398808.t1 s:LAAASPK i:1.000000
101 qid:2151 #p:Cre09.g398808.t1 s:EAAAASAAAAPAADGEEQGR i:1.000000
101 qid:2151 #p:Cre09.g398808.t1 s:AADLESQLAAAVDATAAAQAR i:1.000000
101 qid:2151 #p:Cre09.g398808.t1 s:VVELEAQLAAAASAATAAEER i:1.000000
101 qid:2151 #p:Cre09.g398808.t1 s:GHAGEGVGEGASR i:1.000000
101 qid:2151 #p:Cre09.g398808.t1 s:SDGGAGDAGASGDDGAAAAAAAAAETAAAAASGELSHK i:1.000000
101 qid:2151 #p:Cre09.g398808.t1 s:AAELAEANEK i:1.000000
101 qid:2151 #p:Cre09.g398808.t1 s:QADAAAAAK i:1.000000
101 qid:2151 #p:Cre09.g398808.t1 s:AAAAAELEAAQAAAAAAAR i:1.000000
101 qid:2151 #p:Cre09.g398808.t1 s:QLEAAHAEK i:1.000000
101 qid:2151 #p:Cre09.g398808.t1 s:EQLQTQVSNLSNSVADLMR i:1.000000
101 qid:2151 #p:Cre09.g398808.t1 s:QQANANAEAAK i:1.000000
101 qid:2151 #p:Cre09.g398808.t1 s:QEALLQEYK i:1.000000
101 qid:2151 #p:Cre09.g398808.t1 s:DGAAGQATAR i:1.000000
101 qid:2151 #p:Cre09.g398808.t1 s:AEHEAALNK i:1.000000
101 qid:2151 #p:Cre09.g398808.t1 s:EVELEAATASLAR i:1.000000
101 qid:2151 #p:Cre09.g398808.t1 s:AEAEVLR i:1.000000
101 qid:2151 #p:Cre09.g398808.t1 s:GDVAALR i:1.000000
101 qid:2151 #p:Cre09.g398808.t1 s:SQAEATGVR i:1.000000
101 qid:2151 #p:Cre09.g398808.t1 s:VELGMLSQQLEGVR i:1.000000
101 qid:2151 #p:Cre09.g398808.t1 s:EALEAELK i:1.000000
101 qid:2151 #p:Cre09.g398808.t1 s:EVAASAAAAAESEELAALR i:1.000000
101 qid:2151 #p:Cre09.g398808.t1 s:QQLAAALAAAEAAER i:1.000000
101 qid:2151 #p:Cre09.g398808.t1 s:EGAEAAER i:1.000000
101 qid:2151 #p:Cre09.g398808.t1 s:AAEAAAAEAER i:1.000000
101 qid:2151 #p:Cre09.g398808.t1 s:LALEAAQSSAEYYEGLTQR i:1.000000
101 qid:2151 #p:Cre09.g398808.t1 s:AQAAADDYAR i:1.000000
101 qid:2151 #p:Cre09.g398808.t1 s:LAHHSAEGEAGR i:1.000000
101 qid:2151 #p:Cre09.g398808.t1 s:AAEELAAAAER i:1.000000
101 qid:2151 #p:Cre09.g398808.t1 s:YAALQSELASVR i:1.000000
101 qid:2151 #p:Cre09.g398808.t1 s:SSSEALMEAK i:1.000000
101 qid:2151 #p:Cre09.g398808.t1 s:DAEVLTLVR i:1.000000
101 qid:2151 #p:Cre09.g398808.t1 s:NALLQEETVAAR i:1.000000
101 qid:2151 #p:Cre09.g398808.t1 s:QALAAAESAAAESQAAAAAAQAAADAAAAQMEAR i:1.000000
101 qid:2151 #p:Cre09.g398808.t1 s:AALLDDEGR i:1.000000
101 qid:2151 #p:Cre09.g398808.t1 s:AAFNPPAGDTAAAGASGPGASR i:1.000000
101 qid:2151 #p:Cre09.g398808.t1 s:VSDNGLLPVGAANPNASTEILGSLIRPEALSLAAVTDGAAGAAAAAR i:1.000000
101 qid:2151 #p:Cre09.g398808.t1 s:AAGGSAGSSGGAGLPTSTLVAADGGGDEAAGPSSLPR i:1.000000
101 qid:2151 #p:Cre09.g398808.t1 s:GMAGSAAALLPPTPPGEGAAAPSPSAAAAAAAAAASGDYTAMYAAAAYGAEAGALAAAR i:1.000000
101 qid:2151 #p:Cre09.g398808.t1 s:TEVASLR i:1.000000
101 qid:2151 #p:Cre09.g398808.t1 s:GHVASLER i:1.000000
101 qid:2151 #p:Cre09.g398808.t1 s:EVAELEK i:1.000000
101 qid:2151 #p:Cre09.g398808.t1 s:GANIIDAEYLK i:1.000000
101 qid:2151 #p:Cre09.g398808.t1 s:MFLTGEAEK i:1.000000
101 qid:2151 #p:Cre09.g398808.t1 s:LLPVFATILSFSPDEIK i:1.000000
101 qid:2151 #p:Cre09.g398808.t1 s:EGLAALSWGEVPMPAAAAAVDASLSAISSLSSWTSWLGGGGGAGAGGGGATPGK i:1.000000
1 qid:804 #p:Cre-1.g2716961.t1 s:NILLNEGIR i:3038301.000000
2 qid:804 #p:Cre-1.g2716961.t1 s:LVFPEEVLPR i:2615801.000000
3 qid:804 #p:Cre-1.g2716961.t1 s:AAEDPEFETFYTK i:1752901.000000
4 qid:804 #p:Cre-1.g2716961.t1 s:AYDFVSQEIR i:899711.000000
5 qid:804 #p:Cre-1.g2716961.t1 s:AWMAAQDQPHER i:536451.000000
6 qid:804 #p:Cre-1.g2716961.t1 s:TWFDDADDWLR i:143561.000000
7 qid:804 #p:Cre-1.g2716961.t1 s:AFNPTQAEETYSMVTANR i:59274.000000
8 qid:804 #p:Cre-1.g2716961.t1 s:FWSQIFGVAFSNK i:51747.000000
14 qid:804 #p:Cre-1.g2716961.t1 s:MTIAIGTYQEK i:1.000000
14 qid:804 #p:Cre-1.g2716961.t1 s:FVFVGWSGLLLFPCAYFALGGWLTGTTFVTSWYTHGLATSYLEGCNFLTAAVSTPANSMAHSLLFVWGPEAQGDFTR i:1.000000
14 qid:804 #p:Cre-1.g2716961.t1 s:WCQLGGLWAFVALHGAFGLIGFMLR i:1.000000
14 qid:804 #p:Cre-1.g2716961.t1 s:SVNLRPYNAIAFSAPIAVFVSVFLIYPLGQSGWFFAPSFGVAAIFR i:1.000000
14 qid:804 #p:Cre-1.g2716961.t1 s:FILFFQGFHNWTLNPFHMMGVAGVLGAALLCAIHGATVENTLFEDGDGANTFR i:1.000000
14 qid:804 #p:Cre-1.g2716961.t1 s:WLHFFMLLVPVTGLWMSAIGVVGLALNLR i:1.000000
1 qid:1509 #p:Cre08.g380300.t1 s:IAAANNAIAEGK i:7083.600000
2 qid:1509 #p:Cre08.g380300.t1 s:SAIYYHDEQQR i:4789.400000
3 qid:1509 #p:Cre08.g380300.t1 s:FGQAQSAAK i:2894.100000
13 qid:1509 #p:Cre08.g380300.t1 s:MGFFNFGSLFSK i:1.000000
13 qid:1509 #p:Cre08.g380300.t1 s:LAPAQAPEGLK i:1.000000
13 qid:1509 #p:Cre08.g380300.t1 s:LATFAGGCFWGIELAYQR i:1.000000
13 qid:1509 #p:Cre08.g380300.t1 s:VPGVVATTVGYTGGADK i:1.000000
13 qid:1509 #p:Cre08.g380300.t1 s:NPNYDSVCSGR i:1.000000
13 qid:1509 #p:Cre08.g380300.t1 s:SGHAEAIQCTYDPK i:1.000000
13 qid:1509 #p:Cre08.g380300.t1 s:QCSYDSLLDTFFAR i:1.000000
13 qid:1509 #p:Cre08.g380300.t1 s:VDPTTLNR i:1.000000
13 qid:1509 #p:Cre08.g380300.t1 s:VVAQLEPAGDYYIAEDYHQQYLSK i:1.000000
13 qid:1509 #p:Cre08.g380300.t1 s:GCNDPIR i:1.000000
1 qid:505 #p:Cre13.g602650.t1 s:ADEVPTVGDVDIR i:338421.000000
2 qid:505 #p:Cre13.g602650.t1 s:GLGSVDGALK i:303121.000000
3 qid:505 #p:Cre13.g602650.t1 s:YAGIGGLSEAIGWTEVQQEQNK i:202531.000000
4 qid:505 #p:Cre13.g602650.t1 s:WDAQVVEGK i:12515.000000
5 qid:505 #p:Cre13.g602650.t1 s:IVGAVEVPLFVEDEEVSLGSFIK i:9546.200000
15 qid:505 #p:Cre13.g602650.t1 s:MSLSLLK i:1.000000
15 qid:505 #p:Cre13.g602650.t1 s:SSAPAVAAPR i:1.000000
15 qid:505 #p:Cre13.g602650.t1 s:AATVAPLCSSAHGCHQPFR i:1.000000
15 qid:505 #p:Cre13.g602650.t1 s:VQASAQPSVEQR i:1.000000
15 qid:505 #p:Cre13.g602650.t1 s:NVTGSDIK i:1.000000
15 qid:505 #p:Cre13.g602650.t1 s:SYLADGWTILDVRPPSEANK i:1.000000
15 qid:505 #p:Cre13.g602650.t1 s:ASAFGMGGWWLGGSHMVPNPNFMGEVQAK i:1.000000
15 qid:505 #p:Cre13.g602650.t1 s:VIVGCQK i:1.000000
15 qid:505 #p:Cre13.g602650.t1 s:SLAGCEQLSLAGYETLAWVNGGFDSCR i:1.000000
15 qid:505 #p:Cre13.g602650.t1 s:VVGLILAADLLLFASEYVQAYLEGK i:1.000000
1 qid:2069 #p:Cre01.g016050.t1 s:LIVDHNIADYITAK i:133291.000000
2 qid:2069 #p:Cre01.g016050.t1 s:TAEEVAALVR i:113061.000000
3 qid:2069 #p:Cre01.g016050.t1 s:LLILALER i:112521.000000
4 qid:2069 #p:Cre01.g016050.t1 s:FGDLILK i:69724.000000
5 qid:2069 #p:Cre01.g016050.t1 s:ISLIQIFR i:67144.000000
6 qid:2069 #p:Cre01.g016050.t1 s:LWNLNNYR i:43294.000000
7 qid:2069 #p:Cre01.g016050.t1 s:VNHIYVNSDDIR i:42003.000000
8 qid:2069 #p:Cre01.g016050.t1 s:TEDPDLPAYYYDPLIHPIAAYR i:38284.000000
9 qid:2069 #p:Cre01.g016050.t1 s:ESGYTYVLPK i:37080.000000
10 qid:2069 #p:Cre01.g016050.t1 s:EELGLVEQAYDNPHEALQR i:35515.000000
11 qid:2069 #p:Cre01.g016050.t1 s:SNPALYVLR i:35021.000000
12 qid:2069 #p:Cre01.g016050.t1 s:NNVNTQALTQSEIR i:34990.000000
13 qid:2069 #p:Cre01.g016050.t1 s:VAFPYLYNNRPR i:34330.000000
14 qid:2069 #p:Cre01.g016050.t1 s:GIVPLLER i:30478.000000
15 qid:2069 #p:Cre01.g016050.t1 s:YSQQTDLGVTHFR i:29793.000000
16 qid:2069 #p:Cre01.g016050.t1 s:SQLLLSDR i:29386.000000
17 qid:2069 #p:Cre01.g016050.t1 s:NNVVIAYK i:28590.000000
18 qid:2069 #p:Cre01.g016050.t1 s:DGVWALQNVHTK i:27685.000000
19 qid:2069 #p:Cre01.g016050.t1 s:DLILADYGK i:27096.000000
20 qid:2069 #p:Cre01.g016050.t1 s:TGQLFLK i:23198.000000
21 qid:2069 #p:Cre01.g016050.t1 s:QVLMSSGSTTFTK i:20773.000000
22 qid:2069 #p:Cre01.g016050.t1 s:DMSHTNSYGLIR i:20118.000000
23 qid:2069 #p:Cre01.g016050.t1 s:NYVLNLLHARPPK i:14512.000000
24 qid:2069 #p:Cre01.g016050.t1 s:FGFVEAPK i:12791.000000
25 qid:2069 #p:Cre01.g016050.t1 s:EAVLHTQELLDLLVK i:12563.000000
26 qid:2069 #p:Cre01.g016050.t1 s:LPLPVMAALYR i:12499.000000
27 qid:2069 #p:Cre01.g016050.t1 s:FPPVVFYSPK i:10974.000000
28 qid:2069 #p:Cre01.g016050.t1 s:FTLWWSPTINR i:10791.000000
29 qid:2069 #p:Cre01.g016050.t1 s:TILQHLSEAWR i:10761.000000
30 qid:2069 #p:Cre01.g016050.t1 s:IIHTSVWAGQK i:10709.000000
31 qid:2069 #p:Cre01.g016050.t1 s:IESHFDLELR i:10475.000000
32 qid:2069 #p:Cre01.g016050.t1 s:LVVDANVQFR i:8626.100000
33 qid:2069 #p:Cre01.g016050.t1 s:YLTEHPDPNNENIVGYNNK i:7820.700000
34 qid:2069 #p:Cre01.g016050.t1 s:VPGLPAPVENMILR i:6929.400000
35 qid:2069 #p:Cre01.g016050.t1 s:AAVMHDILDMMPEGVK i:6495.200000
36 qid:2069 #p:Cre01.g016050.t1 s:VWLFFLR i:4261.300000
37 qid:2069 #p:Cre01.g016050.t1 s:IDLTLMNR i:3968.200000
38 qid:2069 #p:Cre01.g016050.t1 s:SGLNQIPNR i:3620.900000
124 qid:2069 #p:Cre01.g016050.t1 s:LSGQLLTDFPDR i:1.000000
124 qid:2069 #p:Cre01.g016050.t1 s:LTPGGYEWGR i:1.000000
124 qid:2069 #p:Cre01.g016050.t1 s:SLNMCIPGGPK i:1.000000
124 qid:2069 #p:Cre01.g016050.t1 s:TDVIQALGGVEGILEHTLFK i:1.000000
124 qid:2069 #p:Cre01.g016050.t1 s:MEGGGPPPPPGGFRPPMPPGGFPMGGMPPGMRPPMVAPHQTR i:1.000000
124 qid:2069 #p:Cre01.g016050.t1 s:YFNQMGGMAPVGGIPPPPMGQAPGGAPRPAGPPPVPVLSEELQQK i:1.000000
124 qid:2069 #p:Cre01.g016050.t1 s:WAQLNAK i:1.000000
124 qid:2069 #p:Cre01.g016050.t1 s:EDMPPEHVR i:1.000000
124 qid:2069 #p:Cre01.g016050.t1 s:DHGDMSSR i:1.000000
124 qid:2069 #p:Cre01.g016050.t1 s:VYLGALK i:1.000000
124 qid:2069 #p:Cre01.g016050.t1 s:FVPHAVFK i:1.000000
124 qid:2069 #p:Cre01.g016050.t1 s:LLENMPMPWEQVR i:1.000000
124 qid:2069 #p:Cre01.g016050.t1 s:VIYHITGAITFVNEIPWVIEPVYLAQWGSMWIMMR i:1.000000
124 qid:2069 #p:Cre01.g016050.t1 s:FPPFDDEEPPLDYADNLLDVEPLEAIEMELDEEEDAAVYEWLYDHQPLK i:1.000000
124 qid:2069 #p:Cre01.g016050.t1 s:FVNGPSYK i:1.000000
124 qid:2069 #p:Cre01.g016050.t1 s:NYFYLFEPQAFVTAK i:1.000000
124 qid:2069 #p:Cre01.g016050.t1 s:DEDWNEFNDINK i:1.000000
124 qid:2069 #p:Cre01.g016050.t1 s:LSVYHHPMSLYIK i:1.000000
124 qid:2069 #p:Cre01.g016050.t1 s:IEEEVGGDDDEWALPSGVEPLLGESPLYTDNTASGIALLWAPPPFNR i:1.000000
124 qid:2069 #p:Cre01.g016050.t1 s:AFDVPLVNCWFQEHCPPTYPVK i:1.000000
124 qid:2069 #p:Cre01.g016050.t1 s:FFQSTELDWVEVGLQVCR i:1.000000
124 qid:2069 #p:Cre01.g016050.t1 s:QGYNMLNLLIHR i:1.000000
124 qid:2069 #p:Cre01.g016050.t1 s:NLNYLHLDYNFNLKPVK i:1.000000
124 qid:2069 #p:Cre01.g016050.t1 s:FGNAFHLCR i:1.000000
124 qid:2069 #p:Cre01.g016050.t1 s:LGNVDAYQLADGLQYIFAHVGQLTGMYR i:1.000000
124 qid:2069 #p:Cre01.g016050.t1 s:FNTGPVGK i:1.000000
124 qid:2069 #p:Cre01.g016050.t1 s:GPGVGFWAPMWR i:1.000000
124 qid:2069 #p:Cre01.g016050.t1 s:WLGNLLAR i:1.000000
124 qid:2069 #p:Cre01.g016050.t1 s:ADWWTNVAHYNR i:1.000000
124 qid:2069 #p:Cre01.g016050.t1 s:DGPYVTPEEAVAIYTTTVHWLESR i:1.000000
124 qid:2069 #p:Cre01.g016050.t1 s:YSCIPFPPLNYK i:1.000000
124 qid:2069 #p:Cre01.g016050.t1 s:EQYVVAVR i:1.000000
124 qid:2069 #p:Cre01.g016050.t1 s:EVAIEFMDLYSHLIPVYEIEPLEK i:1.000000
124 qid:2069 #p:Cre01.g016050.t1 s:ITDCYLDQYLWFEADNR i:1.000000
124 qid:2069 #p:Cre01.g016050.t1 s:HLFPCWVKPADSEPPPLLVYK i:1.000000
124 qid:2069 #p:Cre01.g016050.t1 s:WCHGINNVTNVWDTNAGECVVMMQSEFEK i:1.000000
124 qid:2069 #p:Cre01.g016050.t1 s:GLQFASFIIQYYGLILDLLLLGLTR i:1.000000
124 qid:2069 #p:Cre01.g016050.t1 s:ATEIAGPPQCPNEFLTYR i:1.000000
124 qid:2069 #p:Cre01.g016050.t1 s:FSAEEAK i:1.000000
124 qid:2069 #p:Cre01.g016050.t1 s:HDVNLGR i:1.000000
124 qid:2069 #p:Cre01.g016050.t1 s:AVFWDMK i:1.000000
124 qid:2069 #p:Cre01.g016050.t1 s:SLTTFEWDNSFVSVYSR i:1.000000
124 qid:2069 #p:Cre01.g016050.t1 s:DNPNLLFSMLGFEVR i:1.000000
124 qid:2069 #p:Cre01.g016050.t1 s:MAAESFANK i:1.000000
124 qid:2069 #p:Cre01.g016050.t1 s:TAQAFLR i:1.000000
124 qid:2069 #p:Cre01.g016050.t1 s:VDDEGLK i:1.000000
124 qid:2069 #p:Cre01.g016050.t1 s:WNTALIGLMTYYR i:1.000000
124 qid:2069 #p:Cre01.g016050.t1 s:EVGGLGMLSMGHILIPQSDLR i:1.000000
124 qid:2069 #p:Cre01.g016050.t1 s:AGMSHEEDQLIPNLYR i:1.000000
124 qid:2069 #p:Cre01.g016050.t1 s:YIQPWESEFMDSER i:1.000000
124 qid:2069 #p:Cre01.g016050.t1 s:VWSEYALK i:1.000000
124 qid:2069 #p:Cre01.g016050.t1 s:LTLDDLDDSWDR i:1.000000
124 qid:2069 #p:Cre01.g016050.t1 s:INTLFQK i:1.000000
124 qid:2069 #p:Cre01.g016050.t1 s:HTLAYDR i:1.000000
124 qid:2069 #p:Cre01.g016050.t1 s:MNPFWWTHQK i:1.000000
124 qid:2069 #p:Cre01.g016050.t1 s:GTYFPTWEGLFWEK i:1.000000
124 qid:2069 #p:Cre01.g016050.t1 s:ASGFEESMK i:1.000000
124 qid:2069 #p:Cre01.g016050.t1 s:ANVYVGFQVQLDLTGIFMHGK i:1.000000
124 qid:2069 #p:Cre01.g016050.t1 s:IHESVVMDLCQVFDQELDALEIETVQK i:1.000000
124 qid:2069 #p:Cre01.g016050.t1 s:MNSSCADILLFAAYK i:1.000000
124 qid:2069 #p:Cre01.g016050.t1 s:WNMSKPSLMADTNDVYDQKPGNK i:1.000000
124 qid:2069 #p:Cre01.g016050.t1 s:YWVDVQLR i:1.000000
124 qid:2069 #p:Cre01.g016050.t1 s:WGDYDSHDIER i:1.000000
124 qid:2069 #p:Cre01.g016050.t1 s:FLDYTTDNMSIYPSPTGVMIGIDLAYNLHSAYGNWFPGIKPLVIQAMAK i:1.000000
124 qid:2069 #p:Cre01.g016050.t1 s:GLQLYSSEPTEPYLSSQNYGELFSNQTVWFVDDTNVYR i:1.000000
124 qid:2069 #p:Cre01.g016050.t1 s:TFEGNLTTKPINGAIFIFNPR i:1.000000
124 qid:2069 #p:Cre01.g016050.t1 s:SLPVEEQPK i:1.000000
124 qid:2069 #p:Cre01.g016050.t1 s:GMLDPLEVHLLDFPNIVITGSELQLPFQAAIK i:1.000000
124 qid:2069 #p:Cre01.g016050.t1 s:ATEPQMVLFNIYDDWLK i:1.000000
124 qid:2069 #p:Cre01.g016050.t1 s:TISSYTAFSR i:1.000000
124 qid:2069 #p:Cre01.g016050.t1 s:ALHVNPEK i:1.000000
124 qid:2069 #p:Cre01.g016050.t1 s:MILRPDK i:1.000000
124 qid:2069 #p:Cre01.g016050.t1 s:SIVTQPHHVWPSLTDEQWIK i:1.000000
124 qid:2069 #p:Cre01.g016050.t1 s:DIILGAEITPPSQQR i:1.000000
124 qid:2069 #p:Cre01.g016050.t1 s:QQIAEIEK i:1.000000
124 qid:2069 #p:Cre01.g016050.t1 s:EGGHMTAVTTK i:1.000000
124 qid:2069 #p:Cre01.g016050.t1 s:TTNVHGDDLIVTTTSPYEQAAFGSK i:1.000000
124 qid:2069 #p:Cre01.g016050.t1 s:AISAANLHLR i:1.000000
124 qid:2069 #p:Cre01.g016050.t1 s:FICIADLR i:1.000000
124 qid:2069 #p:Cre01.g016050.t1 s:TQIAGYMYGVSPPDNAAVK i:1.000000
124 qid:2069 #p:Cre01.g016050.t1 s:AIVMPPQWGNHQLVNLPANLPEHDYLK i:1.000000
124 qid:2069 #p:Cre01.g016050.t1 s:DLEPLGWIHTQPNELPQMSPQDVVATAK i:1.000000
124 qid:2069 #p:Cre01.g016050.t1 s:CVCVTVSFTPGSCSLTAYK i:1.000000
124 qid:2069 #p:Cre01.g016050.t1 s:DVAANPQGYKPDFYEK i:1.000000
124 qid:2069 #p:Cre01.g016050.t1 s:FMGFYMVPDAGSWNYNFMGVK i:1.000000
124 qid:2069 #p:Cre01.g016050.t1 s:EFYHEVHRPTHFLEFSTLEDADPGVDVENHFA i:1.000000
1 qid:2177 #p:Cre03.g176651.t1 s:TNVHGLEVVPDQPLVDK i:35578.000000
2 qid:2177 #p:Cre03.g176651.t1 s:LTHEELSVALSGLDLDR i:29347.000000
3 qid:2177 #p:Cre03.g176651.t1 s:LPNDQAPTAPAAR i:3085.600000
30 qid:2177 #p:Cre03.g176651.t1 s:AWTPEEETLFLK i:1.000000
30 qid:2177 #p:Cre03.g176651.t1 s:MDTANDEALAR i:1.000000
30 qid:2177 #p:Cre03.g176651.t1 s:ALAAQGVTMNPYATVYDDPDYAGDDYADDSEDSDYGGPK i:1.000000
30 qid:2177 #p:Cre03.g176651.t1 s:GAGGGGGR i:1.000000
30 qid:2177 #p:Cre03.g176651.t1 s:GPAAPGSVAVTPAAMPPSVK i:1.000000
30 qid:2177 #p:Cre03.g176651.t1 s:MEVKPEPNALAAGLAGITDPASMAALANLAAAGASMPGLAGALGATPGAMPGGLPPMPGGGGVDGLGTGGETDDDDDER i:1.000000
30 qid:2177 #p:Cre03.g176651.t1 s:AMEAYGR i:1.000000
30 qid:2177 #p:Cre03.g176651.t1 s:GSELVGTR i:1.000000
30 qid:2177 #p:Cre03.g176651.t1 s:AIASHAQK i:1.000000
30 qid:2177 #p:Cre03.g176651.t1 s:LCLAGKPLPAAIAR i:1.000000
30 qid:2177 #p:Cre03.g176651.t1 s:TGAGYTLSGAMLDPYSAAAR i:1.000000
30 qid:2177 #p:Cre03.g176651.t1 s:SYGFKPELLLR i:1.000000
30 qid:2177 #p:Cre03.g176651.t1 s:LPQMYGGR i:1.000000
30 qid:2177 #p:Cre03.g176651.t1 s:GGSDDGDDTDGAAANPAVGALGGIPGLGGTDAASQAVAAAMAAAVAAAAAAAGGNIGLTTQQLMAAAAQAQLSLAASGLNLALLSGATDSNNTASGLAAALGGAVSAPLSSLAAALGGGAPAGLTPPPLTLPPGTALPPAPIPPAPSAAPAAPLMGVPPPPSGLAAQTEYAR i:1.000000
30 qid:2177 #p:Cre03.g176651.t1 s:ATMGETSESLQLVKPQEFTGQPGSGSPLAQPYTVDMSSWALLAMDFHAHLSNFEVIGLLGGTWHPETK i:1.000000
30 qid:2177 #p:Cre03.g176651.t1 s:QLVVIEAYPCR i:1.000000
30 qid:2177 #p:Cre03.g176651.t1 s:AEGSDAATSVELDPTAQVEVQSLMEAK i:1.000000
30 qid:2177 #p:Cre03.g176651.t1 s:GQTCVGWYHSHPVFEPSPSQK i:1.000000
30 qid:2177 #p:Cre03.g176651.t1 s:NYQALFK i:1.000000
30 qid:2177 #p:Cre03.g176651.t1 s:LEPFLGIIVGPYDTAMPHPISVITTFTVQTR i:1.000000
30 qid:2177 #p:Cre03.g176651.t1 s:NSQLVPYFVR i:1.000000
30 qid:2177 #p:Cre03.g176651.t1 s:LTSMLDTFR i:1.000000
30 qid:2177 #p:Cre03.g176651.t1 s:VDFGELWR i:1.000000
30 qid:2177 #p:Cre03.g176651.t1 s:NYSYVMADNSVDGLPLTR i:1.000000
30 qid:2177 #p:Cre03.g176651.t1 s:DADPTAVR i:1.000000
30 qid:2177 #p:Cre03.g176651.t1 s:QVLDTLCAEVQAR i:1.000000
30 qid:2177 #p:Cre03.g176651.t1 s:WNINLSTALAASTDGGAAAAAAAAAAAAAAGAPMDPVAAVNALAAATAAAAVGQPGGQPTEGSESLLGLLFGDNSEAMAAATQAAANAAAAAAAGAAPPVDGTAPPPMQGPTPTPAAVADAMALLAGGGGMLSALLADDDGGAAAAAAAAAAAAAAPADGSGAVAPGAEAGPGSSLLEAMNEAAAQGGGMDANAFMAAAAAAAAAAGQGGGALPPNFFLPGAVPGLFDGTAGGVPPAFDGSQVSGLYAQLAAAGVAGFQPPQEAGAEQLQPVDGGLAVAAAAAAAAAAAAAGVPDGSAMTMPPMDPTAVGDPSAAVPPAPEAGG i:1.000000
1 qid:1842 #p:Cre16.g654300.t1 s:TFALIKPDAVR i:16243.000000
2 qid:1842 #p:Cre16.g654300.t1 s:ALYGTDGTQNATHGSDSPISAAR i:14204.000000
18 qid:1842 #p:Cre16.g654300.t1 s:AQEIMQLIELNGFTIIAK i:1.000000
18 qid:1842 #p:Cre16.g654300.t1 s:AEEFYGEHK i:1.000000
18 qid:1842 #p:Cre16.g654300.t1 s:LVNFMTSGPIWALVLAKPGAILAWR i:1.000000
18 qid:1842 #p:Cre16.g654300.t1 s:ALMGPTNVFK i:1.000000
18 qid:1842 #p:Cre16.g654300.t1 s:FFFPTLSGDPTIYAEPTAAAEYITK i:1.000000
18 qid:1842 #p:Cre16.g654300.t1 s:IQPALAK i:1.000000
18 qid:1842 #p:Cre16.g654300.t1 s:ALAALAR i:1.000000
18 qid:1842 #p:Cre16.g654300.t1 s:EKPSADK i:1.000000
18 qid:1842 #p:Cre16.g654300.t1 s:FEAITFVAGYLLQNNPNKPK i:1.000000
18 qid:1842 #p:Cre16.g654300.t1 s:VLMPDEWDPALMGDDEDDEADFINAR i:1.000000
18 qid:1842 #p:Cre16.g654300.t1 s:LAAPTGNDGATK i:1.000000
18 qid:1842 #p:Cre16.g654300.t1 s:AEFDAMVEAAK i:1.000000
18 qid:1842 #p:Cre16.g654300.t1 s:ADTGGAAPAQEFVYPDSKPTTPVVPAPPAPGSKPPSASGARPQSARPTSARPPSASAAPPAPLAPVPPPASSSRPASGSGRPPSATARPPSATPPPPPPAVELEEADDPAQLDEAATK i:1.000000
18 qid:1842 #p:Cre16.g654300.t1 s:SEAQPGEAAAEPEQEAELQPEAEPEPQPEGEQEPQPQASASSSFLPDGVTEEMAAEAATR i:1.000000
18 qid:1842 #p:Cre16.g654300.t1 s:AQQAAPAVAESSEALAEPEPQPEAEAEPQPQASVSSSFLPDGVTEEMAAEAATLVQAHMR i:1.000000
18 qid:1842 #p:Cre16.g654300.t1 s:AQQAAPAVAESSEAQAEAEQTEAEAEPQPDAEAEAGAAEGEAEPEPEAAE i:1.000000
1 qid:1507 #p:Cre09.g395350.t1 s:FFYDYSLYDSYFK i:105771.000000
2 qid:1507 #p:Cre09.g395350.t1 s:GQYVALR i:83182.000000
5 qid:1507 #p:Cre09.g395350.t1 s:MSAAIGQLLGK i:1.000000
5 qid:1507 #p:Cre09.g395350.t1 s:HVAFVMVGINLLIDVNFPFNPPFPTIGELWSIGMCPSGWK i:1.000000
5 qid:1507 #p:Cre09.g395350.t1 s:GTWVCETDK i:1.000000
1 qid:2835 #p:Cre12.g559050.t1 s:LSVAQGSR i:728821.000000
2 qid:2835 #p:Cre12.g559050.t1 s:LGDEALAELLR i:11637.000000
34 qid:2835 #p:Cre12.g559050.t1 s:AAHFANFQDDDGGDDDDNIHAGGDQAR i:1.000000
34 qid:2835 #p:Cre12.g559050.t1 s:TLGPWSSAMELVNAR i:1.000000
34 qid:2835 #p:Cre12.g559050.t1 s:LQAAAEAEQEGEADAAAHWHPSR i:1.000000
34 qid:2835 #p:Cre12.g559050.t1 s:DPALGPHPR i:1.000000
34 qid:2835 #p:Cre12.g559050.t1 s:DPVRPLFGQCLDVLTAYIDCVESLWGVPDAIK i:1.000000
34 qid:2835 #p:Cre12.g559050.t1 s:LAAHVCAR i:1.000000
34 qid:2835 #p:Cre12.g559050.t1 s:MSPEAAR i:1.000000
34 qid:2835 #p:Cre12.g559050.t1 s:LFATSAPTEVLVPDCTQLDAAAMTDLLK i:1.000000
34 qid:2835 #p:Cre12.g559050.t1 s:LELGFCGR i:1.000000
34 qid:2835 #p:Cre12.g559050.t1 s:GFGDDAAALVAAGGGSGGALEELEALTLDGAYR i:1.000000
34 qid:2835 #p:Cre12.g559050.t1 s:LSDAGLIQLLSATPALR i:1.000000
34 qid:2835 #p:Cre12.g559050.t1 s:FTSALLDK i:1.000000
34 qid:2835 #p:Cre12.g559050.t1 s:LPALVPQLTHLNLADCR i:1.000000
34 qid:2835 #p:Cre12.g559050.t1 s:GLGAEALAAALPR i:1.000000
34 qid:2835 #p:Cre12.g559050.t1 s:LDLIPEVDDAVLVALATR i:1.000000
34 qid:2835 #p:Cre12.g559050.t1 s:LPHLAELSLR i:1.000000
34 qid:2835 #p:Cre12.g559050.t1 s:CCQAVSDAGLR i:1.000000
34 qid:2835 #p:Cre12.g559050.t1 s:GPHLELLR i:1.000000
34 qid:2835 #p:Cre12.g559050.t1 s:IDECGGR i:1.000000
34 qid:2835 #p:Cre12.g559050.t1 s:VTDAGLAALASQCR i:1.000000
34 qid:2835 #p:Cre12.g559050.t1 s:AGSVTHLCLSGVAGVGPAVADALAACCR i:1.000000
34 qid:2835 #p:Cre12.g559050.t1 s:ESLEELDVSFCR i:1.000000
34 qid:2835 #p:Cre12.g559050.t1 s:GLGLVLER i:1.000000
34 qid:2835 #p:Cre12.g559050.t1 s:LSVFGCSQLSAASLYGHSNAGLVIEGIHTK i:1.000000
34 qid:2835 #p:Cre12.g559050.t1 s:VDLDLGLAQK i:1.000000
34 qid:2835 #p:Cre12.g559050.t1 s:AAAAAEPGEGQGSGAGAGGK i:1.000000
34 qid:2835 #p:Cre12.g559050.t1 s:DGEEEEEAGGDK i:1.000000
34 qid:2835 #p:Cre12.g559050.t1 s:EEAGHGGGEGGGAEEGGQEANGGAGTSEQNTPSPGGK i:1.000000
34 qid:2835 #p:Cre12.g559050.t1 s:AAAGAGEAGAAR i:1.000000
34 qid:2835 #p:Cre12.g559050.t1 s:AAGEAGAAGAAGSAGAAGGARPR i:1.000000
34 qid:2835 #p:Cre12.g559050.t1 s:AAAAAPVDEALEAAK i:1.000000
34 qid:2835 #p:Cre12.g559050.t1 s:QAPPAEEWF i:1.000000
1 qid:1661 #p:Cre10.g433950.t1 s:SIDAFVK i:659591.000000
2 qid:1661 #p:Cre10.g433950.t1 s:AEPESSTSAEDPSVK i:303381.000000
3 qid:1661 #p:Cre10.g433950.t1 s:YFTDPAER i:219411.000000
4 qid:1661 #p:Cre10.g433950.t1 s:QAEEVLK i:141411.000000
5 qid:1661 #p:Cre10.g433950.t1 s:GLQLIGVAVTGLFTYR i:18812.000000
8 qid:1661 #p:Cre10.g433950.t1 s:ASTVTTLPAR i:1.000000
8 qid:1661 #p:Cre10.g433950.t1 s:SAALPVPVNK i:1.000000
8 qid:1661 #p:Cre10.g433950.t1 s:WESTDDSEKPAAIAIIVGVIVAQIAIGATIDAVDK i:1.000000
1 qid:1889 #p:Cre10.g417950.t1 s:DAEVMPIVDRPEPK i:65010.000000
33 qid:1889 #p:Cre10.g417950.t1 s:SPEQLVPQLPKPR i:1.000000
33 qid:1889 #p:Cre10.g417950.t1 s:EIEEVASEDEDELDELELDGDVSDTEDER i:1.000000
33 qid:1889 #p:Cre10.g417950.t1 s:ADDGEADDEDEAGDVDAEGNEDEIEDAMLELMAAQAEEAQR i:1.000000
33 qid:1889 #p:Cre10.g417950.t1 s:AASGRPEASTR i:1.000000
33 qid:1889 #p:Cre10.g417950.t1 s:SHAGAAAAAVEGTAAPEDEAADNSSEEDAGPGSHGPDPGSDSSEDERPNR i:1.000000
33 qid:1889 #p:Cre10.g417950.t1 s:NTVGNVPLVWYK i:1.000000
33 qid:1889 #p:Cre10.g417950.t1 s:DEEHIGYDIEGAR i:1.000000
33 qid:1889 #p:Cre10.g417950.t1 s:LQQLLDR i:1.000000
33 qid:1889 #p:Cre10.g417950.t1 s:TIYDPYNDEEVTLSK i:1.000000
33 qid:1889 #p:Cre10.g417950.t1 s:EELAMVMR i:1.000000
33 qid:1889 #p:Cre10.g417950.t1 s:AGQFPHLEVNPHETEHTWFTDPR i:1.000000
33 qid:1889 #p:Cre10.g417950.t1 s:TPEQEEEER i:1.000000
33 qid:1889 #p:Cre10.g417950.t1 s:AAGPPAYLLWADDGLTDEAAAK i:1.000000
33 qid:1889 #p:Cre10.g417950.t1 s:AGSGLTYIPAPK i:1.000000
33 qid:1889 #p:Cre10.g417950.t1 s:LQLPGHADSYNPPAEYLPTEEEVAAWQMADPEDRPK i:1.000000
33 qid:1889 #p:Cre10.g417950.t1 s:ALPQAFTSLR i:1.000000
33 qid:1889 #p:Cre10.g417950.t1 s:AVPAYTDFIK i:1.000000
33 qid:1889 #p:Cre10.g417950.t1 s:CLDLYLCPR i:1.000000
33 qid:1889 #p:Cre10.g417950.t1 s:DLQPFPTTLALAYEGHMGPVASIAPDPWTGQWLLSGGQDGTLR i:1.000000
33 qid:1889 #p:Cre10.g417950.t1 s:TWVLEGPVSAVAWCPQAGLR i:1.000000
33 qid:1889 #p:Cre10.g417950.t1 s:LVSAAVGNCVVLLPSGTGPEEAEEAAAEALR i:1.000000
33 qid:1889 #p:Cre10.g417950.t1 s:VPAEAAEAGEEALAR i:1.000000
33 qid:1889 #p:Cre10.g417950.t1 s:WEPFSCRPVSGGSGGGEEASSSGAGLAVR i:1.000000
33 qid:1889 #p:Cre10.g417950.t1 s:SLAWHGR i:1.000000
33 qid:1889 #p:Cre10.g417950.t1 s:GDYFASVAPTGNTQAVVVHQLSK i:1.000000
33 qid:1889 #p:Cre10.g417950.t1 s:ASQNPFR i:1.000000
33 qid:1889 #p:Cre10.g417950.t1 s:VAFHPTKPFFFVATQNHVR i:1.000000
33 qid:1889 #p:Cre10.g417950.t1 s:LLGGGGVLSCLALHPGGDHVLVGSDDK i:1.000000
33 qid:1889 #p:Cre10.g417950.t1 s:VAWYDLDLSTKPYK i:1.000000
33 qid:1889 #p:Cre10.g417950.t1 s:YHSAPPR i:1.000000
33 qid:1889 #p:Cre10.g417950.t1 s:SYPLFASAADDGTVQVFHGMVYADLLTNPLIVPVK i:1.000000
33 qid:1889 #p:Cre10.g417950.t1 s:GGHTVTASEGVADCAFHPTQPWIFTAGADSK i:1.000000
1 qid:885 #p:Cre12.g498950.t1 s:YFELFKPNAGGEGGFIR i:3908.700000
2 qid:885 #p:Cre12.g498950.t1 s:GYVSIVVEEATGK i:2229.200000
3 qid:885 #p:Cre12.g498950.t1 s:VATLGTEPESAGPAGAK i:1577.600000
12 qid:885 #p:Cre12.g498950.t1 s:MELLEGSSELR i:1.000000
12 qid:885 #p:Cre12.g498950.t1 s:VFIPLAILTAAAGIAVPLILK i:1.000000
12 qid:885 #p:Cre12.g498950.t1 s:MAIPEPVK i:1.000000
12 qid:885 #p:Cre12.g498950.t1 s:DQFTWDTNAGAFEAFVK i:1.000000
12 qid:885 #p:Cre12.g498950.t1 s:APLIGDTITWR i:1.000000
12 qid:885 #p:Cre12.g498950.t1 s:GTSVVAACGIYVNDILEAVPIDK i:1.000000
12 qid:885 #p:Cre12.g498950.t1 s:DLAGLDAPR i:1.000000
12 qid:885 #p:Cre12.g498950.t1 s:QEANLQPNVTFGQPPNTK i:1.000000
12 qid:885 #p:Cre12.g498950.t1 s:LHGVVSPETVDEVAR i:1.000000
1 qid:3037 #p:Cre12.g535650.t1 s:AFLAEQHELEFAK i:49450.000000
2 qid:3037 #p:Cre12.g535650.t1 s:VGVTVAYVK i:33915.000000
3 qid:3037 #p:Cre12.g535650.t1 s:MDLSTVDLESSR i:4137.100000
6 qid:3037 #p:Cre12.g535650.t1 s:QEQGEDVVLLFSLPGGQK i:1.000000
6 qid:3037 #p:Cre12.g535650.t1 s:LMIDPLSLSDCPGVAPGK i:1.000000
6 qid:3037 #p:Cre12.g535650.t1 s:EVEVEVNLG i:1.000000
1 qid:1291 #p:Cre08.g385250.t1 s:LAGELQQLDLGGGR i:131161.000000
2 qid:1291 #p:Cre08.g385250.t1 s:IITQLYAQGTQPK i:101621.000000
3 qid:1291 #p:Cre08.g385250.t1 s:LAYVAAVEQAVQPDGR i:98540.000000
4 qid:1291 #p:Cre08.g385250.t1 s:ANFGPGGALGNPGK i:86321.000000
5 qid:1291 #p:Cre08.g385250.t1 s:GGVEDFGLAAETAPVTR i:67847.000000
6 qid:1291 #p:Cre08.g385250.t1 s:MSLALTLGR i:54977.000000
7 qid:1291 #p:Cre08.g385250.t1 s:ENPVLQFR i:53542.000000
8 qid:1291 #p:Cre08.g385250.t1 s:LEHPEPFFR i:36373.000000
9 qid:1291 #p:Cre08.g385250.t1 s:WVFNPDER i:34192.000000
10 qid:1291 #p:Cre08.g385250.t1 s:HINNFVEYQGHR i:33533.000000
11 qid:1291 #p:Cre08.g385250.t1 s:FLGNVLGVRPESVGNYDK i:19193.000000
12 qid:1291 #p:Cre08.g385250.t1 s:LTVEDTVNMPQSEER i:15508.000000
13 qid:1291 #p:Cre08.g385250.t1 s:EVAISVPLHHGSIYDPQDMDAFYAEK i:13009.000000
14 qid:1291 #p:Cre08.g385250.t1 s:HPVEPLSHAGFEFLFTPFDVSEVR i:11237.000000
15 qid:1291 #p:Cre08.g385250.t1 s:LLEPTIEPGSQGFVDLAYNAQGALQPEASR i:9279.200000
16 qid:1291 #p:Cre08.g385250.t1 s:VWSFGLSLVQADGVGK i:4687.000000
17 qid:1291 #p:Cre08.g385250.t1 s:IPAAGNTAGR i:3705.400000
18 qid:1291 #p:Cre08.g385250.t1 s:QAFGGDSDLNSAWR i:1527.600000
35 qid:1291 #p:Cre08.g385250.t1 s:MDLEDFDDDSSLTPAQLIAK i:1.000000
35 qid:1291 #p:Cre08.g385250.t1 s:GGAQPTRPAR i:1.000000
35 qid:1291 #p:Cre08.g385250.t1 s:SALPPPSAR i:1.000000
35 qid:1291 #p:Cre08.g385250.t1 s:VGSLQPLGGPGAPRPGALAPSPLRPLPAPLQPPAPPADAGAFGLAAETAQAAAADALPPPLGPGLGPQLAPLLPPAPPVPAPLTQPQAAGGFGLSAEVQAESAR i:1.000000
35 qid:1291 #p:Cre08.g385250.t1 s:APPLGFGAAPAPLGAAPPAPQPLQPSYGLASDVQAAAAGGLLGAAAQQQQQLQQQQQMQQLQQQQYEQQQQYQQQQQQLQQQQYQQQQQQLQYQQQQQELQQQQQQQYQHQQQQQYQHQQQQQYQQQLQQQQQQYQQQAGPQLQPPPPGQYGLAAEVTAAAPQLLTQHMDPATDPYMQAAMLQAQQGTPQGQLHSPAWNQPFADTFSLEQLPPDQR i:1.000000
35 qid:1291 #p:Cre08.g385250.t1 s:WLHLQAR i:1.000000
35 qid:1291 #p:Cre08.g385250.t1 s:LLDSTCPPR i:1.000000
35 qid:1291 #p:Cre08.g385250.t1 s:LPPNCRPSLLQTK i:1.000000
35 qid:1291 #p:Cre08.g385250.t1 s:APCLYIAR i:1.000000
35 qid:1291 #p:Cre08.g385250.t1 s:CGCVQSDPQAGTR i:1.000000
35 qid:1291 #p:Cre08.g385250.t1 s:LVTDDALSLYIEFNTSYR i:1.000000
35 qid:1291 #p:Cre08.g385250.t1 s:CSQLLDEINTCWAMVSFK i:1.000000
35 qid:1291 #p:Cre08.g385250.t1 s:VGPLAAGKPPLVPYAYMPPTMLGTSDLATALGAYR i:1.000000
35 qid:1291 #p:Cre08.g385250.t1 s:QAGPFAAAADPVLAGFPPLLGDHHLLAEFLTR i:1.000000
35 qid:1291 #p:Cre08.g385250.t1 s:MTALLDTGCCGPDVMPPLPALVEAFR i:1.000000
35 qid:1291 #p:Cre08.g385250.t1 s:CVIELAPLAHCPTIPSR i:1.000000
35 qid:1291 #p:Cre08.g385250.t1 s:YCHVMDPGSNK i:1.000000
1 qid:1069 #p:Cre02.g142186.t1 s:AAVDTLIVIPNDR i:13336.000000
2 qid:1069 #p:Cre02.g142186.t1 s:IADDVLR i:12770.000000
3 qid:1069 #p:Cre02.g142186.t1 s:GLGAGGNPEIGAK i:11653.000000
4 qid:1069 #p:Cre02.g142186.t1 s:VAAAANAAAAAAAAASEADGQLPR i:7882.800000
5 qid:1069 #p:Cre02.g142186.t1 s:AISSPLLEVGIER i:7500.400000
6 qid:1069 #p:Cre02.g142186.t1 s:VLGGGPVR i:5264.400000
7 qid:1069 #p:Cre02.g142186.t1 s:ELGILTVGIVTTPFTFEGR i:2581.900000
19 qid:1069 #p:Cre02.g142186.t1 s:MATLSVQR i:1.000000
19 qid:1069 #p:Cre02.g142186.t1 s:CVAPGAR i:1.000000
19 qid:1069 #p:Cre02.g142186.t1 s:LYASSDQAIIK i:1.000000
19 qid:1069 #p:Cre02.g142186.t1 s:VLGVGGGGSNAVNNMVNSDVQGVEFWIANTDAQALATSPVNGK i:1.000000
19 qid:1069 #p:Cre02.g142186.t1 s:DSIAAALQDTDMVFVTAGMGGGTGSGAAPVVAQVAR i:1.000000
19 qid:1069 #p:Cre02.g142186.t1 s:SALANLR i:1.000000
19 qid:1069 #p:Cre02.g142186.t1 s:LLSAMDSNVPIK i:1.000000
19 qid:1069 #p:Cre02.g142186.t1 s:GISEIITVPGLVNVDFADVR i:1.000000
19 qid:1069 #p:Cre02.g142186.t1 s:AIMAGAGSSLMGQGYGSGPR i:1.000000
19 qid:1069 #p:Cre02.g142186.t1 s:ASDAALR i:1.000000
19 qid:1069 #p:Cre02.g142186.t1 s:ATGVVWNITGPPNMTLHEVNEAAEIIYDMVDPNANLIFGAVVDSTLPDDTVSITIIATGFGHVEPELGALADR i:1.000000
19 qid:1069 #p:Cre02.g142186.t1 s:SAMVPPVTTAAPETPGGASSSGVEIPAFLR i:1.000000
1 qid:1212 #p:Cre01.g033832.t1 s:LALLGEVLGADSR i:6504.800000
2 qid:1212 #p:Cre01.g033832.t1 s:VLVLGPTR i:3746.200000
3 qid:1212 #p:Cre01.g033832.t1 s:TLAYLLPLVHAIK i:3031.600000
4 qid:1212 #p:Cre01.g033832.t1 s:FVLLEER i:3013.000000
29 qid:1212 #p:Cre01.g033832.t1 s:AIAELVPDAK i:1.000000
29 qid:1212 #p:Cre01.g033832.t1 s:EAVAVLGPK i:1.000000
29 qid:1212 #p:Cre01.g033832.t1 s:MMLMNGGLR i:1.000000
29 qid:1212 #p:Cre01.g033832.t1 s:GAASIGGGIR i:1.000000
29 qid:1212 #p:Cre01.g033832.t1 s:SPTVPAPVPVTHLGVLRPPLHSQTCPYSSNLR i:1.000000
29 qid:1212 #p:Cre01.g033832.t1 s:QLTVVHVSRPTASGAGAGAGGPADK i:1.000000
29 qid:1212 #p:Cre01.g033832.t1 s:TFEQLGLSAALVSALHGMGISEPTDIQSLALPALLGAPGNYFLASHTGSGK i:1.000000
29 qid:1212 #p:Cre01.g033832.t1 s:AQEEQGFVPRPK i:1.000000
29 qid:1212 #p:Cre01.g033832.t1 s:ELTDQISQVAK i:1.000000
29 qid:1212 #p:Cre01.g033832.t1 s:AACVNAYK i:1.000000
29 qid:1212 #p:Cre01.g033832.t1 s:GMSEQAR i:1.000000
29 qid:1212 #p:Cre01.g033832.t1 s:QLAGPVDVLVATPTR i:1.000000
29 qid:1212 #p:Cre01.g033832.t1 s:EGNVAYR i:1.000000
29 qid:1212 #p:Cre01.g033832.t1 s:DIQWLVVDEADTVFEQGWGPEVAQILAPLR i:1.000000
29 qid:1212 #p:Cre01.g033832.t1 s:SKPQPAHVLLVSATLSK i:1.000000
29 qid:1212 #p:Cre01.g033832.t1 s:HAFLPLPPGGNK i:1.000000
29 qid:1212 #p:Cre01.g033832.t1 s:TLVFCNTVDSCR i:1.000000
29 qid:1212 #p:Cre01.g033832.t1 s:AVEHYAR i:1.000000
29 qid:1212 #p:Cre01.g033832.t1 s:EEGLAAVCYHGDMPPEAR i:1.000000
29 qid:1212 #p:Cre01.g033832.t1 s:QESLATFAGATPDMPGGQPLMIATDLAAR i:1.000000
29 qid:1212 #p:Cre01.g033832.t1 s:GLDFPGTVDHVVNFDFPLNSVDYLHR i:1.000000
29 qid:1212 #p:Cre01.g033832.t1 s:AGATGSITSIVSK i:1.000000
29 qid:1212 #p:Cre01.g033832.t1 s:LEFALEHDQPLDGISADPDVLPPSQIANK i:1.000000
29 qid:1212 #p:Cre01.g033832.t1 s:AAAAKPTLR i:1.000000
29 qid:1212 #p:Cre01.g033832.t1 s:GTGGPEGGR i:1.000000
1 qid:3364 #p:Cre02.g078100.t1 s:IFTADIIYHLFDQFTAYVK i:5562.000000
2 qid:3364 #p:Cre02.g078100.t1 s:VIFAPVGATTPGSGLK i:1209.800000
3 qid:3364 #p:Cre02.g078100.t1 s:FVNVVPTSAITGEGIPDLLQLIVK i:973.530000
4 qid:3364 #p:Cre02.g078100.t1 s:GGFADDDDDDIDPIK i:346.390000
60 qid:3364 #p:Cre02.g078100.t1 s:AVFPVVMR i:1.000000
60 qid:3364 #p:Cre02.g078100.t1 s:ELAEDYGVK i:1.000000
60 qid:3364 #p:Cre02.g078100.t1 s:LPGLLVIDTPGHESFTNLR i:1.000000
60 qid:3364 #p:Cre02.g078100.t1 s:AALLDLDDPDAEPEQSGAAAEPAQDSPAKPK i:1.000000
60 qid:3364 #p:Cre02.g078100.t1 s:AAADSDEDNAPVSK i:1.000000
60 qid:3364 #p:Cre02.g078100.t1 s:AAKPAASAFALLGEDGGDDEEDEEEEPAPK i:1.000000
60 qid:3364 #p:Cre02.g078100.t1 s:AGFAALDEDEEEEEEPAKPAK i:1.000000
60 qid:3364 #p:Cre02.g078100.t1 s:ASGLVVAEVLSVKPHPK i:1.000000
60 qid:3364 #p:Cre02.g078100.t1 s:VVDVDWGSDMSVVVTNALNVEEGMK i:1.000000
60 qid:3364 #p:Cre02.g078100.t1 s:GVDSFGMLCSAYDCGWVGEPDGVLVVLPDEAEVGEPCPQQPPK i:1.000000
60 qid:3364 #p:Cre02.g078100.t1 s:LPGAEEEAEEEEAPAAKPK i:1.000000
60 qid:3364 #p:Cre02.g078100.t1 s:DMDSLFAALEEDADGAAAPAEEAK i:1.000000
60 qid:3364 #p:Cre02.g078100.t1 s:EEEAEEEEPAAKPK i:1.000000
60 qid:3364 #p:Cre02.g078100.t1 s:DMDSLFAALEEDAAGAAEEEAEGEEEEAPK i:1.000000
60 qid:3364 #p:Cre02.g078100.t1 s:DMGSLFAALEEDAAAGATEEAAEEEEEAPK i:1.000000
60 qid:3364 #p:Cre02.g078100.t1 s:DMSDLFAALEQDAEASTAAAAGEEQEAPK i:1.000000
60 qid:3364 #p:Cre02.g078100.t1 s:DMGDLFAALEQDAAAAEPAPAPK i:1.000000
60 qid:3364 #p:Cre02.g078100.t1 s:AEDEELDALLAELDKPK i:1.000000
60 qid:3364 #p:Cre02.g078100.t1 s:EQPAAGAGK i:1.000000
60 qid:3364 #p:Cre02.g078100.t1 s:EDEDIDALLAMIDGPKPPASEAAAAPAADAAPAAAEAPAAAAAPAAAAAPAAADAEGDDAEGDDGEEGGEGGK i:1.000000
60 qid:3364 #p:Cre02.g078100.t1 s:ELSAAQK i:1.000000
60 qid:3364 #p:Cre02.g078100.t1 s:EGGAPAEGGEEGAEGEGGK i:1.000000
60 qid:3364 #p:Cre02.g078100.t1 s:IEEEEAR i:1.000000
60 qid:3364 #p:Cre02.g078100.t1 s:AAIAAQLLAK i:1.000000
60 qid:3364 #p:Cre02.g078100.t1 s:GIDLGAPGEAADK i:1.000000
60 qid:3364 #p:Cre02.g078100.t1 s:TGQEAGQEGGADR i:1.000000
60 qid:3364 #p:Cre02.g078100.t1 s:EASLELPAGEAAEAAAAAEEPAK i:1.000000
60 qid:3364 #p:Cre02.g078100.t1 s:AEVAAAAAPAAEAEAPAAEEPEAAAALVDDWEAVDDWDQLDPDQILADK i:1.000000
60 qid:3364 #p:Cre02.g078100.t1 s:AEEEAAAK i:1.000000
60 qid:3364 #p:Cre02.g078100.t1 s:AAESEDEDEDDESGSESGSESGSESGSESNDEDESDDEDESEEESSEEESSEEESDDDDSDDDSDDESADSEEER i:1.000000
60 qid:3364 #p:Cre02.g078100.t1 s:SPICCILGHVDVGK i:1.000000
60 qid:3364 #p:Cre02.g078100.t1 s:TNVQDGEAGGITQQIGATFVPADAVEK i:1.000000
60 qid:3364 #p:Cre02.g078100.t1 s:GSGLCDMAVLIVDLMHGLEQQTIESINLLK i:1.000000
60 qid:3364 #p:Cre02.g078100.t1 s:TPFVIALNK i:1.000000
60 qid:3364 #p:Cre02.g078100.t1 s:SVPDSPVR i:1.000000
60 qid:3364 #p:Cre02.g078100.t1 s:EFVMTEFEQR i:1.000000
60 qid:3364 #p:Cre02.g078100.t1 s:SSQVFLQLNEQGLNVSLYWK i:1.000000
60 qid:3364 #p:Cre02.g078100.t1 s:LTQTMMGDR i:1.000000
60 qid:3364 #p:Cre02.g078100.t1 s:LMYVADTQCTVLEVK i:1.000000
60 qid:3364 #p:Cre02.g078100.t1 s:TMEGLGTTVDVVLVNGK i:1.000000
60 qid:3364 #p:Cre02.g078100.t1 s:IVVCGLGGPLVTR i:1.000000
60 qid:3364 #p:Cre02.g078100.t1 s:GSLMDHK i:1.000000
60 qid:3364 #p:Cre02.g078100.t1 s:IVAPGLETAVAGTSLFVVQPEDDEEELK i:1.000000
60 qid:3364 #p:Cre02.g078100.t1 s:DAVMEDMADIFSK i:1.000000
60 qid:3364 #p:Cre02.g078100.t1 s:GGEGVCVQASTLGSLEALLTFLSSDDGGNIPVSGINIGPVHK i:1.000000
60 qid:3364 #p:Cre02.g078100.t1 s:ANVMNEK i:1.000000
60 qid:3364 #p:Cre02.g078100.t1 s:YACILAFDVPVNK i:1.000000
60 qid:3364 #p:Cre02.g078100.t1 s:SAEQEAAR i:1.000000
60 qid:3364 #p:Cre02.g078100.t1 s:ILPTCVFNK i:1.000000
60 qid:3364 #p:Cre02.g078100.t1 s:DPIVVGVDIVEGIAK i:1.000000
60 qid:3364 #p:Cre02.g078100.t1 s:IGTPVAAITETGAVELGR i:1.000000
60 qid:3364 #p:Cre02.g078100.t1 s:IAGMEINHK i:1.000000
60 qid:3364 #p:Cre02.g078100.t1 s:AGESVAMK i:1.000000
60 qid:3364 #p:Cre02.g078100.t1 s:IEGETTEEK i:1.000000
60 qid:3364 #p:Cre02.g078100.t1 s:HFDHNHQLVSVISR i:1.000000
60 qid:3364 #p:Cre02.g078100.t1 s:ESIDALK i:1.000000
1 qid:2868 #p:Cre01.g007651.t1 s:NGELLGQLLQR i:12620.000000
50 qid:2868 #p:Cre01.g007651.t1 s:VVSAADVAAGR i:1.000000
50 qid:2868 #p:Cre01.g007651.t1 s:MAAYSDR i:1.000000
50 qid:2868 #p:Cre01.g007651.t1 s:EVDADGNVAR i:1.000000
50 qid:2868 #p:Cre01.g007651.t1 s:LTTLEPPQLAASHAR i:1.000000
50 qid:2868 #p:Cre01.g007651.t1 s:ANVAAPDGDDTAAAAGDAAAGGSGGGGAGAEGEEAAGGEEAAAPAAPAAR i:1.000000
50 qid:2868 #p:Cre01.g007651.t1 s:LSAATPR i:1.000000
50 qid:2868 #p:Cre01.g007651.t1 s:LVAAFAAVAGDK i:1.000000
50 qid:2868 #p:Cre01.g007651.t1 s:IVVQLQPAAAEAAAAEMAEVAAAAPPAAAGAESK i:1.000000
50 qid:2868 #p:Cre01.g007651.t1 s:GEAQAEQPQATTATATDATATATAAAATAGCVVVSGAGGR i:1.000000
50 qid:2868 #p:Cre01.g007651.t1 s:LSVLLQPVESK i:1.000000
50 qid:2868 #p:Cre01.g007651.t1 s:AIHEFFR i:1.000000
50 qid:2868 #p:Cre01.g007651.t1 s:STPGMPHVTTETVTIAEAAAAAAGAAGGSGAAAAAAAAVGTK i:1.000000
50 qid:2868 #p:Cre01.g007651.t1 s:AAEGQQPPGK i:1.000000
50 qid:2868 #p:Cre01.g007651.t1 s:GQQQQQGQQQGQQQAQQAQQGPQHGTQIQIVFDPAR i:1.000000
50 qid:2868 #p:Cre01.g007651.t1 s:AEGGGGGGGGR i:1.000000
50 qid:2868 #p:Cre01.g007651.t1 s:GGGGSDFWEGGPNK i:1.000000
50 qid:2868 #p:Cre01.g007651.t1 s:ENMDTQVALSLVSK i:1.000000
50 qid:2868 #p:Cre01.g007651.t1 s:FAGLGPGGNCFGFAGTK i:1.000000
50 qid:2868 #p:Cre01.g007651.t1 s:GITTQFVTAFK i:1.000000
50 qid:2868 #p:Cre01.g007651.t1 s:LAPLNSR i:1.000000
50 qid:2868 #p:Cre01.g007651.t1 s:LGDWSYAAAGLR i:1.000000
50 qid:2868 #p:Cre01.g007651.t1 s:LGALGGNTFELLMR i:1.000000
50 qid:2868 #p:Cre01.g007651.t1 s:DVRPLPEQAQK i:1.000000
50 qid:2868 #p:Cre01.g007651.t1 s:EGSVEER i:1.000000
50 qid:2868 #p:Cre01.g007651.t1 s:QAALVAQISAACDAVAAR i:1.000000
50 qid:2868 #p:Cre01.g007651.t1 s:GFINYFGLQR i:1.000000
50 qid:2868 #p:Cre01.g007651.t1 s:FGTGGAPTHEVGR i:1.000000
50 qid:2868 #p:Cre01.g007651.t1 s:GEFETAVR i:1.000000
50 qid:2868 #p:Cre01.g007651.t1 s:QGERPDIAAAR i:1.000000
50 qid:2868 #p:Cre01.g007651.t1 s:LFLEGGDAK i:1.000000
50 qid:2868 #p:Cre01.g007651.t1 s:ALPPFLLGER i:1.000000
50 qid:2868 #p:Cre01.g007651.t1 s:AVLSVLAK i:1.000000
50 qid:2868 #p:Cre01.g007651.t1 s:QQPQQQQQQQQR i:1.000000
50 qid:2868 #p:Cre01.g007651.t1 s:HQQQQPGDK i:1.000000
50 qid:2868 #p:Cre01.g007651.t1 s:GPPAAAAAAAAAAAAAAAAAAAAAAPK i:1.000000
50 qid:2868 #p:Cre01.g007651.t1 s:QQGQGAAKPQGQGQGQGQPK i:1.000000
50 qid:2868 #p:Cre01.g007651.t1 s:WDWAGAMMAVPR i:1.000000
50 qid:2868 #p:Cre01.g007651.t1 s:MMYLHAWQSGVWNEAASHR i:1.000000
50 qid:2868 #p:Cre01.g007651.t1 s:VVEGDLVLPLPAAGAGVGAGGLDDGGGGGGGGDDEGGGADMLAAAAGEGGADGGK i:1.000000
50 qid:2868 #p:Cre01.g007651.t1 s:DGASTAPPGGGDTGSGSGGSTSAASR i:1.000000
50 qid:2868 #p:Cre01.g007651.t1 s:YSVFDLVLPLPGR i:1.000000
50 qid:2868 #p:Cre01.g007651.t1 s:EVVYPAHDTGAFIR i:1.000000
50 qid:2868 #p:Cre01.g007651.t1 s:EAAAAAGVYLDRPSSAPSAAAAPHELSLASLSGDYR i:1.000000
50 qid:2868 #p:Cre01.g007651.t1 s:HLEYSFTR i:1.000000
50 qid:2868 #p:Cre01.g007651.t1 s:YTDPNDDTLVLTDLER i:1.000000
50 qid:2868 #p:Cre01.g007651.t1 s:RPYPPPPPLPPPGAGAGAGGAGPAAAAAGSAGAAAAAGSEAAGGGGGGGGGGVLR i:1.000000
50 qid:2868 #p:Cre01.g007651.t1 s:GTGPLLALR i:1.000000
50 qid:2868 #p:Cre01.g007651.t1 s:LAFTLPSSCYATMLLR i:1.000000
50 qid:2868 #p:Cre01.g007651.t1 s:AFHSGLSTAAAAATAAAEAATAPAAAESAPGEAAAEPAAVAEVAEAGAEEGCVDVQAAPEGGAAADAEAAAAAAGGGEGGAEPMQT i:1.000000
1 qid:372 #p:Cre04.g232602.t1 s:SVDILSDEAVR i:3713.520000
2 qid:372 #p:Cre04.g232602.t1 s:SGAVVDRLEGADPPALTAK i:2109.680000
3 qid:372 #p:Cre04.g232602.t1 s:GGQAATTSAPAPGATPAAGAGAGAAAPEDK i:1687.030000
4 qid:372 #p:Cre04.g232602.t1 s:EYSNWPTYPQLYVK i:929.860000
21 qid:372 #p:Cre04.g232602.t1 s:MPLQDVK i:1.000000
21 qid:372 #p:Cre04.g232602.t1 s:SAADVAAVASSGKPAVLYFWASWCEPCK i:1.000000
21 qid:372 #p:Cre04.g232602.t1 s:HMDAVLGQLAADLPGLACLR i:1.000000
21 qid:372 #p:Cre04.g232602.t1 s:VEAEVVDDVTLQYDVTTVPYFVFLK i:1.000000
21 qid:372 #p:Cre04.g232602.t1 s:SGAVVDR i:1.000000
21 qid:372 #p:Cre04.g232602.t1 s:LEGADPPALTAK i:1.000000
21 qid:372 #p:Cre04.g232602.t1 s:ISFLLSNWPVVLFMK i:1.000000
21 qid:372 #p:Cre04.g232602.t1 s:GSGEAPR i:1.000000
21 qid:372 #p:Cre04.g232602.t1 s:VVAALQK i:1.000000
21 qid:372 #p:Cre04.g232602.t1 s:GELVGGCDIVLEMAGSGELEALLR i:1.000000
21 qid:372 #p:Cre04.g232602.t1 s:DFQAVAAAAVAAGSSAAPAAAAPAAAAPSAAAPSSEDAGAVQER i:1.000000
21 qid:372 #p:Cre04.g232602.t1 s:ALLAGPKPVMLFMK i:1.000000
21 qid:372 #p:Cre04.g232602.t1 s:GSPEQPR i:1.000000
21 qid:372 #p:Cre04.g232602.t1 s:VVEALQSEAVDFGAFDILSDEAVR i:1.000000
21 qid:372 #p:Cre04.g232602.t1 s:EYSNWPTYPQLYVR i:1.000000
21 qid:372 #p:Cre04.g232602.t1 s:GELLGGCDIVLEMK i:1.000000
21 qid:372 #p:Cre04.g232602.t1 s:AAGELGSTVQEMLHR i:1.000000
1 qid:1770 #p:Cre14.g609030.t1 s:TTAPGSQAVVVDTPAGR i:8166.800000
2 qid:1770 #p:Cre14.g609030.t1 s:AAYAHGQGHRPQQPAPQPGM i:1465.900000
3 qid:1770 #p:Cre14.g609030.t1 s:LVQDAAAAGCR i:490.260000
12 qid:1770 #p:Cre14.g609030.t1 s:LLFLPECFGFIGDSPAQSLAAAQPLTGPLMDQYR i:1.000000
12 qid:1770 #p:Cre14.g609030.t1 s:THGLWLSLGGFQEVGPDPQHIYNTHVVVDDAGELAAVYR i:1.000000
12 qid:1770 #p:Cre14.g609030.t1 s:IHLFDVDVPNGPLLMESR i:1.000000
12 qid:1770 #p:Cre14.g609030.t1 s:LGLTTCYDLR i:1.000000
12 qid:1770 #p:Cre14.g609030.t1 s:FPELFAHLTWER i:1.000000
12 qid:1770 #p:Cre14.g609030.t1 s:GAQVLAVPSAFTVVTGAAHWEVLLR i:1.000000
12 qid:1770 #p:Cre14.g609030.t1 s:AIECQAYVVAAAQAGR i:1.000000
12 qid:1770 #p:Cre14.g609030.t1 s:ESYGHAIIVDPWGSVIAR i:1.000000
12 qid:1770 #p:Cre14.g609030.t1 s:LPDALQTGIAVAELQLGPAGLLHATR i:1.000000
1 qid:754 #p:Cre13.g571750.t1 s:HVDTNAYLYSHDAK i:37607.000000
10 qid:754 #p:Cre13.g571750.t1 s:MGQHGLFVAAAAAALLLISSVVHVEADNLVVTCGSTIK i:1.000000
10 qid:754 #p:Cre13.g571750.t1 s:LQHVATK i:1.000000
10 qid:754 #p:Cre13.g571750.t1 s:LHSHQVAYSR i:1.000000
10 qid:754 #p:Cre13.g571750.t1 s:GSQQQSVTGFPDGDDGNSLWLVQGPASEPCVPGAPLR i:1.000000
10 qid:754 #p:Cre13.g571750.t1 s:MLHVSTR i:1.000000
10 qid:754 #p:Cre13.g571750.t1 s:WLHSHLYQSPLSNNQEVSAFGTDTQTDGGDNWVLEWEGK i:1.000000
10 qid:754 #p:Cre13.g571750.t1 s:YGNPIAGQFEVCAMASK i:1.000000
10 qid:754 #p:Cre13.g571750.t1 s:NAEWVAAEGVYLPQPK i:1.000000
10 qid:754 #p:Cre13.g571750.t1 s:EGDADDDK i:1.000000
1 qid:589 #p:Cre01.g050550.t1 s:ETGDNVGPLVIESPTAK i:677961.000000
2 qid:589 #p:Cre01.g050550.t1 s:ASAQINPSIR i:37996.000000
6 qid:589 #p:Cre01.g050550.t1 s:SVSSAVSSTR i:1.000000
6 qid:589 #p:Cre01.g050550.t1 s:FSTVAVR i:1.000000
6 qid:589 #p:Cre01.g050550.t1 s:VEDLPKPK i:1.000000
6 qid:589 #p:Cre01.g050550.t1 s:FPMCDGAHVK i:1.000000
1 qid:3321 #p:Cre06.g249300.t1 s:VVAATNQVER i:112561.000000
2 qid:3321 #p:Cre06.g249300.t1 s:TPLAGQLLNQAAQAVADVK i:36970.000000
3 qid:3321 #p:Cre06.g249300.t1 s:SVPEVVLDTINK i:13403.000000
12 qid:3321 #p:Cre06.g249300.t1 s:MVASAAVQDGYVLQK i:1.000000
12 qid:3321 #p:Cre06.g249300.t1 s:QEVKPGEFQVVELDTAGVTPSYR i:1.000000
12 qid:3321 #p:Cre06.g249300.t1 s:MYQVEQVASDMK i:1.000000
12 qid:3321 #p:Cre06.g249300.t1 s:FFEAEGVSVPTMVYELPDGQELYLGPER i:1.000000
12 qid:3321 #p:Cre06.g249300.t1 s:MAELFYQPLGFAGNFNGLAMPSDVR i:1.000000
12 qid:3321 #p:Cre06.g249300.t1 s:DMYSGAILTGGTSLIHGFR i:1.000000
12 qid:3321 #p:Cre06.g249300.t1 s:ELGDLVPSQAK i:1.000000
12 qid:3321 #p:Cre06.g249300.t1 s:FSTWIGGSILSSLGSFQQLWMSK i:1.000000
12 qid:3321 #p:Cre06.g249300.t1 s:EYAEHGAPLINR i:1.000000
1 qid:1579 #p:Cre07.g314600.t1 s:IADEISAISGVVGHGLVVGR i:12247.000000
2 qid:1579 #p:Cre07.g314600.t1 s:LVLLTSADR i:11730.000000
12 qid:1579 #p:Cre07.g314600.t1 s:SASGQPENPR i:1.000000
12 qid:1579 #p:Cre07.g314600.t1 s:CSAAQQVDAAK i:1.000000
12 qid:1579 #p:Cre07.g314600.t1 s:FVTSNSVVALGSGEMVNLAIEELGR i:1.000000
12 qid:1579 #p:Cre07.g314600.t1 s:LAIGSLQNVVGVPACDVAAHEAAFHGVPLLPEAR i:1.000000
12 qid:1579 #p:Cre07.g314600.t1 s:EAEATVALAEADMVDVAAR i:1.000000
12 qid:1579 #p:Cre07.g314600.t1 s:AALLGCAADAPQQPDVPR i:1.000000
12 qid:1579 #p:Cre07.g314600.t1 s:LGGSLPVWIGAEGWEEWAEELDDVFLGDAELWR i:1.000000
12 qid:1579 #p:Cre07.g314600.t1 s:GGDMPYVSPDGNTIVDVR i:1.000000
12 qid:1579 #p:Cre07.g314600.t1 s:LFGEDDEYGK i:1.000000
12 qid:1579 #p:Cre07.g314600.t1 s:AAAVVMARPGQQQPDVVEF i:1.000000
1 qid:619 #p:Cre06.g257950.t1 s:DASAVESQLK i:231961.000000
2 qid:619 #p:Cre06.g257950.t1 s:GLDMDGFLEDIK i:128921.000000
3 qid:619 #p:Cre06.g257950.t1 s:LAVSQSYAK i:127961.000000
4 qid:619 #p:Cre06.g257950.t1 s:ISMAGVNTK i:116561.000000
5 qid:619 #p:Cre06.g257950.t1 s:DDNGQPVVLDAVR i:97711.000000
6 qid:619 #p:Cre06.g257950.t1 s:FLADTNPIK i:83007.000000
7 qid:619 #p:Cre06.g257950.t1 s:NMGLYGQR i:36384.000000
25 qid:619 #p:Cre06.g257950.t1 s:DAGVEFAK i:1.000000
25 qid:619 #p:Cre06.g257950.t1 s:DFISESVK i:1.000000
25 qid:619 #p:Cre06.g257950.t1 s:ILQDNDLK i:1.000000
25 qid:619 #p:Cre06.g257950.t1 s:LFADFQK i:1.000000
25 qid:619 #p:Cre06.g257950.t1 s:MALSASAPALAGLRPVLNALPALTR i:1.000000
25 qid:619 #p:Cre06.g257950.t1 s:ALVQPASAATTTLFGNVEQAPK i:1.000000
25 qid:619 #p:Cre06.g257950.t1 s:DPILGITEK i:1.000000
25 qid:619 #p:Cre06.g257950.t1 s:MNLGVGAYR i:1.000000
25 qid:619 #p:Cre06.g257950.t1 s:VAGSHFMEYLPIGGLR i:1.000000
25 qid:619 #p:Cre06.g257950.t1 s:LAYGDNAAVLAEGQVAAVQSLSGTGSCR i:1.000000
25 qid:619 #p:Cre06.g257950.t1 s:VFIPEPTWSNHFNIWR i:1.000000
25 qid:619 #p:Cre06.g257950.t1 s:HAPAGSVFLLHACAHNPTGVDPTPEQWR i:1.000000
25 qid:619 #p:Cre06.g257950.t1 s:GHFPLFDMAYQGFASGDCDR i:1.000000
25 qid:619 #p:Cre06.g257950.t1 s:IFLADGHR i:1.000000
25 qid:619 #p:Cre06.g257950.t1 s:VGCLSVVCDNK i:1.000000
25 qid:619 #p:Cre06.g257950.t1 s:AIARPMYSNPPLHGALLVTK i:1.000000
25 qid:619 #p:Cre06.g257950.t1 s:LEEAGSPLPWGHITDQIGMFAYSGMSPEMVDALAAQHHIYMTR i:1.000000
25 qid:619 #p:Cre06.g257950.t1 s:LAEAMHAVTSGK i:1.000000
1 qid:74 #p:Cre16.g670800.t1 s:EMLAEIEK i:2262.120000
2 qid:74 #p:Cre16.g670800.t1 s:QAENVLQESAMMIPQTR i:1013.430000
7 qid:74 #p:Cre16.g670800.t1 s:MSSTAELIK i:1.000000
7 qid:74 #p:Cre16.g670800.t1 s:EFLYYEK i:1.000000
7 qid:74 #p:Cre16.g670800.t1 s:ADNADASDLK i:1.000000
7 qid:74 #p:Cre16.g670800.t1 s:LEAAVAELQSFVSENEEDVK i:1.000000
7 qid:74 #p:Cre16.g670800.t1 s:DTEELTAAK i:1.000000
1 qid:1193 #p:Cre12.g560750.t1 s:AGQVFLFLK i:3017.200000
2 qid:1193 #p:Cre12.g560750.t1 s:LAVQELLLNSPDVLANSSVFR i:2932.900000
3 qid:1193 #p:Cre12.g560750.t1 s:GLGPEAPGLLR i:2239.500000
24 qid:1193 #p:Cre12.g560750.t1 s:APGSLHGTLR i:1.000000
24 qid:1193 #p:Cre12.g560750.t1 s:AVPSAVALR i:1.000000
24 qid:1193 #p:Cre12.g560750.t1 s:ASCSYPESSSNHSATATTTTLESQLSEVNASPVLVLGSPALQGADHAQMCAALEALR i:1.000000
24 qid:1193 #p:Cre12.g560750.t1 s:SLGGLLER i:1.000000
24 qid:1193 #p:Cre12.g560750.t1 s:YPAILTAPVATWVDFLGSFGFQR i:1.000000
24 qid:1193 #p:Cre12.g560750.t1 s:LGVPNDQIVGPIFK i:1.000000
24 qid:1193 #p:Cre12.g560750.t1 s:ALLSEQVDFEAAADFLASEAGIAPELLGQVACQYPALLAAPVATELAPR i:1.000000
24 qid:1193 #p:Cre12.g560750.t1 s:GVLHEDWYGWVHGLANWPTAVAPK i:1.000000
24 qid:1193 #p:Cre12.g560750.t1 s:LAALEAVVEGGPQAAAALLR i:1.000000
24 qid:1193 #p:Cre12.g560750.t1 s:LLQGAMGLDQQSLAALLR i:1.000000
24 qid:1193 #p:Cre12.g560750.t1 s:GAPEILSLAPEQLESR i:1.000000
24 qid:1193 #p:Cre12.g560750.t1 s:WTFLTEAANGGEADLLAYPPYLLASLAK i:1.000000
24 qid:1193 #p:Cre12.g560750.t1 s:LMFVATR i:1.000000
24 qid:1193 #p:Cre12.g560750.t1 s:LATPPAPAAVQEGSAAAADEAGQSGR i:1.000000
24 qid:1193 #p:Cre12.g560750.t1 s:WGEADEEDGDEGGDVGQGAVLDLR i:1.000000
24 qid:1193 #p:Cre12.g560750.t1 s:WLVEGSDEDFLR i:1.000000
24 qid:1193 #p:Cre12.g560750.t1 s:SPSLSAGALLYASSTFSSSSR i:1.000000
24 qid:1193 #p:Cre12.g560750.t1 s:ASSPVSGSASGSAAALGSGAR i:1.000000
24 qid:1193 #p:Cre12.g560750.t1 s:AGAAGGEEVSEEELLLVR i:1.000000
24 qid:1193 #p:Cre12.g560750.t1 s:GEYETAAAEWESLLGWCADR i:1.000000
24 qid:1193 #p:Cre12.g560750.t1 s:FEEQLSLFYLLVQG i:1.000000
1 qid:80 #p:Cre06.g278148.t1 s:FFLGAEGAGANMK i:8558.580000
2 qid:80 #p:Cre06.g278148.t1 s:GGAFLEAPVSGSK i:6626.540000
3 qid:80 #p:Cre06.g278148.t1 s:AYAPAFPLK i:6340.730000
4 qid:80 #p:Cre06.g278148.t1 s:AGYQVVVWNR i:6010.060000
5 qid:80 #p:Cre06.g278148.t1 s:LALALGDEVGQPLPLAAASNAQYIAAR i:5420.600000
6 qid:80 #p:Cre06.g278148.t1 s:GYVDVSTVDAATSQAVAAAVR i:4491.040000
7 qid:80 #p:Cre06.g278148.t1 s:LIFLTAGDQALFNAVSGPLDAMGK i:2466.400000
8 qid:80 #p:Cre06.g278148.t1 s:NPDKCAALAAEGAK i:1271.550000
21 qid:80 #p:Cre06.g278148.t1 s:MLLHNTAR i:1.000000
21 qid:80 #p:Cre06.g278148.t1 s:AFMATQTPR i:1.000000
21 qid:80 #p:Cre06.g278148.t1 s:VSAIAMAASR i:1.000000
21 qid:80 #p:Cre06.g278148.t1 s:CPTLAARPQPSLLR i:1.000000
21 qid:80 #p:Cre06.g278148.t1 s:AQAAPLIDAAPGK i:1.000000
21 qid:80 #p:Cre06.g278148.t1 s:TTLGFIGIGIMGLAMTR i:1.000000
21 qid:80 #p:Cre06.g278148.t1 s:CAALAAEGAK i:1.000000
21 qid:80 #p:Cre06.g278148.t1 s:VASTPQEVAAAATYTFAMLSDPEAALDVANRPDGVAAGMAPGK i:1.000000
21 qid:80 #p:Cre06.g278148.t1 s:GPAEQGK i:1.000000
21 qid:80 #p:Cre06.g278148.t1 s:LVVNMVMGSMMTAFAEGLALADK i:1.000000
21 qid:80 #p:Cre06.g278148.t1 s:QQDVIDVVGLGAIAAPMFALK i:1.000000
21 qid:80 #p:Cre06.g278148.t1 s:GPAMAAR i:1.000000
21 qid:80 #p:Cre06.g278148.t1 s:QGLGDADFSAVMEAVLGQAAAEATEAHNK i:1.000000
1 qid:1160 #p:Cre06.g291150.t1 s:AGAAGESLAILTHR i:1836.900000
2 qid:1160 #p:Cre06.g291150.t1 s:HQPQPAAPGSLR i:810.220000
42 qid:1160 #p:Cre06.g291150.t1 s:DVVAIASTGSGK i:1.000000
42 qid:1160 #p:Cre06.g291150.t1 s:VPVLVATDVAAR i:1.000000
42 qid:1160 #p:Cre06.g291150.t1 s:SGGLVACESFAR i:1.000000
42 qid:1160 #p:Cre06.g291150.t1 s:ITGVCNPAAMWAAK i:1.000000
42 qid:1160 #p:Cre06.g291150.t1 s:AAQAQQR i:1.000000
42 qid:1160 #p:Cre06.g291150.t1 s:VHSMAQPMYGFAAQGALATVDTGDESGVSTGTGSSSGTLASSSGEDSECVPSNDDAGVLSR i:1.000000
42 qid:1160 #p:Cre06.g291150.t1 s:QPDPPWLPNQQEQQQQTHHGHLSSVR i:1.000000
42 qid:1160 #p:Cre06.g291150.t1 s:LGASSCTGVLRPGAPLPPYQCR i:1.000000
42 qid:1160 #p:Cre06.g291150.t1 s:TFAAGATATSTATAAAAAAVDAGAASMGVHPSRPGHGVPSPHR i:1.000000
42 qid:1160 #p:Cre06.g291150.t1 s:HPSDAAAAAEPPAAR i:1.000000
42 qid:1160 #p:Cre06.g291150.t1 s:LSAAEYR i:1.000000
42 qid:1160 #p:Cre06.g291150.t1 s:ATEAEGEDGGDGEDAR i:1.000000
42 qid:1160 #p:Cre06.g291150.t1 s:SVLEPYQSFEDAAFPEGVMQVLR i:1.000000
42 qid:1160 #p:Cre06.g291150.t1 s:YGAPSAIQAQAWPIALAGR i:1.000000
42 qid:1160 #p:Cre06.g291150.t1 s:TLGYLLPALVQIQAR i:1.000000
42 qid:1160 #p:Cre06.g291150.t1 s:GGDPALGPSALVLAPTR i:1.000000
42 qid:1160 #p:Cre06.g291150.t1 s:QIQDEAHR i:1.000000
42 qid:1160 #p:Cre06.g291150.t1 s:AVVMPDSASSAQPR i:1.000000
42 qid:1160 #p:Cre06.g291150.t1 s:SVCLYGGASR i:1.000000
42 qid:1160 #p:Cre06.g291150.t1 s:EEQLAALR i:1.000000
42 qid:1160 #p:Cre06.g291150.t1 s:TRPHLVIATPGR i:1.000000
42 qid:1160 #p:Cre06.g291150.t1 s:LLDFVEAGMIR i:1.000000
42 qid:1160 #p:Cre06.g291150.t1 s:LGQVSYLVLDEADR i:1.000000
42 qid:1160 #p:Cre06.g291150.t1 s:QTLFFSATWPAEVR i:1.000000
42 qid:1160 #p:Cre06.g291150.t1 s:AAAASFAASQRPVQVFIGDVQAKPVAATSIR i:1.000000
42 qid:1160 #p:Cre06.g291150.t1 s:VAVVEAADK i:1.000000
42 qid:1160 #p:Cre06.g291150.t1 s:VATLEAYLR i:1.000000
42 qid:1160 #p:Cre06.g291150.t1 s:EQLLGEGPEAGADADADAEDAPPPAK i:1.000000
42 qid:1160 #p:Cre06.g291150.t1 s:ALAVAGAAGGAGGAAPR i:1.000000
42 qid:1160 #p:Cre06.g291150.t1 s:SGCDHLAYQINSTMPFQAASLHGDK i:1.000000
42 qid:1160 #p:Cre06.g291150.t1 s:DYALHNFR i:1.000000
42 qid:1160 #p:Cre06.g291150.t1 s:GLDIPHVTAVANFDMPNDIDSYVHR i:1.000000
42 qid:1160 #p:Cre06.g291150.t1 s:DGFIARPLVGVLEGAGQPVPPELQR i:1.000000
42 qid:1160 #p:Cre06.g291150.t1 s:GWGHGGR i:1.000000
42 qid:1160 #p:Cre06.g291150.t1 s:GGHGGHGGFGNR i:1.000000
42 qid:1160 #p:Cre06.g291150.t1 s:GGGGGYGQR i:1.000000
42 qid:1160 #p:Cre06.g291150.t1 s:HGGGGGGGGGGYGR i:1.000000
42 qid:1160 #p:Cre06.g291150.t1 s:GGDDGGDGDGGGEWQQHER i:1.000000
42 qid:1160 #p:Cre06.g291150.t1 s:HHADDWR i:1.000000
42 qid:1160 #p:Cre06.g291150.t1 s:SGSAAGR i:1.000000
1 qid:288 #p:Cre03.g203850.t1 s:AGDDIPEWFAFK i:15025.270000
2 qid:288 #p:Cre03.g203850.t1 s:GYVTADIAK i:13402.150000
3 qid:288 #p:Cre03.g203850.t1 s:SSISGQDFYGAYDAQDLANK i:6544.200000
4 qid:288 #p:Cre03.g203850.t1 s:YYIGGPIK i:6487.310000
5 qid:288 #p:Cre03.g203850.t1 s:AEYDSVVANMR i:5980.620000
6 qid:288 #p:Cre03.g203850.t1 s:AENLHVLNLSGTK i:5346.310000
7 qid:288 #p:Cre03.g203850.t1 s:GLALPTR i:3727.220000
8 qid:288 #p:Cre03.g203850.t1 s:TAEGLQVPHGPAAK i:2692.410000
9 qid:288 #p:Cre03.g203850.t1 s:MTNGLLFGLPIVLDTDSEDIVPGDK i:2192.510000
10 qid:288 #p:Cre03.g203850.t1 s:VFPCASPADVR i:1944.700000
11 qid:288 #p:Cre03.g203850.t1 s:SVVAVLR i:1721.890000
12 qid:288 #p:Cre03.g203850.t1 s:EAIQHMIIR i:614.440000
29 qid:288 #p:Cre03.g203850.t1 s:MAILSAK i:1.000000
29 qid:288 #p:Cre03.g203850.t1 s:QVNVAASAR i:1.000000
29 qid:288 #p:Cre03.g203850.t1 s:VVVPMVPR i:1.000000
29 qid:288 #p:Cre03.g203850.t1 s:VAAAPAPVVAAK i:1.000000
29 qid:288 #p:Cre03.g203850.t1 s:ATAAPVAQVR i:1.000000
29 qid:288 #p:Cre03.g203850.t1 s:LVNLMAPASEHAALK i:1.000000
29 qid:288 #p:Cre03.g203850.t1 s:NACDVELLTVGAFSPLEGFMNK i:1.000000
29 qid:288 #p:Cre03.g203850.t1 s:LLLTYQGQDLAVMTVDSK i:1.000000
29 qid:288 #p:Cre03.g203850.t1 s:FTPNKPLECLK i:1.000000
29 qid:288 #p:Cre03.g203850.t1 s:CYGTSSLEHPAVQMVAMER i:1.000000
29 qid:288 #p:Cre03.g203850.t1 s:STLPANQDVLAFQCR i:1.000000
29 qid:288 #p:Cre03.g203850.t1 s:AHYELFIR i:1.000000
29 qid:288 #p:Cre03.g203850.t1 s:ALDAPNVR i:1.000000
29 qid:288 #p:Cre03.g203850.t1 s:NPGAVCLVHPTCGPTQDDDIPGVVR i:1.000000
29 qid:288 #p:Cre03.g203850.t1 s:NYGCTHFIIGR i:1.000000
29 qid:288 #p:Cre03.g203850.t1 s:HAAELNMQTVASLNIAYTEEK i:1.000000
29 qid:288 #p:Cre03.g203850.t1 s:EQIQSEAN i:1.000000
1 qid:3207 #p:Cre09.g409050.t1 s:LVEATNAAR i:49701.000000
2 qid:3207 #p:Cre09.g409050.t1 s:EIAAFDIR i:14071.000000
21 qid:3207 #p:Cre09.g409050.t1 s:MSSLTLR i:1.000000
21 qid:3207 #p:Cre09.g409050.t1 s:GPSGQATVSVDAASPIADFLALLAEK i:1.000000
21 qid:3207 #p:Cre09.g409050.t1 s:TGVPAACIEILSGFPPK i:1.000000
21 qid:3207 #p:Cre09.g409050.t1 s:QIQVPSEGAVSALGLANGDTLTVR i:1.000000
21 qid:3207 #p:Cre09.g409050.t1 s:QGAAPALPPAAALPPVAPQSEPSSSGAGAATHSAAAGAGAGALGGFADMEDEDEMLAR i:1.000000
21 qid:3207 #p:Cre09.g409050.t1 s:AIAASLESQQSGAGAGASGAGVSGAGPAATPRPAGAAPGAALAAPSSGAPR i:1.000000
21 qid:3207 #p:Cre09.g409050.t1 s:SVTNAPAGGPAPSSVPVPGGDGSCVVR i:1.000000
21 qid:3207 #p:Cre09.g409050.t1 s:VVDSDNSCLFNAVGYVMEGSR i:1.000000
21 qid:3207 #p:Cre09.g409050.t1 s:VVADAVR i:1.000000
21 qid:3207 #p:Cre09.g409050.t1 s:SDPFTFNEGFLGK i:1.000000
21 qid:3207 #p:Cre09.g409050.t1 s:AVEVYCDWIQQPDK i:1.000000
21 qid:3207 #p:Cre09.g409050.t1 s:WGGAIELFILAQHYK i:1.000000
21 qid:3207 #p:Cre09.g409050.t1 s:CDIYGQDK i:1.000000
21 qid:3207 #p:Cre09.g409050.t1 s:VLLIYDGLHYDALAVAAFAGAPEELDVTCFEPDTAGGR i:1.000000
21 qid:3207 #p:Cre09.g409050.t1 s:AITAAAEK i:1.000000
21 qid:3207 #p:Cre09.g409050.t1 s:QFTDTANFTLR i:1.000000
21 qid:3207 #p:Cre09.g409050.t1 s:CGVCQIGIK i:1.000000
21 qid:3207 #p:Cre09.g409050.t1 s:EAVEHAK i:1.000000
21 qid:3207 #p:Cre09.g409050.t1 s:ATGHSNFAEY i:1.000000
1 qid:200 #p:Cre05.g234637.t1 s:ISVLGDALK i:8842.930000
2 qid:200 #p:Cre05.g234637.t1 s:YDIGHSEIER i:4352.790000
3 qid:200 #p:Cre05.g234637.t1 s:IVVELNGR i:3554.610000
4 qid:200 #p:Cre05.g234637.t1 s:FLSLMMK i:615.960000
9 qid:200 #p:Cre05.g234637.t1 s:TMYNAEK i:1.000000
9 qid:200 #p:Cre05.g234637.t1 s:QVLLRPASK i:1.000000
9 qid:200 #p:Cre05.g234637.t1 s:HGYIGEFEYVDDHR i:1.000000
9 qid:200 #p:Cre05.g234637.t1 s:CGVISPR i:1.000000
9 qid:200 #p:Cre05.g234637.t1 s:QFGIIVMTTSAGIMDHEEAR i:1.000000
1 qid:2726 #p:Cre02.g111000.t1 s:VFTLNSGLFYIRPNER i:25701.000000
2 qid:2726 #p:Cre02.g111000.t1 s:MQSIWAK i:12821.000000
15 qid:2726 #p:Cre02.g111000.t1 s:MLGYAGALLVALALLATGANAVQDTK i:1.000000
15 qid:2726 #p:Cre02.g111000.t1 s:FGSEDLK i:1.000000
15 qid:2726 #p:Cre02.g111000.t1 s:EVMAAVSNGALITPDGK i:1.000000
15 qid:2726 #p:Cre02.g111000.t1 s:LWIDGCQR i:1.000000
15 qid:2726 #p:Cre02.g111000.t1 s:NFMVIAIDDEVAK i:1.000000
15 qid:2726 #p:Cre02.g111000.t1 s:ACENLGVAYWR i:1.000000
15 qid:2726 #p:Cre02.g111000.t1 s:AASNHGISAQK i:1.000000
15 qid:2726 #p:Cre02.g111000.t1 s:EFLTLGFSVLLSDVDIVTLQNPFDHLYR i:1.000000
15 qid:2726 #p:Cre02.g111000.t1 s:DEDVEALSDGYDEGTAYGWDDVYDDPTMGWSR i:1.000000
15 qid:2726 #p:Cre02.g111000.t1 s:TIGLMDR i:1.000000
15 qid:2726 #p:Cre02.g111000.t1 s:EWDQAVFNMEIWFPSHDNYK i:1.000000
15 qid:2726 #p:Cre02.g111000.t1 s:YEPQYANHVPVMIHVNYHPDK i:1.000000
15 qid:2726 #p:Cre02.g111000.t1 s:YPVGSCFNAPDC i:1.000000
1 qid:2268 #p:Cre06.g259600.t1 s:LQAAVLDDFK i:22288.000000
2 qid:2268 #p:Cre06.g259600.t1 s:GPTLVALAQLFK i:20521.000000
3 qid:2268 #p:Cre06.g259600.t1 s:VLGGYASDLMR i:18544.000000
61 qid:2268 #p:Cre06.g259600.t1 s:MSSPPPR i:1.000000
61 qid:2268 #p:Cre06.g259600.t1 s:VGAGSLGGVASAEK i:1.000000
61 qid:2268 #p:Cre06.g259600.t1 s:TSPGPTAVR i:1.000000
61 qid:2268 #p:Cre06.g259600.t1 s:QDLFDSEEFDPVK i:1.000000
61 qid:2268 #p:Cre06.g259600.t1 s:LVNTLYPDEGSLTDLDR i:1.000000
61 qid:2268 #p:Cre06.g259600.t1 s:QIQSVDQEIFNAVR i:1.000000
61 qid:2268 #p:Cre06.g259600.t1 s:SQGGAHAR i:1.000000
61 qid:2268 #p:Cre06.g259600.t1 s:QDLSVAHGQIQELFTK i:1.000000
61 qid:2268 #p:Cre06.g259600.t1 s:SEESEAMVQEICR i:1.000000
61 qid:2268 #p:Cre06.g259600.t1 s:HLTNSITALR i:1.000000
61 qid:2268 #p:Cre06.g259600.t1 s:LAMLTAAVTDLESVCDR i:1.000000
61 qid:2268 #p:Cre06.g259600.t1 s:AANLVEAVHQLMEYFQQYEAIPK i:1.000000
61 qid:2268 #p:Cre06.g259600.t1 s:LAAVESK i:1.000000
61 qid:2268 #p:Cre06.g259600.t1 s:ILVGGPQQDTSK i:1.000000
61 qid:2268 #p:Cre06.g259600.t1 s:MPPENLER i:1.000000
61 qid:2268 #p:Cre06.g259600.t1 s:LATACLVVDALGK i:1.000000
61 qid:2268 #p:Cre06.g259600.t1 s:VQDQVMDWMCER i:1.000000
61 qid:2268 #p:Cre06.g259600.t1 s:EMNIYQSAFGGAAGSGTLAAQQADDR i:1.000000
61 qid:2268 #p:Cre06.g259600.t1 s:GAAEVAAHATR i:1.000000
61 qid:2268 #p:Cre06.g259600.t1 s:ELWGVFPAHWR i:1.000000
61 qid:2268 #p:Cre06.g259600.t1 s:VPQMLCLTFCK i:1.000000
61 qid:2268 #p:Cre06.g259600.t1 s:ILSDEEALSGLR i:1.000000
61 qid:2268 #p:Cre06.g259600.t1 s:ADVGPLVK i:1.000000
61 qid:2268 #p:Cre06.g259600.t1 s:AVVATNR i:1.000000
61 qid:2268 #p:Cre06.g259600.t1 s:DMATAFGGGGGGGAGR i:1.000000
61 qid:2268 #p:Cre06.g259600.t1 s:QGGGEEGEDEEGAADSVSASEAR i:1.000000
61 qid:2268 #p:Cre06.g259600.t1 s:AEQQAAAAAK i:1.000000
61 qid:2268 #p:Cre06.g259600.t1 s:EAQEEAIK i:1.000000
61 qid:2268 #p:Cre06.g259600.t1 s:VAFEGAVSEAFESALVQYYIGQEER i:1.000000
61 qid:2268 #p:Cre06.g259600.t1 s:EHLEHLDVAVR i:1.000000
61 qid:2268 #p:Cre06.g259600.t1 s:WLPDEEEGDVTGSGLR i:1.000000
61 qid:2268 #p:Cre06.g259600.t1 s:VLQSANK i:1.000000
61 qid:2268 #p:Cre06.g259600.t1 s:TAAGGTSATPAVVGGSTDWYVR i:1.000000
61 qid:2268 #p:Cre06.g259600.t1 s:LSEEDER i:1.000000
61 qid:2268 #p:Cre06.g259600.t1 s:VVCCLLATAEFCR i:1.000000
61 qid:2268 #p:Cre06.g259600.t1 s:DTTEGLAGALAK i:1.000000
61 qid:2268 #p:Cre06.g259600.t1 s:VDFADEEAAFQGVASACMAVLCLGLNTR i:1.000000
61 qid:2268 #p:Cre06.g259600.t1 s:LDGGLLEMMR i:1.000000
61 qid:2268 #p:Cre06.g259600.t1 s:WDAVEAPGDDSPFVVSLR i:1.000000
61 qid:2268 #p:Cre06.g259600.t1 s:VLLDAGPR i:1.000000
61 qid:2268 #p:Cre06.g259600.t1 s:LGTCLDAANASFLCDK i:1.000000
61 qid:2268 #p:Cre06.g259600.t1 s:LHEALFR i:1.000000
61 qid:2268 #p:Cre06.g259600.t1 s:GMLQLAIDMDSLR i:1.000000
61 qid:2268 #p:Cre06.g259600.t1 s:ALLELPK i:1.000000
61 qid:2268 #p:Cre06.g259600.t1 s:LVQPPPPR i:1.000000
61 qid:2268 #p:Cre06.g259600.t1 s:NPTHTAAQEEQEAQR i:1.000000
61 qid:2268 #p:Cre06.g259600.t1 s:DPMPSYTAYVER i:1.000000
61 qid:2268 #p:Cre06.g259600.t1 s:EMGSVVALVK i:1.000000
61 qid:2268 #p:Cre06.g259600.t1 s:VLQSRPESLVDTYLLLMPPAAQSAAEFQR i:1.000000
61 qid:2268 #p:Cre06.g259600.t1 s:QQTDLLALYQAR i:1.000000
61 qid:2268 #p:Cre06.g259600.t1 s:AAGQAAAGGAGGAGGAAGTAGGAR i:1.000000
61 qid:2268 #p:Cre06.g259600.t1 s:GGPSVGGSPGAGGAGGGESGLASAAASNLGTFK i:1.000000
61 qid:2268 #p:Cre06.g259600.t1 s:MSMNNFTR i:1.000000
61 qid:2268 #p:Cre06.g259600.t1 s:ELAASIPFAGK i:1.000000
61 qid:2268 #p:Cre06.g259600.t1 s:GGGADVIPGSPAAGSSK i:1.000000
61 qid:2268 #p:Cre06.g259600.t1 s:TGPGAPSGHFR i:1.000000
61 qid:2268 #p:Cre06.g259600.t1 s:TGSSDANSAASGTSAFFK i:1.000000
61 qid:2268 #p:Cre06.g259600.t1 s:VANALSGDHRPGEGEGH i:1.000000
1 qid:23 #p:Cre07.g336200.t1 s:VEITIQR i:1324.500000
2 qid:23 #p:Cre07.g336200.t1 s:LQYAPSAVSTK i:1195.230000
3 qid:23 #p:Cre07.g336200.t1 s:VALMDIR i:1052.220000
4 qid:23 #p:Cre07.g336200.t1 s:FLSPTGAQQLSTGSLSAPR i:1006.820000
5 qid:23 #p:Cre07.g336200.t1 s:SEPTVIVDPVDLR i:795.980000
6 qid:23 #p:Cre07.g336200.t1 s:AAAELAAAGRPLR i:629.960000
7 qid:23 #p:Cre07.g336200.t1 s:DSPVSELLAELANR i:23.140710
71 qid:23 #p:Cre07.g336200.t1 s:MDEELYEAVPEDSMDAEAAPPQVADEEVVPAAEAPKPMETESTGHYEWEIHNFAK i:1.000000
71 qid:23 #p:Cre07.g336200.t1 s:QTSETFEIGTYLWR i:1.000000
71 qid:23 #p:Cre07.g336200.t1 s:QNATPHR i:1.000000
71 qid:23 #p:Cre07.g336200.t1 s:HVSVFLEYPEASFTPNHLSPK i:1.000000
71 qid:23 #p:Cre07.g336200.t1 s:SADHTFESHQVDWGFSQMLPLQDLNSGYLR i:1.000000
71 qid:23 #p:Cre07.g336200.t1 s:EDGAMVIR i:1.000000
71 qid:23 #p:Cre07.g336200.t1 s:TVTGFVGLK i:1.000000
71 qid:23 #p:Cre07.g336200.t1 s:NQGATCYMNSLLQYLYNVPLFR i:1.000000
71 qid:23 #p:Cre07.g336200.t1 s:AVYHMPVPENEEPSK i:1.000000
71 qid:23 #p:Cre07.g336200.t1 s:SLPVALQSLFYK i:1.000000
71 qid:23 #p:Cre07.g336200.t1 s:DLTASFGWNTYDAFMQHDVQELNR i:1.000000
71 qid:23 #p:Cre07.g336200.t1 s:AINELFEGFTYNFIECIGVDYK i:1.000000
71 qid:23 #p:Cre07.g336200.t1 s:ESFMDLQLDVK i:1.000000
71 qid:23 #p:Cre07.g336200.t1 s:NIYDSFDK i:1.000000
71 qid:23 #p:Cre07.g336200.t1 s:YTEVEVLNGQNQYK i:1.000000
71 qid:23 #p:Cre07.g336200.t1 s:TDDFGMQDAR i:1.000000
71 qid:23 #p:Cre07.g336200.t1 s:GILFESFPPVLQLQLK i:1.000000
71 qid:23 #p:Cre07.g336200.t1 s:FEYDFQR i:1.000000
71 qid:23 #p:Cre07.g336200.t1 s:YEFYDELDLDR i:1.000000
71 qid:23 #p:Cre07.g336200.t1 s:LHSVLVHSGGVHGGHYYAYIRPDGQQWLK i:1.000000
71 qid:23 #p:Cre07.g336200.t1 s:AEPHDALEGQYGTGDDSGYGSNLK i:1.000000
71 qid:23 #p:Cre07.g336200.t1 s:CSNAYMLVYVR i:1.000000
71 qid:23 #p:Cre07.g336200.t1 s:VMCDVTK i:1.000000
71 qid:23 #p:Cre07.g336200.t1 s:QQAHLFCSLK i:1.000000
71 qid:23 #p:Cre07.g336200.t1 s:VAGDADMAAQVGAGNSGYFDLVDHDK i:1.000000
71 qid:23 #p:Cre07.g336200.t1 s:TGIPVER i:1.000000
71 qid:23 #p:Cre07.g336200.t1 s:ANFSHRPERPLTAQEEASQLVDLSGIR i:1.000000
71 qid:23 #p:Cre07.g336200.t1 s:AGGGGGK i:1.000000
71 qid:23 #p:Cre07.g336200.t1 s:LYLEDMGEDK i:1.000000
71 qid:23 #p:Cre07.g336200.t1 s:EVVATNALYAEAGK i:1.000000
71 qid:23 #p:Cre07.g336200.t1 s:QLLVFVK i:1.000000
71 qid:23 #p:Cre07.g336200.t1 s:GHHLLPCTAK i:1.000000
71 qid:23 #p:Cre07.g336200.t1 s:LQSVANMLLEDDEQELEGQAELWEEVK i:1.000000
71 qid:23 #p:Cre07.g336200.t1 s:ITLAEATIDHGDIIIYQR i:1.000000
71 qid:23 #p:Cre07.g336200.t1 s:LSEEEAAAVR i:1.000000
71 qid:23 #p:Cre07.g336200.t1 s:GFLEYVHNR i:1.000000
71 qid:23 #p:Cre07.g336200.t1 s:LEDPAAPPAVTLELLR i:1.000000
71 qid:23 #p:Cre07.g336200.t1 s:GATYDEVAAALAAALQLPDPSK i:1.000000
71 qid:23 #p:Cre07.g336200.t1 s:FTQHNVYSGQPLR i:1.000000
71 qid:23 #p:Cre07.g336200.t1 s:SVGSLEGMLNSGQR i:1.000000
71 qid:23 #p:Cre07.g336200.t1 s:GSGGQLADTLYFEVLDLPLEEMER i:1.000000
71 qid:23 #p:Cre07.g336200.t1 s:VAFHNER i:1.000000
71 qid:23 #p:Cre07.g336200.t1 s:GEFVGEQHSIR i:1.000000
71 qid:23 #p:Cre07.g336200.t1 s:LQQQPAAAAAAAAAAAVGHSNGGTEAGVK i:1.000000
71 qid:23 #p:Cre07.g336200.t1 s:AEPGVEADAGVK i:1.000000
71 qid:23 #p:Cre07.g336200.t1 s:AEPGAEEHAAGGGHAAAGAHAGAGNAAAR i:1.000000
71 qid:23 #p:Cre07.g336200.t1 s:AEEEASLK i:1.000000
71 qid:23 #p:Cre07.g336200.t1 s:LLELQDNK i:1.000000
71 qid:23 #p:Cre07.g336200.t1 s:IVDPGER i:1.000000
71 qid:23 #p:Cre07.g336200.t1 s:VDYWQLR i:1.000000
71 qid:23 #p:Cre07.g336200.t1 s:AEFVPEDQLPEAMGPK i:1.000000
71 qid:23 #p:Cre07.g336200.t1 s:DYIMQVVHHLPPPLSAR i:1.000000
71 qid:23 #p:Cre07.g336200.t1 s:AAAAWAAATATTAASDAAEPMDADGGPDTGADAANDDNDNADAEDVDAPDSQGEQGK i:1.000000
71 qid:23 #p:Cre07.g336200.t1 s:SAEEVLK i:1.000000
71 qid:23 #p:Cre07.g336200.t1 s:DALAENMPGAAFGDPLLIR i:1.000000
71 qid:23 #p:Cre07.g336200.t1 s:VTESDTLAK i:1.000000
71 qid:23 #p:Cre07.g336200.t1 s:LQPLLGASAEEMAR i:1.000000
71 qid:23 #p:Cre07.g336200.t1 s:AIFVGTRPPNAVPQENK i:1.000000
71 qid:23 #p:Cre07.g336200.t1 s:ELAEDFHR i:1.000000
71 qid:23 #p:Cre07.g336200.t1 s:NGFYAPAAMAAAAVGGAPTQATLVDPNK i:1.000000
71 qid:23 #p:Cre07.g336200.t1 s:LVLALLHEDK i:1.000000
71 qid:23 #p:Cre07.g336200.t1 s:GLGHAGAPR i:1.000000
71 qid:23 #p:Cre07.g336200.t1 s:APPSTSR i:1.000000
71 qid:23 #p:Cre07.g336200.t1 s:YTYDKPIK i:1.000000
1 qid:747 #p:Cre07.g349350.t1 s:GYTYDFEHGPHYLQPEK i:292611.000000
2 qid:747 #p:Cre07.g349350.t1 s:IPNFWSK i:266931.000000
3 qid:747 #p:Cre07.g349350.t1 s:YSHEEVVYGDGHHGLR i:52795.000000
5 qid:747 #p:Cre07.g349350.t1 s:LSQQAPR i:1.000000
5 qid:747 #p:Cre07.g349350.t1 s:FYAGTGALYAVGLGVPLFAVWWQQSK i:1.000000
1 qid:1260 #p:Cre02.g140900.t1 s:DSVGSLLTR i:24534.000000
2 qid:1260 #p:Cre02.g140900.t1 s:APESLLTAAASTVK i:23241.000000
3 qid:1260 #p:Cre02.g140900.t1 s:LNPLGHSALLSAYNASALR i:17568.000000
4 qid:1260 #p:Cre02.g140900.t1 s:LLGGTGEGYEPR i:17266.000000
5 qid:1260 #p:Cre02.g140900.t1 s:EMGGSLLGGGLQLER i:15083.000000
6 qid:1260 #p:Cre02.g140900.t1 s:ALLATAYLDGGYGAVR i:14704.000000
7 qid:1260 #p:Cre02.g140900.t1 s:GTDAASADDTDAVASALDVAVR i:12525.000000
8 qid:1260 #p:Cre02.g140900.t1 s:AMLGPWVVEVLR i:10829.000000
9 qid:1260 #p:Cre02.g140900.t1 s:GLVGVAEMAEVEAR i:8883.300000
10 qid:1260 #p:Cre02.g140900.t1 s:ATLMQDATR i:5681.600000
11 qid:1260 #p:Cre02.g140900.t1 s:GQYAPLADLHWR i:3583.600000
27 qid:1260 #p:Cre02.g140900.t1 s:MILAHSLPCVPHGSGSVQITVGATHPQCTVR i:1.000000
27 qid:1260 #p:Cre02.g140900.t1 s:GPAAALAARPTQPPLQR i:1.000000
27 qid:1260 #p:Cre02.g140900.t1 s:LVVRPAAAVQNELAAAGDNWDVPPLSTTASGR i:1.000000
27 qid:1260 #p:Cre02.g140900.t1 s:TSCVFTHK i:1.000000
27 qid:1260 #p:Cre02.g140900.t1 s:EWQATALTHPSVLNCFGVGCLSSSHMAVLGEDLIR i:1.000000
27 qid:1260 #p:Cre02.g140900.t1 s:LAAIELSWSALQPPSAGAAAAIAGAASALGAEDIPSSSAGGPPGAPSK i:1.000000
27 qid:1260 #p:Cre02.g140900.t1 s:LAHMAPDTWGPR i:1.000000
27 qid:1260 #p:Cre02.g140900.t1 s:AGADNGADESWELQLQCTAALLNK i:1.000000
27 qid:1260 #p:Cre02.g140900.t1 s:AAAAVAAAVPQLAEQWQIDQHMCGFGSPAGK i:1.000000
27 qid:1260 #p:Cre02.g140900.t1 s:QLLAKPQPASLLQDDPWALTTGMSGIPHTGK i:1.000000
27 qid:1260 #p:Cre02.g140900.t1 s:DVDYFQEQCDLWYAYLCSSASTLLPSTSPASWLQAK i:1.000000
27 qid:1260 #p:Cre02.g140900.t1 s:SLVALGGAVYGVMVSELVLER i:1.000000
27 qid:1260 #p:Cre02.g140900.t1 s:CLTVQAPDMR i:1.000000
27 qid:1260 #p:Cre02.g140900.t1 s:MAADEVR i:1.000000
27 qid:1260 #p:Cre02.g140900.t1 s:LAQMEVGLGLCRPEAEGTATGGAGVYGTTQR i:1.000000
27 qid:1260 #p:Cre02.g140900.t1 s:CTDGVVAAVALEGGLR i:1.000000
1 qid:2787 #p:Cre11.g474950.t1 s:IAFNIER i:47090.000000
2 qid:2787 #p:Cre11.g474950.t1 s:LVGLNQLFER i:8445.300000
3 qid:2787 #p:Cre11.g474950.t1 s:LLEFTYVVEEK i:5996.600000
23 qid:2787 #p:Cre11.g474950.t1 s:LQSQAANWAEVER i:1.000000
23 qid:2787 #p:Cre11.g474950.t1 s:MSVENQER i:1.000000
23 qid:2787 #p:Cre11.g474950.t1 s:SGNAYTSTWLPLIK i:1.000000
23 qid:2787 #p:Cre11.g474950.t1 s:TCIILYPLVTLIVLVGMAVEYSIR i:1.000000
23 qid:2787 #p:Cre11.g474950.t1 s:ILVDWANVAFYTTAFFWYFMVTWVLMNVWAIYGVAAYYNK i:1.000000
23 qid:2787 #p:Cre11.g474950.t1 s:FGNNGVDPVSFGTFVVVNLQTIQLLVQYIK i:1.000000
23 qid:2787 #p:Cre11.g474950.t1 s:LMSTESR i:1.000000
23 qid:2787 #p:Cre11.g474950.t1 s:APVEAQR i:1.000000
23 qid:2787 #p:Cre11.g474950.t1 s:DECLLFALSCQR i:1.000000
23 qid:2787 #p:Cre11.g474950.t1 s:MLNLFTCGLAAK i:1.000000
23 qid:2787 #p:Cre11.g474950.t1 s:DWHEQSNR i:1.000000
23 qid:2787 #p:Cre11.g474950.t1 s:EDAMEER i:1.000000
23 qid:2787 #p:Cre11.g474950.t1 s:ASAGGPRPSGGNATTSSK i:1.000000
23 qid:2787 #p:Cre11.g474950.t1 s:SGAEQIELK i:1.000000
23 qid:2787 #p:Cre11.g474950.t1 s:VQGGNGEEAGPASVAPDLGPDGRPPPIQLPKPLISCFGWSPLR i:1.000000
23 qid:2787 #p:Cre11.g474950.t1 s:SSYWHYYGSMHSFFVSVLPHFPSWPFRPDAVFFR i:1.000000
23 qid:2787 #p:Cre11.g474950.t1 s:MLTLIQLCSVFAVGIIVVLGWLLSTR i:1.000000
23 qid:2787 #p:Cre11.g474950.t1 s:SCNTCLAVHDR i:1.000000
23 qid:2787 #p:Cre11.g474950.t1 s:YFASAEPLCTAMETAVAGIVASANGTWNDGSVIK i:1.000000
23 qid:2787 #p:Cre11.g474950.t1 s:YCNWACYGNFTPSQSCPALSPALGR i:1.000000
1 qid:1930 #p:Cre17.g722150.t1 s:ELFAVAGEALK i:64602.000000
2 qid:1930 #p:Cre17.g722150.t1 s:FTDEALEFQEK i:38782.000000
3 qid:1930 #p:Cre17.g722150.t1 s:LLPNCLFR i:24946.000000
4 qid:1930 #p:Cre17.g722150.t1 s:QLQLTNDMVEPSR i:17817.000000
27 qid:1930 #p:Cre17.g722150.t1 s:MAAHGEPAQPAVTATVTTTNGGHR i:1.000000
27 qid:1930 #p:Cre17.g722150.t1 s:SALNFPDYR i:1.000000
27 qid:1930 #p:Cre17.g722150.t1 s:GYTFLMSYVLTIALVPLAGMLLLELVNMHR i:1.000000
27 qid:1930 #p:Cre17.g722150.t1 s:QTDLTFNLVTVIATIAALMGVVISYYILR i:1.000000
27 qid:1930 #p:Cre17.g722150.t1 s:TRPVYLVDFQVYR i:1.000000
27 qid:1930 #p:Cre17.g722150.t1 s:APDSWMATYTR i:1.000000
27 qid:1930 #p:Cre17.g722150.t1 s:SGLGQETYLPPAVQTVPPECTMENAR i:1.000000
27 qid:1930 #p:Cre17.g722150.t1 s:EFEMVVFPIIEELLQR i:1.000000
27 qid:1930 #p:Cre17.g722150.t1 s:QIGVLVLNCSLFNPTPSLTAMIINK i:1.000000
27 qid:1930 #p:Cre17.g722150.t1 s:SSILSYNLAGMGCSASPISIDLAK i:1.000000
27 qid:1930 #p:Cre17.g722150.t1 s:QLLQLHPSTYALVVSTENITQNWYFGNDR i:1.000000
27 qid:1930 #p:Cre17.g722150.t1 s:VGGAAILLSNR i:1.000000
27 qid:1930 #p:Cre17.g722150.t1 s:YELMHTVR i:1.000000
27 qid:1930 #p:Cre17.g722150.t1 s:DEAYSCIFQMEDSER i:1.000000
27 qid:1930 #p:Cre17.g722150.t1 s:INVTTLGPLVLPLSEQLLFFFNLVAR i:1.000000
27 qid:1930 #p:Cre17.g722150.t1 s:GKPYIPDFK i:1.000000
27 qid:1930 #p:Cre17.g722150.t1 s:VCIHTGGR i:1.000000
27 qid:1930 #p:Cre17.g722150.t1 s:AVIDEIER i:1.000000
27 qid:1930 #p:Cre17.g722150.t1 s:YGNVSSASIWYVLAYLESFNGMR i:1.000000
27 qid:1930 #p:Cre17.g722150.t1 s:IWQMGFGSGFK i:1.000000
27 qid:1930 #p:Cre17.g722150.t1 s:CNSAVWR i:1.000000
27 qid:1930 #p:Cre17.g722150.t1 s:CLHQAWEGFNLEEMR i:1.000000
27 qid:1930 #p:Cre17.g722150.t1 s:AHLASLPNHHNK i:1.000000
1 qid:2797 #p:Cre12.g543400.t1 s:VQVPDLVTDYMSGATLLDK i:6828.700000
7 qid:2797 #p:Cre12.g543400.t1 s:MSETAGKPIECK i:1.000000
7 qid:2797 #p:Cre12.g543400.t1 s:ATALCQTDAYTLGGLDPEGR i:1.000000
7 qid:2797 #p:Cre12.g543400.t1 s:FPCILGHEAAGVVESVGEGVTSVKPGDHVIPCYQAYCGECK i:1.000000
7 qid:2797 #p:Cre12.g543400.t1 s:IIAVDIDPTK i:1.000000
7 qid:2797 #p:Cre12.g543400.t1 s:GWGTSVIVGVAAAGQEISTRPFQLVTGR i:1.000000
7 qid:2797 #p:Cre12.g543400.t1 s:YITHNMK i:1.000000
1 qid:2476 #p:Cre02.g093450.t1 s:VNSEAALGNYNASSGSHPSTLGTATLHETFR i:55523.000000
2 qid:2476 #p:Cre02.g093450.t1 s:VAEAQQLALALAR i:53967.000000
3 qid:2476 #p:Cre02.g093450.t1 s:GLLASDESTGTIGK i:52273.000000
4 qid:2476 #p:Cre02.g093450.t1 s:FGQVTEQVIGATVAALWR i:44234.000000
5 qid:2476 #p:Cre02.g093450.t1 s:VDEGLEPLAGAADGETHTK i:32057.000000
6 qid:2476 #p:Cre02.g093450.t1 s:NADELAQYAR i:28863.000000
7 qid:2476 #p:Cre02.g093450.t1 s:VTDTLPSALAVER i:16236.000000
23 qid:2476 #p:Cre02.g093450.t1 s:MASPLAQIAAQLAAPGK i:1.000000
23 qid:2476 #p:Cre02.g093450.t1 s:AGLPNTEDIR i:1.000000
23 qid:2476 #p:Cre02.g093450.t1 s:ELYYTTPGMGQYISGVIMFK i:1.000000
23 qid:2476 #p:Cre02.g093450.t1 s:ETLYQSTK i:1.000000
23 qid:2476 #p:Cre02.g093450.t1 s:AGRPFVEVLAEQGILAGIK i:1.000000
23 qid:2476 #p:Cre02.g093450.t1 s:GLEGLEANCR i:1.000000
23 qid:2476 #p:Cre02.g093450.t1 s:ICQNCGLVPVVEPEILIDGNHSQER i:1.000000
23 qid:2476 #p:Cre02.g093450.t1 s:HGVELEGCLLKPQMVIPGADAEGGK i:1.000000
23 qid:2476 #p:Cre02.g093450.t1 s:VSAADVAR i:1.000000
23 qid:2476 #p:Cre02.g093450.t1 s:CTVAALR i:1.000000
23 qid:2476 #p:Cre02.g093450.t1 s:VVPPAIPGIMFLSGGQTEEEATINLDAVNR i:1.000000
23 qid:2476 #p:Cre02.g093450.t1 s:EAQAVGR i:1.000000
23 qid:2476 #p:Cre02.g093450.t1 s:CPWVLSFSFGR i:1.000000
23 qid:2476 #p:Cre02.g093450.t1 s:ALQASVLK i:1.000000
23 qid:2476 #p:Cre02.g093450.t1 s:LWSSDQTR i:1.000000
23 qid:2476 #p:Cre02.g093450.t1 s:GWNGQPAGNGAAQ i:1.000000
1 qid:1363 #p:Cre01.g050950.t1 s:VALVGDAAGYVTK i:997181.000000
2 qid:1363 #p:Cre01.g050950.t1 s:GGVETFLLER i:821301.000000
3 qid:1363 #p:Cre01.g050950.t1 s:VLDILQK i:780051.000000
4 qid:1363 #p:Cre01.g050950.t1 s:YDHVAVGTGTVVNK i:779591.000000
5 qid:1363 #p:Cre01.g050950.t1 s:TVVPGNPLDDVK i:699811.000000
6 qid:1363 #p:Cre01.g050950.t1 s:EVFDDYLR i:653441.000000
7 qid:1363 #p:Cre01.g050950.t1 s:TVSSILR i:523831.000000
8 qid:1363 #p:Cre01.g050950.t1 s:LGANIVNGLFMR i:461981.000000
9 qid:1363 #p:Cre01.g050950.t1 s:VEAHPIPEHPRPR i:445081.000000
10 qid:1363 #p:Cre01.g050950.t1 s:EIDAGEYDYAIAFQER i:432611.000000
11 qid:1363 #p:Cre01.g050950.t1 s:MTFDSYLYK i:430211.000000
12 qid:1363 #p:Cre01.g050950.t1 s:SVNVSFGSK i:407571.000000
13 qid:1363 #p:Cre01.g050950.t1 s:MGKPATLEVDMIIGADGANSR i:316001.000000
14 qid:1363 #p:Cre01.g050950.t1 s:MISPSNR i:244161.000000
15 qid:1363 #p:Cre01.g050950.t1 s:SEQQSAEGPFTIHYNSYEDGSK i:232681.000000
16 qid:1363 #p:Cre01.g050950.t1 s:MAAEAIVEGSANGTK i:160461.000000
17 qid:1363 #p:Cre01.g050950.t1 s:QYQQATR i:105501.000000
18 qid:1363 #p:Cre01.g050950.t1 s:DGAALEGR i:71389.000000
19 qid:1363 #p:Cre01.g050950.t1 s:YYENLAEMYVGDDVSPDFYGWVFPK i:34139.000000
20 qid:1363 #p:Cre01.g050950.t1 s:EAFVELCEDSYVQK i:9405.600000
21 qid:1363 #p:Cre01.g050950.t1 s:AVQSVFAVK i:1449.300000
30 qid:1363 #p:Cre01.g050950.t1 s:MAATMQMNK i:1.000000
30 qid:1363 #p:Cre01.g050950.t1 s:QAAQQGR i:1.000000
30 qid:1363 #p:Cre01.g050950.t1 s:VAQLPSSTFSGVTVPQR i:1.000000
30 qid:1363 #p:Cre01.g050950.t1 s:QFAVSGAR i:1.000000
30 qid:1363 #p:Cre01.g050950.t1 s:VAVIGGGPSGACAAETLAK i:1.000000
30 qid:1363 #p:Cre01.g050950.t1 s:LDNCKPCGGAIPLCMVEEFDLPMEIIDR i:1.000000
30 qid:1363 #p:Cre01.g050950.t1 s:TLSETEWIGMCR i:1.000000
30 qid:1363 #p:Cre01.g050950.t1 s:CSGEGIYFAAK i:1.000000
30 qid:1363 #p:Cre01.g050950.t1 s:MCGEDAIR i:1.000000
1 qid:2758 #p:Cre13.g576760.t1 s:GLGDVVGMK i:33550.000000
2 qid:2758 #p:Cre13.g576760.t1 s:IAMVSVVTAVLGEITSGK i:11941.000000
17 qid:2758 #p:Cre13.g576760.t1 s:AFTASPAGLSR i:1.000000
17 qid:2758 #p:Cre13.g576760.t1 s:AAAEAEK i:1.000000
17 qid:2758 #p:Cre13.g576760.t1 s:LESPIVLPSGGDLKPK i:1.000000
17 qid:2758 #p:Cre13.g576760.t1 s:GPAAEINNGR i:1.000000
17 qid:2758 #p:Cre13.g576760.t1 s:SVGEQLAEQPVLAITVCLRPPATASTLAGSK i:1.000000
17 qid:2758 #p:Cre13.g576760.t1 s:QAAPPARPQMR i:1.000000
17 qid:2758 #p:Cre13.g576760.t1 s:QPICSVQLK i:1.000000
17 qid:2758 #p:Cre13.g576760.t1 s:ALASAMDTAAAAAAPAAQACQPTRPLPMMPLDIQPAAYQIGCR i:1.000000
17 qid:2758 #p:Cre13.g576760.t1 s:QGGAACFER i:1.000000
17 qid:2758 #p:Cre13.g576760.t1 s:GIFDPANAEAVAAGR i:1.000000
17 qid:2758 #p:Cre13.g576760.t1 s:QTVIACNK i:1.000000
17 qid:2758 #p:Cre13.g576760.t1 s:VHGKPLGSCAACEVEQEETPAVK i:1.000000
17 qid:2758 #p:Cre13.g576760.t1 s:WGANGVPLCAR i:1.000000
17 qid:2758 #p:Cre13.g576760.t1 s:AEAMDLASDSDSDVEIVLMVITFITYASLMPIMLGSNTGEAFGPLTPWVEK i:1.000000
17 qid:2758 #p:Cre13.g576760.t1 s:AAMMGLTSLILIEAIK i:1.000000
1 qid:1750 #p:Cre14.g627650.t1 s:AAHAGLQR i:72982.000000
38 qid:1750 #p:Cre14.g627650.t1 s:LPLLQPSLTGANGVER i:1.000000
38 qid:1750 #p:Cre14.g627650.t1 s:DSQSVMAPFATGAR i:1.000000
38 qid:1750 #p:Cre14.g627650.t1 s:ESDLAAAVAAAQTATFDVR i:1.000000
38 qid:1750 #p:Cre14.g627650.t1 s:DITSDLAASDK i:1.000000
38 qid:1750 #p:Cre14.g627650.t1 s:SLALHAEVK i:1.000000
38 qid:1750 #p:Cre14.g627650.t1 s:LAEALER i:1.000000
38 qid:1750 #p:Cre14.g627650.t1 s:VSPLAHTPAGEERPNK i:1.000000
38 qid:1750 #p:Cre14.g627650.t1 s:TAVACQLLGEFAELCGPFAGVLTR i:1.000000
38 qid:1750 #p:Cre14.g627650.t1 s:GLYSTQYASER i:1.000000
38 qid:1750 #p:Cre14.g627650.t1 s:GGLAFDQLPWFSVAER i:1.000000
38 qid:1750 #p:Cre14.g627650.t1 s:GQMEAQAEALGR i:1.000000
38 qid:1750 #p:Cre14.g627650.t1 s:IEEAMSALR i:1.000000
38 qid:1750 #p:Cre14.g627650.t1 s:ATEASQLEAAALR i:1.000000
38 qid:1750 #p:Cre14.g627650.t1 s:LSVSEESAR i:1.000000
38 qid:1750 #p:Cre14.g627650.t1 s:DDLEAER i:1.000000
38 qid:1750 #p:Cre14.g627650.t1 s:HADLNDFSVSR i:1.000000
38 qid:1750 #p:Cre14.g627650.t1 s:IAELEAVAEGAFR i:1.000000
38 qid:1750 #p:Cre14.g627650.t1 s:MPPEMFEK i:1.000000
38 qid:1750 #p:Cre14.g627650.t1 s:SDLALYQTELAAAQANNK i:1.000000
38 qid:1750 #p:Cre14.g627650.t1 s:DLEAVNSK i:1.000000
38 qid:1750 #p:Cre14.g627650.t1 s:LDVMTPRPVWR i:1.000000
38 qid:1750 #p:Cre14.g627650.t1 s:LADHNLQAGR i:1.000000
38 qid:1750 #p:Cre14.g627650.t1 s:TAELVHR i:1.000000
38 qid:1750 #p:Cre14.g627650.t1 s:YANELAELK i:1.000000
38 qid:1750 #p:Cre14.g627650.t1 s:SQLALAAALLQPDPAPVEVQLTLVTDASSYFVTEGGGDTAAAAGAPAPPATAEPCGLAASVPR i:1.000000
38 qid:1750 #p:Cre14.g627650.t1 s:VPLHAWSVEQAEALVGAIWR i:1.000000
38 qid:1750 #p:Cre14.g627650.t1 s:QALEVSASAGTLQSFLYYYFNPQGLANESSVR i:1.000000
38 qid:1750 #p:Cre14.g627650.t1 s:LAYSLYNACATHAR i:1.000000
38 qid:1750 #p:Cre14.g627650.t1 s:TFWLVLTGQAAEAAAADQR i:1.000000
38 qid:1750 #p:Cre14.g627650.t1 s:SMLSGLAAVLHSLPPADGGVGGGGAGGGGEGGEGGGGETSGGGAAGDGEDAGAGGSGGDGDDERPATSGSGGGGGAAAAAAGSVPSSSPR i:1.000000
38 qid:1750 #p:Cre14.g627650.t1 s:TEDVAAALER i:1.000000
38 qid:1750 #p:Cre14.g627650.t1 s:FFPQRPAFR i:1.000000
38 qid:1750 #p:Cre14.g627650.t1 s:TQFPLDTLPLDALVAALEPHALAAPPPSTAPGTAK i:1.000000
38 qid:1750 #p:Cre14.g627650.t1 s:WSAAADPTAATAAAAKPAGALVAALVGQHIDEVQALCLEVASALAEVPMAEDDGGSGAASPVELPAVVEK i:1.000000
38 qid:1750 #p:Cre14.g627650.t1 s:LSGLLGAR i:1.000000
38 qid:1750 #p:Cre14.g627650.t1 s:AMACVMASLGFSAAAGGEGGGGGGVGAAATEDGEEGGAGAGGASGGSGLVVPVGVVVDVGDMTQR i:1.000000
38 qid:1750 #p:Cre14.g627650.t1 s:CLLKPVGNFDVAGALAWAR i:1.000000
1 qid:1255 #p:Cre11.g468450.t1 s:LFDDDNSGTITIK i:2076401.000000
2 qid:1255 #p:Cre11.g468450.t1 s:EAFDLFDTDGSGTIDAK i:2039201.000000
3 qid:1255 #p:Cre11.g468450.t1 s:ALGFEPK i:1337001.000000
4 qid:1255 #p:Cre11.g468450.t1 s:VGLTEEQK i:528001.000000
5 qid:1255 #p:Cre11.g468450.t1 s:NDDNEIDEDEFIR i:51876.000000
6 qid:1255 #p:Cre11.g468450.t1 s:MISEIDK i:10294.000000
7 qid:1255 #p:Cre11.g468450.t1 s:ELGENLTEEELQEMIAEADR i:6587.900000
8 qid:1255 #p:Cre11.g468450.t1 s:DGSGTIDFEEFLTMMTAK i:1282.800000
1 qid:1985 #p:Cre17.g721600.t1 s:NPTLVNFPVK i:23420.000000
2 qid:1985 #p:Cre17.g721600.t1 s:YDLVANLVHDGK i:15505.000000
21 qid:1985 #p:Cre17.g721600.t1 s:TVAAAAAGAMETS i:1.000000
21 qid:1985 #p:Cre17.g721600.t1 s:EDEQGSAPPEADAAAEAATEVEPGPGPSPAK i:1.000000
21 qid:1985 #p:Cre17.g721600.t1 s:ADGAVEDADAAAAAEVAVK i:1.000000
21 qid:1985 #p:Cre17.g721600.t1 s:TEPEEAQSVK i:1.000000
21 qid:1985 #p:Cre17.g721600.t1 s:ALDGTEYMPGLVGLNNMK i:1.000000
21 qid:1985 #p:Cre17.g721600.t1 s:ANDYINVVMQACAR i:1.000000
21 qid:1985 #p:Cre17.g721600.t1 s:DFFLTPSNYASCR i:1.000000
21 qid:1985 #p:Cre17.g721600.t1 s:GQVSPHEFVQAVR i:1.000000
21 qid:1985 #p:Cre17.g721600.t1 s:FTADAQADPVDFYSWLLNHLHLDLTGGK i:1.000000
21 qid:1985 #p:Cre17.g721600.t1 s:KPSIITQCLQGELEVTTLAGTGK i:1.000000
21 qid:1985 #p:Cre17.g721600.t1 s:AAEAGEDVTDR i:1.000000
21 qid:1985 #p:Cre17.g721600.t1 s:VPFLLLGLELPPAPLFK i:1.000000
21 qid:1985 #p:Cre17.g721600.t1 s:NIIPQVPIFHILHK i:1.000000
21 qid:1985 #p:Cre17.g721600.t1 s:FDGATVTDDIR i:1.000000
21 qid:1985 #p:Cre17.g721600.t1 s:YLALHYR i:1.000000
21 qid:1985 #p:Cre17.g721600.t1 s:NNFFIEK i:1.000000
21 qid:1985 #p:Cre17.g721600.t1 s:DVLPLPERPAAAGGAAAGAPHADAFALSSK i:1.000000
21 qid:1985 #p:Cre17.g721600.t1 s:AGSGSYR i:1.000000
21 qid:1985 #p:Cre17.g721600.t1 s:VEDIWYEVQDLTVTDILPQMVALSEAYFQVFELKPDVIAGPAGPPPPGVAAGGAAATAAAAAGGAR i:1.000000
1 qid:1034 #p:Cre12.g549852.t1 s:AALNAISTTLAR i:81220.000000
2 qid:1034 #p:Cre12.g549852.t1 s:DNVVIATSR i:33389.000000
3 qid:1034 #p:Cre12.g549852.t1 s:HVDVLVNNAGVYGR i:28915.000000
4 qid:1034 #p:Cre12.g549852.t1 s:DLAPSGVEVVAMHPGYVR i:26869.000000
5 qid:1034 #p:Cre12.g549852.t1 s:GIGLSLVK i:21334.000000
6 qid:1034 #p:Cre12.g549852.t1 s:AASIAQWAEGVK i:12688.000000
7 qid:1034 #p:Cre12.g549852.t1 s:TVVVTGGSR i:8176.400000
8 qid:1034 #p:Cre12.g549852.t1 s:LHLSDLDASR i:6795.200000
9 qid:1034 #p:Cre12.g549852.t1 s:FLTYNGEEIPW i:2628.700000
15 qid:1034 #p:Cre12.g549852.t1 s:VSDAAELQQLR i:1.000000
15 qid:1034 #p:Cre12.g549852.t1 s:MAMRPITGK i:1.000000
15 qid:1034 #p:Cre12.g549852.t1 s:QQYGPAR i:1.000000
15 qid:1034 #p:Cre12.g549852.t1 s:LDLQEFTEADFLLAFHTNTLGPFFVVQQLLK i:1.000000
15 qid:1034 #p:Cre12.g549852.t1 s:QGLLGLPPVPAPTEPGAPPPPAPAPVALVANISSIMGSNTDPTVSTVTK i:1.000000
15 qid:1034 #p:Cre12.g549852.t1 s:TQLSGGNGWIDAEESAAGLIGVMESGVALNGR i:1.000000
1 qid:462 #p:Cre03.g146247.t1 s:AAEITGAAESAMGPK i:277491.000000
2 qid:462 #p:Cre03.g146247.t1 s:EGGFTAGVPLDTFTR i:249901.000000
3 qid:462 #p:Cre03.g146247.t1 s:LGWEYEVTEPNK i:158761.000000
4 qid:462 #p:Cre03.g146247.t1 s:AGVPDLSTLPSNR i:89608.000000
5 qid:462 #p:Cre03.g146247.t1 s:YMQYGDNFGTK i:67654.000000
6 qid:462 #p:Cre03.g146247.t1 s:WQNPLMGWTSSADPLENVGR i:51468.000000
7 qid:462 #p:Cre03.g146247.t1 s:SALVFYTK i:47832.000000
8 qid:462 #p:Cre03.g146247.t1 s:TASQSGLAR i:27997.000000
10 qid:462 #p:Cre03.g146247.t1 s:TVDFATTTPAWK i:1.000000
10 qid:462 #p:Cre03.g146247.t1 s:IEFEPTAK i:1.000000
1 qid:808 #p:Cre12.g512600.t1 s:TNRPPLSLSK i:256271.000000
2 qid:808 #p:Cre12.g512600.t1 s:SQNVYLALLVK i:43848.000000
3 qid:808 #p:Cre12.g512600.t1 s:VAVIVATVTDDVR i:31815.000000
4 qid:808 #p:Cre12.g512600.t1 s:HFGPAPGVPGSTTKPYVR i:30308.000000
5 qid:808 #p:Cre12.g512600.t1 s:AGGECLTFDQLALQRPTGK i:1.000000
1 qid:2865 #p:Cre01.g012500.t1 s:NAFSKPGNLAEATSR i:8556.600000
2 qid:2865 #p:Cre01.g012500.t1 s:QGKPWAEVVDR i:7778.600000
8 qid:2865 #p:Cre01.g012500.t1 s:MSAPVPPAAPTSVGSAPSPPPGVGALMLIAGR i:1.000000
8 qid:2865 #p:Cre01.g012500.t1 s:EYASGVAR i:1.000000
8 qid:2865 #p:Cre01.g012500.t1 s:VNYLIVMLLCTAFTFVLHPSSLLVLALLAGSWIYVFLMR i:1.000000
8 qid:2865 #p:Cre01.g012500.t1 s:TTPLVISGR i:1.000000
8 qid:2865 #p:Cre01.g012500.t1 s:LIGMSAISFITIFFLTSVGTVFFSALSISIALIALHGAFR i:1.000000
8 qid:2865 #p:Cre01.g012500.t1 s:EPDNLFIDEGETQQGFMNIFAVPAVPATVSTAV i:1.000000
1 qid:2568 #p:Cre06.g258850.t1 s:SLALYIAK i:61519.000000
2 qid:2568 #p:Cre06.g258850.t1 s:TYLQQDTIDLSFQPAFR i:7035.800000
9 qid:2568 #p:Cre06.g258850.t1 s:MEAEDALIQEVPAEEAVAETAPTNGNTPIEPDLASGNFIK i:1.000000
9 qid:2568 #p:Cre06.g258850.t1 s:EGEVPAALCIGPECINVAIK i:1.000000
9 qid:2568 #p:Cre06.g258850.t1 s:APISTVDDVEMPIGSQSKPQVVAGALAAR i:1.000000
9 qid:2568 #p:Cre06.g258850.t1 s:SVCLTAIGIDAVSNAVLAIGNAR i:1.000000
9 qid:2568 #p:Cre06.g258850.t1 s:LYLEQDR i:1.000000
9 qid:2568 #p:Cre06.g258850.t1 s:ALPSFVQVHK i:1.000000
9 qid:2568 #p:Cre06.g258850.t1 s:FALVVENI i:1.000000
1 qid:3023 #p:Cre02.g107450.t1 s:GGDDIPEWFAFK i:510361.000000
2 qid:3023 #p:Cre02.g107450.t1 s:TSSLEHPGVQMVAQER i:429481.000000
3 qid:3023 #p:Cre02.g107450.t1 s:AELNNPNIK i:387241.000000
4 qid:3023 #p:Cre02.g107450.t1 s:LWGFELPK i:365401.000000
5 qid:3023 #p:Cre02.g107450.t1 s:YNGQDLGVLEVESK i:271121.000000
6 qid:3023 #p:Cre02.g107450.t1 s:LPGSGLIFGLPVVLDTNNEAVK i:223371.000000
7 qid:3023 #p:Cre02.g107450.t1 s:YHTYEVLK i:26993.000000
8 qid:3023 #p:Cre02.g107450.t1 s:EAIQHMLIR i:22849.000000
9 qid:3023 #p:Cre02.g107450.t1 s:AHYELFTR i:17121.000000
22 qid:3023 #p:Cre02.g107450.t1 s:SLQQLLPR i:1.000000
22 qid:3023 #p:Cre02.g107450.t1 s:AFSGALGK i:1.000000
22 qid:3023 #p:Cre02.g107450.t1 s:TLFAAATTQTSR i:1.000000
22 qid:3023 #p:Cre02.g107450.t1 s:GFATGVPFQTDATGHILPHGGELK i:1.000000
22 qid:3023 #p:Cre02.g107450.t1 s:QQELIASCK i:1.000000
22 qid:3023 #p:Cre02.g107450.t1 s:HQQECSDR i:1.000000
22 qid:3023 #p:Cre02.g107450.t1 s:NACDVELLTVGGFSPLTGFMNVDVYDHVVK i:1.000000
22 qid:3023 #p:Cre02.g107450.t1 s:VFPCATPAEVR i:1.000000
22 qid:3023 #p:Cre02.g107450.t1 s:QDVVVFQCR i:1.000000
22 qid:3023 #p:Cre02.g107450.t1 s:ALHAPNVRPGAVCLVHPTCGPTQDDDIPGIVR i:1.000000
22 qid:3023 #p:Cre02.g107450.t1 s:NYGCTHFIVGR i:1.000000
22 qid:3023 #p:Cre02.g107450.t1 s:SCLSGEDFYGIYDAQNFAAEHAAELGMQTVPSADVVYTEEQGYVTADVAK i:1.000000
22 qid:3023 #p:Cre02.g107450.t1 s:SVVSVLR i:1.000000
1 qid:2687 #p:Cre16.g673953.t1 s:LFQGFDEAVR i:11895.000000
11 qid:2687 #p:Cre16.g673953.t1 s:ELLFAVPR i:1.000000
11 qid:2687 #p:Cre16.g673953.t1 s:LDANNMLAGK i:1.000000
11 qid:2687 #p:Cre16.g673953.t1 s:MAGVGATR i:1.000000
11 qid:2687 #p:Cre16.g673953.t1 s:LLKPGTATPDDVVR i:1.000000
11 qid:2687 #p:Cre16.g673953.t1 s:YAAVGDIVSINFVMR i:1.000000
11 qid:2687 #p:Cre16.g673953.t1 s:VLQSSETDLGEPLAFEVGAGDMMGNR i:1.000000
11 qid:2687 #p:Cre16.g673953.t1 s:GMAVGQTTVLEASGGEWK i:1.000000
11 qid:2687 #p:Cre16.g673953.t1 s:DHPEVAR i:1.000000
11 qid:2687 #p:Cre16.g673953.t1 s:NQGGLAAGLVVELANGAMAVILEVNDAEVK i:1.000000
11 qid:2687 #p:Cre16.g673953.t1 s:TFTIELELVSIDAPAAEEDAAAAATA i:1.000000
1 qid:389 #p:Cre12.g494450.t1 s:GALPSETVENLLR i:3829.450000
2 qid:389 #p:Cre12.g494450.t1 s:ETNLNAPAIK i:2717.380000
3 qid:389 #p:Cre12.g494450.t1 s:LVAIDSK i:708.010000
9 qid:389 #p:Cre12.g494450.t1 s:MQALSAK i:1.000000
9 qid:389 #p:Cre12.g494450.t1 s:SLGSIQPFTSSR i:1.000000
9 qid:389 #p:Cre12.g494450.t1 s:VAVARPAR i:1.000000
9 qid:389 #p:Cre12.g494450.t1 s:VATVIENR i:1.000000
9 qid:389 #p:Cre12.g494450.t1 s:DGEPLEYLGWYDPLK i:1.000000
9 qid:389 #p:Cre12.g494450.t1 s:AYVMEPK i:1.000000
1 qid:384 #p:Cre12.g532550.t1 s:QILAGQQIVVVR i:8781.100000
2 qid:384 #p:Cre12.g532550.t1 s:LVVPDALK i:7735.230000
3 qid:384 #p:Cre12.g532550.t1 s:LGDLSASVGWK i:6189.030000
4 qid:384 #p:Cre12.g532550.t1 s:AEEITISGGLVR i:4389.930000
5 qid:384 #p:Cre12.g532550.t1 s:AFEGIPHPYDK i:3708.060000
6 qid:384 #p:Cre12.g532550.t1 s:HQAAVAELEEK i:1193.250000
9 qid:384 #p:Cre12.g532550.t1 s:LASVVAK i:1.000000
9 qid:384 #p:Cre12.g532550.t1 s:MNTNPTR i:1.000000
9 qid:384 #p:Cre12.g532550.t1 s:GAAALER i:1.000000
1 qid:1606 #p:Cre15.g638050.t1 s:LVDPVLLETATPQNLANALYALGK i:12618.000000
2 qid:1606 #p:Cre15.g638050.t1 s:LESAHAGGPAATAAAR i:6325.500000
20 qid:1606 #p:Cre15.g638050.t1 s:LHPPATAGGVAR i:1.000000
20 qid:1606 #p:Cre15.g638050.t1 s:GLACSSATSGPAAAVLSGGGPCLATAASAVTGAGGGLR i:1.000000
20 qid:1606 #p:Cre15.g638050.t1 s:GWAGGGHWADGR i:1.000000
20 qid:1606 #p:Cre15.g638050.t1 s:TGGGGSMSAGDR i:1.000000
20 qid:1606 #p:Cre15.g638050.t1 s:QPASCSLPLLALAK i:1.000000
20 qid:1606 #p:Cre15.g638050.t1 s:GALGHGFKPQELSNTLWACAK i:1.000000
20 qid:1606 #p:Cre15.g638050.t1 s:TPTEAAVFIPQHLSNILLALEGLQLGGK i:1.000000
20 qid:1606 #p:Cre15.g638050.t1 s:NFAGFNPQALSNSAWALAK i:1.000000
20 qid:1606 #p:Cre15.g638050.t1 s:AMEQSPWYAAAVAAAQRPGVMASAKPQYWANLLYALALVR i:1.000000
20 qid:1606 #p:Cre15.g638050.t1 s:GNVQECANTLWALAVLQLR i:1.000000
20 qid:1606 #p:Cre15.g638050.t1 s:QGPESLTAQELCNSLWALAVLAGGGGPASPAAAALAPALAR i:1.000000
20 qid:1606 #p:Cre15.g638050.t1 s:QGFQTEELR i:1.000000
20 qid:1606 #p:Cre15.g638050.t1 s:SPDLLATMEAAVAAK i:1.000000
20 qid:1606 #p:Cre15.g638050.t1 s:LPIVLMQTEVVVEGVLGR i:1.000000
20 qid:1606 #p:Cre15.g638050.t1 s:TLGEGGLVCAPYWEWYSLR i:1.000000
20 qid:1606 #p:Cre15.g638050.t1 s:LQDLLSGASSGGAAAGEGIAAAPR i:1.000000
20 qid:1606 #p:Cre15.g638050.t1 s:TTRPQPDTAGTTTSTSTTAVSSQER i:1.000000
20 qid:1606 #p:Cre15.g638050.t1 s:QDLQHDATCDTPSASGAGPAEAVPEVATSGGLRPAAAGADVAPAPR i:1.000000
1 qid:1207 #p:Cre01.g054150.t1 s:ANLKPVVFEGFR i:36337.000000
2 qid:1207 #p:Cre01.g054150.t1 s:YLTANNLVR i:17908.000000
3 qid:1207 #p:Cre01.g054150.t1 s:LVAGQVELDEAGYVK i:17252.000000
4 qid:1207 #p:Cre01.g054150.t1 s:AHSVIIATGATAK i:16092.000000
5 qid:1207 #p:Cre01.g054150.t1 s:SLDVQGMFYGIGHTPNSK i:9945.000000
6 qid:1207 #p:Cre01.g054150.t1 s:VEQLSGVK i:9667.500000
7 qid:1207 #p:Cre01.g054150.t1 s:TLKPIFNGVVDEYTGK i:9427.900000
8 qid:1207 #p:Cre01.g054150.t1 s:VAHGAATSVPGVFSAGDLHDTEWR i:3852.300000
9 qid:1207 #p:Cre01.g054150.t1 s:YVPAAVSA i:1357.800000
26 qid:1207 #p:Cre01.g054150.t1 s:MIQLPATVVQR i:1.000000
26 qid:1207 #p:Cre01.g054150.t1 s:APIGAPSAVGACNPVAGR i:1.000000
26 qid:1207 #p:Cre01.g054150.t1 s:AAPALASR i:1.000000
26 qid:1207 #p:Cre01.g054150.t1 s:TVATPATAAPAATSTQQVADVENVVIIGSGPAGYTAAIYAAR i:1.000000
26 qid:1207 #p:Cre01.g054150.t1 s:GGQLMTTTEVENFPGFPEGITGPDLMDR i:1.000000
26 qid:1207 #p:Cre01.g054150.t1 s:WGSELYTEDVEQVDLSVRPFVIR i:1.000000
26 qid:1207 #p:Cre01.g054150.t1 s:LGLPSENTFWSR i:1.000000
26 qid:1207 #p:Cre01.g054150.t1 s:GISACAICDGASPLFK i:1.000000
26 qid:1207 #p:Cre01.g054150.t1 s:NAEVAVVGGGDSATEEAVYVTK i:1.000000
26 qid:1207 #p:Cre01.g054150.t1 s:HVHLLVR i:1.000000
26 qid:1207 #p:Cre01.g054150.t1 s:ITVHFNTGIEDAFGGEVLQGLR i:1.000000
26 qid:1207 #p:Cre01.g054150.t1 s:QAITAAGSGCMAALSAER i:1.000000
26 qid:1207 #p:Cre01.g054150.t1 s:DEPAAHGHAAAAGGNGNGNGHAAAAANGGSEAK i:1.000000
26 qid:1207 #p:Cre01.g054150.t1 s:ATSSIDTPETFDLSADK i:1.000000
26 qid:1207 #p:Cre01.g054150.t1 s:LYHESDR i:1.000000
26 qid:1207 #p:Cre01.g054150.t1 s:LICVLYTSPTCGPCR i:1.000000
26 qid:1207 #p:Cre01.g054150.t1 s:VHYVEIDIEQDPEIAEAAGVMGTPTVQMFK i:1.000000
1 qid:1580 #p:Cre03.g185850.t1 s:SFLSFFTSDR i:15670.000000
2 qid:1580 #p:Cre03.g185850.t1 s:IAHAAGAQVAMTAGDPGVVAR i:10624.000000
3 qid:1580 #p:Cre03.g185850.t1 s:VALGGSLGTDTLGQYFNSQLR i:6248.100000
4 qid:1580 #p:Cre03.g185850.t1 s:VASAVIGR i:5967.000000
19 qid:1580 #p:Cre03.g185850.t1 s:IPCVSEVASTSPR i:1.000000
19 qid:1580 #p:Cre03.g185850.t1 s:CIPQLAAR i:1.000000
19 qid:1580 #p:Cre03.g185850.t1 s:ATTQVLNCAVNPR i:1.000000
19 qid:1580 #p:Cre03.g185850.t1 s:STPSINVAAALEAPTASR i:1.000000
19 qid:1580 #p:Cre03.g185850.t1 s:LASPAGVAPAAGSGGFNSDILGLGQAIVDWSASVDFSLLSTFNVPLGGR i:1.000000
19 qid:1580 #p:Cre03.g185850.t1 s:VITVEER i:1.000000
19 qid:1580 #p:Cre03.g185850.t1 s:ASVMETLDEIGAPSQVSAGGSLANTLVGVAR i:1.000000
19 qid:1580 #p:Cre03.g185850.t1 s:CLLDTHQHHAAQHALHPQPHDQHPQPTHPTQQPQQQPAHSAQQQQQHPSPEGHTGTVMVLTTPDAQR i:1.000000
19 qid:1580 #p:Cre03.g185850.t1 s:LVVMEGYLWEMEGAEAYMAEVIR i:1.000000
19 qid:1580 #p:Cre03.g185850.t1 s:GVDMVFTNEDEAANLAGLPGPAALASSPTASEEELEEAGER i:1.000000
19 qid:1580 #p:Cre03.g185850.t1 s:AALALAELCPVAVVTAGSK i:1.000000
19 qid:1580 #p:Cre03.g185850.t1 s:GSYVCAMGEIHAVPPYWLPQGPVDTCGAGDAYMAGFTYAMMAGYDAR i:1.000000
19 qid:1580 #p:Cre03.g185850.t1 s:TAGEFASR i:1.000000
19 qid:1580 #p:Cre03.g185850.t1 s:YGPHLSDEDAEDLVGQLPEHTGPMR i:1.000000
19 qid:1580 #p:Cre03.g185850.t1 s:VALGGAAGQLELGGGAGGFSF i:1.000000
1 qid:541 #p:Cre08.g359350.t1 s:LVEEAPSPALTPEVR i:1287101.000000
2 qid:541 #p:Cre08.g359350.t1 s:LTFTQEDIQFK i:902651.000000
3 qid:541 #p:Cre08.g359350.t1 s:AGVPTVPGSEGLIQGDADAIANAQR i:716451.000000
4 qid:541 #p:Cre08.g359350.t1 s:YGNVVHLGER i:698021.000000
5 qid:541 #p:Cre08.g359350.t1 s:ELGLQTVAVYSTADK i:668501.000000
6 qid:541 #p:Cre08.g359350.t1 s:AMGDAAVAAAK i:594771.000000
7 qid:541 #p:Cre08.g359350.t1 s:LIVWGADR i:591151.000000
8 qid:541 #p:Cre08.g359350.t1 s:AGDVDTGFIIK i:580701.000000
9 qid:541 #p:Cre08.g359350.t1 s:TYLSDLAK i:553931.000000
10 qid:541 #p:Cre08.g359350.t1 s:LILATEAFK i:503411.000000
11 qid:541 #p:Cre08.g359350.t1 s:EEDLMPLFK i:440401.000000
12 qid:541 #p:Cre08.g359350.t1 s:VSTYLAPGGPHVR i:249791.000000
13 qid:541 #p:Cre08.g359350.t1 s:GAQAVHPGYGFLSER i:228271.000000
14 qid:541 #p:Cre08.g359350.t1 s:IGFPVMIK i:203601.000000
15 qid:541 #p:Cre08.g359350.t1 s:QAQQEAEAAFGNGAVYMER i:188311.000000
16 qid:541 #p:Cre08.g359350.t1 s:HIEFQVLADK i:140861.000000
17 qid:541 #p:Cre08.g359350.t1 s:GFYFMEMNTR i:80449.000000
18 qid:541 #p:Cre08.g359350.t1 s:INAEDPFQNFRPGPGR i:79633.000000
19 qid:541 #p:Cre08.g359350.t1 s:MDSHLYPDYLVPPNYDSLLGK i:69487.000000
20 qid:541 #p:Cre08.g359350.t1 s:ESPGVPK i:60728.000000
21 qid:541 #p:Cre08.g359350.t1 s:ALDELVITGVPTTAPFHK i:56906.000000
28 qid:541 #p:Cre08.g359350.t1 s:MQAQMQR i:1.000000
28 qid:541 #p:Cre08.g359350.t1 s:TQVAAQAAFNK i:1.000000
28 qid:541 #p:Cre08.g359350.t1 s:NSLHTLLADEAVCIGDAPSSESYLNIPNLLAAAVSR i:1.000000
28 qid:541 #p:Cre08.g359350.t1 s:AEFVEICTDHGLEFIGPKPQQIR i:1.000000
28 qid:541 #p:Cre08.g359350.t1 s:AIGYVGVGTIEFLWEK i:1.000000
28 qid:541 #p:Cre08.g359350.t1 s:IQVEHPVTEMITGVDLIQEQIK i:1.000000
28 qid:541 #p:Cre08.g359350.t1 s:GHAIECR i:1.000000
1 qid:317 #p:Cre01.g000350.t1 s:NPESTAYSELLPQWTAAGVK i:5681.950000
2 qid:317 #p:Cre01.g000350.t1 s:AVIDSGALAGR i:4365.230000
3 qid:317 #p:Cre01.g000350.t1 s:VVIDVGAPLAAGYTVPGQFVQVK i:3462.360000
4 qid:317 #p:Cre01.g000350.t1 s:DVTLYYGTR i:2971.320000
5 qid:317 #p:Cre01.g000350.t1 s:QGYVHDVFER i:2522.750000
6 qid:317 #p:Cre01.g000350.t1 s:AVLLFATGSGISPLR i:1982.450000
7 qid:317 #p:Cre01.g000350.t1 s:GAPGSTAELLCNASAGDPVSVSPVMGK i:615.640000
23 qid:317 #p:Cre01.g000350.t1 s:MMGPTPTSSPPPAAELATYTAFK i:1.000000
23 qid:317 #p:Cre01.g000350.t1 s:CHTGPWLVSDGNHGLLCSVIATHPR i:1.000000
23 qid:317 #p:Cre01.g000350.t1 s:SAWSCTQRPAIATIWAASVAR i:1.000000
23 qid:317 #p:Cre01.g000350.t1 s:EQPAFHLILLAPPSTDTMQHTLMR i:1.000000
23 qid:317 #p:Cre01.g000350.t1 s:ANSYPAGAACSGR i:1.000000
23 qid:317 #p:Cre01.g000350.t1 s:AQPVTVCSGASR i:1.000000
23 qid:317 #p:Cre01.g000350.t1 s:TPQQGIAPMR i:1.000000
23 qid:317 #p:Cre01.g000350.t1 s:GSSACGASGR i:1.000000
23 qid:317 #p:Cre01.g000350.t1 s:LPAPFSSAAASRPTAAGR i:1.000000
23 qid:317 #p:Cre01.g000350.t1 s:VQANWGAPVEFQPAK i:1.000000
23 qid:317 #p:Cre01.g000350.t1 s:VVSNSPAAAGPLHK i:1.000000
23 qid:317 #p:Cre01.g000350.t1 s:VGDSKPGFFAIASAPGAHAGSGQLEFLIK i:1.000000
23 qid:317 #p:Cre01.g000350.t1 s:LPASTTR i:1.000000
23 qid:317 #p:Cre01.g000350.t1 s:VVSVYSESK i:1.000000
23 qid:317 #p:Cre01.g000350.t1 s:EGLAALPADAASSVGAMLCGHK i:1.000000
23 qid:317 #p:Cre01.g000350.t1 s:GMCQAVTALLTAK i:1.000000
1 qid:1983 #p:Cre17.g720400.t1 s:MAAQAQASKPQLTR i:1486.700000
58 qid:1983 #p:Cre17.g720400.t1 s:VGVAVASSPR i:1.000000
58 qid:1983 #p:Cre17.g720400.t1 s:ISASCGSGNSGK i:1.000000
58 qid:1983 #p:Cre17.g720400.t1 s:LASSGAR i:1.000000
58 qid:1983 #p:Cre17.g720400.t1 s:QTSGHGSVGPLSSASGR i:1.000000
58 qid:1983 #p:Cre17.g720400.t1 s:HQSHAPSYTAPQVQWAGSEDR i:1.000000
58 qid:1983 #p:Cre17.g720400.t1 s:SLPHGDAPQR i:1.000000
58 qid:1983 #p:Cre17.g720400.t1 s:AAAAGHSHNGHEHK i:1.000000
58 qid:1983 #p:Cre17.g720400.t1 s:HDHHHQHGHAAPAVHAHGPGSHEDEHEHGR i:1.000000
58 qid:1983 #p:Cre17.g720400.t1 s:GHSHAHR i:1.000000
58 qid:1983 #p:Cre17.g720400.t1 s:GHDHSHHDHHGHGHDHYPDNWATR i:1.000000
58 qid:1983 #p:Cre17.g720400.t1 s:AVGLVQLASR i:1.000000
58 qid:1983 #p:Cre17.g720400.t1 s:MAVASILFFTASLVLGLAPLAALLGER i:1.000000
58 qid:1983 #p:Cre17.g720400.t1 s:AAGGLQAACLAGTYCLSGLPQAVSSVALAAGGGLDTHVLMSLAVLATLYLGMVQEGALLLLLFQISHFLEER i:1.000000
58 qid:1983 #p:Cre17.g720400.t1 s:AQGSMER i:1.000000
58 qid:1983 #p:Cre17.g720400.t1 s:LWAAMPER i:1.000000
58 qid:1983 #p:Cre17.g720400.t1 s:ATLVALEPVPAGASAAAGINGSSTGSTGGSGTGSSSGGPDLSSCR i:1.000000
58 qid:1983 #p:Cre17.g720400.t1 s:EVLADSVAVGQLVLVR i:1.000000
58 qid:1983 #p:Cre17.g720400.t1 s:AGEQLPLDGEVVWGVASVSQAHISGESQPAR i:1.000000
58 qid:1983 #p:Cre17.g720400.t1 s:VAEGAWLPAGALSHDGALVLR i:1.000000
58 qid:1983 #p:Cre17.g720400.t1 s:VTALAGDSTPAR i:1.000000
58 qid:1983 #p:Cre17.g720400.t1 s:VGALWSR i:1.000000
58 qid:1983 #p:Cre17.g720400.t1 s:GVVAATLTALAVLLAAGVPLLEAPGGALYR i:1.000000
58 qid:1983 #p:Cre17.g720400.t1 s:ALGVLVAGSPCAVVLVPLAYVCSMAAVTR i:1.000000
58 qid:1983 #p:Cre17.g720400.t1 s:GASALDALADVR i:1.000000
58 qid:1983 #p:Cre17.g720400.t1 s:TGTITTGELR i:1.000000
58 qid:1983 #p:Cre17.g720400.t1 s:LTEALLLPVLPPVLPGADGEAAAAAPAPGQAGAAAVASDATR i:1.000000
58 qid:1983 #p:Cre17.g720400.t1 s:TAGSLSLIPLIK i:1.000000
58 qid:1983 #p:Cre17.g720400.t1 s:QAADDAAAAAASGAGGGLSAASSLSTSLSASLESPTSGSDLEEAPPPPPLAEADWAELAAR i:1.000000
58 qid:1983 #p:Cre17.g720400.t1 s:CAAALSR i:1.000000
58 qid:1983 #p:Cre17.g720400.t1 s:ASTHPVSR i:1.000000
58 qid:1983 #p:Cre17.g720400.t1 s:AVVSASGR i:1.000000
58 qid:1983 #p:Cre17.g720400.t1 s:GVAVSGVEVVAGSGVR i:1.000000
58 qid:1983 #p:Cre17.g720400.t1 s:GSAGAPAAEAAAAAAPAAAAAWAAAGR i:1.000000
58 qid:1983 #p:Cre17.g720400.t1 s:SFAVSFGSADFAVAALGGEGSLAAR i:1.000000
58 qid:1983 #p:Cre17.g720400.t1 s:WFLSGSSGSMSVCSIDSSGAPAPADAAK i:1.000000
58 qid:1983 #p:Cre17.g720400.t1 s:AISVLVMAPVVSPR i:1.000000
58 qid:1983 #p:Cre17.g720400.t1 s:GGGGGTGAGGAAEAAGEAR i:1.000000
58 qid:1983 #p:Cre17.g720400.t1 s:VAVFSFEDVVRPGVAEAVAALQDGSWR i:1.000000
58 qid:1983 #p:Cre17.g720400.t1 s:GGTAAGATPEVAAAK i:1.000000
58 qid:1983 #p:Cre17.g720400.t1 s:VVMLTGDNPTVAAAVAAGVGISHFR i:1.000000
58 qid:1983 #p:Cre17.g720400.t1 s:SAMLPADK i:1.000000
58 qid:1983 #p:Cre17.g720400.t1 s:LAFVQAEQAQSGAAAAAAAAK i:1.000000
58 qid:1983 #p:Cre17.g720400.t1 s:SADTTASTK i:1.000000
58 qid:1983 #p:Cre17.g720400.t1 s:ATTTTVGTTIAASASAPSGSGGHVLMMGDGINDAPALAAAR i:1.000000
58 qid:1983 #p:Cre17.g720400.t1 s:DLVAAASDVIVLNGQGAAALPWLLR i:1.000000
58 qid:1983 #p:Cre17.g720400.t1 s:SAHSTQVVVR i:1.000000
58 qid:1983 #p:Cre17.g720400.t1 s:QNLTLALVAMAAATLPTVAGFFPLWLAVTLHEGSTLAVALNSLR i:1.000000
58 qid:1983 #p:Cre17.g720400.t1 s:LLLPTDDEQQQQQAASEAGNGGSR i:1.000000
58 qid:1983 #p:Cre17.g720400.t1 s:GSSGGMLAGAVAVWK i:1.000000
58 qid:1983 #p:Cre17.g720400.t1 s:GLCELMSDAPDGHGHSHGHSHGHGCCGGHSHDHGHR i:1.000000
58 qid:1983 #p:Cre17.g720400.t1 s:HDHSHSHAHDHDHDHHHHHGHDHGADK i:1.000000
58 qid:1983 #p:Cre17.g720400.t1 s:AMGVDGNGSAAHVECCSQHDHDHGHHHDHSNQELHDHTHDHDHGHEHGHDDHKPEHGPDAGEAAGR i:1.000000
58 qid:1983 #p:Cre17.g720400.t1 s:SASTEQGFVR i:1.000000
58 qid:1983 #p:Cre17.g720400.t1 s:DVSAGAAVAHGCGGLSTALCCGGR i:1.000000
58 qid:1983 #p:Cre17.g720400.t1 s:GWHGGIR i:1.000000
58 qid:1983 #p:Cre17.g720400.t1 s:LGPLSGAGCCGMLAGAVCDDGSGCGLGGASR i:1.000000
58 qid:1983 #p:Cre17.g720400.t1 s:LLAAAAAAAAVKPPPGVMAL i:1.000000
1 qid:1351 #p:Cre17.g723250.t1 s:LISEEQVEALVAER i:84219.000000
2 qid:1351 #p:Cre17.g723250.t1 s:AVAYIGGPAPAR i:49695.000000
3 qid:1351 #p:Cre17.g723250.t1 s:VLDAMLGR i:31188.000000
4 qid:1351 #p:Cre17.g723250.t1 s:DAHAAMSAVADTVQLEEVNALAR i:23812.000000
5 qid:1351 #p:Cre17.g723250.t1 s:LYDAATVDDIK i:22832.000000
6 qid:1351 #p:Cre17.g723250.t1 s:LAFLASVK i:22562.000000
7 qid:1351 #p:Cre17.g723250.t1 s:IILSVFQFR i:21683.000000
8 qid:1351 #p:Cre17.g723250.t1 s:IAERPGVGDFGR i:16703.000000
9 qid:1351 #p:Cre17.g723250.t1 s:TLSESGAVGPWAR i:15343.000000
10 qid:1351 #p:Cre17.g723250.t1 s:DSAQLAEQANK i:14575.000000
11 qid:1351 #p:Cre17.g723250.t1 s:VDPAHWPYLGPTR i:12857.000000
12 qid:1351 #p:Cre17.g723250.t1 s:HAVRPPVQHK i:12174.000000
13 qid:1351 #p:Cre17.g723250.t1 s:IYDALNASVAVLR i:8160.600000
14 qid:1351 #p:Cre17.g723250.t1 s:HGLTQGEFDR i:7842.500000
15 qid:1351 #p:Cre17.g723250.t1 s:SMLTFASDYGAEEQMLATAAAEGK i:7687.900000
16 qid:1351 #p:Cre17.g723250.t1 s:FPIGLTEQVK i:6679.700000
17 qid:1351 #p:Cre17.g723250.t1 s:WGYGPLAPGEQPAEVK i:5986.800000
18 qid:1351 #p:Cre17.g723250.t1 s:STEDTIK i:5141.100000
19 qid:1351 #p:Cre17.g723250.t1 s:WGPLGYFGPLSPLAGPVKPPMASK i:2893.100000
20 qid:1351 #p:Cre17.g723250.t1 s:YTDNEPR i:2719.700000
67 qid:1351 #p:Cre17.g723250.t1 s:LASSQPLVRPAR i:1.000000
67 qid:1351 #p:Cre17.g723250.t1 s:GQVATPCR i:1.000000
67 qid:1351 #p:Cre17.g723250.t1 s:KPVTVVAK i:1.000000
67 qid:1351 #p:Cre17.g723250.t1 s:APANPYR i:1.000000
67 qid:1351 #p:Cre17.g723250.t1 s:VTPGAAAIR i:1.000000
67 qid:1351 #p:Cre17.g723250.t1 s:SSAAPASSAAPVFGQR i:1.000000
67 qid:1351 #p:Cre17.g723250.t1 s:LSALRPGSR i:1.000000
67 qid:1351 #p:Cre17.g723250.t1 s:GAASSGPWVHVAAYR i:1.000000
67 qid:1351 #p:Cre17.g723250.t1 s:GATTIVCAALAESPTDMTSVQSLLSEK i:1.000000
67 qid:1351 #p:Cre17.g723250.t1 s:AESELVVGWLDNGMQYVLLPNK i:1.000000
67 qid:1351 #p:Cre17.g723250.t1 s:FEAHLEVHAGSVDER i:1.000000
67 qid:1351 #p:Cre17.g723250.t1 s:TDEQGVAHLVEHVTFLGSK i:1.000000
67 qid:1351 #p:Cre17.g723250.t1 s:EDLLGTGAR i:1.000000
67 qid:1351 #p:Cre17.g723250.t1 s:ANAYTDFHHTVFHVHAPAVNGITGQPMLPQVLEALEEIAFHPQFSASR i:1.000000
67 qid:1351 #p:Cre17.g723250.t1 s:AVLAEAQMMNTIEYR i:1.000000
67 qid:1351 #p:Cre17.g723250.t1 s:VDCQLLTYLHEENALGCR i:1.000000
67 qid:1351 #p:Cre17.g723250.t1 s:TWPHDTLK i:1.000000
67 qid:1351 #p:Cre17.g723250.t1 s:WYFPANVTLYVVGDLER i:1.000000
67 qid:1351 #p:Cre17.g723250.t1 s:EPAPPPSAASLPPPLPAAAAAAAAGVNGNGNGNGAAAAAAVEGPLK i:1.000000
67 qid:1351 #p:Cre17.g723250.t1 s:HPLLQHFMLSVFCK i:1.000000
67 qid:1351 #p:Cre17.g723250.t1 s:LPIQSMTR i:1.000000
67 qid:1351 #p:Cre17.g723250.t1 s:YVTGQPPFLSIALDISDSGR i:1.000000
67 qid:1351 #p:Cre17.g723250.t1 s:EGCAVSTLTVTSEPADWQGAVSVAVQEMR i:1.000000
67 qid:1351 #p:Cre17.g723250.t1 s:IPSVDTLNFVMESLACGHTVMGHR i:1.000000
67 qid:1351 #p:Cre17.g723250.t1 s:CTSIVACIPAYVDASGASVSAGSTAGR i:1.000000
67 qid:1351 #p:Cre17.g723250.t1 s:GGSLGAAGHLDADAIDLEALEAQSAQAEEFEVPEGAVK i:1.000000
67 qid:1351 #p:Cre17.g723250.t1 s:FDPSPAEISAALADPSLDCSAAEDVELPER i:1.000000
67 qid:1351 #p:Cre17.g723250.t1 s:RPEYVEVVPGGDAFPPPDPHSGIVQR i:1.000000
67 qid:1351 #p:Cre17.g723250.t1 s:LSNGIAINYR i:1.000000
67 qid:1351 #p:Cre17.g723250.t1 s:LIANGGR i:1.000000
67 qid:1351 #p:Cre17.g723250.t1 s:EQIEVFCVANLVNCALEADEENIVMDFHFSAVDGGLEAMFQMLHCFLEAPR i:1.000000
67 qid:1351 #p:Cre17.g723250.t1 s:WEEPAMER i:1.000000
67 qid:1351 #p:Cre17.g723250.t1 s:DPTPEELDALTLEGMR i:1.000000
67 qid:1351 #p:Cre17.g723250.t1 s:LLTSGNFELNVVGDFDAAELEHLALAYVGTAR i:1.000000
67 qid:1351 #p:Cre17.g723250.t1 s:AAPAPQPLHMHPIVFR i:1.000000
67 qid:1351 #p:Cre17.g723250.t1 s:DPPEQER i:1.000000
67 qid:1351 #p:Cre17.g723250.t1 s:HQTWHLK i:1.000000
67 qid:1351 #p:Cre17.g723250.t1 s:AMMDPNTR i:1.000000
67 qid:1351 #p:Cre17.g723250.t1 s:AEAEASR i:1.000000
67 qid:1351 #p:Cre17.g723250.t1 s:NHPLFASVMLMLLTEIINSR i:1.000000
67 qid:1351 #p:Cre17.g723250.t1 s:DSLGLTYDVSFEVTLFDR i:1.000000
67 qid:1351 #p:Cre17.g723250.t1 s:SGWFMVHVTSHPDK i:1.000000
67 qid:1351 #p:Cre17.g723250.t1 s:DNAYWLGLLTHLQNPHVPHK i:1.000000
67 qid:1351 #p:Cre17.g723250.t1 s:YVYEQFQFDDDNLYTCVGTSGK i:1.000000
67 qid:1351 #p:Cre17.g723250.t1 s:EAPPTPERPLAALSYASSDDEEELEAAAASGQR i:1.000000
67 qid:1351 #p:Cre17.g723250.t1 s:SPTAGGSPMPNPMALFTAWMAATQAPNIR i:1.000000
67 qid:1351 #p:Cre17.g723250.t1 s:AFNEANGAPGAPPGQGQGQQGGQQ i:1.000000
1 qid:3340 #p:Cre12.g492350.t1 s:AGASGLVALLR i:2975.100000
2 qid:3340 #p:Cre12.g492350.t1 s:SLPALTGLSAR i:2846.800000
3 qid:3340 #p:Cre12.g492350.t1 s:APVVPLYVLDDVDGSAVWR i:1630.700000
4 qid:3340 #p:Cre12.g492350.t1 s:LYGEDALLDWPGAFPALISER i:1576.300000
5 qid:3340 #p:Cre12.g492350.t1 s:APLRPWTAEELEAAK i:599.620000
6 qid:3340 #p:Cre12.g492350.t1 s:MFIPSETLEAMR i:513.020000
35 qid:3340 #p:Cre12.g492350.t1 s:TLELEPGAAWR i:1.000000
35 qid:3340 #p:Cre12.g492350.t1 s:YAMPEAGPAR i:1.000000
35 qid:3340 #p:Cre12.g492350.t1 s:MCSASATLSAAPK i:1.000000
35 qid:3340 #p:Cre12.g492350.t1 s:ASDPATPVTLPPSLR i:1.000000
35 qid:3340 #p:Cre12.g492350.t1 s:NAVAVLEAPNPTAPGGK i:1.000000
35 qid:3340 #p:Cre12.g492350.t1 s:TSVYLLAMSHVSK i:1.000000
35 qid:3340 #p:Cre12.g492350.t1 s:SVEQVHELIHLVRPEVVAVELCK i:1.000000
35 qid:3340 #p:Cre12.g492350.t1 s:SGLLVDPEDAATAPK i:1.000000
35 qid:3340 #p:Cre12.g492350.t1 s:IQIEGLPEDEASK i:1.000000
35 qid:3340 #p:Cre12.g492350.t1 s:GCWPSSEQLQALLTCRPGRPVNQQDIEGDVIR i:1.000000
35 qid:3340 #p:Cre12.g492350.t1 s:LLSTGLFASCRPGASNAGR i:1.000000
35 qid:3340 #p:Cre12.g492350.t1 s:EEAPAFLVKPPAADAAATAAAAAAGPDLSLVPPLGAIR i:1.000000
35 qid:3340 #p:Cre12.g492350.t1 s:SANVDQR i:1.000000
35 qid:3340 #p:Cre12.g492350.t1 s:ALDAICLK i:1.000000
35 qid:3340 #p:Cre12.g492350.t1 s:ELLAGHEVTVSFTGVDSGR i:1.000000
35 qid:3340 #p:Cre12.g492350.t1 s:ATKPTDPAYASGLEPTAVNGEGFGIEPFRPQR i:1.000000
35 qid:3340 #p:Cre12.g492350.t1 s:MGATAAAAASTDGEAESASASGR i:1.000000
35 qid:3340 #p:Cre12.g492350.t1 s:VGSVAHAR i:1.000000
35 qid:3340 #p:Cre12.g492350.t1 s:ADYPPVRPVQDSLAR i:1.000000
35 qid:3340 #p:Cre12.g492350.t1 s:FMSSTYAR i:1.000000
35 qid:3340 #p:Cre12.g492350.t1 s:AAMEAATQVGSSAVLLADRPADVTEHR i:1.000000
35 qid:3340 #p:Cre12.g492350.t1 s:MGAGLAK i:1.000000
35 qid:3340 #p:Cre12.g492350.t1 s:LAASLALLIGGLVAELGGAFASLPDQAEAGAVAAAVAAAVAVAAPVVGPFLEVSR i:1.000000
35 qid:3340 #p:Cre12.g492350.t1 s:FADMSADQIEDAVAINEPISGGDLSKPLK i:1.000000
35 qid:3340 #p:Cre12.g492350.t1 s:ALAAVATGK i:1.000000
35 qid:3340 #p:Cre12.g492350.t1 s:AAPPGFGDGGVGPLAGVR i:1.000000
35 qid:3340 #p:Cre12.g492350.t1 s:AVVGVIGSAHVR i:1.000000
35 qid:3340 #p:Cre12.g492350.t1 s:DWQAAVK i:1.000000
35 qid:3340 #p:Cre12.g492350.t1 s:DTTVEPLLADAE i:1.000000
1 qid:149 #p:Cre09.g386750.t1 s:ADLINNLGTIAR i:20499.380000
2 qid:149 #p:Cre09.g386750.t1 s:GIVDSEDLPLNISR i:17364.600000
3 qid:149 #p:Cre09.g386750.t1 s:AVENSPFLER i:9661.210000
4 qid:149 #p:Cre09.g386750.t1 s:SILYLPK i:8412.810000
5 qid:149 #p:Cre09.g386750.t1 s:AIYYITGESR i:7633.870000
6 qid:149 #p:Cre09.g386750.t1 s:NPDEVTKEEYAAFYK i:5999.510000
7 qid:149 #p:Cre09.g386750.t1 s:SGEETTSLKDYVTR i:5093.390000
8 qid:149 #p:Cre09.g386750.t1 s:ADGTLAITDSGIGMTK i:4940.480000
9 qid:149 #p:Cre09.g386750.t1 s:SISNDWEDHLAVK i:4673.000000
10 qid:149 #p:Cre09.g386750.t1 s:EGLDLDESEEEK i:3500.080000
11 qid:149 #p:Cre09.g386750.t1 s:DNSMAAYMTSK i:2728.630000
12 qid:149 #p:Cre09.g386750.t1 s:VQEVQHEWDLLNK i:2551.330000
13 qid:149 #p:Cre09.g386750.t1 s:EGLDLDESEEEKK i:2328.570000
14 qid:149 #p:Cre09.g386750.t1 s:LGLSIDEEVEEGLGAADDDLPPLEEDAAAGEGSR i:1765.640000
15 qid:149 #p:Cre09.g386750.t1 s:SVLDNNPELYIHLQPNK i:1698.090000
16 qid:149 #p:Cre09.g386750.t1 s:MGYEVLFMVDPIDEYAVQQLK i:1298.820000
17 qid:149 #p:Cre09.g386750.t1 s:APFDMFDQR i:753.970000
38 qid:149 #p:Cre09.g386750.t1 s:MASEAPVETFAFQAEINQLLSLIINTFYSNK i:1.000000
38 qid:149 #p:Cre09.g386750.t1 s:YMSLTDK i:1.000000
38 qid:149 #p:Cre09.g386750.t1 s:AFMEALSAGADVSMIGQFGVGFYSAYLVADR i:1.000000
38 qid:149 #p:Cre09.g386750.t1 s:HNDDEQYVWESQAGGSFSIR i:1.000000
38 qid:149 #p:Cre09.g386750.t1 s:DTEGEPLGR i:1.000000
38 qid:149 #p:Cre09.g386750.t1 s:HSEFISYPISLWTEK i:1.000000
38 qid:149 #p:Cre09.g386750.t1 s:EVSDDEAEEEEK i:1.000000
38 qid:149 #p:Cre09.g386750.t1 s:QKPIWMR i:1.000000
38 qid:149 #p:Cre09.g386750.t1 s:NPDEVTK i:1.000000
38 qid:149 #p:Cre09.g386750.t1 s:EEYAAFYK i:1.000000
38 qid:149 #p:Cre09.g386750.t1 s:HFSVEGQLEFK i:1.000000
38 qid:149 #p:Cre09.g386750.t1 s:VFIMDNCEDLIPEWLNFVK i:1.000000
38 qid:149 #p:Cre09.g386750.t1 s:ETLQQNK i:1.000000
38 qid:149 #p:Cre09.g386750.t1 s:CLELFAEVAENK i:1.000000
38 qid:149 #p:Cre09.g386750.t1 s:FYESFGK i:1.000000
38 qid:149 #p:Cre09.g386750.t1 s:LGVHEDSQNR i:1.000000
38 qid:149 #p:Cre09.g386750.t1 s:SGEETTSLK i:1.000000
38 qid:149 #p:Cre09.g386750.t1 s:EELASQFEPLCR i:1.000000
38 qid:149 #p:Cre09.g386750.t1 s:VVDSPCVLVTGEYGWSANMER i:1.000000
38 qid:149 #p:Cre09.g386750.t1 s:TLEINPENAIMNELK i:1.000000
38 qid:149 #p:Cre09.g386750.t1 s:DLVLLLFETALLSSGFSLDEPNTFASR i:1.000000
1 qid:1044 #p:Cre09.g386735.t1 s:LSVNDFIIK i:41599.000000
2 qid:1044 #p:Cre09.g386735.t1 s:AVPGVNSSWQPDYIR i:17526.000000
3 qid:1044 #p:Cre09.g386735.t1 s:AAPAAAPRPAAPSAAATASAGGR i:15016.000000
4 qid:1044 #p:Cre09.g386735.t1 s:NVDISVAVQTPGGLQVPIVR i:11214.000000
5 qid:1044 #p:Cre09.g386735.t1 s:VVAADVK i:8892.100000
6 qid:1044 #p:Cre09.g386735.t1 s:NYMEAPLLALA i:8275.800000
7 qid:1044 #p:Cre09.g386735.t1 s:DIEVGTPVLVLVEEK i:5855.100000
8 qid:1044 #p:Cre09.g386735.t1 s:QFAAIVNPPQAAILAVGASTPTVVR i:5537.600000
9 qid:1044 #p:Cre09.g386735.t1 s:MNAQLAGGVK i:2691.700000
34 qid:1044 #p:Cre09.g386735.t1 s:AAPAAAPR i:1.000000
34 qid:1044 #p:Cre09.g386735.t1 s:SLTAISADVR i:1.000000
34 qid:1044 #p:Cre09.g386735.t1 s:MSSGGAR i:1.000000
34 qid:1044 #p:Cre09.g386735.t1 s:AAQPCSIADAQMYWASHSR i:1.000000
34 qid:1044 #p:Cre09.g386735.t1 s:LSWLPAVTHAR i:1.000000
34 qid:1044 #p:Cre09.g386735.t1 s:QFASYPAHVVLNMPSLSPTMTQGNITK i:1.000000
34 qid:1044 #p:Cre09.g386735.t1 s:QPGEQVAPGQILAEVETDK i:1.000000
34 qid:1044 #p:Cre09.g386735.t1 s:ATIEWEAQEEGFMAK i:1.000000
34 qid:1044 #p:Cre09.g386735.t1 s:HLVPEGAR i:1.000000
34 qid:1044 #p:Cre09.g386735.t1 s:DIAVGTPVAVLSEEADGVAGLASFTPGASSSSGGSAPAAQATEPK i:1.000000
34 qid:1044 #p:Cre09.g386735.t1 s:AAAAAAAPAKPAATLPPHQVLNMPSLSPTMSR i:1.000000
34 qid:1044 #p:Cre09.g386735.t1 s:GNIVEWK i:1.000000
34 qid:1044 #p:Cre09.g386735.t1 s:VGDSVAPGDVYCEVETDK i:1.000000
34 qid:1044 #p:Cre09.g386735.t1 s:ATISWESQEEGFIAR i:1.000000
34 qid:1044 #p:Cre09.g386735.t1 s:ILLSDGSK i:1.000000
34 qid:1044 #p:Cre09.g386735.t1 s:ETVPAFADFTPGAPQAAAPAAPAPTPAHVPAAPK i:1.000000
34 qid:1044 #p:Cre09.g386735.t1 s:LAAELGVQLQSVAGTGPGGR i:1.000000
34 qid:1044 #p:Cre09.g386735.t1 s:GAAAAPSAGAATAAPSAGAAAAAGTEGEYTDIPHSQIR i:1.000000
34 qid:1044 #p:Cre09.g386735.t1 s:QTVPHYYLTMDCNVEELLALR i:1.000000
34 qid:1044 #p:Cre09.g386735.t1 s:DGAAPVK i:1.000000
34 qid:1044 #p:Cre09.g386735.t1 s:SAAQALK i:1.000000
34 qid:1044 #p:Cre09.g386735.t1 s:LAPEDYVGGTFTVSNLGMYGIK i:1.000000
34 qid:1044 #p:Cre09.g386735.t1 s:GAGGVFR i:1.000000
34 qid:1044 #p:Cre09.g386735.t1 s:EVPVLAATLSCDHR i:1.000000
34 qid:1044 #p:Cre09.g386735.t1 s:VIDGAMGAEWLAAFK i:1.000000
1 qid:1222 #p:Cre09.g403050.t1 s:AIPGAVHTLAGAMAGGGR i:68448.000000
12 qid:1222 #p:Cre09.g403050.t1 s:MQAHLQSRPVALQQR i:1.000000
12 qid:1222 #p:Cre09.g403050.t1 s:ARPAAQFPSHAGALGR i:1.000000
12 qid:1222 #p:Cre09.g403050.t1 s:QAVVVSAR i:1.000000
12 qid:1222 #p:Cre09.g403050.t1 s:EMGWSHLNPYEYHWDR i:1.000000
12 qid:1222 #p:Cre09.g403050.t1 s:GLYYHEIIPNLICGTQPR i:1.000000
12 qid:1222 #p:Cre09.g403050.t1 s:NAGEVDTLADNEGITHILNLQEDK i:1.000000
12 qid:1222 #p:Cre09.g403050.t1 s:DMHYWGVK i:1.000000
12 qid:1222 #p:Cre09.g403050.t1 s:HSINHMR i:1.000000
12 qid:1222 #p:Cre09.g403050.t1 s:VYVHCTAGLGR i:1.000000
12 qid:1222 #p:Cre09.g403050.t1 s:APGVCIAYLYWFTDMQLDEAYSHLTTIRPCGPK i:1.000000
12 qid:1222 #p:Cre09.g403050.t1 s:GATYDVLVGSGVPHNAHNSNGHHGHHGGHGGHGGPQVAHAPPLPFESLPEQAYATLSEDDR i:1.000000
1 qid:2728 #p:Cre17.g706800.t1 s:FTFPMFSNPMTADEFLAK i:19933.000000
2 qid:2728 #p:Cre17.g706800.t1 s:GITIIHAPIVFSDDYR i:5849.900000
9 qid:2728 #p:Cre17.g706800.t1 s:MTGPDPASTAIVCIEFQNEFATPGGK i:1.000000
9 qid:2728 #p:Cre17.g706800.t1 s:LHDAVKPVMESTGMLEK i:1.000000
9 qid:2728 #p:Cre17.g706800.t1 s:ELSSAPYGILGNVK i:1.000000
9 qid:2728 #p:Cre17.g706800.t1 s:ASGWGGAICDAMKPAEGDVVVEGK i:1.000000
9 qid:2728 #p:Cre17.g706800.t1 s:GLCGFASTNLDFILR i:1.000000
9 qid:2728 #p:Cre17.g706800.t1 s:TVALSGFLTNCCVESTMR i:1.000000
9 qid:2728 #p:Cre17.g706800.t1 s:GYQVITLTDCCAATSQEQQDAAVK i:1.000000
1 qid:1258 #p:Cre03.g165000.t1 s:VPAPPNTVNSPLR i:62189.000000
2 qid:1258 #p:Cre03.g165000.t1 s:STLADQLLLK i:42434.000000
3 qid:1258 #p:Cre03.g165000.t1 s:EYQLDEIGVLAPHK i:41997.000000
4 qid:1258 #p:Cre03.g165000.t1 s:IDLPGAEPER i:39028.000000
5 qid:1258 #p:Cre03.g165000.t1 s:GGPGAQYEGGVVEK i:36099.000000
6 qid:1258 #p:Cre03.g165000.t1 s:ALIFDSYYDPYR i:28131.000000
7 qid:1258 #p:Cre03.g165000.t1 s:VEVPQEAFMAILK i:27287.000000
8 qid:1258 #p:Cre03.g165000.t1 s:EYNLDLITTAPTVVYR i:23263.000000
9 qid:1258 #p:Cre03.g165000.t1 s:NFSIIAHIDHGK i:21957.000000
10 qid:1258 #p:Cre03.g165000.t1 s:MGLGIEETLEAIVER i:16864.000000
11 qid:1258 #p:Cre03.g165000.t1 s:EWISEPYVR i:14414.000000
12 qid:1258 #p:Cre03.g165000.t1 s:LQLNDAALK i:12655.000000
32 qid:1258 #p:Cre03.g165000.t1 s:VGDTVTQK i:1.000000
32 qid:1258 #p:Cre03.g165000.t1 s:VVASEAIAPYR i:1.000000
32 qid:1258 #p:Cre03.g165000.t1 s:DMVEQFMDSNDIER i:1.000000
32 qid:1258 #p:Cre03.g165000.t1 s:DGELYALNLIDTPGHVDFTYEVSR i:1.000000
32 qid:1258 #p:Cre03.g165000.t1 s:SLAACEGALLVVDASQGVEAQTLANVWLALENDLEVIPVLNK i:1.000000
32 qid:1258 #p:Cre03.g165000.t1 s:EIEDIIGLDCSNILK i:1.000000
32 qid:1258 #p:Cre03.g165000.t1 s:GVVCQFK i:1.000000
32 qid:1258 #p:Cre03.g165000.t1 s:GDVVTMMNTGK i:1.000000
32 qid:1258 #p:Cre03.g165000.t1 s:VQVDTLYTGEVGWLAAQIK i:1.000000
32 qid:1258 #p:Cre03.g165000.t1 s:QPATTPLPGYQDIQPMVYCGLFPTDADDYQDLR i:1.000000
32 qid:1258 #p:Cre03.g165000.t1 s:FEPEVNNAMGFGFR i:1.000000
32 qid:1258 #p:Cre03.g165000.t1 s:CGFLGLLHMEIVQER i:1.000000
32 qid:1258 #p:Cre03.g165000.t1 s:TTDGEEFTVNSPADLPDASR i:1.000000
32 qid:1258 #p:Cre03.g165000.t1 s:LEMVTPTDYVGNLMELANGR i:1.000000
32 qid:1258 #p:Cre03.g165000.t1 s:GEFVEMR i:1.000000
32 qid:1258 #p:Cre03.g165000.t1 s:TTLVFNIPLAEVVTDYFDQLK i:1.000000
32 qid:1258 #p:Cre03.g165000.t1 s:GYASMEYK i:1.000000
32 qid:1258 #p:Cre03.g165000.t1 s:INGEPADPLSVICHR i:1.000000
32 qid:1258 #p:Cre03.g165000.t1 s:VPIQACIGQK i:1.000000
32 qid:1258 #p:Cre03.g165000.t1 s:CYGGDISR i:1.000000
1 qid:2932 #p:Cre12.g548000.t1 s:LYTPAAAAAHADR i:5998.600000
2 qid:2932 #p:Cre12.g548000.t1 s:LLLPALFER i:4281.200000
3 qid:2932 #p:Cre12.g548000.t1 s:ELFAVLLGR i:3728.100000
4 qid:2932 #p:Cre12.g548000.t1 s:LLPVVGSIATTLR i:3362.800000
5 qid:2932 #p:Cre12.g548000.t1 s:HTEIVSEHIR i:3192.900000
113 qid:2932 #p:Cre12.g548000.t1 s:ASALAAVAAFVR i:1.000000
113 qid:2932 #p:Cre12.g548000.t1 s:MASALAQQLQALQK i:1.000000
113 qid:2932 #p:Cre12.g548000.t1 s:QPALAPALK i:1.000000
113 qid:2932 #p:Cre12.g548000.t1 s:GKPSLLFDAQK i:1.000000
113 qid:2932 #p:Cre12.g548000.t1 s:AADVDLQTIYDLSTQGLEELVR i:1.000000
113 qid:2932 #p:Cre12.g548000.t1 s:ASLDINPELQTAEFLSR i:1.000000
113 qid:2932 #p:Cre12.g548000.t1 s:LDESIGSFCLLLTNHFLAPPAFK i:1.000000
113 qid:2932 #p:Cre12.g548000.t1 s:ALEYLIR i:1.000000
113 qid:2932 #p:Cre12.g548000.t1 s:NVDALLTAALPYHATNEFVR i:1.000000
113 qid:2932 #p:Cre12.g548000.t1 s:LVQTLALGPPGSLWGWLAK i:1.000000
113 qid:2932 #p:Cre12.g548000.t1 s:MQTSGASLPR i:1.000000
113 qid:2932 #p:Cre12.g548000.t1 s:QLLIFICK i:1.000000
113 qid:2932 #p:Cre12.g548000.t1 s:LGGGAAATTGAEGAGAAASGGALAGFASR i:1.000000
113 qid:2932 #p:Cre12.g548000.t1 s:TYLSFYAVVLCEVLAVLR i:1.000000
113 qid:2932 #p:Cre12.g548000.t1 s:SVGEEALATLLPHLLAGLGPGAVQDYR i:1.000000
113 qid:2932 #p:Cre12.g548000.t1 s:AATLMAVAELCSR i:1.000000
113 qid:2932 #p:Cre12.g548000.t1 s:VLLNTMLK i:1.000000
113 qid:2932 #p:Cre12.g548000.t1 s:TALLVMAHMAVTQPHIR i:1.000000
113 qid:2932 #p:Cre12.g548000.t1 s:YLSALPNFVGELAALSQRPNIR i:1.000000
113 qid:2932 #p:Cre12.g548000.t1 s:LAPLLQLLCR i:1.000000
113 qid:2932 #p:Cre12.g548000.t1 s:SMAAALSAASASGGAAR i:1.000000
113 qid:2932 #p:Cre12.g548000.t1 s:AEADLLALAHGGALR i:1.000000
113 qid:2932 #p:Cre12.g548000.t1 s:GEPAHALASALLEAGGAAK i:1.000000
113 qid:2932 #p:Cre12.g548000.t1 s:YPETTDAAVNAFLEPLR i:1.000000
113 qid:2932 #p:Cre12.g548000.t1 s:AAAAAAASAAPADADDDASK i:1.000000
113 qid:2932 #p:Cre12.g548000.t1 s:TAAGSDDDEDEEDEAGGTAETAEAAAAALAPEDR i:1.000000
113 qid:2932 #p:Cre12.g548000.t1 s:ATFAAGGYSAPCGGTMMTLAAALAAPQAAVR i:1.000000
113 qid:2932 #p:Cre12.g548000.t1 s:MALQQLDSDLAAPSGSK i:1.000000
113 qid:2932 #p:Cre12.g548000.t1 s:AAAGGTAAAEAPEASEAR i:1.000000
113 qid:2932 #p:Cre12.g548000.t1 s:AALTAAALER i:1.000000
113 qid:2932 #p:Cre12.g548000.t1 s:DDDLSVVTAALGLSCLK i:1.000000
113 qid:2932 #p:Cre12.g548000.t1 s:ALPPAALLDALTPLSHK i:1.000000
113 qid:2932 #p:Cre12.g548000.t1 s:LGTYLYGAAK i:1.000000
113 qid:2932 #p:Cre12.g548000.t1 s:AAELLGHAGAAAVGSAAVVQAAALQLAALLLPSGR i:1.000000
113 qid:2932 #p:Cre12.g548000.t1 s:IAVEAAR i:1.000000
113 qid:2932 #p:Cre12.g548000.t1 s:QHVPIFAGLAAALPELEAAAK i:1.000000
113 qid:2932 #p:Cre12.g548000.t1 s:GPAADGAAAAGGK i:1.000000
113 qid:2932 #p:Cre12.g548000.t1 s:GASSEEAAEDGGK i:1.000000
113 qid:2932 #p:Cre12.g548000.t1 s:GIVAALAK i:1.000000
113 qid:2932 #p:Cre12.g548000.t1 s:TVTTDPAAR i:1.000000
113 qid:2932 #p:Cre12.g548000.t1 s:ELSELVAASAADAAAGGAAAAAAMR i:1.000000
113 qid:2932 #p:Cre12.g548000.t1 s:AQQVALLAAHAAAAAASPTTAAAAHTSTPAK i:1.000000
113 qid:2932 #p:Cre12.g548000.t1 s:AASGSSTTMPLLR i:1.000000
113 qid:2932 #p:Cre12.g548000.t1 s:AAVGLAEALLPAAAAAAAGVSTSDGLDWFAAFAER i:1.000000
113 qid:2932 #p:Cre12.g548000.t1 s:VAAADGLPTAALLPALSSDPSGSHEALVLGSLR i:1.000000
113 qid:2932 #p:Cre12.g548000.t1 s:LPEAAAAASAAHVDGGSAR i:1.000000
113 qid:2932 #p:Cre12.g548000.t1 s:QVLTHLAALR i:1.000000
113 qid:2932 #p:Cre12.g548000.t1 s:GGAAALQDLPSLVVTR i:1.000000
113 qid:2932 #p:Cre12.g548000.t1 s:SVGPGAAR i:1.000000
113 qid:2932 #p:Cre12.g548000.t1 s:GGFLAAIYAAPSAEASTPVQLK i:1.000000
113 qid:2932 #p:Cre12.g548000.t1 s:VLALHVQAALVSAGAADVSSWLPTLLVALAAPEAAVR i:1.000000
113 qid:2932 #p:Cre12.g548000.t1 s:TAACDVLAPLAQLLSSGK i:1.000000
113 qid:2932 #p:Cre12.g548000.t1 s:VMSASSAAALCSGLLAHR i:1.000000
113 qid:2932 #p:Cre12.g548000.t1 s:DADATAALLR i:1.000000
113 qid:2932 #p:Cre12.g548000.t1 s:STVTGSAAAATPEAASAATPSK i:1.000000
113 qid:2932 #p:Cre12.g548000.t1 s:TAADGAAGTTGAPLALSPGATAEVATFLASSLSEAAADAVGTATALAILACLLSPASPSTAASMTAPPAELFAAASSFLGTVAAALR i:1.000000
113 qid:2932 #p:Cre12.g548000.t1 s:ERPAAATAAHAAAVSQVLR i:1.000000
113 qid:2932 #p:Cre12.g548000.t1 s:VGQLAEVAELLPAAVAATSSAASDALAAAR i:1.000000
113 qid:2932 #p:Cre12.g548000.t1 s:LAAVSCITPALFATLPPVGNAVR i:1.000000
113 qid:2932 #p:Cre12.g548000.t1 s:YESDPDEAVR i:1.000000
113 qid:2932 #p:Cre12.g548000.t1 s:ASLEAVPLSAQLIIPLLEPAAAAPPPAAATVAAPTPAK i:1.000000
113 qid:2932 #p:Cre12.g548000.t1 s:ADGAAADAAAAPAPPAPTPIDPAALR i:1.000000
113 qid:2932 #p:Cre12.g548000.t1 s:DAVVALELLQWR i:1.000000
113 qid:2932 #p:Cre12.g548000.t1 s:SGITAAATLVPALQALLR i:1.000000
113 qid:2932 #p:Cre12.g548000.t1 s:SSAEDEDEAADADQDQAASDAADGGK i:1.000000
113 qid:2932 #p:Cre12.g548000.t1 s:SSLAGYAATLTLQALTALAAPAAAVDGGAFDLALAVSAAR i:1.000000
113 qid:2932 #p:Cre12.g548000.t1 s:EAPDAAVR i:1.000000
113 qid:2932 #p:Cre12.g548000.t1 s:NAALSLLAALASR i:1.000000
113 qid:2932 #p:Cre12.g548000.t1 s:MPEAALSHVLQVLAVVHQSAALADDEHSR i:1.000000
113 qid:2932 #p:Cre12.g548000.t1 s:AVGATALSAVVPAWVGAGR i:1.000000
113 qid:2932 #p:Cre12.g548000.t1 s:RPAALWEQVVGSLPGLPPHR i:1.000000
113 qid:2932 #p:Cre12.g548000.t1 s:LDLLLALMR i:1.000000
113 qid:2932 #p:Cre12.g548000.t1 s:ALPQVEQGLSDGLLVMLQHAAAPSATPSTPAAAAAAK i:1.000000
113 qid:2932 #p:Cre12.g548000.t1 s:GAAAAPETPAGEAGAAPPPSVWLPELASQVALQVELPVR i:1.000000
113 qid:2932 #p:Cre12.g548000.t1 s:VMQLALAESGR i:1.000000
113 qid:2932 #p:Cre12.g548000.t1 s:AHTALPR i:1.000000
113 qid:2932 #p:Cre12.g548000.t1 s:VVVAFVTAQLK i:1.000000
113 qid:2932 #p:Cre12.g548000.t1 s:VALSAATAAHR i:1.000000
113 qid:2932 #p:Cre12.g548000.t1 s:RPEADPALETACR i:1.000000
113 qid:2932 #p:Cre12.g548000.t1 s:SLMTASLAQMQLLQPTSTSAPGTAAATTNSR i:1.000000
113 qid:2932 #p:Cre12.g548000.t1 s:AVLAASR i:1.000000
113 qid:2932 #p:Cre12.g548000.t1 s:GLYALFGALQGVMAPDAYLQALLTLAEHPADK i:1.000000
113 qid:2932 #p:Cre12.g548000.t1 s:GEIADQVELPHR i:1.000000
113 qid:2932 #p:Cre12.g548000.t1 s:QAADAAGR i:1.000000
113 qid:2932 #p:Cre12.g548000.t1 s:ACAMLPPLLAASGDAAASPLTR i:1.000000
113 qid:2932 #p:Cre12.g548000.t1 s:QLALVALAAIATEFGQAQAAALLAGVPAVLAATK i:1.000000
113 qid:2932 #p:Cre12.g548000.t1 s:DSHAAIR i:1.000000
113 qid:2932 #p:Cre12.g548000.t1 s:LVPVLPSTVAAAVAAADSAWGR i:1.000000
113 qid:2932 #p:Cre12.g548000.t1 s:AGTAADAAMSDADDEDEAAGAVTDSDDEEDGDSDDEGDGK i:1.000000
113 qid:2932 #p:Cre12.g548000.t1 s:ASSDADDAALELSSALASLNALVESLGGFLSPHLAAVLAILLNPR i:1.000000
113 qid:2932 #p:Cre12.g548000.t1 s:VAGCDQFAASIR i:1.000000
113 qid:2932 #p:Cre12.g548000.t1 s:SALPGAIPAR i:1.000000
113 qid:2932 #p:Cre12.g548000.t1 s:LQPCIDAAADCAGAAAAAAPAVALLDMVGAAAAAMEAK i:1.000000
113 qid:2932 #p:Cre12.g548000.t1 s:VAAQYADALFNFLLR i:1.000000
113 qid:2932 #p:Cre12.g548000.t1 s:RPAALVAHSDAAIDAVEAAATR i:1.000000
113 qid:2932 #p:Cre12.g548000.t1 s:ALVALTMK i:1.000000
113 qid:2932 #p:Cre12.g548000.t1 s:FKPMFLR i:1.000000
113 qid:2932 #p:Cre12.g548000.t1 s:LLEWASTVSVPEGSAEPSYLGR i:1.000000
113 qid:2932 #p:Cre12.g548000.t1 s:MVALYGAVNALTDR i:1.000000
113 qid:2932 #p:Cre12.g548000.t1 s:SVLVPYFR i:1.000000
113 qid:2932 #p:Cre12.g548000.t1 s:YLLDSAIAHLGGDDGAAAGAAR i:1.000000
113 qid:2932 #p:Cre12.g548000.t1 s:ASAAAALAEAEAAAAAADGADDQAAAQVK i:1.000000
113 qid:2932 #p:Cre12.g548000.t1 s:CCLHDTVSFIDAER i:1.000000
113 qid:2932 #p:Cre12.g548000.t1 s:LHPALLSQLEAEPPAAALPLLLSPAHADADLSAYLR i:1.000000
113 qid:2932 #p:Cre12.g548000.t1 s:SYTAADGAAATSGPLGAAAVGCLLALAVAANSDALWKPLNHGALMLTR i:1.000000
113 qid:2932 #p:Cre12.g548000.t1 s:ALALEVVAQLVDR i:1.000000
113 qid:2932 #p:Cre12.g548000.t1 s:EEYLVLLPESLPFLSELLEDVDAGVASR i:1.000000
113 qid:2932 #p:Cre12.g548000.t1 s:QVVTQLEEISGEK i:1.000000
1 qid:3008 #p:Cre09.g413750.t1 s:GIASGYPLAGVATR i:31581.000000
2 qid:3008 #p:Cre09.g413750.t1 s:AATGRPNVIAFEGGFHGR i:30683.000000
3 qid:3008 #p:Cre09.g413750.t1 s:LASELPPGLIADVR i:20156.000000
4 qid:3008 #p:Cre09.g413750.t1 s:GLMVGVEFGGVTDGGSAAPR i:18943.000000
5 qid:3008 #p:Cre09.g413750.t1 s:DMLLLTAGAR i:18306.000000
6 qid:3008 #p:Cre09.g413750.t1 s:LASLLAGGTASAAR i:14619.000000
7 qid:3008 #p:Cre09.g413750.t1 s:VVHAQQNVVGAHTAMVDLFDR i:13093.000000
8 qid:3008 #p:Cre09.g413750.t1 s:GHAGYPTVTGER i:11514.000000
22 qid:3008 #p:Cre09.g413750.t1 s:ELVPAER i:1.000000
22 qid:3008 #p:Cre09.g413750.t1 s:TLDGVYAHTPPGVIK i:1.000000
22 qid:3008 #p:Cre09.g413750.t1 s:TLGAMALTSSK i:1.000000
22 qid:3008 #p:Cre09.g413750.t1 s:FNDVVIASGEGCWLTTTDGR i:1.000000
22 qid:3008 #p:Cre09.g413750.t1 s:LLDMASGIGAVSTGHCHPAVVAAVQAQAAR i:1.000000
22 qid:3008 #p:Cre09.g413750.t1 s:LSGVLPSSLDQYFLANSGAEAVDNAVK i:1.000000
22 qid:3008 #p:Cre09.g413750.t1 s:QGFGPTMAGVHIAPYPYCLHCK i:1.000000
22 qid:3008 #p:Cre09.g413750.t1 s:CAEISCCGGPLDSLEWMLATQSAPSDTAAIILEPILGEGGFVAPPPGFLAGLR i:1.000000
22 qid:3008 #p:Cre09.g413750.t1 s:HGILLIADEVQTGAGR i:1.000000
22 qid:3008 #p:Cre09.g413750.t1 s:TGLWWGHQHWLPDPSSASSPSSSAPANGGGPDLLVFAK i:1.000000
22 qid:3008 #p:Cre09.g413750.t1 s:MPPGTLGGTYGGNAVACAAAAATIDVINNER i:1.000000
22 qid:3008 #p:Cre09.g413750.t1 s:LTDNAQER i:1.000000
22 qid:3008 #p:Cre09.g413750.t1 s:GVAYAVTK i:1.000000
22 qid:3008 #p:Cre09.g413750.t1 s:FLPPLTITAAEVDIALGVFGEAVR i:1.000000
1 qid:3133 #p:Cre01.g005900.t1 s:ASPDGTEASTYR i:26798.000000
26 qid:3133 #p:Cre01.g005900.t1 s:ASIQDGTSEEEIR i:1.000000
26 qid:3133 #p:Cre01.g005900.t1 s:DLVQPDER i:1.000000
26 qid:3133 #p:Cre01.g005900.t1 s:MELTPQCLAHVFSQLPAR i:1.000000
26 qid:3133 #p:Cre01.g005900.t1 s:HFMEEDLGMVTK i:1.000000
26 qid:3133 #p:Cre01.g005900.t1 s:SAYCAWR i:1.000000
26 qid:3133 #p:Cre01.g005900.t1 s:AYGPEYWPFLPR i:1.000000
26 qid:3133 #p:Cre01.g005900.t1 s:GWLEVNYPAIR i:1.000000
26 qid:3133 #p:Cre01.g005900.t1 s:SVEGLLGFSLPPAIK i:1.000000
26 qid:3133 #p:Cre01.g005900.t1 s:LHNGQALLFDASR i:1.000000
26 qid:3133 #p:Cre01.g005900.t1 s:AGVSGGPGGGGPPPGAGLGPESEEELGSIFHGLFGGYSVYSHLVVSR i:1.000000
26 qid:3133 #p:Cre01.g005900.t1 s:AAMWTQELELHK i:1.000000
26 qid:3133 #p:Cre01.g005900.t1 s:LRPQLLAFACSFR i:1.000000
26 qid:3133 #p:Cre01.g005900.t1 s:MFVADAATGGLAVAR i:1.000000
26 qid:3133 #p:Cre01.g005900.t1 s:GMALQPAAPAADSEPGACDGVLR i:1.000000
26 qid:3133 #p:Cre01.g005900.t1 s:WFEEYAR i:1.000000
26 qid:3133 #p:Cre01.g005900.t1 s:LEAGYYEVAVLDEDYPQGSR i:1.000000
26 qid:3133 #p:Cre01.g005900.t1 s:AISLFPLR i:1.000000
26 qid:3133 #p:Cre01.g005900.t1 s:ASMVYAPEESPAGK i:1.000000
26 qid:3133 #p:Cre01.g005900.t1 s:HLFAYTIR i:1.000000
26 qid:3133 #p:Cre01.g005900.t1 s:FALQDTQSQLAALPPGSSAAQCLAR i:1.000000
26 qid:3133 #p:Cre01.g005900.t1 s:GEVADEVHGEGVIGK i:1.000000
26 qid:3133 #p:Cre01.g005900.t1 s:YPLLEAGGPEFAYCSCTHQAAPQGSMEGEFR i:1.000000
26 qid:3133 #p:Cre01.g005900.t1 s:FVEGSLER i:1.000000
26 qid:3133 #p:Cre01.g005900.t1 s:QLGAGFDVACPR i:1.000000
26 qid:3133 #p:Cre01.g005900.t1 s:FHLEVPPFIF i:1.000000
1 qid:831 #p:Cre04.g211600.t1 s:IDEEILEEVVR i:1148.800000
31 qid:831 #p:Cre04.g211600.t1 s:IADFGLSNIMR i:1.000000
31 qid:831 #p:Cre04.g211600.t1 s:MAGQALDPAAAGFNNAAQVQGYNQSAEFFLSNYR i:1.000000
31 qid:831 #p:Cre04.g211600.t1 s:TLGIGSFGK i:1.000000
31 qid:831 #p:Cre04.g211600.t1 s:VAEHVLTGHK i:1.000000
31 qid:831 #p:Cre04.g211600.t1 s:IQQMEMEEK i:1.000000
31 qid:831 #p:Cre04.g211600.t1 s:LFMHPHIIR i:1.000000
31 qid:831 #p:Cre04.g211600.t1 s:LYEVIETPSDIYVVMEYVK i:1.000000
31 qid:831 #p:Cre04.g211600.t1 s:TGELFDYIVEK i:1.000000
31 qid:831 #p:Cre04.g211600.t1 s:HFFQQIISGVEYCHR i:1.000000
31 qid:831 #p:Cre04.g211600.t1 s:DLKPENLLLDAK i:1.000000
31 qid:831 #p:Cre04.g211600.t1 s:TSCGSPNYAAPEVISGK i:1.000000
31 qid:831 #p:Cre04.g211600.t1 s:LYAGPEVDVWSCGVILYALLCGSLPFDDENIPNLFK i:1.000000
31 qid:831 #p:Cre04.g211600.t1 s:GGIYNLPSHLSPGAR i:1.000000
31 qid:831 #p:Cre04.g211600.t1 s:MLLVDPLK i:1.000000
31 qid:831 #p:Cre04.g211600.t1 s:ITIPEIR i:1.000000
31 qid:831 #p:Cre04.g211600.t1 s:QHPWFNMHLPR i:1.000000
31 qid:831 #p:Cre04.g211600.t1 s:YLAVMQAEPVVGVPR i:1.000000
31 qid:831 #p:Cre04.g211600.t1 s:DGLLDSLR i:1.000000
31 qid:831 #p:Cre04.g211600.t1 s:ATVTYYLMTDNR i:1.000000
31 qid:831 #p:Cre04.g211600.t1 s:MPSSGYLSADMAEGSTGAAMAAAGMSLLPSPGATASASVAAAVGGGGGGGGTPQQR i:1.000000
31 qid:831 #p:Cre04.g211600.t1 s:GHPSALMAELYR i:1.000000
31 qid:831 #p:Cre04.g211600.t1 s:VLQLNGVAWK i:1.000000
31 qid:831 #p:Cre04.g211600.t1 s:VAPYALK i:1.000000
31 qid:831 #p:Cre04.g211600.t1 s:KPPPQELR i:1.000000
31 qid:831 #p:Cre04.g211600.t1 s:SSAGGSGSGAAGGPAR i:1.000000
31 qid:831 #p:Cre04.g211600.t1 s:MSDDLDDHIELDGAGSGPPGGAVTPGGGGVAGVGLITSGSR i:1.000000
31 qid:831 #p:Cre04.g211600.t1 s:GLGGGASGSDVAGAAGVPPGTGDAETHYVTR i:1.000000
31 qid:831 #p:Cre04.g211600.t1 s:FECQMYK i:1.000000
31 qid:831 #p:Cre04.g211600.t1 s:DDEYVIDIQR i:1.000000
31 qid:831 #p:Cre04.g211600.t1 s:VDGELFLFMDVVGR i:1.000000
1 qid:1410 #p:Cre16.g669525.t1 s:DLADALQLTR i:4244.500000
2 qid:1410 #p:Cre16.g669525.t1 s:LVQQAINR i:2542.500000
3 qid:1410 #p:Cre16.g669525.t1 s:STVAGLLSR i:1861.900000
15 qid:1410 #p:Cre16.g669525.t1 s:VSPCAIGR i:1.000000
15 qid:1410 #p:Cre16.g669525.t1 s:NACVLRPSLHR i:1.000000
15 qid:1410 #p:Cre16.g669525.t1 s:VVPPVPAAAYDSR i:1.000000
15 qid:1410 #p:Cre16.g669525.t1 s:AFDSLDEIQNPVGTDPLVK i:1.000000
15 qid:1410 #p:Cre16.g669525.t1 s:APFDNEYILGLGLNLVLPHGR i:1.000000
15 qid:1410 #p:Cre16.g669525.t1 s:TTALVGLSGAGK i:1.000000
15 qid:1410 #p:Cre16.g669525.t1 s:FYEPQEGSILLDGRPISSFSR i:1.000000
15 qid:1410 #p:Cre16.g669525.t1 s:AVSLVSQDPVLFSGTIADNIAYGDQEEITAAATAANAHDFIMK i:1.000000
15 qid:1410 #p:Cre16.g669525.t1 s:GTLLSGGQR i:1.000000
15 qid:1410 #p:Cre16.g669525.t1 s:DSPIILLDEATSALDVLSER i:1.000000
15 qid:1410 #p:Cre16.g669525.t1 s:LATVQAADQIVVMR i:1.000000
15 qid:1410 #p:Cre16.g669525.t1 s:NGQAVEMGTHDELIARPNSHYTELMSVQNLSMAST i:1.000000
1 qid:1050 #p:Cre10.g432301.t1 s:VSALDAELAVAR i:3728.100000
2 qid:1050 #p:Cre10.g432301.t1 s:AVAVVTAVSGK i:2789.800000
3 qid:1050 #p:Cre10.g432301.t1 s:ELAAASGSALDAGR i:2586.300000
4 qid:1050 #p:Cre10.g432301.t1 s:LAAELEVER i:2441.700000
5 qid:1050 #p:Cre10.g432301.t1 s:APDPATLSAIK i:1141.300000
6 qid:1050 #p:Cre10.g432301.t1 s:LGAMEAAAAAGR i:1127.300000
7 qid:1050 #p:Cre10.g432301.t1 s:TVEELQAESR i:970.090000
8 qid:1050 #p:Cre10.g432301.t1 s:SELAAATER i:927.790000
131 qid:1050 #p:Cre10.g432301.t1 s:AAQQLQQR i:1.000000
131 qid:1050 #p:Cre10.g432301.t1 s:GSPLGLHGPDPTQAALVAALR i:1.000000
131 qid:1050 #p:Cre10.g432301.t1 s:LQVEAAAATAAAAAR i:1.000000
131 qid:1050 #p:Cre10.g432301.t1 s:DAACNPEAAIATR i:1.000000
131 qid:1050 #p:Cre10.g432301.t1 s:SPLGSAAR i:1.000000
131 qid:1050 #p:Cre10.g432301.t1 s:SGSTPSWRPPGAASAGPSASPAVAHAGHGVTSSSTAAR i:1.000000
131 qid:1050 #p:Cre10.g432301.t1 s:AGNGGPHSATQSR i:1.000000
131 qid:1050 #p:Cre10.g432301.t1 s:NPGPFAYGR i:1.000000
131 qid:1050 #p:Cre10.g432301.t1 s:LPEAGPQR i:1.000000
131 qid:1050 #p:Cre10.g432301.t1 s:SASASPDSDAFSPR i:1.000000
131 qid:1050 #p:Cre10.g432301.t1 s:ADYGPDSAGTSPDR i:1.000000
131 qid:1050 #p:Cre10.g432301.t1 s:ATSPGAGSGR i:1.000000
131 qid:1050 #p:Cre10.g432301.t1 s:QAMGAQR i:1.000000
131 qid:1050 #p:Cre10.g432301.t1 s:ESIESFLIGLPLGEDVGSAQVEAK i:1.000000
131 qid:1050 #p:Cre10.g432301.t1 s:LYASEAAR i:1.000000
131 qid:1050 #p:Cre10.g432301.t1 s:LQQWSAVAMELYGMVAAQHAAGAAAAQPR i:1.000000
131 qid:1050 #p:Cre10.g432301.t1 s:SAISDYIR i:1.000000
131 qid:1050 #p:Cre10.g432301.t1 s:AGQHPHQSDR i:1.000000
131 qid:1050 #p:Cre10.g432301.t1 s:TNIASMPR i:1.000000
131 qid:1050 #p:Cre10.g432301.t1 s:HVAAPPPLATSSPQATPTAHR i:1.000000
131 qid:1050 #p:Cre10.g432301.t1 s:HSSRPGNSSHSSQPAASHNYSGAMWTPEGRPVPPSR i:1.000000
131 qid:1050 #p:Cre10.g432301.t1 s:GSDAAGSDGAAAGSWGGYYPANGAAVTTAEVVQLR i:1.000000
131 qid:1050 #p:Cre10.g432301.t1 s:SELAAAHR i:1.000000
131 qid:1050 #p:Cre10.g432301.t1 s:AGAAGGGPR i:1.000000
131 qid:1050 #p:Cre10.g432301.t1 s:VLGAGQMEQSDR i:1.000000
131 qid:1050 #p:Cre10.g432301.t1 s:QMAAAVMMQAALMPK i:1.000000
131 qid:1050 #p:Cre10.g432301.t1 s:TEVEVAR i:1.000000
131 qid:1050 #p:Cre10.g432301.t1 s:VAAAEQSAK i:1.000000
131 qid:1050 #p:Cre10.g432301.t1 s:AAASGDEAQR i:1.000000
131 qid:1050 #p:Cre10.g432301.t1 s:ALLDAEIELQQAAVAGEAAK i:1.000000
131 qid:1050 #p:Cre10.g432301.t1 s:QQVQQAAEQMAALR i:1.000000
131 qid:1050 #p:Cre10.g432301.t1 s:AEEAAGVR i:1.000000
131 qid:1050 #p:Cre10.g432301.t1 s:QLSQAQAELQLAR i:1.000000
131 qid:1050 #p:Cre10.g432301.t1 s:AVETAQLGGR i:1.000000
131 qid:1050 #p:Cre10.g432301.t1 s:LAAHAQELSAAQAASSALR i:1.000000
131 qid:1050 #p:Cre10.g432301.t1 s:EHAGVAHLLPAAQAER i:1.000000
131 qid:1050 #p:Cre10.g432301.t1 s:SEQLQSELAASR i:1.000000
131 qid:1050 #p:Cre10.g432301.t1 s:GSQSPHAAVAAAEQQDEVEALR i:1.000000
131 qid:1050 #p:Cre10.g432301.t1 s:QLAAALGAAETVR i:1.000000
131 qid:1050 #p:Cre10.g432301.t1 s:HAQAAAEASEVQQLR i:1.000000
131 qid:1050 #p:Cre10.g432301.t1 s:SDAQAEVEALR i:1.000000
131 qid:1050 #p:Cre10.g432301.t1 s:AEAQGAELER i:1.000000
131 qid:1050 #p:Cre10.g432301.t1 s:QEWAWSVAEAEK i:1.000000
131 qid:1050 #p:Cre10.g432301.t1 s:QEIEAAR i:1.000000
131 qid:1050 #p:Cre10.g432301.t1 s:MHIAAAQASEAEACR i:1.000000
131 qid:1050 #p:Cre10.g432301.t1 s:ELAQVAAEAAQVQAEELR i:1.000000
131 qid:1050 #p:Cre10.g432301.t1 s:AAELEAALR i:1.000000
131 qid:1050 #p:Cre10.g432301.t1 s:AAQTQAALLQQVEMLR i:1.000000
131 qid:1050 #p:Cre10.g432301.t1 s:LQLSLQAAEK i:1.000000
131 qid:1050 #p:Cre10.g432301.t1 s:AAATAANK i:1.000000
131 qid:1050 #p:Cre10.g432301.t1 s:VWEMEAEAAALR i:1.000000
131 qid:1050 #p:Cre10.g432301.t1 s:ELAEAAAAR i:1.000000
131 qid:1050 #p:Cre10.g432301.t1 s:TTAAAVASDAGMPTVEAGAQAELQAAK i:1.000000
131 qid:1050 #p:Cre10.g432301.t1 s:QEAAEAGAR i:1.000000
131 qid:1050 #p:Cre10.g432301.t1 s:AALLEER i:1.000000
131 qid:1050 #p:Cre10.g432301.t1 s:CELLSSGLQQAR i:1.000000
131 qid:1050 #p:Cre10.g432301.t1 s:LAEAEGPAGAVMQPR i:1.000000
131 qid:1050 #p:Cre10.g432301.t1 s:TAAENSAAVTAAAEAEAEEAR i:1.000000
131 qid:1050 #p:Cre10.g432301.t1 s:VVELEAALEQAR i:1.000000
131 qid:1050 #p:Cre10.g432301.t1 s:EEHLSASLADSVR i:1.000000
131 qid:1050 #p:Cre10.g432301.t1 s:QTTQQAATIVSLQDELR i:1.000000
131 qid:1050 #p:Cre10.g432301.t1 s:VVAGLQR i:1.000000
131 qid:1050 #p:Cre10.g432301.t1 s:AASSSALSAMAAAAVAAAASPGGAPDLR i:1.000000
131 qid:1050 #p:Cre10.g432301.t1 s:HSSSFSMGSPHASAATASAVSR i:1.000000
131 qid:1050 #p:Cre10.g432301.t1 s:GAGVLPSSPGHSLTVLLPR i:1.000000
131 qid:1050 #p:Cre10.g432301.t1 s:FGSVSSGGAGEGGGELSPGAAAAPSPPQLR i:1.000000
131 qid:1050 #p:Cre10.g432301.t1 s:LALMVAR i:1.000000
131 qid:1050 #p:Cre10.g432301.t1 s:QQIMALEDR i:1.000000
131 qid:1050 #p:Cre10.g432301.t1 s:LASQASALK i:1.000000
131 qid:1050 #p:Cre10.g432301.t1 s:ADELASQMAAQAAASAAEAQHDAQTEASLTMQLTSMEQR i:1.000000
131 qid:1050 #p:Cre10.g432301.t1 s:LAAAQATILDQASQLDVLEGELR i:1.000000
131 qid:1050 #p:Cre10.g432301.t1 s:RPSGFGLHVSDGGSMPAAEGVDGATGAEQQGMER i:1.000000
131 qid:1050 #p:Cre10.g432301.t1 s:EAWQQER i:1.000000
131 qid:1050 #p:Cre10.g432301.t1 s:QQLHLAAEEAAVR i:1.000000
131 qid:1050 #p:Cre10.g432301.t1 s:VQEATQYADEAEAK i:1.000000
131 qid:1050 #p:Cre10.g432301.t1 s:GAAVLQQQLDQAMADR i:1.000000
131 qid:1050 #p:Cre10.g432301.t1 s:QAAQHLAEETAEAAAQR i:1.000000
131 qid:1050 #p:Cre10.g432301.t1 s:EALAAAETEAASR i:1.000000
131 qid:1050 #p:Cre10.g432301.t1 s:IQELQSTVQQLQDALAAAVAADIGSAVSSLSQSQAQAQAHAQAQAQQQQEAER i:1.000000
131 qid:1050 #p:Cre10.g432301.t1 s:QAQQQAQLASPSQR i:1.000000
131 qid:1050 #p:Cre10.g432301.t1 s:LGVDGLAEGGSMMGGYGFGYDFMYSSTSSLPSDNDLAASPAATGDAPVGAVVQEGTAAVVAAEPAATEAAPAATDAATAVDPAAASAAVGPMEEGGDGYGRPHGGR i:1.000000
131 qid:1050 #p:Cre10.g432301.t1 s:AGGEVEDDGHGFGSVSPLR i:1.000000
131 qid:1050 #p:Cre10.g432301.t1 s:QTNSSDSGWAGMAGAGQER i:1.000000
131 qid:1050 #p:Cre10.g432301.t1 s:AEADLLTAAIEAAAAEAEAEALAR i:1.000000
131 qid:1050 #p:Cre10.g432301.t1 s:ASASSGPAANGAGDVGPGGMHAK i:1.000000
131 qid:1050 #p:Cre10.g432301.t1 s:VEAPIQPGPAGSGR i:1.000000
131 qid:1050 #p:Cre10.g432301.t1 s:SQLPPQR i:1.000000
131 qid:1050 #p:Cre10.g432301.t1 s:ADEQGEAEVLAASFGEQLSSSSPDSPVGVAR i:1.000000
131 qid:1050 #p:Cre10.g432301.t1 s:TGSPPPALVLMATMATAPAPVIPSGPPGPSGLSGAASVGSPPLTATSSGYAEAALMSAR i:1.000000
131 qid:1050 #p:Cre10.g432301.t1 s:VSAADSAGADGAAR i:1.000000
131 qid:1050 #p:Cre10.g432301.t1 s:HGYGEDHGGAGAGEGQWHVNEEAVNGGGHMHPHPPPHAHAGHGHGHGHHR i:1.000000
131 qid:1050 #p:Cre10.g432301.t1 s:SHHHHHHHR i:1.000000
131 qid:1050 #p:Cre10.g432301.t1 s:TVDEEEDATQPSPLQPQPVDGAGQLADQR i:1.000000
131 qid:1050 #p:Cre10.g432301.t1 s:QEDHQTIEVHTTAVPPSTEPLDAAADYGFEPASDPSR i:1.000000
131 qid:1050 #p:Cre10.g432301.t1 s:HAQGQAEAR i:1.000000
131 qid:1050 #p:Cre10.g432301.t1 s:GGSSAGISEHDGDGR i:1.000000
131 qid:1050 #p:Cre10.g432301.t1 s:SSIGGGFAGSNGTAAAIGSR i:1.000000
131 qid:1050 #p:Cre10.g432301.t1 s:YNLAEHEAMLTAVAMSLGGMGGGLGGGLFGMGGAGGSGSLLGGR i:1.000000
131 qid:1050 #p:Cre10.g432301.t1 s:DSADYGSSYGGGAGSGSGGAAVAAYMAAATAAAMTSAYR i:1.000000
131 qid:1050 #p:Cre10.g432301.t1 s:SGGGASASSGGSGR i:1.000000
131 qid:1050 #p:Cre10.g432301.t1 s:MSPGGGSSVAAGESDLQELR i:1.000000
131 qid:1050 #p:Cre10.g432301.t1 s:LFGGGAGAGANDGR i:1.000000
131 qid:1050 #p:Cre10.g432301.t1 s:GTGAVGR i:1.000000
131 qid:1050 #p:Cre10.g432301.t1 s:AVGMPGSPGAVGTAAAAAAGTPPFATPTQHLAGPPGSAAATPGSGIWGTYMAAAAAGGSAGLAAPSPQMSATPSR i:1.000000
131 qid:1050 #p:Cre10.g432301.t1 s:VSTATPSLPPSVR i:1.000000
131 qid:1050 #p:Cre10.g432301.t1 s:HSASQATLPAGLGSPPQYLAHQPHLPPR i:1.000000
131 qid:1050 #p:Cre10.g432301.t1 s:FGGGGGGGGPQHSGVNSLGAGPGAR i:1.000000
131 qid:1050 #p:Cre10.g432301.t1 s:MPGLAAVGR i:1.000000
131 qid:1050 #p:Cre10.g432301.t1 s:HSEPGPR i:1.000000
131 qid:1050 #p:Cre10.g432301.t1 s:MQVGAESSQPYFVPAFFHSTR i:1.000000
131 qid:1050 #p:Cre10.g432301.t1 s:DGGAGMWAAAAASAAHDLAVAAACGSPTSPNSAVYYSPSASTTAVPHGAGK i:1.000000
131 qid:1050 #p:Cre10.g432301.t1 s:ALVAQAASPK i:1.000000
131 qid:1050 #p:Cre10.g432301.t1 s:VSEPAWTAANAAANAAGPVGSVGR i:1.000000
131 qid:1050 #p:Cre10.g432301.t1 s:SGHGFLSWNAGPSSGVARPPAGPPSLTPAR i:1.000000
131 qid:1050 #p:Cre10.g432301.t1 s:TPSLGQMPSSR i:1.000000
131 qid:1050 #p:Cre10.g432301.t1 s:DLQAQLDALIAK i:1.000000
131 qid:1050 #p:Cre10.g432301.t1 s:ASSGSLASPGHVGKPQR i:1.000000
131 qid:1050 #p:Cre10.g432301.t1 s:TLSSSGTATTEATEGGGAAAETAGAASTIALDPGAPAAASVAAAGSGADGGTKPSGAAAAALTASAVASSPAR i:1.000000
131 qid:1050 #p:Cre10.g432301.t1 s:STSANSYHTSALHDGGAAR i:1.000000
131 qid:1050 #p:Cre10.g432301.t1 s:GQGSNDGSTSSGAETLLGSR i:1.000000
131 qid:1050 #p:Cre10.g432301.t1 s:TSATSVHGAASGAHHPPVPPLPPPAPTPPR i:1.000000
131 qid:1050 #p:Cre10.g432301.t1 s:ATSGTGGGGAGSVAEASALVR i:1.000000
131 qid:1050 #p:Cre10.g432301.t1 s:ELDQYLGLGAK i:1.000000
1 qid:2052 #p:Cre11.g477300.t1 s:LGLIAQALGEER i:291311.000000
2 qid:2052 #p:Cre11.g477300.t1 s:SLEDQVASIR i:207181.000000
3 qid:2052 #p:Cre11.g477300.t1 s:IELTPNFVR i:140801.000000
4 qid:2052 #p:Cre11.g477300.t1 s:DHLVPHVLGLIK i:139031.000000
5 qid:2052 #p:Cre11.g477300.t1 s:LGSGDWFTSR i:119621.000000
6 qid:2052 #p:Cre11.g477300.t1 s:LAIVEHIPLLASQLGAEFFQEK i:102911.000000
7 qid:2052 #p:Cre11.g477300.t1 s:AALAGVVMEMAPTLGK i:102081.000000
8 qid:2052 #p:Cre11.g477300.t1 s:ELMPLFTDLTQDDQDSVR i:81610.000000
9 qid:2052 #p:Cre11.g477300.t1 s:LLTPQQIVTSVIPCVR i:36524.000000
10 qid:2052 #p:Cre11.g477300.t1 s:ELSMDSSQYVR i:7322.600000
29 qid:2052 #p:Cre11.g477300.t1 s:QALYACDHGATA i:1.000000
29 qid:2052 #p:Cre11.g477300.t1 s:VSACGLFATAYPR i:1.000000
29 qid:2052 #p:Cre11.g477300.t1 s:MAADDSLLPIAILIDELK i:1.000000
29 qid:2052 #p:Cre11.g477300.t1 s:AELIPFLSDNVDDEDEVLLAQAEQLGNFVPYVGGPQYAYLLLPLLETLSTVEETVVR i:1.000000
29 qid:2052 #p:Cre11.g477300.t1 s:AVESLSK i:1.000000
29 qid:2052 #p:Cre11.g477300.t1 s:VGSNMPDSHTCEHFVPIIK i:1.000000
29 qid:2052 #p:Cre11.g477300.t1 s:QLYSQLCR i:1.000000
29 qid:2052 #p:Cre11.g477300.t1 s:DETPMVR i:1.000000
29 qid:2052 #p:Cre11.g477300.t1 s:LLAVESCGAFAQALGQAEATTMLLPIIHK i:1.000000
29 qid:2052 #p:Cre11.g477300.t1 s:YNVAQQLVQLCEVLGPDVTR i:1.000000
29 qid:2052 #p:Cre11.g477300.t1 s:DSEAEVR i:1.000000
29 qid:2052 #p:Cre11.g477300.t1 s:ALTIEHLVPIFLTLLK i:1.000000
29 qid:2052 #p:Cre11.g477300.t1 s:DVYPDVR i:1.000000
29 qid:2052 #p:Cre11.g477300.t1 s:LDQVNQVIGIDLLAQSLLPAIEELAEDK i:1.000000
29 qid:2052 #p:Cre11.g477300.t1 s:LGPQCMK i:1.000000
29 qid:2052 #p:Cre11.g477300.t1 s:VAGEFGAEWAR i:1.000000
29 qid:2052 #p:Cre11.g477300.t1 s:NPHYLYR i:1.000000
29 qid:2052 #p:Cre11.g477300.t1 s:MTVLVALSMLATIVSQDVLCNLMLPVITTAAK i:1.000000
29 qid:2052 #p:Cre11.g477300.t1 s:LATLVPRPVLESSIRPVLLELCEDGDMDVR i:1.000000
1 qid:1466 #p:Cre43.g760497.t1 s:VLETLGADPAK i:116371.000000
2 qid:1466 #p:Cre43.g760497.t1 s:GSGFVAVEIPFTPR i:83897.000000
3 qid:1466 #p:Cre43.g760497.t1 s:VLEMSLEEAR i:70482.000000
4 qid:1466 #p:Cre43.g760497.t1 s:TPTLQEYGTNLTQQAAEGK i:36475.000000
5 qid:1466 #p:Cre43.g760497.t1 s:MVGESQEPVGAGVGGSQQGGSNK i:25864.000000
6 qid:1466 #p:Cre43.g760497.t1 s:EGEGVAAR i:25085.000000
7 qid:1466 #p:Cre43.g760497.t1 s:VVMLAQEEAR i:21666.000000
8 qid:1466 #p:Cre43.g760497.t1 s:LGHNFVGTEQLLLGLIGESTGIAAK i:18276.000000
9 qid:1466 #p:Cre43.g760497.t1 s:QLGHNYIGTEHILLGLLR i:13785.000000
10 qid:1466 #p:Cre43.g760497.t1 s:LDPVVGR i:7351.400000
11 qid:1466 #p:Cre43.g760497.t1 s:SMGVNLK i:4342.500000
15 qid:1466 #p:Cre43.g760497.t1 s:MQLNAAPR i:1.000000
15 qid:1466 #p:Cre43.g760497.t1 s:VLVAAQR i:1.000000
15 qid:1466 #p:Cre43.g760497.t1 s:AVQCHAALSSGFLGQR i:1.000000
15 qid:1466 #p:Cre43.g760497.t1 s:MAVAPAAR i:1.000000
1 qid:514 #p:Cre17.g697650.t1 s:LWATAPDGVK i:104261.000000
2 qid:514 #p:Cre17.g697650.t1 s:DLSTGAELTR i:74667.000000
3 qid:514 #p:Cre17.g697650.t1 s:VQDTEYSVADR i:60419.000000
4 qid:514 #p:Cre17.g697650.t1 s:GVDSAAAAAEADR i:58278.000000
5 qid:514 #p:Cre17.g697650.t1 s:ETDVLDEAEPEEVLLDENAR i:54661.000000
6 qid:514 #p:Cre17.g697650.t1 s:VAPVLGGFDK i:47511.000000
7 qid:514 #p:Cre17.g697650.t1 s:TEMGAGHFSVTGR i:41614.000000
8 qid:514 #p:Cre17.g697650.t1 s:VPAAAAAPR i:35571.000000
9 qid:514 #p:Cre17.g697650.t1 s:IIYISSGSAVTSESR i:35404.000000
10 qid:514 #p:Cre17.g697650.t1 s:LYAWAEDTVGGEK i:30874.000000
11 qid:514 #p:Cre17.g697650.t1 s:ADTPEGEFR i:27189.000000
12 qid:514 #p:Cre17.g697650.t1 s:QVASALIQAGK i:24037.000000
47 qid:514 #p:Cre17.g697650.t1 s:MVSASQIIVPIGAAAASVLVGLGVGR i:1.000000
47 qid:514 #p:Cre17.g697650.t1 s:TAGGVNLR i:1.000000
47 qid:514 #p:Cre17.g697650.t1 s:QLNGNHK i:1.000000
47 qid:514 #p:Cre17.g697650.t1 s:GYLFSNWPPPGVHDAEK i:1.000000
47 qid:514 #p:Cre17.g697650.t1 s:LAVLVPPAAPQEPR i:1.000000
47 qid:514 #p:Cre17.g697650.t1 s:VIEAHGDSR i:1.000000
47 qid:514 #p:Cre17.g697650.t1 s:APAVLSHLNAENAYMR i:1.000000
47 qid:514 #p:Cre17.g697650.t1 s:AVMADTEELQESLYLEMR i:1.000000
47 qid:514 #p:Cre17.g697650.t1 s:EDDTQVPAR i:1.000000
47 qid:514 #p:Cre17.g697650.t1 s:YQGYYYYTR i:1.000000
47 qid:514 #p:Cre17.g697650.t1 s:QETGQQYGLHCR i:1.000000
47 qid:514 #p:Cre17.g697650.t1 s:ASLGVSYYSVSGCETSPDQR i:1.000000
47 qid:514 #p:Cre17.g697650.t1 s:GGIPGMSGNFEWAADNATLFYVVK i:1.000000
47 qid:514 #p:Cre17.g697650.t1 s:DHLDRPYK i:1.000000
47 qid:514 #p:Cre17.g697650.t1 s:IGTNPTQDVVVFEEADEAFYVGVGK i:1.000000
47 qid:514 #p:Cre17.g697650.t1 s:GDWLFITLR i:1.000000
47 qid:514 #p:Cre17.g697650.t1 s:DPARPNSELLLAPLADPSK i:1.000000
47 qid:514 #p:Cre17.g697650.t1 s:AEVLIPHSR i:1.000000
47 qid:514 #p:Cre17.g697650.t1 s:LDGVSVGADYLVACSR i:1.000000
47 qid:514 #p:Cre17.g697650.t1 s:LPPGLGRPVGPLGEGEEIK i:1.000000
47 qid:514 #p:Cre17.g697650.t1 s:FEEPAYSLSAYLTGDFDSPILR i:1.000000
47 qid:514 #p:Cre17.g697650.t1 s:MSYTSLTTPATVIDMHLGTGK i:1.000000
47 qid:514 #p:Cre17.g697650.t1 s:VPISLVYR i:1.000000
47 qid:514 #p:Cre17.g697650.t1 s:LDGSDPMMLDGYGSYEISNDPYFSSTR i:1.000000
47 qid:514 #p:Cre17.g697650.t1 s:GFVFAIAHIR i:1.000000
47 qid:514 #p:Cre17.g697650.t1 s:GGGEMGR i:1.000000
47 qid:514 #p:Cre17.g697650.t1 s:YWYEDGK i:1.000000
47 qid:514 #p:Cre17.g697650.t1 s:ANTFTDFIAAAEHLITSAK i:1.000000
47 qid:514 #p:Cre17.g697650.t1 s:SAGGLLMGAVLNMRPDLFHAAIIGVGFVDALTTMLDDTIPLTIIER i:1.000000
47 qid:514 #p:Cre17.g697650.t1 s:EEWGDPAADAAVYAYMK i:1.000000
47 qid:514 #p:Cre17.g697650.t1 s:SYSPVDNVR i:1.000000
47 qid:514 #p:Cre17.g697650.t1 s:YPHILAIAGLHDPR i:1.000000
47 qid:514 #p:Cre17.g697650.t1 s:VGYWEPAK i:1.000000
47 qid:514 #p:Cre17.g697650.t1 s:EVAFEFAFLFK i:1.000000
47 qid:514 #p:Cre17.g697650.t1 s:VLGMMHTPLADGPLPAPAPAPAPAAPDAAAPAAK i:1.000000
1 qid:1378 #p:Cre10.g451100.t1 s:LSLPPLPVAAPHVK i:8099.800000
2 qid:1378 #p:Cre10.g451100.t1 s:THVVQQPQPAAAAGPPAPAAAVSTR i:7318.000000
3 qid:1378 #p:Cre10.g451100.t1 s:AYSPLAMGR i:3416.500000
4 qid:1378 #p:Cre10.g451100.t1 s:YIELGPSAPAPGHTR i:2833.200000
5 qid:1378 #p:Cre10.g451100.t1 s:YLWIVPAGSTLR i:990.870000
30 qid:1378 #p:Cre10.g451100.t1 s:MAAELPAESDSGAAVAAAAGGAGGQHHPPQSPVAPGAFTLDQPSNTADSVPAGPTSSGQAIR i:1.000000
30 qid:1378 #p:Cre10.g451100.t1 s:THHYCVTPDGWR i:1.000000
30 qid:1378 #p:Cre10.g451100.t1 s:QQPQHSPQPHLQQSQQQPQQPQPQPQLQPQPQQPPAAAPLPAR i:1.000000
30 qid:1378 #p:Cre10.g451100.t1 s:CPVVLVPGLGSSGAYTFDLSPVVSLADYLAAR i:1.000000
30 qid:1378 #p:Cre10.g451100.t1 s:GWDVWVVELR i:1.000000
30 qid:1378 #p:Cre10.g451100.t1 s:GNGQSDRPSLWFGR i:1.000000
30 qid:1378 #p:Cre10.g451100.t1 s:WWSVDDYVAK i:1.000000
30 qid:1378 #p:Cre10.g451100.t1 s:DLPAVLR i:1.000000
30 qid:1378 #p:Cre10.g451100.t1 s:ETCCAQAHLVGHSMGGMVLTR i:1.000000
30 qid:1378 #p:Cre10.g451100.t1 s:LLALGGEAAAGVASATVVASGCFLK i:1.000000
30 qid:1378 #p:Cre10.g451100.t1 s:GSWWQMLR i:1.000000
30 qid:1378 #p:Cre10.g451100.t1 s:STMWLAR i:1.000000
30 qid:1378 #p:Cre10.g451100.t1 s:AGLPLLDELYFWPPNTDPALAR i:1.000000
30 qid:1378 #p:Cre10.g451100.t1 s:NFSAISSGVILQMK i:1.000000
30 qid:1378 #p:Cre10.g451100.t1 s:SAFGSAGLR i:1.000000
30 qid:1378 #p:Cre10.g451100.t1 s:EAFADPAR i:1.000000
30 qid:1378 #p:Cre10.g451100.t1 s:VETPVLFVCGDR i:1.000000
30 qid:1378 #p:Cre10.g451100.t1 s:MCPPQGAAATAAMFR i:1.000000
30 qid:1378 #p:Cre10.g451100.t1 s:THYGHFDILMGR i:1.000000
30 qid:1378 #p:Cre10.g451100.t1 s:NAEEEVFPLLSDWLDEQDGGPADNEAAAAAVAASAR i:1.000000
30 qid:1378 #p:Cre10.g451100.t1 s:AAAAADAPGHLHQQHQHQPSHPPHHPAHPR i:1.000000
30 qid:1378 #p:Cre10.g451100.t1 s:HQHQQHQQHQQQQVVQK i:1.000000
30 qid:1378 #p:Cre10.g451100.t1 s:QEHSHVSGHAADSSSSSSSSSGR i:1.000000
30 qid:1378 #p:Cre10.g451100.t1 s:ATSAPTVAMAAAAGWEPAGLDWAPVGGSGHAAAYVTPPAITWPDR i:1.000000
30 qid:1378 #p:Cre10.g451100.t1 s:GAAAHPTVPVLR i:1.000000
1 qid:3334 #p:Cre01.g032300.t1 s:LAVFIDR i:167321.000000
2 qid:3334 #p:Cre01.g032300.t1 s:DMFAEVGGVDR i:75716.000000
3 qid:3334 #p:Cre01.g032300.t1 s:ADVVTGYDGR i:61007.000000
4 qid:3334 #p:Cre01.g032300.t1 s:TSWQDLK i:44755.000000
5 qid:3334 #p:Cre01.g032300.t1 s:CFVGNLAWK i:21102.000000
6 qid:3334 #p:Cre01.g032300.t1 s:MEDQSTIR i:15143.000000
7 qid:3334 #p:Cre01.g032300.t1 s:GWGIVEFESPEEALHAIQTLNGAELGGR i:10299.000000
8 qid:3334 #p:Cre01.g032300.t1 s:ECGNVVYTNVMR i:5343.600000
9 qid:3334 #p:Cre01.g032300.t1 s:QADGAPGAPAER i:849.450000
12 qid:3334 #p:Cre01.g032300.t1 s:YHESELEGR i:1.000000
12 qid:3334 #p:Cre01.g032300.t1 s:GAGAPEATGESSGLQVVVQGIPWAYTWR i:1.000000
12 qid:3334 #p:Cre01.g032300.t1 s:EAAEAAVAR i:1.000000
1 qid:46 #p:Cre11.g469600.t1 s:SAAAAAATAAASPSAGAAAGGDR i:822.200000
39 qid:46 #p:Cre11.g469600.t1 s:MEVEEDVLDAAER i:1.000000
39 qid:46 #p:Cre11.g469600.t1 s:GTTGPAAALQSDESVGLLYDEAILLHTGPQDPSEHPEQPAR i:1.000000
39 qid:46 #p:Cre11.g469600.t1 s:VFQQAGLADR i:1.000000
39 qid:46 #p:Cre11.g469600.t1 s:TELALCHTEDHIDHVELASQAAR i:1.000000
39 qid:46 #p:Cre11.g469600.t1 s:YLEDHGASLYWTPGTAQAAR i:1.000000
39 qid:46 #p:Cre11.g469600.t1 s:MAAGCVIQAVQAVLSGAVR i:1.000000
39 qid:46 #p:Cre11.g469600.t1 s:AMAVVRPPGHHAVCER i:1.000000
39 qid:46 #p:Cre11.g469600.t1 s:AMGFCFFNNVAVAAR i:1.000000
39 qid:46 #p:Cre11.g469600.t1 s:VALQHPGVR i:1.000000
39 qid:46 #p:Cre11.g469600.t1 s:VAIVDWDVHHGNGTQDILESR i:1.000000
39 qid:46 #p:Cre11.g469600.t1 s:ADVLTLSLHR i:1.000000
39 qid:46 #p:Cre11.g469600.t1 s:GFYPGTGAAAEVGR i:1.000000
39 qid:46 #p:Cre11.g469600.t1 s:GFNVNVPWTAPDR i:1.000000
39 qid:46 #p:Cre11.g469600.t1 s:DVDYVAAFSLVVEPVLQAYAPDLVIVAAGFDAADGDPVGDCSLTPGGYGWMTER i:1.000000
39 qid:46 #p:Cre11.g469600.t1 s:VVLALEGGYNTGVTAACAAACVR i:1.000000
39 qid:46 #p:Cre11.g469600.t1 s:TLLEGASTAPLLPDTQPDTATK i:1.000000
39 qid:46 #p:Cre11.g469600.t1 s:NLEQVYMTQR i:1.000000
39 qid:46 #p:Cre11.g469600.t1 s:AHWPLCCAAQRPAR i:1.000000
39 qid:46 #p:Cre11.g469600.t1 s:SLAAEFEEAWQEMLHHLAAER i:1.000000
39 qid:46 #p:Cre11.g469600.t1 s:FAEVAALR i:1.000000
39 qid:46 #p:Cre11.g469600.t1 s:LAAAEEALAAAAAQAAEMAALR i:1.000000
39 qid:46 #p:Cre11.g469600.t1 s:HEVTVHEGR i:1.000000
39 qid:46 #p:Cre11.g469600.t1 s:LQLPSDAER i:1.000000
39 qid:46 #p:Cre11.g469600.t1 s:LWLAASTGDVEEVR i:1.000000
39 qid:46 #p:Cre11.g469600.t1 s:LLEGGGLDVNAADQQGLSALHHAAAAGEAAAVR i:1.000000
39 qid:46 #p:Cre11.g469600.t1 s:LLLADPDVTVDALDHGR i:1.000000
39 qid:46 #p:Cre11.g469600.t1 s:LTPLHHAAR i:1.000000
39 qid:46 #p:Cre11.g469600.t1 s:QLAAAGASLTATSK i:1.000000
39 qid:46 #p:Cre11.g469600.t1 s:LLNTPLHMAVK i:1.000000
39 qid:46 #p:Cre11.g469600.t1 s:AAAAAPDPAATAAALLR i:1.000000
39 qid:46 #p:Cre11.g469600.t1 s:AGQTALAQLER i:1.000000
39 qid:46 #p:Cre11.g469600.t1 s:ELEEEDEDEEEDDEYEADQEEDEEEDEEEEGR i:1.000000
39 qid:46 #p:Cre11.g469600.t1 s:EEDGSGSDSDGDDDSEEEEDSEDEEDDSDSSGGGER i:1.000000
39 qid:46 #p:Cre11.g469600.t1 s:ALLEQLQQQAHAVQR i:1.000000
39 qid:46 #p:Cre11.g469600.t1 s:ADGGGGGAAAAAAAADAGHR i:1.000000
39 qid:46 #p:Cre11.g469600.t1 s:SDGGDDSSNGSSSDDDEK i:1.000000
39 qid:46 #p:Cre11.g469600.t1 s:EEEEDGDEDDEDADYAAPR i:1.000000
39 qid:46 #p:Cre11.g469600.t1 s:GDGGGGGGSDDDDDDEDDEDDEDDDDEEESSG i:1.000000
1 qid:3241 #p:Cre14.g615000.t1 s:TLLNAEEFHILR i:451491.000000
2 qid:3241 #p:Cre14.g615000.t1 s:STPDSVWK i:208161.000000
3 qid:3241 #p:Cre14.g615000.t1 s:HVDNTFGMR i:124851.000000
4 qid:3241 #p:Cre14.g615000.t1 s:FYEEGTYK i:67752.000000
10 qid:3241 #p:Cre14.g615000.t1 s:ALASAPR i:1.000000
10 qid:3241 #p:Cre14.g615000.t1 s:SAIVLQPR i:1.000000
10 qid:3241 #p:Cre14.g615000.t1 s:AMASSDGVK i:1.000000
10 qid:3241 #p:Cre14.g615000.t1 s:CAGCGTPLYK i:1.000000
10 qid:3241 #p:Cre14.g615000.t1 s:FNSGCGWPAFYDEIPGAVDR i:1.000000
10 qid:3241 #p:Cre14.g615000.t1 s:VEITCANCGGHLGHVFEGEGFPTPTDQR i:1.000000
1 qid:467 #p:Cre02.g143200.t1 s:ITSVLQGK i:411461.000000
2 qid:467 #p:Cre02.g143200.t1 s:AVFGEVYPDPVR i:363311.000000
3 qid:467 #p:Cre02.g143200.t1 s:AVAAADAAAAAGK i:294791.000000
4 qid:467 #p:Cre02.g143200.t1 s:EAVAAAMPVFGTEVPLAQAK i:293731.000000
5 qid:467 #p:Cre02.g143200.t1 s:EAVDAAVIPAPDK i:279261.000000
6 qid:467 #p:Cre02.g143200.t1 s:GDPAMGLPADDEAR i:274871.000000
7 qid:467 #p:Cre02.g143200.t1 s:SVLGDHVDQK i:258191.000000
8 qid:467 #p:Cre02.g143200.t1 s:AAFNEFFETK i:247951.000000
9 qid:467 #p:Cre02.g143200.t1 s:FDFSNAGPVEAAQLAAVEK i:243351.000000
10 qid:467 #p:Cre02.g143200.t1 s:HVDTGMGLER i:216581.000000
11 qid:467 #p:Cre02.g143200.t1 s:HNDLDDVGK i:194521.000000
12 qid:467 #p:Cre02.g143200.t1 s:LYGVGVK i:177901.000000
13 qid:467 #p:Cre02.g143200.t1 s:AELAAVAALPDAELEK i:142491.000000
14 qid:467 #p:Cre02.g143200.t1 s:SVADLLADPK i:142251.000000
15 qid:467 #p:Cre02.g143200.t1 s:LYATYFR i:121621.000000
16 qid:467 #p:Cre02.g143200.t1 s:TLSFSIADGARPGNEGR i:110221.000000
17 qid:467 #p:Cre02.g143200.t1 s:LAPDGAFPLLVTPAGAGLTAAGPSLK i:110051.000000
18 qid:467 #p:Cre02.g143200.t1 s:DTIFGVLR i:87449.000000
19 qid:467 #p:Cre02.g143200.t1 s:LDVGLDQK i:36546.000000
20 qid:467 #p:Cre02.g143200.t1 s:ANEWVSAALGPLGGK i:23714.000000
21 qid:467 #p:Cre02.g143200.t1 s:EEEAAFSR i:21533.000000
22 qid:467 #p:Cre02.g143200.t1 s:GSIVLPDK i:14873.000000
23 qid:467 #p:Cre02.g143200.t1 s:ANSAQGQGPNVDK i:14315.000000
24 qid:467 #p:Cre02.g143200.t1 s:YGSADVSAK i:8793.300000
56 qid:467 #p:Cre02.g143200.t1 s:ALAYAVVPDTITDK i:1.000000
56 qid:467 #p:Cre02.g143200.t1 s:ALLGASAAAAK i:1.000000
56 qid:467 #p:Cre02.g143200.t1 s:DEMGALAR i:1.000000
56 qid:467 #p:Cre02.g143200.t1 s:FEAEATGWLQANSIPLTNDAPK i:1.000000
56 qid:467 #p:Cre02.g143200.t1 s:MSDTKPR i:1.000000
56 qid:467 #p:Cre02.g143200.t1 s:LQAVAAVAGVELDVAPFTEGLTNATPNYLR i:1.000000
56 qid:467 #p:Cre02.g143200.t1 s:WAEWAAGCDCFLHGWVDGLLGLAPVEAGQAGAALGGLR i:1.000000
56 qid:467 #p:Cre02.g143200.t1 s:THLAALEAALAGSGFATLGAGAGADAAVAFSLFPFYLTVFDDK i:1.000000
56 qid:467 #p:Cre02.g143200.t1 s:TSAFLAAVFASPAVQAALHGTPVAPPAAALTAPAAASPLEPFAAVLTQPWSGSR i:1.000000
56 qid:467 #p:Cre02.g143200.t1 s:GHTYWASSSVVPHNDPTLLFTNAGMNQFKPVFLGTVDPNSDMGK i:1.000000
56 qid:467 #p:Cre02.g143200.t1 s:DVYHHTFFEMLGNWSFGDYFK i:1.000000
56 qid:467 #p:Cre02.g143200.t1 s:EEAISWAWELLTK i:1.000000
56 qid:467 #p:Cre02.g143200.t1 s:VLPYGNK i:1.000000
56 qid:467 #p:Cre02.g143200.t1 s:ENFWEMGDQGPCGPCTEIHFDR i:1.000000
56 qid:467 #p:Cre02.g143200.t1 s:DAAALVNADDPNVLEIWNNVFIQFNR i:1.000000
56 qid:467 #p:Cre02.g143200.t1 s:EPDGSLK i:1.000000
56 qid:467 #p:Cre02.g143200.t1 s:MSNYATDLFGPIFDAIQAVTGAR i:1.000000
56 qid:467 #p:Cre02.g143200.t1 s:DDSDGVDMAYR i:1.000000
56 qid:467 #p:Cre02.g143200.t1 s:VVADHIR i:1.000000
56 qid:467 #p:Cre02.g143200.t1 s:EGFFAGLVDVVVAHFGGFFPELVK i:1.000000
56 qid:467 #p:Cre02.g143200.t1 s:AAAGATDGK i:1.000000
56 qid:467 #p:Cre02.g143200.t1 s:IPGPEAFVLWDTFGFPVDLTQLMAEER i:1.000000
56 qid:467 #p:Cre02.g143200.t1 s:GMAVDMAGYEAAMAEAR i:1.000000
56 qid:467 #p:Cre02.g143200.t1 s:SAGGGLK i:1.000000
56 qid:467 #p:Cre02.g143200.t1 s:VLAILTSGGFAAGSQEAEGGLVGLVLDTTSFYAESGGQIGDLGSIR i:1.000000
56 qid:467 #p:Cre02.g143200.t1 s:TAGGATVAVGDCQVAAGYVLHVGEVAEGGQVAVGEAVTVSVDYER i:1.000000
56 qid:467 #p:Cre02.g143200.t1 s:GLIKPNHTFTHVLNYALK i:1.000000
56 qid:467 #p:Cre02.g143200.t1 s:ADANAAYSIEFCGGTHLANTQEAEAFALLSEEGIAK i:1.000000
56 qid:467 #p:Cre02.g143200.t1 s:AIAEAAR i:1.000000
56 qid:467 #p:Cre02.g143200.t1 s:ATGEACAAIAAK i:1.000000
56 qid:467 #p:Cre02.g143200.t1 s:HPALSSLFVSVDGEK i:1.000000
56 qid:467 #p:Cre02.g143200.t1 s:ADEALAAAEAFAALK i:1.000000
1 qid:2578 #p:Cre04.g214500.t1 s:LIDDMVAQGLK i:386021.000000
2 qid:2578 #p:Cre04.g214500.t1 s:LVPGWTKPIVVGR i:382461.000000
3 qid:2578 #p:Cre04.g214500.t1 s:VIWQQIK i:347701.000000
4 qid:2578 #p:Cre04.g214500.t1 s:IVYFDLGLPNR i:347451.000000
5 qid:2578 #p:Cre04.g214500.t1 s:TVEAEAAHGTVTR i:347421.000000
6 qid:2578 #p:Cre04.g214500.t1 s:LEMIFTPAAGGAPR i:310651.000000
7 qid:2578 #p:Cre04.g214500.t1 s:IHVANPVVDLDGDEMTR i:293321.000000
8 qid:2578 #p:Cre04.g214500.t1 s:VTEEAAYAIK i:251861.000000
9 qid:2578 #p:Cre04.g214500.t1 s:LILPYLDLK i:245111.000000
10 qid:2578 #p:Cre04.g214500.t1 s:VTPDQYLNTEPFMDAVADTFAK i:134071.000000
11 qid:2578 #p:Cre04.g214500.t1 s:ATDFVVDGPGK i:123721.000000
12 qid:2578 #p:Cre04.g214500.t1 s:FLQIFAETYETQYK i:73980.000000
13 qid:2578 #p:Cre04.g214500.t1 s:EPIVISNIPR i:47989.000000
14 qid:2578 #p:Cre04.g214500.t1 s:GKPTSTNPVASIFAWTR i:34372.000000
15 qid:2578 #p:Cre04.g214500.t1 s:NILNGTVFR i:14206.000000
16 qid:2578 #p:Cre04.g214500.t1 s:HAFGDQYK i:6819.700000
17 qid:2578 #p:Cre04.g214500.t1 s:NYDGDVQSDIVAQGYGSLGLMTSVLVTPDGK i:6808.200000
29 qid:2578 #p:Cre04.g214500.t1 s:ALIGSFAQSHATPSTGVR i:1.000000
29 qid:2578 #p:Cre04.g214500.t1 s:TMATAGK i:1.000000
29 qid:2578 #p:Cre04.g214500.t1 s:EHNVGIK i:1.000000
29 qid:2578 #p:Cre04.g214500.t1 s:CATITPDEAR i:1.000000
29 qid:2578 #p:Cre04.g214500.t1 s:SPNGTIR i:1.000000
29 qid:2578 #p:Cre04.g214500.t1 s:FEVYSFEGPGVAMGMYNTEESIR i:1.000000
29 qid:2578 #p:Cre04.g214500.t1 s:GFASSCFEYALQK i:1.000000
29 qid:2578 #p:Cre04.g214500.t1 s:WPLYLSTK i:1.000000
29 qid:2578 #p:Cre04.g214500.t1 s:QYEEAGIWYEHR i:1.000000
29 qid:2578 #p:Cre04.g214500.t1 s:SSGGFVWACK i:1.000000
29 qid:2578 #p:Cre04.g214500.t1 s:LDNNAELIQWTHDLEAAVIETIEQGHMTK i:1.000000
29 qid:2578 #p:Cre04.g214500.t1 s:DLAICVHGTTK i:1.000000
1 qid:2920 #p:Cre05.g241650.t1 s:APVFMMLGAK i:112201.000000
2 qid:2920 #p:Cre05.g241650.t1 s:GADGSLQFGSSPAAR i:85363.000000
3 qid:2920 #p:Cre05.g241650.t1 s:VVIELAVPK i:80747.000000
4 qid:2920 #p:Cre05.g241650.t1 s:GSTGYGQAALASLPGAIGR i:62111.000000
5 qid:2920 #p:Cre05.g241650.t1 s:SASSSGVVLTATVQQR i:45738.000000
6 qid:2920 #p:Cre05.g241650.t1 s:RPPAPYVLDLTR i:32040.000000
7 qid:2920 #p:Cre05.g241650.t1 s:VPPPDGLQYLSALR i:29960.000000
8 qid:2920 #p:Cre05.g241650.t1 s:AELPPTVQEALEGLEYK i:14125.000000
9 qid:2920 #p:Cre05.g241650.t1 s:LGVVFCYNR i:3583.800000
10 qid:2920 #p:Cre05.g241650.t1 s:NDVDDCVASVEAAVAEGLVDK i:3026.300000
36 qid:2920 #p:Cre05.g241650.t1 s:LSPGTDGIAAK i:1.000000
36 qid:2920 #p:Cre05.g241650.t1 s:DLVLGGFR i:1.000000
36 qid:2920 #p:Cre05.g241650.t1 s:QSQVLPR i:1.000000
36 qid:2920 #p:Cre05.g241650.t1 s:MTASTSTSTPPATAAPAAGSGPKPGGSAATTVPGGTAVAASAPLPELPAGVEAEAALLAAFSEAPTVSK i:1.000000
36 qid:2920 #p:Cre05.g241650.t1 s:NLPNNSQR i:1.000000
36 qid:2920 #p:Cre05.g241650.t1 s:YNIMAVLPGGGVGPAVVGLPQELNADTQLVSVSPSGSQQLVAVK i:1.000000
36 qid:2920 #p:Cre05.g241650.t1 s:GPNDATSVMLQLWR i:1.000000
36 qid:2920 #p:Cre05.g241650.t1 s:ALHGPLVNDGYFASGAAWSADETAVVYTAETPAPER i:1.000000
36 qid:2920 #p:Cre05.g241650.t1 s:TPAWCGPDSLK i:1.000000
36 qid:2920 #p:Cre05.g241650.t1 s:GVGVANEDWGELNTGK i:1.000000
36 qid:2920 #p:Cre05.g241650.t1 s:VPGLPEEHSIGQPTWCPPTPPATATATSTSAK i:1.000000
36 qid:2920 #p:Cre05.g241650.t1 s:SSSVSAATTSSSTGGGINGLVVVAWPHAAPPSFPR i:1.000000
36 qid:2920 #p:Cre05.g241650.t1 s:LAAATSAPR i:1.000000
36 qid:2920 #p:Cre05.g241650.t1 s:SAHMYHVR i:1.000000
36 qid:2920 #p:Cre05.g241650.t1 s:LVPDLESCLSPTFSPAGDTLVFVSHSEAVSTGTHGATAR i:1.000000
36 qid:2920 #p:Cre05.g241650.t1 s:LDWSAQTGSVASSGSNEGLR i:1.000000
36 qid:2920 #p:Cre05.g241650.t1 s:LLVDVVQRPQSANSFPGLYTANIPDDGFVGPHTLLLTTQWGAVTSIVAIDTEQAGNAAK i:1.000000
36 qid:2920 #p:Cre05.g241650.t1 s:APVALTPVDTSAPGAASWSLLGVSGGMAVAAR i:1.000000
36 qid:2920 #p:Cre05.g241650.t1 s:AAPDSPTDIYVAQLPADPTALTAAGSGPLEWRPLELGTPGLSGAAAGCR i:1.000000
36 qid:2920 #p:Cre05.g241650.t1 s:DPFDCLIWMPR i:1.000000
36 qid:2920 #p:Cre05.g241650.t1 s:TGPLPAVVAPHGGPHTAVTLGWYPAYAYLVALGYAVVVPNYR i:1.000000
36 qid:2920 #p:Cre05.g241650.t1 s:VSVVGGSHGGFLTAHLLGQHPAAFR i:1.000000
36 qid:2920 #p:Cre05.g241650.t1 s:NPVTNISAMIAASDIPDWCYVEALGSEAGR i:1.000000
36 qid:2920 #p:Cre05.g241650.t1 s:CGPVPSPEDLAAMYAASPVVYVDAVK i:1.000000
36 qid:2920 #p:Cre05.g241650.t1 s:DVAAHGAPPESR i:1.000000
36 qid:2920 #p:Cre05.g241650.t1 s:LIVFPEDSHGLDKPQTEFEQWINVVWWLK i:1.000000
1 qid:2630 #p:Cre09.g411200.t1 s:NQIYAIEAR i:158291.000000
2 qid:2630 #p:Cre09.g411200.t1 s:DGSIQAWYPNNPVLR i:156851.000000
3 qid:2630 #p:Cre09.g411200.t1 s:SPAEGAYSEGFIK i:153721.000000
4 qid:2630 #p:Cre09.g411200.t1 s:QVLMFWYR i:57440.000000
5 qid:2630 #p:Cre09.g411200.t1 s:LAQEAIYVDVSDSR i:14655.000000
15 qid:2630 #p:Cre09.g411200.t1 s:MQALQTQQK i:1.000000
15 qid:2630 #p:Cre09.g411200.t1 s:VLVPAGLGR i:1.000000
15 qid:2630 #p:Cre09.g411200.t1 s:CLPVRPAFSSANVQK i:1.000000
15 qid:2630 #p:Cre09.g411200.t1 s:ATEESVEVKPVASTSESSEPEWVPVCKPEDLPK i:1.000000
15 qid:2630 #p:Cre09.g411200.t1 s:EVEVDGR i:1.000000
15 qid:2630 #p:Cre09.g411200.t1 s:FTQDYAIECPSTGSLFSLK i:1.000000
15 qid:2630 #p:Cre09.g411200.t1 s:TLTPSQFCRPLEIYPVK i:1.000000
15 qid:2630 #p:Cre09.g411200.t1 s:YNNAVTR i:1.000000
15 qid:2630 #p:Cre09.g411200.t1 s:GGAGTSAENNNVFTVQPTVYFEGMDPTK i:1.000000
15 qid:2630 #p:Cre09.g411200.t1 s:EAASLLQDGNTGEGTNPVVVLTGIVAVGMTAVAGTAFAIYYENLTALIAFWVVLGLGVGVAGFQYVNK i:1.000000
1 qid:1204 #p:Cre12.g543900.t1 s:VVVSPVFR i:59494.000000
2 qid:1204 #p:Cre12.g543900.t1 s:SVLAAAALR i:43757.000000
3 qid:1204 #p:Cre12.g543900.t1 s:EVSSFDLVNR i:39836.000000
4 qid:1204 #p:Cre12.g543900.t1 s:EGAVQEGAVAATEGGALGPALR i:34274.000000
5 qid:1204 #p:Cre12.g543900.t1 s:SQPLTYK i:8350.500000
6 qid:1204 #p:Cre12.g543900.t1 s:YTAGDVMR i:5028.600000
7 qid:1204 #p:Cre12.g543900.t1 s:LFSAAEDMVGADLVLVMDK i:4328.900000
8 qid:1204 #p:Cre12.g543900.t1 s:AHLLGMAPAAWLAPPMLSPR i:1625.700000
16 qid:1204 #p:Cre12.g543900.t1 s:MLSTFQPVCPNATR i:1.000000
16 qid:1204 #p:Cre12.g543900.t1 s:HAQLSNQASHPLLGPFRPCK i:1.000000
16 qid:1204 #p:Cre12.g543900.t1 s:AAVVGAASMGSVAPPTGTLAAETLAESVER i:1.000000
16 qid:1204 #p:Cre12.g543900.t1 s:TGPWDAQR i:1.000000
16 qid:1204 #p:Cre12.g543900.t1 s:AVHQAHILLVSESDACR i:1.000000
16 qid:1204 #p:Cre12.g543900.t1 s:LLAEAGLAEAVVLDTCGTRPYNLGEEPEASALAAAEALGLMEPHSPSSPSSSANGGPQPPHR i:1.000000
16 qid:1204 #p:Cre12.g543900.t1 s:LGEFCDWVPPQPSASDVAAAVAAPPPEYGSEGDELDIEDPLYGNLGGDEEAR i:1.000000
16 qid:1204 #p:Cre12.g543900.t1 s:CCQGLVAFLSHLQAEQQQQLLQAQPSAGSVGSK i:1.000000
1 qid:1007 #p:Cre14.g611250.t1 s:EVAPPLPNLPGHNLGR i:118161.000000
2 qid:1007 #p:Cre14.g611250.t1 s:HVPGIQESDLQPIAVDFDPNGPK i:92444.000000
3 qid:1007 #p:Cre14.g611250.t1 s:GFQLLEADAYSLR i:68101.000000
4 qid:1007 #p:Cre14.g611250.t1 s:APPAAPPPPDTYR i:48887.000000
5 qid:1007 #p:Cre14.g611250.t1 s:VGSAVTLYK i:40340.000000
6 qid:1007 #p:Cre14.g611250.t1 s:GGVPGATTTAAPGGGPPLPHDAADDLYIEPR i:34820.000000
7 qid:1007 #p:Cre14.g611250.t1 s:LSADLLAAGGADGSGYIPK i:32104.000000
8 qid:1007 #p:Cre14.g611250.t1 s:NLADTIAPRPK i:26273.000000
9 qid:1007 #p:Cre14.g611250.t1 s:GQQQAATSEPGFSGR i:19538.000000
10 qid:1007 #p:Cre14.g611250.t1 s:VLGFSGYFR i:17708.000000
11 qid:1007 #p:Cre14.g611250.t1 s:TLSIWEPR i:16520.000000
12 qid:1007 #p:Cre14.g611250.t1 s:DPFPLLLAR i:15130.000000
13 qid:1007 #p:Cre14.g611250.t1 s:YINGYAIVEDVAQTQDPLNR i:14954.000000
14 qid:1007 #p:Cre14.g611250.t1 s:HNALQDSGAPLR i:13524.000000
15 qid:1007 #p:Cre14.g611250.t1 s:TYYIVSADAGTR i:10967.000000
16 qid:1007 #p:Cre14.g611250.t1 s:VPDAGPIAPFALHNEPGAQPGQSQPPSR i:10220.000000
17 qid:1007 #p:Cre14.g611250.t1 s:VAWAPHPSAPAAR i:9443.100000
18 qid:1007 #p:Cre14.g611250.t1 s:AQEAAAAAAR i:6465.500000
19 qid:1007 #p:Cre14.g611250.t1 s:LQAWLSLYPDQLPER i:3657.200000
20 qid:1007 #p:Cre14.g611250.t1 s:AALQLQYYDWR i:2977.000000
21 qid:1007 #p:Cre14.g611250.t1 s:VPNWIAYDR i:2650.300000
22 qid:1007 #p:Cre14.g611250.t1 s:HYSDYLENWNK i:2028.700000
23 qid:1007 #p:Cre14.g611250.t1 s:MVPLGPGRPLVGPHDAER i:1844.300000
24 qid:1007 #p:Cre14.g611250.t1 s:GLGPAPGHPR i:1663.900000
25 qid:1007 #p:Cre14.g611250.t1 s:GQEQPPDEALPEGPFDQR i:1032.200000
26 qid:1007 #p:Cre14.g611250.t1 s:EAEMETR i:789.080000
44 qid:1007 #p:Cre14.g611250.t1 s:EEVPNSALETWR i:1.000000
44 qid:1007 #p:Cre14.g611250.t1 s:AAGYGGDGGDGR i:1.000000
44 qid:1007 #p:Cre14.g611250.t1 s:YYMENDTVEIVEMR i:1.000000
44 qid:1007 #p:Cre14.g611250.t1 s:EANSGLPQGTLLK i:1.000000
44 qid:1007 #p:Cre14.g611250.t1 s:GPGAVFEVCATR i:1.000000
44 qid:1007 #p:Cre14.g611250.t1 s:FLASWDNTAVTFGEVLCFSLFYYVADGTVEVR i:1.000000
44 qid:1007 #p:Cre14.g611250.t1 s:TLPPVFGRPMSPR i:1.000000
44 qid:1007 #p:Cre14.g611250.t1 s:VNCYGRPLLLYDCDEATR i:1.000000
44 qid:1007 #p:Cre14.g611250.t1 s:RPPLAIPPHTSGFGSEEDSLQNVLHLIPRPPPR i:1.000000
44 qid:1007 #p:Cre14.g611250.t1 s:FIICFHLLDR i:1.000000
44 qid:1007 #p:Cre14.g611250.t1 s:DNSGMEDGR i:1.000000
44 qid:1007 #p:Cre14.g611250.t1 s:NPASAAPGGANFSETDMQVGAVLEVFGR i:1.000000
44 qid:1007 #p:Cre14.g611250.t1 s:EAATFPWADYDK i:1.000000
44 qid:1007 #p:Cre14.g611250.t1 s:LYSLLSALGSDLSPHEVITLCR i:1.000000
44 qid:1007 #p:Cre14.g611250.t1 s:QGLLASQLLVALGLMDPPPPPEPAPEPQPHEAAAYQQQQQQPAVPFPAQEPAAAASAAAPGR i:1.000000
44 qid:1007 #p:Cre14.g611250.t1 s:VDMPPVPYHHLGTGGGGGFPQQQAPHHAWADDR i:1.000000
44 qid:1007 #p:Cre14.g611250.t1 s:DTYDRPGSAASGASGGK i:1.000000
44 qid:1007 #p:Cre14.g611250.t1 s:SVGGSIHSGLHQPASLWQTTNSAIGGVNHAGSYR i:1.000000
1 qid:2632 #p:Cre16.g683793.t1 s:DINWLAHEPLLNTFR i:5045.500000
33 qid:2632 #p:Cre16.g683793.t1 s:LAATGAAGPMGQVKPAAAGK i:1.000000
33 qid:2632 #p:Cre16.g683793.t1 s:LEEAAAELAAIMK i:1.000000
33 qid:2632 #p:Cre16.g683793.t1 s:SGNAAQYITR i:1.000000
33 qid:2632 #p:Cre16.g683793.t1 s:LAALTPTYR i:1.000000
33 qid:2632 #p:Cre16.g683793.t1 s:YPSFVDALR i:1.000000
33 qid:2632 #p:Cre16.g683793.t1 s:DLDDSLTMVHLFATLPAESK i:1.000000
33 qid:2632 #p:Cre16.g683793.t1 s:LALEWQAYVVR i:1.000000
33 qid:2632 #p:Cre16.g683793.t1 s:GYYFQAEILGQSVTWLVPHALSQVLPPDVDYK i:1.000000
33 qid:2632 #p:Cre16.g683793.t1 s:VMLTFLEFYNTLLQFVNFK i:1.000000
33 qid:2632 #p:Cre16.g683793.t1 s:LYHNLGLR i:1.000000
33 qid:2632 #p:Cre16.g683793.t1 s:YPPVLDPR i:1.000000
33 qid:2632 #p:Cre16.g683793.t1 s:AAEAAAIAAADGDEAAAEAAAAAADPTMR i:1.000000
33 qid:2632 #p:Cre16.g683793.t1 s:IDSLQTR i:1.000000
33 qid:2632 #p:Cre16.g683793.t1 s:EIVGTGK i:1.000000
33 qid:2632 #p:Cre16.g683793.t1 s:GAAAGEEEDGK i:1.000000
33 qid:2632 #p:Cre16.g683793.t1 s:DGDEEEEEPEEVDSEAGDEDDDDLPVLDSGGEDEEEDEEDDEEEAAAAQR i:1.000000
33 qid:2632 #p:Cre16.g683793.t1 s:ASTSAVALLGEDDEDEDDDMPLAR i:1.000000
33 qid:2632 #p:Cre16.g683793.t1 s:VTADADADVDAGTR i:1.000000
33 qid:2632 #p:Cre16.g683793.t1 s:AAGGACGPGVDPSDEAAVCGSLFR i:1.000000
33 qid:2632 #p:Cre16.g683793.t1 s:EPLMLVIR i:1.000000
33 qid:2632 #p:Cre16.g683793.t1 s:AFGGVAAWDGDGSPHAETDEAVTHQIVDRPK i:1.000000
33 qid:2632 #p:Cre16.g683793.t1 s:EYVQPQWVFDSANFR i:1.000000
33 qid:2632 #p:Cre16.g683793.t1 s:VLMPTDLYAPGTVPPPHLSPFVGEADEDGYTPDFAK i:1.000000
33 qid:2632 #p:Cre16.g683793.t1 s:LQDAANAAR i:1.000000
33 qid:2632 #p:Cre16.g683793.t1 s:AAGLALK i:1.000000
33 qid:2632 #p:Cre16.g683793.t1 s:GADGSEFVGEGADGAAAADGEGAAGEDLAAAER i:1.000000
33 qid:2632 #p:Cre16.g683793.t1 s:QYASELAK i:1.000000
33 qid:2632 #p:Cre16.g683793.t1 s:GEEAAAEEEDDEEDEDEEASGSEDGEDDDDDDEEEEDEEEEERPAK i:1.000000
33 qid:2632 #p:Cre16.g683793.t1 s:DEDEEAAMADIMMTR i:1.000000
33 qid:2632 #p:Cre16.g683793.t1 s:VQQLESK i:1.000000
33 qid:2632 #p:Cre16.g683793.t1 s:VAASGGK i:1.000000
33 qid:2632 #p:Cre16.g683793.t1 s:EAPAPAK i:1.000000
1 qid:1822 #p:Cre17.g703700.t1 s:ALYTLFDK i:309121.000000
2 qid:1822 #p:Cre17.g703700.t1 s:QVGVQVPLVVR i:292061.000000
3 qid:1822 #p:Cre17.g703700.t1 s:VGITDAQAMQMVEGLR i:230851.000000
4 qid:1822 #p:Cre17.g703700.t1 s:QTGPAGKPVNTLLISK i:127091.000000
5 qid:1822 #p:Cre17.g703700.t1 s:EMYFAILLDR i:122801.000000
6 qid:1822 #p:Cre17.g703700.t1 s:MHGGAPANFLDVGGSANEQQVVEAFK i:105331.000000
7 qid:1822 #p:Cre17.g703700.t1 s:FTNGLQGGVHIVPK i:102611.000000
8 qid:1822 #p:Cre17.g703700.t1 s:LGFDDNAAYR i:81482.000000
9 qid:1822 #p:Cre17.g703700.t1 s:QMLGATLVTK i:76119.000000
10 qid:1822 #p:Cre17.g703700.t1 s:CDVIASGIVNAAK i:28248.000000
11 qid:1822 #p:Cre17.g703700.t1 s:FGVNVPPGIPATTLDEVK i:20939.000000
24 qid:1822 #p:Cre17.g703700.t1 s:AILVNIFGGIMK i:1.000000
24 qid:1822 #p:Cre17.g703700.t1 s:MLPALTGK i:1.000000
24 qid:1822 #p:Cre17.g703700.t1 s:QATGSLAALSQCQQLR i:1.000000
24 qid:1822 #p:Cre17.g703700.t1 s:FFNVHEYQGAQIMSK i:1.000000
24 qid:1822 #p:Cre17.g703700.t1 s:AVDQMADEK i:1.000000
24 qid:1822 #p:Cre17.g703700.t1 s:SQILAGGR i:1.000000
24 qid:1822 #p:Cre17.g703700.t1 s:TAGPMMIGCSEGGTSIEDLAEK i:1.000000
24 qid:1822 #p:Cre17.g703700.t1 s:SDCTMVEVNPLAEGLDGSLIAADAK i:1.000000
24 qid:1822 #p:Cre17.g703700.t1 s:QKPIFDMK i:1.000000
24 qid:1822 #p:Cre17.g703700.t1 s:DESQIDPR i:1.000000
24 qid:1822 #p:Cre17.g703700.t1 s:YDLNYIGLDGSIGCMVNGAGLAMATMDIIK i:1.000000
24 qid:1822 #p:Cre17.g703700.t1 s:LEGTNVAR i:1.000000
24 qid:1822 #p:Cre17.g703700.t1 s:EILATSGMTIITADDLDDAAK i:1.000000
1 qid:1658 #p:Cre04.g222700.t1 s:LASTTFVQAVEAPALAMMVPLLLR i:1443901.000000
2 qid:1658 #p:Cre04.g222700.t1 s:SINHPEEVQETVHK i:855061.000000
3 qid:1658 #p:Cre04.g222700.t1 s:LVNELDIK i:593621.000000
4 qid:1658 #p:Cre04.g222700.t1 s:EAAALGLFTRPLTTASIQK i:562551.000000
5 qid:1658 #p:Cre04.g222700.t1 s:ILLNNAALR i:528821.000000
6 qid:1658 #p:Cre04.g222700.t1 s:IAELPESK i:508861.000000
7 qid:1658 #p:Cre04.g222700.t1 s:VLTGEVEPVAGTVWK i:507741.000000
8 qid:1658 #p:Cre04.g222700.t1 s:LPEPGYLEGVK i:464161.000000
9 qid:1658 #p:Cre04.g222700.t1 s:IAYVAQHAFHHLEK i:431571.000000
10 qid:1658 #p:Cre04.g222700.t1 s:DINAMVPLIIR i:428711.000000
11 qid:1658 #p:Cre04.g222700.t1 s:ASAEIIAK i:413111.000000
12 qid:1658 #p:Cre04.g222700.t1 s:TPNEYIQWR i:410021.000000
13 qid:1658 #p:Cre04.g222700.t1 s:LVDNPAEALVFLPR i:403351.000000
14 qid:1658 #p:Cre04.g222700.t1 s:FVEQKPEAK i:386291.000000
15 qid:1658 #p:Cre04.g222700.t1 s:TMLMKPDIMLLDEPTNHLDVHNVK i:369761.000000
16 qid:1658 #p:Cre04.g222700.t1 s:AAVVADNMAK i:338421.000000
17 qid:1658 #p:Cre04.g222700.t1 s:VASGDASAADALAAHLK i:337181.000000
18 qid:1658 #p:Cre04.g222700.t1 s:AYYELTASTLTFK i:331651.000000
19 qid:1658 #p:Cre04.g222700.t1 s:TLQHIETEGK i:316241.000000
20 qid:1658 #p:Cre04.g222700.t1 s:VQIGDDPK i:298861.000000
21 qid:1658 #p:Cre04.g222700.t1 s:VIGTYLGVFVSK i:283811.000000
22 qid:1658 #p:Cre04.g222700.t1 s:QQDEVIDAFGNTIK i:273461.000000
23 qid:1658 #p:Cre04.g222700.t1 s:EASLLLVK i:250081.000000
24 qid:1658 #p:Cre04.g222700.t1 s:EGDNLIAIK i:232321.000000
25 qid:1658 #p:Cre04.g222700.t1 s:DSLGALAGAIK i:175921.000000
26 qid:1658 #p:Cre04.g222700.t1 s:QLVGMHPK i:140891.000000
27 qid:1658 #p:Cre04.g222700.t1 s:SYEYEVQWANTAADQTSWLPR i:128381.000000
28 qid:1658 #p:Cre04.g222700.t1 s:DTLVELGYEK i:120841.000000
29 qid:1658 #p:Cre04.g222700.t1 s:EQVTSMLSSVGFTEELLNK i:113121.000000
30 qid:1658 #p:Cre04.g222700.t1 s:TLHDLLAATAEGK i:101001.000000
31 qid:1658 #p:Cre04.g222700.t1 s:LMPEIEK i:76282.000000
32 qid:1658 #p:Cre04.g222700.t1 s:GFGATAALK i:61756.000000
33 qid:1658 #p:Cre04.g222700.t1 s:AVGSLSGGWK i:38136.000000
34 qid:1658 #p:Cre04.g222700.t1 s:HLEDLGLESEFALHSHIR i:16954.000000
35 qid:1658 #p:Cre04.g222700.t1 s:VVLAAATWQNPHLIVLDEPTNYLDR i:9077.300000
61 qid:1658 #p:Cre04.g222700.t1 s:DTLAPIAQTLADK i:1.000000
61 qid:1658 #p:Cre04.g222700.t1 s:DVATETMK i:1.000000
61 qid:1658 #p:Cre04.g222700.t1 s:MSADADVNLVIR i:1.000000
61 qid:1658 #p:Cre04.g222700.t1 s:IEEVSSK i:1.000000
61 qid:1658 #p:Cre04.g222700.t1 s:QAGLAAYQAICDNIGSAAEPFLAPLLPAVLEQCGDK i:1.000000
61 qid:1658 #p:Cre04.g222700.t1 s:AAAEAASK i:1.000000
61 qid:1658 #p:Cre04.g222700.t1 s:ALISIINPHAVYTILGYLFECMDAK i:1.000000
61 qid:1658 #p:Cre04.g222700.t1 s:ALPDIVPAVSGCMNDSK i:1.000000
61 qid:1658 #p:Cre04.g222700.t1 s:EACTLVGNR i:1.000000
61 qid:1658 #p:Cre04.g222700.t1 s:VANEAADPELR i:1.000000
61 qid:1658 #p:Cre04.g222700.t1 s:VSNSAIK i:1.000000
61 qid:1658 #p:Cre04.g222700.t1 s:GLVPEAYPVLDYAAALCANLTNNK i:1.000000
61 qid:1658 #p:Cre04.g222700.t1 s:NFEIEEWR i:1.000000
61 qid:1658 #p:Cre04.g222700.t1 s:CFAEVQVK i:1.000000
61 qid:1658 #p:Cre04.g222700.t1 s:STEYFDDEEGEELCNCEFSLAYGAK i:1.000000
61 qid:1658 #p:Cre04.g222700.t1 s:YGLCGPNGVGK i:1.000000
61 qid:1658 #p:Cre04.g222700.t1 s:AIANGQVDGFPPK i:1.000000
61 qid:1658 #p:Cre04.g222700.t1 s:TVYVEHDIDGSLSDLNCVEFVFADENLQAAVNTTK i:1.000000
61 qid:1658 #p:Cre04.g222700.t1 s:WLEDYLVGLDEVSSIIVSHDSGFLDHVCTHIIDYNNR i:1.000000
61 qid:1658 #p:Cre04.g222700.t1 s:MIFEGATAYCTLSSR i:1.000000
61 qid:1658 #p:Cre04.g222700.t1 s:VACIGPNGAGK i:1.000000
61 qid:1658 #p:Cre04.g222700.t1 s:FAPGEDR i:1.000000
61 qid:1658 #p:Cre04.g222700.t1 s:LTEEEQK i:1.000000
61 qid:1658 #p:Cre04.g222700.t1 s:DFGGGIVVISHHNEFVSALCNER i:1.000000
61 qid:1658 #p:Cre04.g222700.t1 s:WIVGGGK i:1.000000
61 qid:1658 #p:Cre04.g222700.t1 s:GEVVTDSEEEC i:1.000000
1 qid:2414 #p:Cre13.g566250.t1 s:ADFSALWALR i:13844.000000
14 qid:2414 #p:Cre13.g566250.t1 s:GCHAPAGLSSSLLR i:1.000000
14 qid:2414 #p:Cre13.g566250.t1 s:TYVPPCAPSSSGR i:1.000000
14 qid:2414 #p:Cre13.g566250.t1 s:YLQQAEQVGDDDK i:1.000000
14 qid:2414 #p:Cre13.g566250.t1 s:DELVAISMEEIEEQEK i:1.000000
14 qid:2414 #p:Cre13.g566250.t1 s:QGDPRPALAATDIAQAR i:1.000000
14 qid:2414 #p:Cre13.g566250.t1 s:MDLQTSPLTR i:1.000000
14 qid:2414 #p:Cre13.g566250.t1 s:AVLAVVR i:1.000000
14 qid:2414 #p:Cre13.g566250.t1 s:ALLLLPFSAVGGAVAAWQGLFNSQR i:1.000000
14 qid:2414 #p:Cre13.g566250.t1 s:YENFLMSEGER i:1.000000
14 qid:2414 #p:Cre13.g566250.t1 s:WFWEVFAWDR i:1.000000
14 qid:2414 #p:Cre13.g566250.t1 s:LIFPILVIVAWEYLVPNHLVWAVLAPLALLTWMSGR i:1.000000
14 qid:2414 #p:Cre13.g566250.t1 s:LPTPATPEFWMLAYFGFYR i:1.000000
14 qid:2414 #p:Cre13.g566250.t1 s:VWPDAAAWLQGYVVPLMGFA i:1.000000
1 qid:2754 #p:Cre14.g620300.t1 s:GILVSPGPGRPIDSGISLQTVR i:62924.000000
11 qid:2754 #p:Cre14.g620300.t1 s:IVENFVK i:1.000000
11 qid:2754 #p:Cre14.g620300.t1 s:ARPFTSGAQPSLR i:1.000000
11 qid:2754 #p:Cre14.g620300.t1 s:VCRPVASAAAAK i:1.000000
11 qid:2754 #p:Cre14.g620300.t1 s:GPVVVVDNYDSFTYNLCQYLGDFGVDYVVYK i:1.000000
11 qid:2754 #p:Cre14.g620300.t1 s:ELGPDFPLFGVCMGHQCIGEAFGGDVVR i:1.000000
11 qid:2754 #p:Cre14.g620300.t1 s:APCGVMHGK i:1.000000
11 qid:2754 #p:Cre14.g620300.t1 s:TSPVFHTNVGLLEGLPNPFEACR i:1.000000
11 qid:2754 #p:Cre14.g620300.t1 s:YHSLVIK i:1.000000
11 qid:2754 #p:Cre14.g620300.t1 s:DTIPEDLEVTAWTEDGTIMGVR i:1.000000
11 qid:2754 #p:Cre14.g620300.t1 s:YPHIQGVQFHPESIITQSGK i:1.000000
1 qid:1345 #p:Cre12.g510050.t1 s:VASDETLLTPR i:144391.000000
2 qid:1345 #p:Cre12.g510050.t1 s:FYTTDFDEMER i:102561.000000
3 qid:1345 #p:Cre12.g510050.t1 s:ATNPVVAEIFTLMSR i:74003.000000
4 qid:1345 #p:Cre12.g510050.t1 s:IFPAVPDVENPEFFR i:72736.000000
5 qid:1345 #p:Cre12.g510050.t1 s:ESGSYDLDANK i:48009.000000
6 qid:1345 #p:Cre12.g510050.t1 s:FIFYATYLSEK i:46694.000000
7 qid:1345 #p:Cre12.g510050.t1 s:HGDFFTAVLK i:40362.000000
8 qid:1345 #p:Cre12.g510050.t1 s:YNAQLVNIGSMNLPSPIK i:34885.000000
9 qid:1345 #p:Cre12.g510050.t1 s:LFSLELNK i:29276.000000
10 qid:1345 #p:Cre12.g510050.t1 s:DAFYSSLGLNTTQFNQHVIIETNK i:22889.000000
11 qid:1345 #p:Cre12.g510050.t1 s:MVAEVFQVFIMTPK i:4484.600000
12 qid:1345 #p:Cre12.g510050.t1 s:NMDMEEFEAMLNEFK i:3952.200000
19 qid:1345 #p:Cre12.g510050.t1 s:VTGAFGK i:1.000000
19 qid:1345 #p:Cre12.g510050.t1 s:VAAVRPSR i:1.000000
19 qid:1345 #p:Cre12.g510050.t1 s:VAATAAPQEVEGFK i:1.000000
19 qid:1345 #p:Cre12.g510050.t1 s:AMSDFNLALDLGFLTK i:1.000000
19 qid:1345 #p:Cre12.g510050.t1 s:YTFFKPK i:1.000000
19 qid:1345 #p:Cre12.g510050.t1 s:NPDNQLYPLFEYFENWCQDENR i:1.000000
19 qid:1345 #p:Cre12.g510050.t1 s:ARPEMVNDWAAK i:1.000000
1 qid:2146 #p:Cre12.g525050.t1 s:VALAETESSGR i:1159901.000000
74 qid:2146 #p:Cre12.g525050.t1 s:FEGEICYHLEYEDGDTEDILWQDFYGVLQPLPENQQAPPSLGPSR i:1.000000
74 qid:2146 #p:Cre12.g525050.t1 s:SAGLSDATNR i:1.000000
74 qid:2146 #p:Cre12.g525050.t1 s:LSVPLGNTGR i:1.000000
74 qid:2146 #p:Cre12.g525050.t1 s:MSTDKPTSTK i:1.000000
74 qid:2146 #p:Cre12.g525050.t1 s:AEPAASLQPSDDGDMPLEDLPPPPR i:1.000000
74 qid:2146 #p:Cre12.g525050.t1 s:SAGGAAAAAQQAAGNEEGQEQQHEEGEDHVPK i:1.000000
74 qid:2146 #p:Cre12.g525050.t1 s:ATEADRPTK i:1.000000
74 qid:2146 #p:Cre12.g525050.t1 s:ATDDNAPAAVGGAAGDATAANNASARPR i:1.000000
74 qid:2146 #p:Cre12.g525050.t1 s:NQGFVVR i:1.000000
74 qid:2146 #p:Cre12.g525050.t1 s:EHGLAGHVDR i:1.000000
74 qid:2146 #p:Cre12.g525050.t1 s:VENFMCHSNFELQLGPHVTLVSGTNGSGK i:1.000000
74 qid:2146 #p:Cre12.g525050.t1 s:SAVIQAMQVCLGATAR i:1.000000
74 qid:2146 #p:Cre12.g525050.t1 s:SFAAFVK i:1.000000
74 qid:2146 #p:Cre12.g525050.t1 s:EGCHEAR i:1.000000
74 qid:2146 #p:Cre12.g525050.t1 s:VYVTLWNVGEDAFLPDLFGER i:1.000000
74 qid:2146 #p:Cre12.g525050.t1 s:AAGGTDVK i:1.000000
74 qid:2146 #p:Cre12.g525050.t1 s:VTVGKPR i:1.000000
74 qid:2146 #p:Cre12.g525050.t1 s:DTLFAMLEHFCIDVTNPLTIITQDK i:1.000000
74 qid:2146 #p:Cre12.g525050.t1 s:QFLSSDTGR i:1.000000
74 qid:2146 #p:Cre12.g525050.t1 s:YDIFMEGTLLQR i:1.000000
74 qid:2146 #p:Cre12.g525050.t1 s:QLDENNLAGVK i:1.000000
74 qid:2146 #p:Cre12.g525050.t1 s:LQESSHR i:1.000000
74 qid:2146 #p:Cre12.g525050.t1 s:LAESAAYIK i:1.000000
74 qid:2146 #p:Cre12.g525050.t1 s:ESEDAQASLQAK i:1.000000
74 qid:2146 #p:Cre12.g525050.t1 s:AVVWAHVR i:1.000000
74 qid:2146 #p:Cre12.g525050.t1 s:EHEAAVAR i:1.000000
74 qid:2146 #p:Cre12.g525050.t1 s:CSEAAEVHGPR i:1.000000
74 qid:2146 #p:Cre12.g525050.t1 s:QVELYTR i:1.000000
74 qid:2146 #p:Cre12.g525050.t1 s:LLEQLAANR i:1.000000
74 qid:2146 #p:Cre12.g525050.t1 s:EHDEVVAR i:1.000000
74 qid:2146 #p:Cre12.g525050.t1 s:ELLNSHK i:1.000000
74 qid:2146 #p:Cre12.g525050.t1 s:ANVENLLK i:1.000000
74 qid:2146 #p:Cre12.g525050.t1 s:VHLQGLQK i:1.000000
74 qid:2146 #p:Cre12.g525050.t1 s:LAEASTVDVK i:1.000000
74 qid:2146 #p:Cre12.g525050.t1 s:LLEEHQQK i:1.000000
74 qid:2146 #p:Cre12.g525050.t1 s:ALVDEAMK i:1.000000
74 qid:2146 #p:Cre12.g525050.t1 s:MADEEMQGR i:1.000000
74 qid:2146 #p:Cre12.g525050.t1 s:IQHSEDMLR i:1.000000
74 qid:2146 #p:Cre12.g525050.t1 s:ASLQGLK i:1.000000
74 qid:2146 #p:Cre12.g525050.t1 s:LGAFGAVK i:1.000000
74 qid:2146 #p:Cre12.g525050.t1 s:LCELITANMR i:1.000000
74 qid:2146 #p:Cre12.g525050.t1 s:SFQRPPIGPLGAYISVTDGR i:1.000000
74 qid:2146 #p:Cre12.g525050.t1 s:WAVAAQTILGVCLR i:1.000000
74 qid:2146 #p:Cre12.g525050.t1 s:DFIVSCGADAALLNR i:1.000000
74 qid:2146 #p:Cre12.g525050.t1 s:ASIITVNYGDPPHPIPPATHPGGGYPALLDVLVIK i:1.000000
74 qid:2146 #p:Cre12.g525050.t1 s:VPLLNYLVDR i:1.000000
74 qid:2146 #p:Cre12.g525050.t1 s:EVVYQNAAGPHVTLAVDQGGTTFHR i:1.000000
74 qid:2146 #p:Cre12.g525050.t1 s:GGLTWIK i:1.000000
74 qid:2146 #p:Cre12.g525050.t1 s:DHFVNAR i:1.000000
74 qid:2146 #p:Cre12.g525050.t1 s:NCLLAADMGDMAANLR i:1.000000
74 qid:2146 #p:Cre12.g525050.t1 s:ADLEAEEAQLGALR i:1.000000
74 qid:2146 #p:Cre12.g525050.t1 s:EELAALVAQR i:1.000000
74 qid:2146 #p:Cre12.g525050.t1 s:QAEMAAATQR i:1.000000
74 qid:2146 #p:Cre12.g525050.t1 s:LEQNKPVVPEVEDEEHQVVMTQLQSIHQEIVDWQR i:1.000000
74 qid:2146 #p:Cre12.g525050.t1 s:ELEVAQDALDIAEK i:1.000000
74 qid:2146 #p:Cre12.g525050.t1 s:EVNAANER i:1.000000
74 qid:2146 #p:Cre12.g525050.t1 s:SFTELLHDSEVK i:1.000000
74 qid:2146 #p:Cre12.g525050.t1 s:GQTAVAGAEQVCSR i:1.000000
74 qid:2146 #p:Cre12.g525050.t1 s:EEGQAALAR i:1.000000
74 qid:2146 #p:Cre12.g525050.t1 s:EWQGQADLTAEVLR i:1.000000
74 qid:2146 #p:Cre12.g525050.t1 s:IMLADLGR i:1.000000
74 qid:2146 #p:Cre12.g525050.t1 s:TTSMLGASMER i:1.000000
74 qid:2146 #p:Cre12.g525050.t1 s:MLGLVEK i:1.000000
74 qid:2146 #p:Cre12.g525050.t1 s:FSSYMQR i:1.000000
74 qid:2146 #p:Cre12.g525050.t1 s:QLTLIVQPK i:1.000000
74 qid:2146 #p:Cre12.g525050.t1 s:ATNVEDLK i:1.000000
74 qid:2146 #p:Cre12.g525050.t1 s:VLSGGER i:1.000000
74 qid:2146 #p:Cre12.g525050.t1 s:SYTTVAFLLAVGANTETPFR i:1.000000
74 qid:2146 #p:Cre12.g525050.t1 s:VMDEYDVFMDPVNR i:1.000000
74 qid:2146 #p:Cre12.g525050.t1 s:MATITLLECAR i:1.000000
74 qid:2146 #p:Cre12.g525050.t1 s:DHADFQYIILTPQDLSTVHAAR i:1.000000
74 qid:2146 #p:Cre12.g525050.t1 s:MDMPPAFIK i:1.000000
74 qid:2146 #p:Cre12.g525050.t1 s:TVLIKPAR i:1.000000
1 qid:759 #p:Cre11.g469150.t1 s:LGEAVEAAEADK i:177221.000000
2 qid:759 #p:Cre11.g469150.t1 s:LAELVYPAGTLPAGLSVTTR i:68995.000000
3 qid:759 #p:Cre11.g469150.t1 s:QLQDENAQLLAALAGAASR i:26950.000000
4 qid:759 #p:Cre11.g469150.t1 s:IQAEVSSYK i:22398.000000
5 qid:759 #p:Cre11.g469150.t1 s:LEDELTR i:9848.600000
16 qid:759 #p:Cre11.g469150.t1 s:AASSSSR i:1.000000
16 qid:759 #p:Cre11.g469150.t1 s:SPVASELK i:1.000000
16 qid:759 #p:Cre11.g469150.t1 s:GEAEDLK i:1.000000
16 qid:759 #p:Cre11.g469150.t1 s:ALSVVNQK i:1.000000
16 qid:759 #p:Cre11.g469150.t1 s:EENEAQAAK i:1.000000
16 qid:759 #p:Cre11.g469150.t1 s:LAAQQGEVAAAVAAAQVEAVAPLQQQLEELSQQLQNSQVQLER i:1.000000
16 qid:759 #p:Cre11.g469150.t1 s:LEGSFSLEK i:1.000000
16 qid:759 #p:Cre11.g469150.t1 s:ALATAAAAATAPAAAPAVAAAEPVVK i:1.000000
16 qid:759 #p:Cre11.g469150.t1 s:EAAAAAVPAGPQPLWR i:1.000000
16 qid:759 #p:Cre11.g469150.t1 s:RPAGFLGWLIGVVAFWVYQVLGALLLYYAAAILR i:1.000000
16 qid:759 #p:Cre11.g469150.t1 s:GAPPALNLEFGLGCLVVCTLLPLANR i:1.000000
1 qid:1108 #p:Cre03.g164950.t1 s:LVVSNLTR i:26806.000000
2 qid:1108 #p:Cre03.g164950.t1 s:VGFVLLPK i:25709.000000
3 qid:1108 #p:Cre03.g164950.t1 s:GFAHVEYASR i:19033.000000
4 qid:1108 #p:Cre03.g164950.t1 s:EVSLAIDPVVNLPR i:15470.000000
5 qid:1108 #p:Cre03.g164950.t1 s:AGEGGTGAGGAAR i:9151.000000
6 qid:1108 #p:Cre03.g164950.t1 s:AEAEAAIDHMNNGQIDGNVVK i:7314.600000
7 qid:1108 #p:Cre03.g164950.t1 s:NVTEDHVR i:6578.500000
15 qid:1108 #p:Cre03.g164950.t1 s:STSSSSSGSSGSSSGTSSHSSGSR i:1.000000
15 qid:1108 #p:Cre03.g164950.t1 s:SSGSSPSR i:1.000000
15 qid:1108 #p:Cre03.g164950.t1 s:EIFGCYGSLK i:1.000000
15 qid:1108 #p:Cre03.g164950.t1 s:SPPPPLPPPPGR i:1.000000
15 qid:1108 #p:Cre03.g164950.t1 s:RPPSPPR i:1.000000
15 qid:1108 #p:Cre03.g164950.t1 s:SPVGGAPR i:1.000000
15 qid:1108 #p:Cre03.g164950.t1 s:SSSSSSSGR i:1.000000
15 qid:1108 #p:Cre03.g164950.t1 s:SSSSTSSSSSGSSTSSGSR i:1.000000
1 qid:1096 #p:Cre03.g171350.t1 s:IIDVDNSVK i:104731.000000
2 qid:1096 #p:Cre03.g171350.t1 s:YGGNMLVQLLGR i:54171.000000
3 qid:1096 #p:Cre03.g171350.t1 s:GQQGNYPIK i:47611.000000
4 qid:1096 #p:Cre03.g171350.t1 s:VIMASNR i:20033.000000
5 qid:1096 #p:Cre03.g171350.t1 s:AFSPYTITGPR i:19702.000000
6 qid:1096 #p:Cre03.g171350.t1 s:DTTASLK i:3974.900000
7 qid:1096 #p:Cre03.g171350.t1 s:TNSSSDPFYWVR i:3326.700000
8 qid:1096 #p:Cre03.g171350.t1 s:AQAPGSLF i:1906.600000
22 qid:1096 #p:Cre03.g171350.t1 s:MAGFRPLNLVRPFLSVLPDVQQADR i:1.000000
22 qid:1096 #p:Cre03.g171350.t1 s:FLYTAVTLFIFLVCSQLPLYGIK i:1.000000
22 qid:1096 #p:Cre03.g171350.t1 s:GTCMELGISPIVTSGLVMQLLAGSK i:1.000000
22 qid:1096 #p:Cre03.g171350.t1 s:ELLNGAQK i:1.000000
22 qid:1096 #p:Cre03.g171350.t1 s:LLGVLITIGEAVAYVVSGMYGDVR i:1.000000
22 qid:1096 #p:Cre03.g171350.t1 s:ELGAVNAILIITQLFMAGIIVICLDELLQK i:1.000000
22 qid:1096 #p:Cre03.g171350.t1 s:GYGLGSGISLFIATNICESIIWK i:1.000000
22 qid:1096 #p:Cre03.g171350.t1 s:GAEFEGAIIAMFHLLITR i:1.000000
22 qid:1096 #p:Cre03.g171350.t1 s:TNLPNMTNLMATILIFLVVIYFQGFR i:1.000000
22 qid:1096 #p:Cre03.g171350.t1 s:LFYTSNMPIILQSALVSNLYFISQLLYK i:1.000000
22 qid:1096 #p:Cre03.g171350.t1 s:WQQTEYGGGQMIPVGGLVYYISPPSSLTEVAQNPLHALFYVTFMLTACALFSK i:1.000000
22 qid:1096 #p:Cre03.g171350.t1 s:TWIEVSGSSASDVAK i:1.000000
22 qid:1096 #p:Cre03.g171350.t1 s:EQQMFIQGHR i:1.000000
22 qid:1096 #p:Cre03.g171350.t1 s:YIPIAAAFGGMCIGALTIVADFMGAIGSGTGILLAVTIIYQYFETYEK i:1.000000
1 qid:1950 #p:Cre03.g152850.t1 s:GGAAAAAGLAGTTGAGGAK i:18560.000000
2 qid:1950 #p:Cre03.g152850.t1 s:YIVAQVHYLK i:13905.000000
48 qid:1950 #p:Cre03.g152850.t1 s:GGPSAGASTPAGGGLR i:1.000000
48 qid:1950 #p:Cre03.g152850.t1 s:LFGLLVAVALALQAYAQLPVVVSHSIEVNITVPPFK i:1.000000
48 qid:1950 #p:Cre03.g152850.t1 s:VDQDDAYICVSALLPPHPHK i:1.000000
48 qid:1950 #p:Cre03.g152850.t1 s:LVGIIPHAK i:1.000000
48 qid:1950 #p:Cre03.g152850.t1 s:QEVVHHILLYGCTEPHMASK i:1.000000
48 qid:1950 #p:Cre03.g152850.t1 s:DGKPVAWR i:1.000000
48 qid:1950 #p:Cre03.g152850.t1 s:CDMKPVCNGPSSTILYGWGR i:1.000000
48 qid:1950 #p:Cre03.g152850.t1 s:LPEGVGFSVGER i:1.000000
48 qid:1950 #p:Cre03.g152850.t1 s:VRPPDDHSGVTLLLKPHAVPYAAGLVSFASWFTIPPGK i:1.000000
48 qid:1950 #p:Cre03.g152850.t1 s:SHPIVNTCCYK i:1.000000
48 qid:1950 #p:Cre03.g152850.t1 s:GYEALTMFAVR i:1.000000
48 qid:1950 #p:Cre03.g152850.t1 s:VHTHGLGR i:1.000000
48 qid:1950 #p:Cre03.g152850.t1 s:TGTEELVSR i:1.000000
48 qid:1950 #p:Cre03.g152850.t1 s:DPQLPQSFVPTTR i:1.000000
48 qid:1950 #p:Cre03.g152850.t1 s:HTIWPGDR i:1.000000
48 qid:1950 #p:Cre03.g152850.t1 s:LTVTCLFDSSSK i:1.000000
48 qid:1950 #p:Cre03.g152850.t1 s:TAPVNAGGTHNDEMCNMYTMVYGK i:1.000000
48 qid:1950 #p:Cre03.g152850.t1 s:TPYLTMCDNNVQDIR i:1.000000
48 qid:1950 #p:Cre03.g152850.t1 s:DDSPGALPR i:1.000000
48 qid:1950 #p:Cre03.g152850.t1 s:HSTLVVDPMPNWRPPAPAGTPGDALGAEAVGDATSVTTGPDGTLWVLYR i:1.000000
48 qid:1950 #p:Cre03.g152850.t1 s:EPVPEAVVLNMNPDTGK i:1.000000
48 qid:1950 #p:Cre03.g152850.t1 s:WGADVFYLPHSISVDQYGNVWVVDVGR i:1.000000
48 qid:1950 #p:Cre03.g152850.t1 s:QLLVVGK i:1.000000
48 qid:1950 #p:Cre03.g152850.t1 s:FCKPTQVAVLR i:1.000000
48 qid:1950 #p:Cre03.g152850.t1 s:DGSFIVADGYCNSR i:1.000000
48 qid:1950 #p:Cre03.g152850.t1 s:YIAESGAIK i:1.000000
48 qid:1950 #p:Cre03.g152850.t1 s:AVVHGVLVDECEGLVYVASR i:1.000000
48 qid:1950 #p:Cre03.g152850.t1 s:VVALDITDTK i:1.000000
48 qid:1950 #p:Cre03.g152850.t1 s:ATYDMAAAGHGQVWALR i:1.000000
48 qid:1950 #p:Cre03.g152850.t1 s:FGPYGEQLALTWDEGK i:1.000000
48 qid:1950 #p:Cre03.g152850.t1 s:DAHLVNVR i:1.000000
48 qid:1950 #p:Cre03.g152850.t1 s:FPTQFWTLPGTAK i:1.000000
48 qid:1950 #p:Cre03.g152850.t1 s:LSPHDFTLGGAATELSGAGDR i:1.000000
48 qid:1950 #p:Cre03.g152850.t1 s:FFSVYLASVGVACDTK i:1.000000
48 qid:1950 #p:Cre03.g152850.t1 s:FVVVPTGFK i:1.000000
48 qid:1950 #p:Cre03.g152850.t1 s:LPAQWELETAVAVPSK i:1.000000
48 qid:1950 #p:Cre03.g152850.t1 s:DVKPGDAK i:1.000000
48 qid:1950 #p:Cre03.g152850.t1 s:ELPHGAVAANHTANVVAK i:1.000000
48 qid:1950 #p:Cre03.g152850.t1 s:GVPAPAKPPAGEEEDEGGAMVADDYDEDVEDDTEDAEDYENTK i:1.000000
48 qid:1950 #p:Cre03.g152850.t1 s:VLDEEMEAEEEAMADYEEMITGVRPNTTHDK i:1.000000
48 qid:1950 #p:Cre03.g152850.t1 s:GELVPLDK i:1.000000
48 qid:1950 #p:Cre03.g152850.t1 s:YQVLMQDK i:1.000000
48 qid:1950 #p:Cre03.g152850.t1 s:TMGSGWANVLVVVLVLALTVISVYYAR i:1.000000
48 qid:1950 #p:Cre03.g152850.t1 s:ATLMHYIQSITVSSSNPGGSGAGIK i:1.000000
48 qid:1950 #p:Cre03.g152850.t1 s:TFGAWASAAEGLLGR i:1.000000
48 qid:1950 #p:Cre03.g152850.t1 s:STAEVEAAR i:1.000000
1 qid:715 #p:Cre16.g660800.t1 s:FGNVVDGDANTIQR i:57754.000000
2 qid:715 #p:Cre16.g660800.t1 s:LDAPVVVK i:37685.000000
3 qid:715 #p:Cre16.g660800.t1 s:SPVVTAEGK i:11124.000000
26 qid:715 #p:Cre16.g660800.t1 s:MASQLGR i:1.000000
26 qid:715 #p:Cre16.g660800.t1 s:ELVPLIASVQTQR i:1.000000
26 qid:715 #p:Cre16.g660800.t1 s:ALLALAQPLGVALGSSR i:1.000000
26 qid:715 #p:Cre16.g660800.t1 s:SALSEPQK i:1.000000
26 qid:715 #p:Cre16.g660800.t1 s:SEASTSGAGQQQSQQQQEQASSSASSSEQQAQNFYNNFK i:1.000000
26 qid:715 #p:Cre16.g660800.t1 s:AGFEDLK i:1.000000
26 qid:715 #p:Cre16.g660800.t1 s:AGAAAGAAAGAAGGAGAGAGGEPAAQR i:1.000000
26 qid:715 #p:Cre16.g660800.t1 s:LIQTLAQDLR i:1.000000
26 qid:715 #p:Cre16.g660800.t1 s:ETLLPAQDITSATR i:1.000000
26 qid:715 #p:Cre16.g660800.t1 s:AYTGPVAAATYDGPTALVLAK i:1.000000
26 qid:715 #p:Cre16.g660800.t1 s:QQATGWQK i:1.000000
26 qid:715 #p:Cre16.g660800.t1 s:VWNSVSEK i:1.000000
26 qid:715 #p:Cre16.g660800.t1 s:LGTIPGVANLLNLK i:1.000000
26 qid:715 #p:Cre16.g660800.t1 s:VTDTSAYK i:1.000000
26 qid:715 #p:Cre16.g660800.t1 s:GQELVEDLK i:1.000000
26 qid:715 #p:Cre16.g660800.t1 s:YETSDHPVVHK i:1.000000
26 qid:715 #p:Cre16.g660800.t1 s:SSMFTGSEASR i:1.000000
26 qid:715 #p:Cre16.g660800.t1 s:DQAFDMNR i:1.000000
26 qid:715 #p:Cre16.g660800.t1 s:HDLDTLSQHCGPELMER i:1.000000
26 qid:715 #p:Cre16.g660800.t1 s:HFNEQGLFEDPSILFIGDVEIVEVR i:1.000000
26 qid:715 #p:Cre16.g660800.t1 s:LMDDDPFIIAQFHCQQLK i:1.000000
26 qid:715 #p:Cre16.g660800.t1 s:VYYFWGLQQER i:1.000000
26 qid:715 #p:Cre16.g660800.t1 s:DMMWQSMLALV i:1.000000
1 qid:1624 #p:Cre16.g684850.t1 s:YVLLMGSNDAAR i:2733.800000
2 qid:1624 #p:Cre16.g684850.t1 s:LVSIQYPDPQQR i:1289.500000
3 qid:1624 #p:Cre16.g684850.t1 s:SSNYLGLDVHK i:1250.500000
4 qid:1624 #p:Cre16.g684850.t1 s:NPVGAPTER i:1052.100000
14 qid:1624 #p:Cre16.g684850.t1 s:MLSAMQAGGQVR i:1.000000
14 qid:1624 #p:Cre16.g684850.t1 s:NYSFLSSDAGQQATQVDWAATFNDTSLPLVADLGCGAGR i:1.000000
14 qid:1624 #p:Cre16.g684850.t1 s:ANGWAAAR i:1.000000
14 qid:1624 #p:Cre16.g684850.t1 s:GLSGHVAYVQANVVVSAAAILGSYPGR i:1.000000
14 qid:1624 #p:Cre16.g684850.t1 s:ELVAALAEVLPSGAQVYLNSDFEDTATYMR i:1.000000
14 qid:1624 #p:Cre16.g684850.t1 s:FGAQHFDIDTTVHVPGSTFPCSEVLQPVRPDVVTPQAGR i:1.000000
14 qid:1624 #p:Cre16.g684850.t1 s:ASGAGDAAPGTAAWR i:1.000000
14 qid:1624 #p:Cre16.g684850.t1 s:SASGDDGPSGPGSGSESGGEGGGGGGSGGEAVDEEEVDLLFWR i:1.000000
14 qid:1624 #p:Cre16.g684850.t1 s:EAGWLLR i:1.000000
14 qid:1624 #p:Cre16.g684850.t1 s:EVYVELATR i:1.000000
1 qid:2207 #p:Cre06.g280050.t1 s:DSLILGLK i:23737.000000
2 qid:2207 #p:Cre06.g280050.t1 s:GTAAPTPAAVAQPPAPAPK i:13453.000000
93 qid:2207 #p:Cre06.g280050.t1 s:LGSIQIFQFSR i:1.000000
93 qid:2207 #p:Cre06.g280050.t1 s:LGVQILADEGVK i:1.000000
93 qid:2207 #p:Cre06.g280050.t1 s:LQVAAAADAAR i:1.000000
93 qid:2207 #p:Cre06.g280050.t1 s:YPLLNQK i:1.000000
93 qid:2207 #p:Cre06.g280050.t1 s:LTLTEGPPEMDNLYLDMNGIIHNCTHANR i:1.000000
93 qid:2207 #p:Cre06.g280050.t1 s:DIGGVTEEDMMLK i:1.000000
93 qid:2207 #p:Cre06.g280050.t1 s:VFDYLDK i:1.000000
93 qid:2207 #p:Cre06.g280050.t1 s:LVQIVRPQK i:1.000000
93 qid:2207 #p:Cre06.g280050.t1 s:LLFMAIDGVAPR i:1.000000
93 qid:2207 #p:Cre06.g280050.t1 s:GEVVPDDAFDSNCITPGTEFMAR i:1.000000
93 qid:2207 #p:Cre06.g280050.t1 s:MAEDPLWQKPNVVFSGHEVPGEGEHK i:1.000000
93 qid:2207 #p:Cre06.g280050.t1 s:QPSYQPNQR i:1.000000
93 qid:2207 #p:Cre06.g280050.t1 s:HCMYGLDADLIMLSLVTHEPHFCLLR i:1.000000
93 qid:2207 #p:Cre06.g280050.t1 s:EVVSYTGQNR i:1.000000
93 qid:2207 #p:Cre06.g280050.t1 s:EVLDNPCAENFIMFQIGLLR i:1.000000
93 qid:2207 #p:Cre06.g280050.t1 s:EYFELEFGCIK i:1.000000
93 qid:2207 #p:Cre06.g280050.t1 s:LPFALDLER i:1.000000
93 qid:2207 #p:Cre06.g280050.t1 s:IVDDYVLMCMLVGNDFLPALPTLDIAEGALNK i:1.000000
93 qid:2207 #p:Cre06.g280050.t1 s:ELLPSLGGYLTYAGELDR i:1.000000
93 qid:2207 #p:Cre06.g280050.t1 s:LEVLLER i:1.000000
93 qid:2207 #p:Cre06.g280050.t1 s:LGQMELATLEER i:1.000000
93 qid:2207 #p:Cre06.g280050.t1 s:AQDAEFMENK i:1.000000
93 qid:2207 #p:Cre06.g280050.t1 s:NGGGGGGSGAR i:1.000000
93 qid:2207 #p:Cre06.g280050.t1 s:GTPHGSR i:1.000000
93 qid:2207 #p:Cre06.g280050.t1 s:MQLDEVDAGMR i:1.000000
93 qid:2207 #p:Cre06.g280050.t1 s:DPTQGNLLNTALEPGDEGGGAGPGPGSGAVQSGPTMMSR i:1.000000
93 qid:2207 #p:Cre06.g280050.t1 s:AMMMSGLGAEGLQMWK i:1.000000
93 qid:2207 #p:Cre06.g280050.t1 s:LHAHTAEEWR i:1.000000
93 qid:2207 #p:Cre06.g280050.t1 s:QVVEHYIAGLHWVLEYYYR i:1.000000
93 qid:2207 #p:Cre06.g280050.t1 s:GVASWDWYYPYHYAPMASDLVNLDSIQVAFAQGTPFRPFEQLLAVLPAASCK i:1.000000
93 qid:2207 #p:Cre06.g280050.t1 s:LLPPAFR i:1.000000
93 qid:2207 #p:Cre06.g280050.t1 s:VLMTEPESPIIDFYPDSFDVDMEGK i:1.000000
93 qid:2207 #p:Cre06.g280050.t1 s:ADWEGVVLVPFVDESR i:1.000000
93 qid:2207 #p:Cre06.g280050.t1 s:STLLSAEEQSR i:1.000000
93 qid:2207 #p:Cre06.g280050.t1 s:GTTEPTYCK i:1.000000
93 qid:2207 #p:Cre06.g280050.t1 s:DLQTCNSR i:1.000000
93 qid:2207 #p:Cre06.g280050.t1 s:CLERPPPPPLPAGGK i:1.000000
93 qid:2207 #p:Cre06.g280050.t1 s:GFTPQLVAGTK i:1.000000
93 qid:2207 #p:Cre06.g280050.t1 s:IGLFTPQGMPTLK i:1.000000
93 qid:2207 #p:Cre06.g280050.t1 s:SLQVRPQMR i:1.000000
93 qid:2207 #p:Cre06.g280050.t1 s:NAGVNVLGTPSR i:1.000000
93 qid:2207 #p:Cre06.g280050.t1 s:EALGGAVLSAEQVATSGLLGSR i:1.000000
93 qid:2207 #p:Cre06.g280050.t1 s:AYINWPYLQEAR i:1.000000
93 qid:2207 #p:Cre06.g280050.t1 s:AGQAFYDTK i:1.000000
93 qid:2207 #p:Cre06.g280050.t1 s:WQQHEAQR i:1.000000
93 qid:2207 #p:Cre06.g280050.t1 s:WETDAGMLTATFLTK i:1.000000
93 qid:2207 #p:Cre06.g280050.t1 s:FGIDVGR i:1.000000
93 qid:2207 #p:Cre06.g280050.t1 s:VDLVVGVK i:1.000000
93 qid:2207 #p:Cre06.g280050.t1 s:VCLGYVR i:1.000000
93 qid:2207 #p:Cre06.g280050.t1 s:HSDGTIEK i:1.000000
93 qid:2207 #p:Cre06.g280050.t1 s:EEQQVPLQAVIR i:1.000000
93 qid:2207 #p:Cre06.g280050.t1 s:QRPQQAAAGAAGAAAAEDTPAFPELHEGNQVVFLGK i:1.000000
93 qid:2207 #p:Cre06.g280050.t1 s:HHYGCMAVVLSDLGK i:1.000000
93 qid:2207 #p:Cre06.g280050.t1 s:SLSVKPAGK i:1.000000
93 qid:2207 #p:Cre06.g280050.t1 s:GAAAANGHYR i:1.000000
93 qid:2207 #p:Cre06.g280050.t1 s:ILVQPITEAAGQQALR i:1.000000
93 qid:2207 #p:Cre06.g280050.t1 s:YYTSSDVAHR i:1.000000
93 qid:2207 #p:Cre06.g280050.t1 s:ITGNMWGR i:1.000000
93 qid:2207 #p:Cre06.g280050.t1 s:YDLGLAIK i:1.000000
93 qid:2207 #p:Cre06.g280050.t1 s:DVCVPGFSQPTEDGNGWTYSAAVITILQEYR i:1.000000
93 qid:2207 #p:Cre06.g280050.t1 s:TYDWLWAYLIK i:1.000000
93 qid:2207 #p:Cre06.g280050.t1 s:TENEGLGDIR i:1.000000
93 qid:2207 #p:Cre06.g280050.t1 s:LDQVLGGMSPTQR i:1.000000
93 qid:2207 #p:Cre06.g280050.t1 s:ELTEWIK i:1.000000
93 qid:2207 #p:Cre06.g280050.t1 s:VLQTTVTPVPARPPAAAEYENVPPALLLPPYTPGPDTVK i:1.000000
93 qid:2207 #p:Cre06.g280050.t1 s:LAVQGGPFELGDR i:1.000000
93 qid:2207 #p:Cre06.g280050.t1 s:VVCVSSK i:1.000000
93 qid:2207 #p:Cre06.g280050.t1 s:GSPPYGLR i:1.000000
93 qid:2207 #p:Cre06.g280050.t1 s:GTIIGVYEEACEVVFDEEFGGGSNLGGR i:1.000000
93 qid:2207 #p:Cre06.g280050.t1 s:SGAFVPK i:1.000000
93 qid:2207 #p:Cre06.g280050.t1 s:DLLLGVNK i:1.000000
93 qid:2207 #p:Cre06.g280050.t1 s:AADIHLQK i:1.000000
93 qid:2207 #p:Cre06.g280050.t1 s:QQQPAKPK i:1.000000
93 qid:2207 #p:Cre06.g280050.t1 s:AEQAAGAAGGGGGK i:1.000000
93 qid:2207 #p:Cre06.g280050.t1 s:STVASLASGK i:1.000000
93 qid:2207 #p:Cre06.g280050.t1 s:CVPASVAPSAPAAPPAPSSK i:1.000000
93 qid:2207 #p:Cre06.g280050.t1 s:LLGAAMR i:1.000000
93 qid:2207 #p:Cre06.g280050.t1 s:TASGQLPTVAAPAPPDAGAGAGK i:1.000000
93 qid:2207 #p:Cre06.g280050.t1 s:SSSADNGAAAAQVAAAAAAGAAAAVAGEKPADAVGSLAALQK i:1.000000
93 qid:2207 #p:Cre06.g280050.t1 s:VGQPTGLSPTAPPQAQPQPQPPQPPPHMMAPQPQYGPPPPGMYPLPHPGAMMPPHGMMPPPGAPYGPQGPYGPPPPGMYGYPPYGPPPMGGPMGPGPMGPPMGMPMPMGPGPMGPPGMMMPSPGMPYGAMPPPGMPYGAMPPPPPHMMAPPPHMAPGPQSPRPPAQAPAPPAPAQQQQQTPPAPQQQQQQQTR i:1.000000
93 qid:2207 #p:Cre06.g280050.t1 s:TAQNGNAAQQQQQQPK i:1.000000
93 qid:2207 #p:Cre06.g280050.t1 s:SVGGAQAPGAGAEPTQPSTAADTPAPTAAAR i:1.000000
93 qid:2207 #p:Cre06.g280050.t1 s:SHPIDFNSPMQSFDEGDEAVAAMVAR i:1.000000
93 qid:2207 #p:Cre06.g280050.t1 s:ANGAAQASRPGVAAAAR i:1.000000
93 qid:2207 #p:Cre06.g280050.t1 s:QGGSHGASPAR i:1.000000
93 qid:2207 #p:Cre06.g280050.t1 s:QHGTGSGVDEDGKPGSSFGK i:1.000000
93 qid:2207 #p:Cre06.g280050.t1 s:LPEADGR i:1.000000
93 qid:2207 #p:Cre06.g280050.t1 s:GKPALPPAGVGAAGAPPAPGSAADFGR i:1.000000
93 qid:2207 #p:Cre06.g280050.t1 s:HSLDGIQAGAALLR i:1.000000
93 qid:2207 #p:Cre06.g280050.t1 s:SLQAPGAAGAGPSNLAPPAAAPAAAAPSAAAVAAAAAPPPPNPGAALLMK i:1.000000
93 qid:2207 #p:Cre06.g280050.t1 s:AQSFDSGADLLK i:1.000000
1 qid:47 #p:Cre11.g474800.t1 s:ALSGGMYPVSAALAR i:4798.650000
2 qid:47 #p:Cre11.g474800.t1 s:VAMAALQVLQDER i:4051.150000
3 qid:47 #p:Cre11.g474800.t1 s:VLPMNTGVEGGETAIK i:3185.570000
4 qid:47 #p:Cre11.g474800.t1 s:LGGILRDR i:3160.350000
5 qid:47 #p:Cre11.g474800.t1 s:IVEALTSQAGK i:2700.720000
6 qid:47 #p:Cre11.g474800.t1 s:GEGVFLWDVDGK i:1686.790000
7 qid:47 #p:Cre11.g474800.t1 s:TMSAISTSSDPSSYGGFGPFMPGFEVIPYNDLGALQAK i:1325.510000
8 qid:47 #p:Cre11.g474800.t1 s:AFFNDVLGEYEEYITR i:481.980000
9 qid:47 #p:Cre11.g474800.t1 s:DEIMLTIGR i:64.912800
24 qid:47 #p:Cre11.g474800.t1 s:MLSQYAGTLALGGR i:1.000000
24 qid:47 #p:Cre11.g474800.t1 s:LVCQGAAAMSTQLAR i:1.000000
24 qid:47 #p:Cre11.g474800.t1 s:YGGVPEGSFLSDK i:1.000000
24 qid:47 #p:Cre11.g474800.t1 s:FGAHNYAPIPVVLDR i:1.000000
24 qid:47 #p:Cre11.g474800.t1 s:YYDFLSAYSAVNQGHCHPK i:1.000000
24 qid:47 #p:Cre11.g474800.t1 s:GVPANCAK i:1.000000
24 qid:47 #p:Cre11.g474800.t1 s:LESDPHIVAFMVEPIQGEAGVVVPDEGYLSAAHR i:1.000000
24 qid:47 #p:Cre11.g474800.t1 s:HNALLIADEVQTGLCR i:1.000000
24 qid:47 #p:Cre11.g474800.t1 s:MLACDWEGVKPDILVLGK i:1.000000
24 qid:47 #p:Cre11.g474800.t1 s:GQHGSTYGGNPLAAK i:1.000000
24 qid:47 #p:Cre11.g474800.t1 s:LAENSDR i:1.000000
24 qid:47 #p:Cre11.g474800.t1 s:LAAIPSK i:1.000000
24 qid:47 #p:Cre11.g474800.t1 s:GLLDALVIDESHGVSAYDVCMR i:1.000000
24 qid:47 #p:Cre11.g474800.t1 s:DNGLLAKPTQK i:1.000000
24 qid:47 #p:Cre11.g474800.t1 s:FAPPLVMTEPQLNECVDIIQHTITSFGV i:1.000000
1 qid:1972 #p:Cre12.g489350.t1 s:LLATSPLR i:49578001.000000
2 qid:1972 #p:Cre12.g489350.t1 s:LAEACPR i:743.150000
32 qid:1972 #p:Cre12.g489350.t1 s:GAAEGALIALDLSHTTDAIAK i:1.000000
32 qid:1972 #p:Cre12.g489350.t1 s:IVGHGCQPSLLSLR i:1.000000
32 qid:1972 #p:Cre12.g489350.t1 s:GVAALQCVASSR i:1.000000
32 qid:1972 #p:Cre12.g489350.t1 s:HNDGQHVTSPR i:1.000000
32 qid:1972 #p:Cre12.g489350.t1 s:ASPTGPSASASLTTLSAQNFPLTAASVEALTAAAPCLSTLALADGPDLSALPR i:1.000000
32 qid:1972 #p:Cre12.g489350.t1 s:CSGWPCDATALAAALAGCQR i:1.000000
32 qid:1972 #p:Cre12.g489350.t1 s:LQHLSWTLTDPAAAEVLVAAAALDDSTLLEASHSAGAADSR i:1.000000
32 qid:1972 #p:Cre12.g489350.t1 s:QANGSLR i:1.000000
32 qid:1972 #p:Cre12.g489350.t1 s:GAGQAAAAK i:1.000000
32 qid:1972 #p:Cre12.g489350.t1 s:QLVAVAQHQYALGVACAAAALPTLTQLR i:1.000000
32 qid:1972 #p:Cre12.g489350.t1 s:SLTLDLR i:1.000000
32 qid:1972 #p:Cre12.g489350.t1 s:LPAFDIGPDTAAR i:1.000000
32 qid:1972 #p:Cre12.g489350.t1 s:DQAAAAGGAAAR i:1.000000
32 qid:1972 #p:Cre12.g489350.t1 s:HLGAGLTSLTR i:1.000000
32 qid:1972 #p:Cre12.g489350.t1 s:LELDEGGSAPHPAWR i:1.000000
32 qid:1972 #p:Cre12.g489350.t1 s:LELLAAAAALPQLAELSWR i:1.000000
32 qid:1972 #p:Cre12.g489350.t1 s:LEVDGDAAAALVASTSLVSLSLER i:1.000000
32 qid:1972 #p:Cre12.g489350.t1 s:FLAPAGVTAVALAASAAAVTAK i:1.000000
32 qid:1972 #p:Cre12.g489350.t1 s:AGAAALEAAVLGPTGGGGGR i:1.000000
32 qid:1972 #p:Cre12.g489350.t1 s:AVAAAGAPVGMPAAAALR i:1.000000
32 qid:1972 #p:Cre12.g489350.t1 s:SAAAAAVAAAAAAAAMAFPDAAQEAAAAAAAAAASGAPPPPPLWR i:1.000000
32 qid:1972 #p:Cre12.g489350.t1 s:LLLPLPPR i:1.000000
32 qid:1972 #p:Cre12.g489350.t1 s:YSGLGGMALAALAALQLPAGGLEVFELR i:1.000000
32 qid:1972 #p:Cre12.g489350.t1 s:LEIGDGDVEAAWGNR i:1.000000
32 qid:1972 #p:Cre12.g489350.t1 s:LLPQAALALALGIHK i:1.000000
32 qid:1972 #p:Cre12.g489350.t1 s:EALAAPEGWGGR i:1.000000
32 qid:1972 #p:Cre12.g489350.t1 s:SQQQPQGGMAGATGGGLGGGAGGEGPGTGGGHAPWLSALSGLK i:1.000000
32 qid:1972 #p:Cre12.g489350.t1 s:LTLSGLK i:1.000000
32 qid:1972 #p:Cre12.g489350.t1 s:LGSADVEALAASCPALEELHLVPLSSVSSAAVR i:1.000000
32 qid:1972 #p:Cre12.g489350.t1 s:LTLPYER i:1.000000
1 qid:1481 #p:Cre11.g467740.t1 s:ELELLAK i:13354.000000
2 qid:1481 #p:Cre11.g467740.t1 s:VVGLDLSPDMLGHAR i:7770.900000
3 qid:1481 #p:Cre11.g467740.t1 s:MGVDLEHEDAYR i:6252.600000
4 qid:1481 #p:Cre11.g467740.t1 s:FLQEVYK i:4833.400000
5 qid:1481 #p:Cre11.g467740.t1 s:TVTINVLR i:4147.500000
6 qid:1481 #p:Cre11.g467740.t1 s:GDDVVDSVEEVVPYR i:2295.400000
17 qid:1481 #p:Cre11.g467740.t1 s:VAASHCIPGLVASAHGGR i:1.000000
17 qid:1481 #p:Cre11.g467740.t1 s:QRPAVYASTVPAR i:1.000000
17 qid:1481 #p:Cre11.g467740.t1 s:YVPTSAVAASEAPEASNEPSTSAPSTIYSRPDLYEVAFSYR i:1.000000
17 qid:1481 #p:Cre11.g467740.t1 s:HQLSSVLELGCGPAR i:1.000000
17 qid:1481 #p:Cre11.g467740.t1 s:HLAGLAR i:1.000000
17 qid:1481 #p:Cre11.g467740.t1 s:AAEVVELVQGDMSDFDLPHK i:1.000000
17 qid:1481 #p:Cre11.g467740.t1 s:SFDMVMCLLGTFSHLLDTDQAISSFR i:1.000000
17 qid:1481 #p:Cre11.g467740.t1 s:SAAAHLRPGGILLLEMAHPGDLFDGTLIIGESGK i:1.000000
17 qid:1481 #p:Cre11.g467740.t1 s:EVWELPQENGDK i:1.000000
17 qid:1481 #p:Cre11.g467740.t1 s:VFVEWGAEFDNFDPVTQIIFR i:1.000000
17 qid:1481 #p:Cre11.g467740.t1 s:LAGLEQIALYGEMR i:1.000000
1 qid:2786 #p:Cre17.g713900.t1 s:TLQYAESQVNK i:4434.500000
19 qid:2786 #p:Cre17.g713900.t1 s:IAAAGNPQIR i:1.000000
19 qid:2786 #p:Cre17.g713900.t1 s:MASSSVVLASAGYDHTIR i:1.000000
19 qid:2786 #p:Cre17.g713900.t1 s:FWEATSGCCYR i:1.000000
19 qid:2786 #p:Cre17.g713900.t1 s:LEITADK i:1.000000
19 qid:2786 #p:Cre17.g713900.t1 s:VFDVNSPDPNPLLSYDGHAGNVTAVGFHK i:1.000000
19 qid:2786 #p:Cre17.g713900.t1 s:WMFTGGEDGTVR i:1.000000
19 qid:2786 #p:Cre17.g713900.t1 s:AAVNSVVLHPNQGELISGDQTGHIR i:1.000000
19 qid:2786 #p:Cre17.g713900.t1 s:VWDLTASACSCELVPEIGTAVR i:1.000000
19 qid:2786 #p:Cre17.g713900.t1 s:SLTVALDGTMIVAANNNGTCYVWR i:1.000000
19 qid:2786 #p:Cre17.g713900.t1 s:GASLTTHFEPLHK i:1.000000
19 qid:2786 #p:Cre17.g713900.t1 s:AHSNIILK i:1.000000
19 qid:2786 #p:Cre17.g713900.t1 s:CLISPDCQQLATTSADK i:1.000000
19 qid:2786 #p:Cre17.g713900.t1 s:LWNLDGFTLDR i:1.000000
19 qid:2786 #p:Cre17.g713900.t1 s:TLVGHTR i:1.000000
19 qid:2786 #p:Cre17.g713900.t1 s:WVWDCVFSVDAAYLVTASSDATAR i:1.000000
19 qid:2786 #p:Cre17.g713900.t1 s:LWDLGSSEAIR i:1.000000
19 qid:2786 #p:Cre17.g713900.t1 s:TYSGHHK i:1.000000
19 qid:2786 #p:Cre17.g713900.t1 s:AVVCCALNDSAIEGR i:1.000000
1 qid:235 #p:Cre13.g570600.t1 s:AIPGLPTWSVAR i:1450.240000
2 qid:235 #p:Cre13.g570600.t1 s:GYTYPDAAAGADIAK i:1432.640000
25 qid:235 #p:Cre13.g570600.t1 s:MTGTGGLLLLLSSWATISVATDVCSSFIWDAAALSGYCTTTGALAYR i:1.000000
25 qid:235 #p:Cre13.g570600.t1 s:SPACSVYR i:1.000000
25 qid:235 #p:Cre13.g570600.t1 s:LCNGNASPPLGSTMCATDR i:1.000000
25 qid:235 #p:Cre13.g570600.t1 s:LFISLCADQPALTQCK i:1.000000
25 qid:235 #p:Cre13.g570600.t1 s:FQQAFSTPANFTACQASK i:1.000000
25 qid:235 #p:Cre13.g570600.t1 s:ITSTSQVQNYMTTNCAGGHR i:1.000000
25 qid:235 #p:Cre13.g570600.t1 s:CNNTACDTPDPLLAYTDSCIDMLMGGCEPWENLCAAESPAAAQLLCLPASQR i:1.000000
25 qid:235 #p:Cre13.g570600.t1 s:TPTTPGGGVSSSTPPPFSADPCVLDSTAPACK i:1.000000
25 qid:235 #p:Cre13.g570600.t1 s:LCGSMPDMPGCAVVVACEEGSGQK i:1.000000
25 qid:235 #p:Cre13.g570600.t1 s:YCRPFTLLATLCADMPGMR i:1.000000
25 qid:235 #p:Cre13.g570600.t1 s:AGSVVAQCAEQR i:1.000000
25 qid:235 #p:Cre13.g570600.t1 s:NDVFSACDDHPMSACATCSSTDCPNPLGSLAGICHEMPNMAVCK i:1.000000
25 qid:235 #p:Cre13.g570600.t1 s:DFWGFCNTAGAQDVAEWCAEDDSK i:1.000000
25 qid:235 #p:Cre13.g570600.t1 s:YLPSMLMYFHQR i:1.000000
25 qid:235 #p:Cre13.g570600.t1 s:TQELLLWK i:1.000000
25 qid:235 #p:Cre13.g570600.t1 s:EWRPMTQGQYAGSVIAIVAMGVVTTGLK i:1.000000
25 qid:235 #p:Cre13.g570600.t1 s:AALGEAAPVPSSVWLPAR i:1.000000
25 qid:235 #p:Cre13.g570600.t1 s:EQLSEIAIK i:1.000000
25 qid:235 #p:Cre13.g570600.t1 s:CGITGISLTLDYFMMLIAMTFNIGFFCAVIGGYVLGSMVFGHVLENYGAILHHER i:1.000000
25 qid:235 #p:Cre13.g570600.t1 s:GSGDALGANTADHK i:1.000000
25 qid:235 #p:Cre13.g570600.t1 s:GASSSAAAAANGSSTTR i:1.000000
25 qid:235 #p:Cre13.g570600.t1 s:LTASDEEEEEEEEAFR i:1.000000
25 qid:235 #p:Cre13.g570600.t1 s:VTVADADCNCVHSA i:1.000000
1 qid:459 #p:Cre17.g718500.t1 s:LSGWSAPATLTPEK i:460421.000000
2 qid:459 #p:Cre17.g718500.t1 s:AAEAYAQAIVAQDPNSATGK i:449451.000000
3 qid:459 #p:Cre17.g718500.t1 s:DDNMIVVNVGAQSTR i:176241.000000
4 qid:459 #p:Cre17.g718500.t1 s:GTLEYGDATDVMGDFNK i:158561.000000
5 qid:459 #p:Cre17.g718500.t1 s:SNLLDWGPNFQSR i:154391.000000
6 qid:459 #p:Cre17.g718500.t1 s:EIYAGKPIDLR i:114911.000000
7 qid:459 #p:Cre17.g718500.t1 s:VLVHAYNGIQSER i:107561.000000
8 qid:459 #p:Cre17.g718500.t1 s:ATVAAGEEALTIR i:100751.000000
9 qid:459 #p:Cre17.g718500.t1 s:NIYILPPGVK i:85936.000000
10 qid:459 #p:Cre17.g718500.t1 s:SNTWTSPFLAYNNGLGGGVR i:68257.000000
11 qid:459 #p:Cre17.g718500.t1 s:VTSDMLR i:46560.000000
12 qid:459 #p:Cre17.g718500.t1 s:ATGAQAYYFSYR i:30876.000000
13 qid:459 #p:Cre17.g718500.t1 s:LQGILQWR i:1681.700000
32 qid:459 #p:Cre17.g718500.t1 s:MVLFVDAAGAYLDFHNVASLPPHR i:1.000000
32 qid:459 #p:Cre17.g718500.t1 s:DTDNPSR i:1.000000
32 qid:459 #p:Cre17.g718500.t1 s:ENAMSLATR i:1.000000
32 qid:459 #p:Cre17.g718500.t1 s:FGAAAALLVAACVLCTAPAWAQNETTGTGMVK i:1.000000
32 qid:459 #p:Cre17.g718500.t1 s:WIRPPPARPPPFR i:1.000000
32 qid:459 #p:Cre17.g718500.t1 s:RPPPAQTPYVHK i:1.000000
32 qid:459 #p:Cre17.g718500.t1 s:VEYTELQILCPQTIDSVTGYPMDDPR i:1.000000
32 qid:459 #p:Cre17.g718500.t1 s:NEFELLNGDVLNVTLEEVDTPENPSR i:1.000000
32 qid:459 #p:Cre17.g718500.t1 s:VLLATSAELPTPTFR i:1.000000
32 qid:459 #p:Cre17.g718500.t1 s:TIVYIMDFSSCK i:1.000000
32 qid:459 #p:Cre17.g718500.t1 s:GASAPTNNLANYYGACSYEK i:1.000000
32 qid:459 #p:Cre17.g718500.t1 s:TLFNPDNFLVLGPVPVPCIGGVTPPPRPPRPPRPPPR i:1.000000
32 qid:459 #p:Cre17.g718500.t1 s:AGSTISSLSR i:1.000000
32 qid:459 #p:Cre17.g718500.t1 s:NDTYDDWWDLSK i:1.000000
32 qid:459 #p:Cre17.g718500.t1 s:YCTASEQQAWER i:1.000000
32 qid:459 #p:Cre17.g718500.t1 s:CSWSGYADVTCTSATCSAYVR i:1.000000
32 qid:459 #p:Cre17.g718500.t1 s:GYSDTNAMQVIMHEAMHNYGLEHAGR i:1.000000
32 qid:459 #p:Cre17.g718500.t1 s:IGWAKPINEPGVAPFQNATGAWGNLTAANFTTDPWIR i:1.000000
32 qid:459 #p:Cre17.g718500.t1 s:NTTAGGYDSGLTLDFHK i:1.000000
1 qid:2260 #p:Cre04.g223300.t1 s:VLASEGQAGLWR i:1393801.000000
2 qid:2260 #p:Cre04.g223300.t1 s:GFTSTILR i:1136901.000000
3 qid:2260 #p:Cre04.g223300.t1 s:GTVAPLVGNMVLLGIHFPVFSAVR i:547201.000000
4 qid:2260 #p:Cre04.g223300.t1 s:WYEENVEHIYGGVIGPATPTAAQ i:195621.000000
5 qid:2260 #p:Cre04.g223300.t1 s:QLEGDDHYSNFSHANVLLSGAAAGAAGSLISAPVELVR i:192421.000000
6 qid:2260 #p:Cre04.g223300.t1 s:LQADSFAKPQYSSTMDCLK i:123711.000000
8 qid:2260 #p:Cre04.g223300.t1 s:MSSDAMTINESLMEVEHTPAVHK i:1.000000
8 qid:2260 #p:Cre04.g223300.t1 s:DSMDCIR i:1.000000
1 qid:1001 #p:Cre06.g300700.t1 s:VLTAVDLTR i:88138.000000
2 qid:1001 #p:Cre06.g300700.t1 s:VDSEGNINIIEAAIK i:54236.000000
3 qid:1001 #p:Cre06.g300700.t1 s:AAGASGAFQYVIIRPGGLVSEPGTGK i:51993.000000
4 qid:1001 #p:Cre06.g300700.t1 s:VYNVLKPVLVEK i:50812.000000
5 qid:1001 #p:Cre06.g300700.t1 s:MMAFVPR i:41760.000000
6 qid:1001 #p:Cre06.g300700.t1 s:AILTEDASASGMIAR i:23625.000000
7 qid:1001 #p:Cre06.g300700.t1 s:TPGAPER i:16220.000000
8 qid:1001 #p:Cre06.g300700.t1 s:DMGSWVWMMQR i:962.410000
12 qid:1001 #p:Cre06.g300700.t1 s:SAVAEMQATSTSYELDPDNASILVCGGGGVALSVTR i:1.000000
12 qid:1001 #p:Cre06.g300700.t1 s:VMDGIEEVDAVVCTLGGSVADPR i:1.000000
12 qid:1001 #p:Cre06.g300700.t1 s:FILVTSVGCGDSK i:1.000000
12 qid:1001 #p:Cre06.g300700.t1 s:EDVATLVCK i:1.000000
1 qid:2208 #p:Cre12.g523950.t1 s:DSSVQNVILGK i:16834.000000
2 qid:2208 #p:Cre12.g523950.t1 s:LQQEIEL i:4825.400000
20 qid:2208 #p:Cre12.g523950.t1 s:SLGLLLLLVLALGAHAK i:1.000000
20 qid:2208 #p:Cre12.g523950.t1 s:IHHSVVDK i:1.000000
20 qid:2208 #p:Cre12.g523950.t1 s:DDRPLIPLTEAFGFAEGGK i:1.000000
20 qid:2208 #p:Cre12.g523950.t1 s:LHGSQEDVSNWENFGFFLSPVEADAALEQDLTDSSK i:1.000000
20 qid:2208 #p:Cre12.g523950.t1 s:CILNDVNNLFTFK i:1.000000
20 qid:2208 #p:Cre12.g523950.t1 s:LESFTFHFVVQNGGLFYLYFANCEVDTPISFSSVIEMYNVDTYGR i:1.000000
20 qid:2208 #p:Cre12.g523950.t1 s:DYLSVGDTSLDAVYWAMFALFTLCTVAWVVYCYR i:1.000000
20 qid:2208 #p:Cre12.g523950.t1 s:IHYLMFGLGVFK i:1.000000
20 qid:2208 #p:Cre12.g523950.t1 s:ALTLLSQALMVFYIER i:1.000000
20 qid:2208 #p:Cre12.g523950.t1 s:TGSADGWNIAYYVFTFFR i:1.000000
20 qid:2208 #p:Cre12.g523950.t1 s:GVLFFTVIVLIGTGWSYMKPFLGEK i:1.000000
20 qid:2208 #p:Cre12.g523950.t1 s:IIMIVIPLQVFANIAIVITDEESPSVK i:1.000000
20 qid:2208 #p:Cre12.g523950.t1 s:DVFHLVDIICCCAILFPIVWSIK i:1.000000
20 qid:2208 #p:Cre12.g523950.t1 s:EASQTDGK i:1.000000
20 qid:2208 #p:Cre12.g523950.t1 s:QFYVMVVVYIYVTR i:1.000000
20 qid:2208 #p:Cre12.g523950.t1 s:IVVYLLR i:1.000000
20 qid:2208 #p:Cre12.g523950.t1 s:STMQYEYSWVAAMVEELVTLAFYVWTAVK i:1.000000
20 qid:2208 #p:Cre12.g523950.t1 s:FRPNNENPYLK i:1.000000
1 qid:338 #p:Cre01.g044750.t1 s:AASTTVTDNFDK i:24.135310
21 qid:338 #p:Cre01.g044750.t1 s:MVTVAGPLVASR i:1.000000
21 qid:338 #p:Cre01.g044750.t1 s:GAWHACVLVLALLCSR i:1.000000
21 qid:338 #p:Cre01.g044750.t1 s:AAADAVADFYGDLVAQPSK i:1.000000
21 qid:338 #p:Cre01.g044750.t1 s:GMIPVER i:1.000000
21 qid:338 #p:Cre01.g044750.t1 s:LFSFEPFHHWVMNSSIYR i:1.000000
21 qid:338 #p:Cre01.g044750.t1 s:NYPMSFPCGVWVNHHYK i:1.000000
21 qid:338 #p:Cre01.g044750.t1 s:LCIEVASLAALK i:1.000000
21 qid:338 #p:Cre01.g044750.t1 s:GLDPADMWR i:1.000000
21 qid:338 #p:Cre01.g044750.t1 s:DYFVFSTSR i:1.000000
21 qid:338 #p:Cre01.g044750.t1 s:AGSSYDYCSTK i:1.000000
21 qid:338 #p:Cre01.g044750.t1 s:TSGPCSQPPFGSFCR i:1.000000
21 qid:338 #p:Cre01.g044750.t1 s:DPSILGK i:1.000000
21 qid:338 #p:Cre01.g044750.t1 s:ITNLFHCFDR i:1.000000
21 qid:338 #p:Cre01.g044750.t1 s:VGMYHDYYHTEPVAPCLTTELGLPAVDYLIR i:1.000000
21 qid:338 #p:Cre01.g044750.t1 s:YENLADDLPEAVR i:1.000000
21 qid:338 #p:Cre01.g044750.t1 s:SLPPIPEPK i:1.000000
21 qid:338 #p:Cre01.g044750.t1 s:SSEESGVESTTAALVGHGEK i:1.000000
21 qid:338 #p:Cre01.g044750.t1 s:QCGMQCVR i:1.000000
21 qid:338 #p:Cre01.g044750.t1 s:DIYEYFK i:1.000000
21 qid:338 #p:Cre01.g044750.t1 s:VDFELFQMPLPK i:1.000000
1 qid:81 #p:Cre06.g257500.t1 s:ADELPTTNPIR i:42230.670000
2 qid:81 #p:Cre06.g257500.t1 s:NLLSVSYK i:23439.520000
3 qid:81 #p:Cre06.g257500.t1 s:ILQSIEQSEQAK i:22942.400000
4 qid:81 #p:Cre06.g257500.t1 s:AAAAELTLAAYK i:14764.900000
5 qid:81 #p:Cre06.g257500.t1 s:YQDMVEEMKK i:13219.110000
6 qid:81 #p:Cre06.g257500.t1 s:ELALYSAK i:11046.700000
7 qid:81 #p:Cre06.g257500.t1 s:YQDMVEEMK i:10918.280000
8 qid:81 #p:Cre06.g257500.t1 s:DSALIMQLLR i:7236.130000
9 qid:81 #p:Cre06.g257500.t1 s:VAVLANEQELSVEER i:5350.420000
10 qid:81 #p:Cre06.g257500.t1 s:YLVPSASTTEAAVFYLK i:2155.160000
11 qid:81 #p:Cre06.g257500.t1 s:KAFDEAISDLDSLGEDSYK i:1912.870000
12 qid:81 #p:Cre06.g257500.t1 s:AFDEAISDLDSLGEDSYK i:1253.340000
13 qid:81 #p:Cre06.g257500.t1 s:VAQEKADELPTTNPIR i:834.860000
19 qid:81 #p:Cre06.g257500.t1 s:MAEANSR i:1.000000
19 qid:81 #p:Cre06.g257500.t1 s:IAEQSER i:1.000000
19 qid:81 #p:Cre06.g257500.t1 s:AVVEGELDK i:1.000000
19 qid:81 #p:Cre06.g257500.t1 s:ICHEILDLLDK i:1.000000
19 qid:81 #p:Cre06.g257500.t1 s:LGLALNFSVFYYEVMNQPALACSLAK i:1.000000
19 qid:81 #p:Cre06.g257500.t1 s:DNLTLWTSEMQDDDK i:1.000000
1 qid:468 #p:Cre06.g300550.t1 s:YLAAADEVLR i:143331.000000
2 qid:468 #p:Cre06.g300550.t1 s:AAGGAEQPAGPR i:101021.000000
3 qid:468 #p:Cre06.g300550.t1 s:LLAADEEEVLGGAVGAFR i:72933.000000
4 qid:468 #p:Cre06.g300550.t1 s:MYNFDWDPEPGTVQYK i:55869.000000
5 qid:468 #p:Cre06.g300550.t1 s:FKPYGEVGLR i:44522.000000
6 qid:468 #p:Cre06.g300550.t1 s:DTVLGSAIINPYTGLDMK i:32376.000000
7 qid:468 #p:Cre06.g300550.t1 s:LYEQAGVSK i:25174.000000
8 qid:468 #p:Cre06.g300550.t1 s:GVDPVEAYR i:19058.000000
46 qid:468 #p:Cre06.g300550.t1 s:WASYVYPDFTTFEGLSK i:1.000000
46 qid:468 #p:Cre06.g300550.t1 s:GTDAPAALTDPLK i:1.000000
46 qid:468 #p:Cre06.g300550.t1 s:EDPTVIR i:1.000000
46 qid:468 #p:Cre06.g300550.t1 s:DEAQFPEPSLYFK i:1.000000
46 qid:468 #p:Cre06.g300550.t1 s:VFESEAGEPEAK i:1.000000
46 qid:468 #p:Cre06.g300550.t1 s:WPEDGINTEDMVWLAEEANK i:1.000000
46 qid:468 #p:Cre06.g300550.t1 s:GTVAAEK i:1.000000
46 qid:468 #p:Cre06.g300550.t1 s:TEYEDEFMPDPTVGAPVSAADAAK i:1.000000
46 qid:468 #p:Cre06.g300550.t1 s:WVTDEFESADYEAGNLEK i:1.000000
46 qid:468 #p:Cre06.g300550.t1 s:LWDMYLWDR i:1.000000
46 qid:468 #p:Cre06.g300550.t1 s:EGKPTMMPDTPAAQQEGEESEDFDDFYTAYRPR i:1.000000
46 qid:468 #p:Cre06.g300550.t1 s:DVDSEEAR i:1.000000
46 qid:468 #p:Cre06.g300550.t1 s:EAVWATDEFESDEDNTESEWAPEYVGAGLGLVAEDPLNPQYSLR i:1.000000
46 qid:468 #p:Cre06.g300550.t1 s:HSNHPLAPFPGEPLK i:1.000000
46 qid:468 #p:Cre06.g300550.t1 s:QSIPHGMGVMTFGTGTGAGFAMSQTR i:1.000000
46 qid:468 #p:Cre06.g300550.t1 s:YEGEFQAGYAHGLGQFTSEASGEVYIGEFFAGQR i:1.000000
46 qid:468 #p:Cre06.g300550.t1 s:HGCGMTLDMKPYFYLLER i:1.000000
46 qid:468 #p:Cre06.g300550.t1 s:TAGAIMK i:1.000000
46 qid:468 #p:Cre06.g300550.t1 s:EDEVVEINVLK i:1.000000
46 qid:468 #p:Cre06.g300550.t1 s:DELDDPFEIALR i:1.000000
46 qid:468 #p:Cre06.g300550.t1 s:NSLHDAK i:1.000000
46 qid:468 #p:Cre06.g300550.t1 s:AMSPQDK i:1.000000
46 qid:468 #p:Cre06.g300550.t1 s:IVSIIER i:1.000000
46 qid:468 #p:Cre06.g300550.t1 s:VRPVLDSDGADTDFDSVDMIQGVDTDGDLGPGWEGATDSEENPMDPR i:1.000000
46 qid:468 #p:Cre06.g300550.t1 s:ELMAAEGMDDK i:1.000000
46 qid:468 #p:Cre06.g300550.t1 s:LEDEGFK i:1.000000
46 qid:468 #p:Cre06.g300550.t1 s:HQAELVSVYK i:1.000000
46 qid:468 #p:Cre06.g300550.t1 s:DDESSYVEDDAASGHPGALLSR i:1.000000
46 qid:468 #p:Cre06.g300550.t1 s:VEGLAAR i:1.000000
46 qid:468 #p:Cre06.g300550.t1 s:RPGNPLAANDSDTGFETESDMMEMCDIPEILGTVQEAR i:1.000000
46 qid:468 #p:Cre06.g300550.t1 s:MAQDANGSPVSLMQEPLHYPHGTK i:1.000000
46 qid:468 #p:Cre06.g300550.t1 s:FMAPGPLGLCHAVPDDPSLR i:1.000000
46 qid:468 #p:Cre06.g300550.t1 s:VAHNYAAIYR i:1.000000
46 qid:468 #p:Cre06.g300550.t1 s:DGAAPAGEGDQALLLASTSTGAPEAFDGQGNASGSGSSSALSSR i:1.000000
46 qid:468 #p:Cre06.g300550.t1 s:GGSMFASMTLSRPAPMAGVVSLGR i:1.000000
46 qid:468 #p:Cre06.g300550.t1 s:VVLGAFADAAK i:1.000000
46 qid:468 #p:Cre06.g300550.t1 s:SVPMARPR i:1.000000
46 qid:468 #p:Cre06.g300550.t1 s:LARPSGR i:1.000000
1 qid:2666 #p:Cre09.g416700.t1 s:EAQGNLAAYTGK i:20220.000000
12 qid:2666 #p:Cre09.g416700.t1 s:SGGIMAGHDYLDAPQVQAISQQNWAK i:1.000000
12 qid:2666 #p:Cre09.g416700.t1 s:VGVELGVQR i:1.000000
12 qid:2666 #p:Cre09.g416700.t1 s:GHFAAHTLK i:1.000000
12 qid:2666 #p:Cre09.g416700.t1 s:TWPSATR i:1.000000
12 qid:2666 #p:Cre09.g416700.t1 s:YYLVDIWQHQPNYEDFANVDNAK i:1.000000
12 qid:2666 #p:Cre09.g416700.t1 s:NFTSDAVK i:1.000000
12 qid:2666 #p:Cre09.g416700.t1 s:INEMVDYIYVDAR i:1.000000
12 qid:2666 #p:Cre09.g416700.t1 s:HDYCGVLEDIELYWPK i:1.000000
12 qid:2666 #p:Cre09.g416700.t1 s:CMNGTVHQGAVK i:1.000000
12 qid:2666 #p:Cre09.g416700.t1 s:GAVDDFFK i:1.000000
12 qid:2666 #p:Cre09.g416700.t1 s:IGLPVHVTYQDAPWSTWVVLKP i:1.000000
1 qid:1442 #p:Cre16.g669450.t1 s:GPETSNLQR i:1381.300000
2 qid:1442 #p:Cre16.g669450.t1 s:DVQNLSNK i:1357.500000
16 qid:1442 #p:Cre16.g669450.t1 s:VCFLSVEASHK i:1.000000
16 qid:1442 #p:Cre16.g669450.t1 s:LGGFEAGGFSFFLSNIVK i:1.000000
16 qid:1442 #p:Cre16.g669450.t1 s:QTETGVLLR i:1.000000
16 qid:1442 #p:Cre16.g669450.t1 s:SLVQAQPYFR i:1.000000
16 qid:1442 #p:Cre16.g669450.t1 s:AVVVPLTDSVDLDTLQAPTWR i:1.000000
16 qid:1442 #p:Cre16.g669450.t1 s:DICGNVER i:1.000000
16 qid:1442 #p:Cre16.g669450.t1 s:AMQWVDNPQPLVFASSSLMLNSRPSSGAAPSGLR i:1.000000
16 qid:1442 #p:Cre16.g669450.t1 s:TPPTGSFASGSYDAEDFQPSK i:1.000000
16 qid:1442 #p:Cre16.g669450.t1 s:ILANQIQPDVDSIFTESISGSISDSESDAQYAAAASTGAAGASSGAASTASGTGSGSGNGGSGPSPSSSSAGLPGAAAGSR i:1.000000
16 qid:1442 #p:Cre16.g669450.t1 s:GGSGSGGGGLGFSTSSGLAAAAVLGDGSALGPGGVIR i:1.000000
16 qid:1442 #p:Cre16.g669450.t1 s:TRPSLLDLER i:1.000000
16 qid:1442 #p:Cre16.g669450.t1 s:LSMAAIQILPR i:1.000000
16 qid:1442 #p:Cre16.g669450.t1 s:AAQTEALETQDVLQR i:1.000000
16 qid:1442 #p:Cre16.g669450.t1 s:CALLTLSSASPGS i:1.000000
1 qid:2564 #p:Cre07.g318450.t1 s:SSSNAPTGAAGALR i:134751.000000
2 qid:2564 #p:Cre07.g318450.t1 s:AQQAAMNFYTDDTPGWK i:50597.000000
5 qid:2564 #p:Cre07.g318450.t1 s:MAGSQSQASTLVAR i:1.000000
5 qid:2564 #p:Cre07.g318450.t1 s:GSGGSGTTK i:1.000000
5 qid:2564 #p:Cre07.g318450.t1 s:MSPVVVITMSLSFIAFVTILHVVGK i:1.000000
1 qid:1785 #p:Cre10.g433000.t1 s:YFPVFTADGK i:31726.000000
2 qid:1785 #p:Cre10.g433000.t1 s:ALFAAYSEAR i:27299.000000
3 qid:1785 #p:Cre10.g433000.t1 s:QAFAADGVTPTK i:26281.000000
4 qid:1785 #p:Cre10.g433000.t1 s:VFVMCEDQAVR i:22875.000000
5 qid:1785 #p:Cre10.g433000.t1 s:ILMALQGVTNFK i:20944.000000
6 qid:1785 #p:Cre10.g433000.t1 s:GDDPALVAATVEQLK i:20885.000000
7 qid:1785 #p:Cre10.g433000.t1 s:MEQLLGDGGAGAEVVR i:18605.000000
8 qid:1785 #p:Cre10.g433000.t1 s:NAASPTLPVPSAEAYLPALAAAGISLPGAGR i:17792.000000
9 qid:1785 #p:Cre10.g433000.t1 s:AECFAVLR i:17773.000000
10 qid:1785 #p:Cre10.g433000.t1 s:LSHTFNLMDAR i:16524.000000
11 qid:1785 #p:Cre10.g433000.t1 s:GVEYVWAVVK i:16151.000000
12 qid:1785 #p:Cre10.g433000.t1 s:GVMDLSQLPGF i:13725.000000
13 qid:1785 #p:Cre10.g433000.t1 s:NGVEAGAVFK i:12356.000000
14 qid:1785 #p:Cre10.g433000.t1 s:VLDAPAVEITYGLER i:11355.000000
15 qid:1785 #p:Cre10.g433000.t1 s:LPIPAYDHLLK i:10511.000000
16 qid:1785 #p:Cre10.g433000.t1 s:ELGSLLAK i:9927.200000
17 qid:1785 #p:Cre10.g433000.t1 s:VGGVVPDSTR i:8935.600000
18 qid:1785 #p:Cre10.g433000.t1 s:LSHGAVHVEGTPR i:8296.300000
19 qid:1785 #p:Cre10.g433000.t1 s:FEDAAFFYR i:6540.600000
56 qid:1785 #p:Cre10.g433000.t1 s:EITGLWVSR i:1.000000
56 qid:1785 #p:Cre10.g433000.t1 s:LAVVVEALAAAQTSEESK i:1.000000
56 qid:1785 #p:Cre10.g433000.t1 s:VLGPEPWNVAYPEPSIRPDDSR i:1.000000
56 qid:1785 #p:Cre10.g433000.t1 s:MHSSLLGAPVR i:1.000000
56 qid:1785 #p:Cre10.g433000.t1 s:LAGVVANAGASGSR i:1.000000
56 qid:1785 #p:Cre10.g433000.t1 s:ASAAAPAATTAAPASAAAVATTPSNGAAPAR i:1.000000
56 qid:1785 #p:Cre10.g433000.t1 s:DAPSFQEAITK i:1.000000
56 qid:1785 #p:Cre10.g433000.t1 s:LQEYWASVGCAIWLPHNTEVGAGTMNPATFLR i:1.000000
56 qid:1785 #p:Cre10.g433000.t1 s:YGDNPNR i:1.000000
56 qid:1785 #p:Cre10.g433000.t1 s:HTQFQVILKPDPGNAQELYLGSLEALGIDTK i:1.000000
56 qid:1785 #p:Cre10.g433000.t1 s:FVEDNWESPVLGAWGLGWEVWLDGMEVTQFTYFQQAGGR i:1.000000
56 qid:1785 #p:Cre10.g433000.t1 s:YAPGGVTYGEMFYQNEYEMSCYNLDEADVAGQR i:1.000000
56 qid:1785 #p:Cre10.g433000.t1 s:GAVGVTER i:1.000000
56 qid:1785 #p:Cre10.g433000.t1 s:EELEHPLGLIPPPAVPSPQRPAPPASAEPR i:1.000000
56 qid:1785 #p:Cre10.g433000.t1 s:TFVLEVGGEELPPDDVVSAVHQLR i:1.000000
56 qid:1785 #p:Cre10.g433000.t1 s:VPALLAK i:1.000000
56 qid:1785 #p:Cre10.g433000.t1 s:ALEGFCR i:1.000000
56 qid:1785 #p:Cre10.g433000.t1 s:DAGRPAVEVLTDELPALVGGLSFK i:1.000000
56 qid:1785 #p:Cre10.g433000.t1 s:WSPGTGAASPAFSRPLR i:1.000000
56 qid:1785 #p:Cre10.g433000.t1 s:WLLALHGDTVLPFVYGTLQAGATTR i:1.000000
56 qid:1785 #p:Cre10.g433000.t1 s:DVTAAAAR i:1.000000
56 qid:1785 #p:Cre10.g433000.t1 s:GDLLEEVTNLVEAPSVVMGSFSPDFLALPSEVLVMVMR i:1.000000
56 qid:1785 #p:Cre10.g433000.t1 s:SLLPHFITVANGPIDPAVVAAGNEAVLR i:1.000000
56 qid:1785 #p:Cre10.g433000.t1 s:QPLQDFRPK i:1.000000
56 qid:1785 #p:Cre10.g433000.t1 s:LSGTTFQK i:1.000000
56 qid:1785 #p:Cre10.g433000.t1 s:VEQLVPALAAAVAAAAPAQAAWASPAVLEVAVQAAHLCK i:1.000000
56 qid:1785 #p:Cre10.g433000.t1 s:ADLATSTVTEMTALAGTMGR i:1.000000
56 qid:1785 #p:Cre10.g433000.t1 s:QGLPAAVSEAVFEACLPR i:1.000000
56 qid:1785 #p:Cre10.g433000.t1 s:QAGDLLPSSPAGVLVAVADR i:1.000000
56 qid:1785 #p:Cre10.g433000.t1 s:LDSLVGLFAAGCAPSAATDPFALR i:1.000000
56 qid:1785 #p:Cre10.g433000.t1 s:AAYGMLQTLVANK i:1.000000
56 qid:1785 #p:Cre10.g433000.t1 s:AAVAAAAALQPIPVSAQVQSDVLAYLGGR i:1.000000
56 qid:1785 #p:Cre10.g433000.t1 s:AEWEAGEGGR i:1.000000
56 qid:1785 #p:Cre10.g433000.t1 s:VMAAFSRPTR i:1.000000
56 qid:1785 #p:Cre10.g433000.t1 s:EVPPASVAVAQELFEGEEER i:1.000000
56 qid:1785 #p:Cre10.g433000.t1 s:VTSASTVSEWLAAAEPLLSPIDK i:1.000000
56 qid:1785 #p:Cre10.g433000.t1 s:DLAALPR i:1.000000
1 qid:2191 #p:Cre01.g022650.t1 s:IVLPTTAPFAAQAQAIR i:79778.000000
2 qid:2191 #p:Cre01.g022650.t1 s:IAVNICYGR i:55837.000000
3 qid:2191 #p:Cre01.g022650.t1 s:DFGHFYGSSYVAAPDGSR i:50892.000000
4 qid:2191 #p:Cre01.g022650.t1 s:NAAIANSYFVAGINR i:49053.000000
22 qid:2191 #p:Cre01.g022650.t1 s:FVKPDFKPQVIR i:1.000000
22 qid:2191 #p:Cre01.g022650.t1 s:VGTESFPR i:1.000000
22 qid:2191 #p:Cre01.g022650.t1 s:YDMYADFFAK i:1.000000
22 qid:2191 #p:Cre01.g022650.t1 s:MAEGSLAGFASLEELLEEYVPADK i:1.000000
22 qid:2191 #p:Cre01.g022650.t1 s:VIYGLNLGEPVGELQLDAGVLER i:1.000000
22 qid:2191 #p:Cre01.g022650.t1 s:AMGFDLR i:1.000000
22 qid:2191 #p:Cre01.g022650.t1 s:AAPEQMRPPR i:1.000000
22 qid:2191 #p:Cre01.g022650.t1 s:IGLIQNK i:1.000000
22 qid:2191 #p:Cre01.g022650.t1 s:VEVMLDTAGR i:1.000000
22 qid:2191 #p:Cre01.g022650.t1 s:VVCLQEAWHMPFAFCTR i:1.000000
22 qid:2191 #p:Cre01.g022650.t1 s:VWCEFAESAETGESVAFCQAAAR i:1.000000
22 qid:2191 #p:Cre01.g022650.t1 s:WGMVVVCPILER i:1.000000
22 qid:2191 #p:Cre01.g022650.t1 s:DAAHNDTVWNTAVVIGHNGNIIGK i:1.000000
22 qid:2191 #p:Cre01.g022650.t1 s:VGDFNESTYYMEGNTGHPVFETAFGK i:1.000000
22 qid:2191 #p:Cre01.g022650.t1 s:HHPMNWQAFGMNGAELVFNPAATVGDLSEPLWPVEAR i:1.000000
22 qid:2191 #p:Cre01.g022650.t1 s:EFTSGDGKPAHK i:1.000000
22 qid:2191 #p:Cre01.g022650.t1 s:DGLMVADVDLNLCR i:1.000000
22 qid:2191 #p:Cre01.g022650.t1 s:WGFQMTAR i:1.000000
1 qid:103 #p:Cre06.g249200.t1 s:QTALVVDSGYR i:3144.640000
2 qid:103 #p:Cre06.g249200.t1 s:LSVGYQALSAK i:981.100000
11 qid:103 #p:Cre06.g249200.t1 s:MSSNIYGGDEVNALVLDLGTHTFK i:1.000000
11 qid:103 #p:Cre06.g249200.t1 s:AGYSGDDTPK i:1.000000
11 qid:103 #p:Cre06.g249200.t1 s:AVFPSMVGVHAVAPAAGSNGMDVDSGNGKPGGR i:1.000000
11 qid:103 #p:Cre06.g249200.t1 s:QIGMEVQSPYGPDDVLSDWELAEALYTHAIR i:1.000000
11 qid:103 #p:Cre06.g249200.t1 s:LSVKPEDFALLVTEPTHNTR i:1.000000
11 qid:103 #p:Cre06.g249200.t1 s:LVELVFETFQAPALYVAK i:1.000000
11 qid:103 #p:Cre06.g249200.t1 s:NAMLSCFATAR i:1.000000
11 qid:103 #p:Cre06.g249200.t1 s:ATTGEGHCGFVLLLR i:1.000000
11 qid:103 #p:Cre06.g249200.t1 s:NGLVTQAAR i:1.000000
1 qid:2384 #p:Cre02.g106400.t1 s:LDVSGFIALLR i:12921.000000
2 qid:2384 #p:Cre02.g106400.t1 s:AAPAAAGSPAAQAVGGADR i:4768.500000
3 qid:2384 #p:Cre02.g106400.t1 s:LAVPLLEER i:3828.500000
44 qid:2384 #p:Cre02.g106400.t1 s:ADELADIVVSDIDR i:1.000000
44 qid:2384 #p:Cre02.g106400.t1 s:VALFPDATR i:1.000000
44 qid:2384 #p:Cre02.g106400.t1 s:GGTSAEASAATPSK i:1.000000
44 qid:2384 #p:Cre02.g106400.t1 s:DHNVHATPSHSHSHSHSQSQQHR i:1.000000
44 qid:2384 #p:Cre02.g106400.t1 s:QGPHAAQPK i:1.000000
44 qid:2384 #p:Cre02.g106400.t1 s:LVLWLAAAGVVLLPLVLLPPALMVEEGPVAELLHDSLGLPR i:1.000000
44 qid:2384 #p:Cre02.g106400.t1 s:LNAYLPPLPSIVALDSLLASAGFAVPSSALNGTSAAAAAANSSAYNGLLALFGVTGDMASAGMDGLTSR i:1.000000
44 qid:2384 #p:Cre02.g106400.t1 s:TVTAAQQLR i:1.000000
44 qid:2384 #p:Cre02.g106400.t1 s:AFLAQLPALSIPGGPAATGGGPAGAGAGAGAGAGAEVNATAAADEAAGLRPGQLMAR i:1.000000
44 qid:2384 #p:Cre02.g106400.t1 s:HPVVIVPGFVTSGLELWR i:1.000000
44 qid:2384 #p:Cre02.g106400.t1 s:GLPCGQR i:1.000000
44 qid:2384 #p:Cre02.g106400.t1 s:MWGTLAMVQAFLTDAACWFR i:1.000000
44 qid:2384 #p:Cre02.g106400.t1 s:HMELDTVSGLDPEGIK i:1.000000
44 qid:2384 #p:Cre02.g106400.t1 s:AALGLEAVDYFIQGYWVWGK i:1.000000
44 qid:2384 #p:Cre02.g106400.t1 s:LVEALADVGYDSNSLVSMPYDWR i:1.000000
44 qid:2384 #p:Cre02.g106400.t1 s:TIEQLVELTGER i:1.000000
44 qid:2384 #p:Cre02.g106400.t1 s:VVVTSHSYGENVFR i:1.000000
44 qid:2384 #p:Cre02.g106400.t1 s:AFMHWVEAAAAEEEEGGK i:1.000000
44 qid:2384 #p:Cre02.g106400.t1 s:SGGGSGHSGGGWVDR i:1.000000
44 qid:2384 #p:Cre02.g106400.t1 s:HIASTINIAGTSLGVPK i:1.000000
44 qid:2384 #p:Cre02.g106400.t1 s:SVSALLSGETR i:1.000000
44 qid:2384 #p:Cre02.g106400.t1 s:DTAQLGALAGFLTSNMVPR i:1.000000
44 qid:2384 #p:Cre02.g106400.t1 s:SWGASYAMLPVGGPGVWGNASWAPDDTPEMR i:1.000000
44 qid:2384 #p:Cre02.g106400.t1 s:TFGSMVSLWPHNWQALMAAAPQQQR i:1.000000
44 qid:2384 #p:Cre02.g106400.t1 s:EQLSQLVAEVSQDVDAGSGSGSGSGSGSGSGSGSGSGSGSGSGSGEDAVNGTGGAGSAGGAALAPAEAAAVGTAGGGDNATAATAVNSTTASNSTGSAGTGSSGSGGSSSSK i:1.000000
44 qid:2384 #p:Cre02.g106400.t1 s:AIAAIADTIK i:1.000000
44 qid:2384 #p:Cre02.g106400.t1 s:LVGGGVDAAEFLNSDHVTR i:1.000000
44 qid:2384 #p:Cre02.g106400.t1 s:EVGGPLVSANIAQWGALQLPAEEAAEAVR i:1.000000
44 qid:2384 #p:Cre02.g106400.t1 s:AAAASDR i:1.000000
44 qid:2384 #p:Cre02.g106400.t1 s:DSTAGGAGAAGIGR i:1.000000
44 qid:2384 #p:Cre02.g106400.t1 s:GGSSAGSGR i:1.000000
44 qid:2384 #p:Cre02.g106400.t1 s:TPLPSAPK i:1.000000
44 qid:2384 #p:Cre02.g106400.t1 s:TTMVCLYGVGLPTER i:1.000000
44 qid:2384 #p:Cre02.g106400.t1 s:GYHYLRPPPPTGAAATATAAAANAPAGNAAAAPAADAQPPPQAAGGGDGDGMATTDGTAEADAER i:1.000000
44 qid:2384 #p:Cre02.g106400.t1 s:GATASGEEANPDAGGDASSGWMIMK i:1.000000
44 qid:2384 #p:Cre02.g106400.t1 s:DVTQAQSALDVGVHISDGDGTVPLLSLGLMCR i:1.000000
44 qid:2384 #p:Cre02.g106400.t1 s:EAGHLNPGAMR i:1.000000
44 qid:2384 #p:Cre02.g106400.t1 s:AVSMLQDAR i:1.000000
44 qid:2384 #p:Cre02.g106400.t1 s:GGPAAAAHIDILGNDAVLR i:1.000000
44 qid:2384 #p:Cre02.g106400.t1 s:DVITVVAGR i:1.000000
44 qid:2384 #p:Cre02.g106400.t1 s:IAAAVDWAALAA i:1.000000
1 qid:3259 #p:Cre12.g549950.t1 s:GLVGQIDEAMTLSWK i:14833.000000
5 qid:3259 #p:Cre12.g549950.t1 s:QAVGLQEQEEK i:1.000000
5 qid:3259 #p:Cre12.g549950.t1 s:LIGFGCCFAFGVLLTLISIPMLWTMQITK i:1.000000
5 qid:3259 #p:Cre12.g549950.t1 s:FAVMYSVGSVVSVMSTLFLMGPVK i:1.000000
5 qid:3259 #p:Cre12.g549950.t1 s:ILATIVYIASIAGTLAIAFTTHNPALCLIMLVIQLLALVWYCVTWIPGGQAALK i:1.000000
1 qid:1407 #p:Cre07.g322650.t1 s:LAAGTIEVLDER i:4576.700000
2 qid:1407 #p:Cre07.g322650.t1 s:LLLEAPRPFTDLK i:2538.600000
3 qid:1407 #p:Cre07.g322650.t1 s:DITPTQWTLEEVR i:1117.600000
13 qid:1407 #p:Cre07.g322650.t1 s:MDSVNLATLWYQLVVFAKPSTNFAACQQFAR i:1.000000
13 qid:1407 #p:Cre07.g322650.t1 s:TLAFVPTMELRPLSNVIYAMGK i:1.000000
13 qid:1407 #p:Cre07.g322650.t1 s:LDLASEPMGPYLTSHVEER i:1.000000
13 qid:1407 #p:Cre07.g322650.t1 s:YEWDSALLTR i:1.000000
13 qid:1407 #p:Cre07.g322650.t1 s:EHLMGTGDVLANMAQLAESISITNQQK i:1.000000
13 qid:1407 #p:Cre07.g322650.t1 s:AVGVLMDR i:1.000000
13 qid:1407 #p:Cre07.g322650.t1 s:VEEEPQSVK i:1.000000
13 qid:1407 #p:Cre07.g322650.t1 s:ALAGMAWASLAFELPVPQSLLR i:1.000000
13 qid:1407 #p:Cre07.g322650.t1 s:TGLGHCLR i:1.000000
13 qid:1407 #p:Cre07.g322650.t1 s:LGAKPETPAEAQAWFEMLR i:1.000000
1 qid:1415 #p:Cre03.g155300.t1 s:FVNDFDPNRPVK i:113731.000000
2 qid:1415 #p:Cre03.g155300.t1 s:TTPTEASTTYDFAVK i:51256.000000
3 qid:1415 #p:Cre03.g155300.t1 s:SPYNLNFMGSR i:38833.000000
4 qid:1415 #p:Cre03.g155300.t1 s:GYNFETER i:24129.000000
5 qid:1415 #p:Cre03.g155300.t1 s:DLGVAVYDNLLIK i:22780.000000
6 qid:1415 #p:Cre03.g155300.t1 s:SISFAIFNNVNVK i:20711.000000
7 qid:1415 #p:Cre03.g155300.t1 s:VDPAASLDFDGAPDK i:6553.600000
8 qid:1415 #p:Cre03.g155300.t1 s:QVQVVQVQWDDR i:4082.900000
29 qid:1415 #p:Cre03.g155300.t1 s:SDAQVVTVR i:1.000000
29 qid:1415 #p:Cre03.g155300.t1 s:SLLLPYVAGLLIAGLACGFAQLDTSDDFGMSNYGLR i:1.000000
29 qid:1415 #p:Cre03.g155300.t1 s:LSAFYSR i:1.000000
29 qid:1415 #p:Cre03.g155300.t1 s:NFAAHFPATCYQSSYFSPFR i:1.000000
29 qid:1415 #p:Cre03.g155300.t1 s:TTFIYQLDVSTCPFPK i:1.000000
29 qid:1415 #p:Cre03.g155300.t1 s:LPLDHMVVR i:1.000000
29 qid:1415 #p:Cre03.g155300.t1 s:SDVGEMGLTIYDMAVDPTNIK i:1.000000
29 qid:1415 #p:Cre03.g155300.t1 s:SMQLEIVTPAQGYNYPSDLCPFSR i:1.000000
29 qid:1415 #p:Cre03.g155300.t1 s:YPGSCDVISYDESETCCAER i:1.000000
29 qid:1415 #p:Cre03.g155300.t1 s:AALPYEMFFPNNLPPGSVGPDVK i:1.000000
29 qid:1415 #p:Cre03.g155300.t1 s:APPPSPRPPSPPSPPPPSPPPPPSPPPPPPDGWSFCCIDDLPK i:1.000000
29 qid:1415 #p:Cre03.g155300.t1 s:SVQFNGSVVPNYWTEPQGVRPDAHWLYIPVMK i:1.000000
29 qid:1415 #p:Cre03.g155300.t1 s:VDDTHCCPHGATK i:1.000000
29 qid:1415 #p:Cre03.g155300.t1 s:GGAYDDCCVDDIEK i:1.000000
29 qid:1415 #p:Cre03.g155300.t1 s:IMAFNTTPATDYSVWLNINGINR i:1.000000
29 qid:1415 #p:Cre03.g155300.t1 s:GYVNELCPAGWMLDAGGK i:1.000000
29 qid:1415 #p:Cre03.g155300.t1 s:FICEYALHGTQGNHTCCPHDITRPGQEQPDCGCR i:1.000000
29 qid:1415 #p:Cre03.g155300.t1 s:LGYQLSGVAPNQTMFNFDLAK i:1.000000
29 qid:1415 #p:Cre03.g155300.t1 s:NFGADVDCGAMSIK i:1.000000
29 qid:1415 #p:Cre03.g155300.t1 s:ILDLDYNPADFPASAPIPLQVLTTGPAVTELCPASSK i:1.000000
29 qid:1415 #p:Cre03.g155300.t1 s:YSSQAACEYFIFGLSNYAECCPLGVTSWYTPNLLMTSR i:1.000000
1 qid:1107 #p:Cre03.g185050.t1 s:IVGNLVQQR i:3627.200000
2 qid:1107 #p:Cre03.g185050.t1 s:DAELAAR i:2973.800000
3 qid:1107 #p:Cre03.g185050.t1 s:ILQEALSK i:2752.800000
4 qid:1107 #p:Cre03.g185050.t1 s:AEADLNAR i:826.710000
29 qid:1107 #p:Cre03.g185050.t1 s:EAADEAAELAFR i:1.000000
29 qid:1107 #p:Cre03.g185050.t1 s:MVAVAEFEAR i:1.000000
29 qid:1107 #p:Cre03.g185050.t1 s:LDAEDLAMR i:1.000000
29 qid:1107 #p:Cre03.g185050.t1 s:QELLASK i:1.000000
29 qid:1107 #p:Cre03.g185050.t1 s:QALASTLYEK i:1.000000
29 qid:1107 #p:Cre03.g185050.t1 s:AFIQSCDVLR i:1.000000
29 qid:1107 #p:Cre03.g185050.t1 s:NAQIEHK i:1.000000
29 qid:1107 #p:Cre03.g185050.t1 s:IMEAEEK i:1.000000
29 qid:1107 #p:Cre03.g185050.t1 s:MWHEMSEVER i:1.000000
29 qid:1107 #p:Cre03.g185050.t1 s:ILDEQVR i:1.000000
29 qid:1107 #p:Cre03.g185050.t1 s:AEASMLR i:1.000000
29 qid:1107 #p:Cre03.g185050.t1 s:AEIAELNATWR i:1.000000
29 qid:1107 #p:Cre03.g185050.t1 s:QMAADQEAADVQER i:1.000000
29 qid:1107 #p:Cre03.g185050.t1 s:LAAELQEFNR i:1.000000
29 qid:1107 #p:Cre03.g185050.t1 s:QMEISEAER i:1.000000
29 qid:1107 #p:Cre03.g185050.t1 s:EQLALMMEK i:1.000000
29 qid:1107 #p:Cre03.g185050.t1 s:AQLEQEAK i:1.000000
29 qid:1107 #p:Cre03.g185050.t1 s:QLMAQVDAIR i:1.000000
29 qid:1107 #p:Cre03.g185050.t1 s:QIQIQEK i:1.000000
29 qid:1107 #p:Cre03.g185050.t1 s:AQMAEEVAK i:1.000000
29 qid:1107 #p:Cre03.g185050.t1 s:AESDAAAK i:1.000000
29 qid:1107 #p:Cre03.g185050.t1 s:LELQTMMVAK i:1.000000
29 qid:1107 #p:Cre03.g185050.t1 s:AAELDEK i:1.000000
29 qid:1107 #p:Cre03.g185050.t1 s:LAEGEATK i:1.000000
29 qid:1107 #p:Cre03.g185050.t1 s:VNQTLSSTDPPVWHGR i:1.000000
1 qid:250 #p:Cre02.g143307.t1 s:AEIDAVPAGIA i:2150.120000
2 qid:250 #p:Cre02.g143307.t1 s:ILVGDIK i:2016.990000
4 qid:250 #p:Cre02.g143307.t1 s:LIEDCLAER i:1.000000
4 qid:250 #p:Cre02.g143307.t1 s:EGDVVIMDVDPDGSIAVLAGDK i:1.000000
1 qid:2152 #p:Cre11.g478300.t1 s:VVAAGWSGAELR i:32547.000000
2 qid:2152 #p:Cre11.g478300.t1 s:AQLTDVEATAVSVSK i:2368.700000
17 qid:2152 #p:Cre11.g478300.t1 s:MSSEQQPAVHGANSDDAVVQEAR i:1.000000
17 qid:2152 #p:Cre11.g478300.t1 s:VAGASLR i:1.000000
17 qid:2152 #p:Cre11.g478300.t1 s:RPDGSPFFDASFDAQLCNAVLPQEEQAALLGLFQDHMVAVLAMR i:1.000000
17 qid:2152 #p:Cre11.g478300.t1 s:TAEIDEHVMAAVGGGSSSGGGGANGSSSGSGANGSSR i:1.000000
17 qid:2152 #p:Cre11.g478300.t1 s:QLVILGAGLDMR i:1.000000
17 qid:2152 #p:Cre11.g478300.t1 s:LPLEVAGPGSSSDSGSGSSSGVTVFELDSGSTESLK i:1.000000
17 qid:2152 #p:Cre11.g478300.t1 s:VMGAAPPPSR i:1.000000
17 qid:2152 #p:Cre11.g478300.t1 s:VFVQVDLEAPEQALER i:1.000000
17 qid:2152 #p:Cre11.g478300.t1 s:AAGWDPAQPSVFVMEGLIGYLTAAAGDALFR i:1.000000
17 qid:2152 #p:Cre11.g478300.t1 s:SSAAPGSR i:1.000000
17 qid:2152 #p:Cre11.g478300.t1 s:LVLTTPPSAAWR i:1.000000
17 qid:2152 #p:Cre11.g478300.t1 s:LHHTTFEEPEQTLAR i:1.000000
17 qid:2152 #p:Cre11.g478300.t1 s:TAEALAAK i:1.000000
17 qid:2152 #p:Cre11.g478300.t1 s:YGLAENR i:1.000000
17 qid:2152 #p:Cre11.g478300.t1 s:QGVIVAVV i:1.000000
1 qid:1271 #p:Cre04.g221550.t1 s:GLDQALQEDR i:15483.000000
2 qid:1271 #p:Cre04.g221550.t1 s:ALSLQEAAMEAVEAVAAR i:7892.700000
3 qid:1271 #p:Cre04.g221550.t1 s:GAPVAAALSAAAR i:5031.400000
4 qid:1271 #p:Cre04.g221550.t1 s:YHAPAGPAAGAAVSAGR i:4958.200000
5 qid:1271 #p:Cre04.g221550.t1 s:HADVHPDGIK i:2012.600000
6 qid:1271 #p:Cre04.g221550.t1 s:DDVQLFWEAFPAEGGQAR i:1338.400000
40 qid:1271 #p:Cre04.g221550.t1 s:LLKPHTAGRPSGAVPIAHGLVSGPR i:1.000000
40 qid:1271 #p:Cre04.g221550.t1 s:VQPAAPSARPASGNVTSHPVGAR i:1.000000
40 qid:1271 #p:Cre04.g221550.t1 s:GPACDQASSAGK i:1.000000
40 qid:1271 #p:Cre04.g221550.t1 s:FDSLAAYGLAR i:1.000000
40 qid:1271 #p:Cre04.g221550.t1 s:QASNIEGNPIEFLDVTEK i:1.000000
40 qid:1271 #p:Cre04.g221550.t1 s:VVTYADELLFPDSASSSSASTSSSPHPHDYDVVICGGTLGLFLATALQLQGWR i:1.000000
40 qid:1271 #p:Cre04.g221550.t1 s:NQEWNISWGELEVLVELGLLSEEELK i:1.000000
40 qid:1271 #p:Cre04.g221550.t1 s:GCVISEFNPIR i:1.000000
40 qid:1271 #p:Cre04.g221550.t1 s:GGEDIWTQDVLNLGVHPR i:1.000000
40 qid:1271 #p:Cre04.g221550.t1 s:TLLDSLK i:1.000000
40 qid:1271 #p:Cre04.g221550.t1 s:FHAAGGIIFENTAFK i:1.000000
40 qid:1271 #p:Cre04.g221550.t1 s:LSLAPGGAAAPVAVGDTNRPNGLTTGGAAPAPSGPVAPR i:1.000000
40 qid:1271 #p:Cre04.g221550.t1 s:LLLDCMGHYSDIVK i:1.000000
40 qid:1271 #p:Cre04.g221550.t1 s:VKPDGMVLVVGGCAEGFPAEANISADLLYSLSHAR i:1.000000
40 qid:1271 #p:Cre04.g221550.t1 s:TTYMFAYSDAHPDRPSFEALLDTYFQMLPEYQGIPLDQLK i:1.000000
40 qid:1271 #p:Cre04.g221550.t1 s:VLFGGFPCYSNGPLAPAFDR i:1.000000
40 qid:1271 #p:Cre04.g221550.t1 s:VMQIGDASAAQSPLSFGGFGSMMR i:1.000000
40 qid:1271 #p:Cre04.g221550.t1 s:LARPDLNWLHPYQPSLSASWLFQR i:1.000000
40 qid:1271 #p:Cre04.g221550.t1 s:SMSLAVGQVAYPPDCPHAPAYYAAAK i:1.000000
40 qid:1271 #p:Cre04.g221550.t1 s:AAAAAAAVDR i:1.000000
40 qid:1271 #p:Cre04.g221550.t1 s:AEGFDGLVSTAGER i:1.000000
40 qid:1271 #p:Cre04.g221550.t1 s:FAAGSADPADYFHVEQEVPGAGSDR i:1.000000
40 qid:1271 #p:Cre04.g221550.t1 s:TPQLASGK i:1.000000
40 qid:1271 #p:Cre04.g221550.t1 s:AQPAPPK i:1.000000
40 qid:1271 #p:Cre04.g221550.t1 s:TAPEWQR i:1.000000
40 qid:1271 #p:Cre04.g221550.t1 s:LPYTHVNEILGTNFGVMGVLGDR i:1.000000
40 qid:1271 #p:Cre04.g221550.t1 s:VLKPFLQDTIQLVPLSLSMTGMMLSNPVTVSR i:1.000000
40 qid:1271 #p:Cre04.g221550.t1 s:VLMQVGPK i:1.000000
40 qid:1271 #p:Cre04.g221550.t1 s:TLVSWFAHYFALVAYSLGHVLLSPLR i:1.000000
40 qid:1271 #p:Cre04.g221550.t1 s:GVVPSYSFQR i:1.000000
40 qid:1271 #p:Cre04.g221550.t1 s:MLDALEYGSGSDYR i:1.000000
40 qid:1271 #p:Cre04.g221550.t1 s:SIDGGAATESMDGGDGGDAAGEAGAAGK i:1.000000
40 qid:1271 #p:Cre04.g221550.t1 s:SEGGSVK i:1.000000
40 qid:1271 #p:Cre04.g221550.t1 s:QQQPAAEPMPIPVPVAAATAAAAAMAAATMVVGLPGIGPVTLG i:1.000000
1 qid:1964 #p:Cre04.g213100.t1 s:VVDTQAVEELAR i:24341.000000
2 qid:1964 #p:Cre04.g213100.t1 s:GYDTYAVSLR i:5768.800000
3 qid:1964 #p:Cre04.g213100.t1 s:LLAAASPTR i:3789.900000
17 qid:1964 #p:Cre04.g213100.t1 s:MQALHSRPFSSAKPGARPPR i:1.000000
17 qid:1964 #p:Cre04.g213100.t1 s:ASVAAGSSAATR i:1.000000
17 qid:1964 #p:Cre04.g213100.t1 s:TFHTLPDGK i:1.000000
17 qid:1964 #p:Cre04.g213100.t1 s:LELLVQK i:1.000000
17 qid:1964 #p:Cre04.g213100.t1 s:AAAGSGRPPLLFVHGSYHAAWCWQENFMPYFAAR i:1.000000
17 qid:1964 #p:Cre04.g213100.t1 s:AQGGSDPAPAGVSVAGTLDVHAADLASLVPAVAASSGGGAAPVMLGHSFGGLIVQK i:1.000000
17 qid:1964 #p:Cre04.g213100.t1 s:YVLGSAKPGTAASTAPGSFAPLSGAGFLCSVPQSGNK i:1.000000
17 qid:1964 #p:Cre04.g213100.t1 s:DPILSLK i:1.000000
17 qid:1964 #p:Cre04.g213100.t1 s:LTWGFVAR i:1.000000
17 qid:1964 #p:Cre04.g213100.t1 s:SFATSLTACR i:1.000000
17 qid:1964 #p:Cre04.g213100.t1 s:ELFFSADIPADK i:1.000000
17 qid:1964 #p:Cre04.g213100.t1 s:DMNAQVPLPAPPATAPPAFVLGGVEDK i:1.000000
17 qid:1964 #p:Cre04.g213100.t1 s:HYGTQPVLLPAVAHDCMLDTR i:1.000000
17 qid:1964 #p:Cre04.g213100.t1 s:WEQAAQELEK i:1.000000
1 qid:1311 #p:Cre09.g390949.t1 s:SEYQANYNR i:5820.200000
2 qid:1311 #p:Cre09.g390949.t1 s:LPESSYR i:5007.000000
3 qid:1311 #p:Cre09.g390949.t1 s:APYSVDYK i:4050.400000
4 qid:1311 #p:Cre09.g390949.t1 s:FGQGESKPITWSGR i:3985.000000
5 qid:1311 #p:Cre09.g390949.t1 s:LVPYASLTK i:2349.500000
14 qid:1311 #p:Cre09.g390949.t1 s:MVYGAVSGNQTR i:1.000000
14 qid:1311 #p:Cre09.g390949.t1 s:EHYQTTK i:1.000000
14 qid:1311 #p:Cre09.g390949.t1 s:EHFHDSPNAK i:1.000000
14 qid:1311 #p:Cre09.g390949.t1 s:TSTFGLLYNNSTHFMDR i:1.000000
14 qid:1311 #p:Cre09.g390949.t1 s:LDPKPVSR i:1.000000
14 qid:1311 #p:Cre09.g390949.t1 s:SSMVGGGATTLK i:1.000000
14 qid:1311 #p:Cre09.g390949.t1 s:GNGTFELANGLTYSYR i:1.000000
14 qid:1311 #p:Cre09.g390949.t1 s:TAQASEHPR i:1.000000
14 qid:1311 #p:Cre09.g390949.t1 s:FNGTGGY i:1.000000
1 qid:2192 #p:Cre12.g499400.t1 s:LGNVQTDNLDRPVTEVK i:13725.000000
2 qid:2192 #p:Cre12.g499400.t1 s:NFEELAK i:7886.200000
3 qid:2192 #p:Cre12.g499400.t1 s:FEDEITR i:6819.400000
4 qid:2192 #p:Cre12.g499400.t1 s:DFMCQGGDPTGTGR i:891.370000
9 qid:2192 #p:Cre12.g499400.t1 s:MEAPLVQIDTSMGSFTVELYYK i:1.000000
9 qid:2192 #p:Cre12.g499400.t1 s:GYYDGTIFHR i:1.000000
9 qid:2192 #p:Cre12.g499400.t1 s:GGESIYGGK i:1.000000
9 qid:2192 #p:Cre12.g499400.t1 s:HTGAGILSMANSGPNTNGSQFFVTLAPTPWLDGK i:1.000000
9 qid:2192 #p:Cre12.g499400.t1 s:VTSGMAVIK i:1.000000
1 qid:1855 #p:Cre06.g262100.t1 s:DAHTVEVTAADGSVR i:273031.000000
2 qid:1855 #p:Cre06.g262100.t1 s:INLTPVALMEGMAFAK i:163091.000000
3 qid:1855 #p:Cre06.g262100.t1 s:GTHAAQYAVHLMFR i:136791.000000
4 qid:1855 #p:Cre06.g262100.t1 s:LLVYGAAYAEEFADAR i:125121.000000
5 qid:1855 #p:Cre06.g262100.t1 s:AQFDSTVGIHPTAAEEFVTMR i:118381.000000
6 qid:1855 #p:Cre06.g262100.t1 s:HGEGDLTLHYTDGTGAAQSLK i:90613.000000
7 qid:1855 #p:Cre06.g262100.t1 s:FAATLYGAK i:86448.000000
8 qid:1855 #p:Cre06.g262100.t1 s:VDGIGLEAVGVALDGQGAIK i:50029.000000
9 qid:1855 #p:Cre06.g262100.t1 s:EFAGNIDVYVSR i:40737.000000
10 qid:1855 #p:Cre06.g262100.t1 s:NVASAVFCQPPLATVGYTEEQAVK i:30796.000000
11 qid:1855 #p:Cre06.g262100.t1 s:LNSTYGNILK i:25432.000000
12 qid:1855 #p:Cre06.g262100.t1 s:NANVALIEGR i:19471.000000
13 qid:1855 #p:Cre06.g262100.t1 s:SCFGGELTKPDYR i:19292.000000
24 qid:1855 #p:Cre06.g262100.t1 s:TNVPDVWAIGDVTNR i:1.000000
24 qid:1855 #p:Cre06.g262100.t1 s:MAEEYDLVTLGAGSGGVR i:1.000000
24 qid:1855 #p:Cre06.g262100.t1 s:VACVELPFGFVSSETVGGAGGTCVIR i:1.000000
24 qid:1855 #p:Cre06.g262100.t1 s:GFGWALPAAGAGAEGGPAHDWASLMK i:1.000000
24 qid:1855 #p:Cre06.g262100.t1 s:HVLIATGGVATAIPMEGAEHAIMSDDALALQSLPPGPIVVLGAGYIATEFAGIFR i:1.000000
24 qid:1855 #p:Cre06.g262100.t1 s:GFDEECR i:1.000000
24 qid:1855 #p:Cre06.g262100.t1 s:DQVQDNLTR i:1.000000
24 qid:1855 #p:Cre06.g262100.t1 s:GIHLHPGCKPTK i:1.000000
24 qid:1855 #p:Cre06.g262100.t1 s:CGLVMMATGR i:1.000000
24 qid:1855 #p:Cre06.g262100.t1 s:LIVHAESDVVLGCHMVGPDAPEIMQGLAVALK i:1.000000
24 qid:1855 #p:Cre06.g262100.t1 s:VPATGTSK i:1.000000
1 qid:3298 #p:Cre09.g399300.t1 s:LSATGPDQLTR i:110981.000000
2 qid:3298 #p:Cre09.g399300.t1 s:LEGSGQVFDSTR i:105611.000000
8 qid:3298 #p:Cre09.g399300.t1 s:TSIIAAAQGPSEDTLIVDR i:1.000000
8 qid:3298 #p:Cre09.g399300.t1 s:LLASAASAAAGALLASACPASAASIEVLEDVK i:1.000000
8 qid:3298 #p:Cre09.g399300.t1 s:GARPGDLLLFHYVGR i:1.000000
8 qid:3298 #p:Cre09.g399300.t1 s:DGGPGVLRPAAVALGGGPIPGICEGLQQALTGMSIGGR i:1.000000
8 qid:3298 #p:Cre09.g399300.t1 s:VPPELGFGGAAVGAPYAIVPAGSTLVYEVELLR i:1.000000
8 qid:3298 #p:Cre09.g399300.t1 s:CGAGGAGQQDENCGAISLAEFL i:1.000000
1 qid:2041 #p:Cre10.g453350.t1 s:RPIDEEDTTDPNAPPGQGPQAR i:10704.000000
2 qid:2041 #p:Cre10.g453350.t1 s:AAEGASAPSAAAAAAADR i:10637.000000
3 qid:2041 #p:Cre10.g453350.t1 s:AAGASGAAGAGTSGGAAGAGSGGAAGAGLSHQR i:3790.700000
31 qid:2041 #p:Cre10.g453350.t1 s:MLLVAVGLGIVSAQPR i:1.000000
31 qid:2041 #p:Cre10.g453350.t1 s:YSPDTYPNPMVDTYK i:1.000000
31 qid:2041 #p:Cre10.g453350.t1 s:GVSSWVCDPDGILTYESANVVEGVIK i:1.000000
31 qid:2041 #p:Cre10.g453350.t1 s:IFEGETPYVR i:1.000000
31 qid:2041 #p:Cre10.g453350.t1 s:TYCGASGQIGYQVAVALMR i:1.000000
31 qid:2041 #p:Cre10.g453350.t1 s:TTGDPAEYAETFAR i:1.000000
31 qid:2041 #p:Cre10.g453350.t1 s:WGVGSSECNNGVLFFLSLNDR i:1.000000
31 qid:2041 #p:Cre10.g453350.t1 s:QLYISTGAGAK i:1.000000
31 qid:2041 #p:Cre10.g453350.t1 s:HALSFDVLGDIISDIRPVLR i:1.000000
31 qid:2041 #p:Cre10.g453350.t1 s:FGDAVER i:1.000000
31 qid:2041 #p:Cre10.g453350.t1 s:GVVNIGLALAGRPVEPGANAKPWSWDDALGLGIFASIVGGLIYFSSR i:1.000000
31 qid:2041 #p:Cre10.g453350.t1 s:ANSYNPTSCPVCLEDFATDLDTAQR i:1.000000
31 qid:2041 #p:Cre10.g453350.t1 s:SGSAGAVAAAAGMDVPLQEVGSFSSAAGASWGGEAR i:1.000000
31 qid:2041 #p:Cre10.g453350.t1 s:GLSGEAAAAGQDGSSK i:1.000000
31 qid:2041 #p:Cre10.g453350.t1 s:GPQALLGK i:1.000000
31 qid:2041 #p:Cre10.g453350.t1 s:AAADAEDR i:1.000000
31 qid:2041 #p:Cre10.g453350.t1 s:EPLMSPR i:1.000000
31 qid:2041 #p:Cre10.g453350.t1 s:TDAGSSGTGSAAAAAAAAAGGAAAAAAAAGGAAAAPAER i:1.000000
31 qid:2041 #p:Cre10.g453350.t1 s:RPLVLPCGHAFCEPCIK i:1.000000
31 qid:2041 #p:Cre10.g453350.t1 s:VSCPICR i:1.000000
31 qid:2041 #p:Cre10.g453350.t1 s:RPPGTSTTPR i:1.000000
31 qid:2041 #p:Cre10.g453350.t1 s:DPNAPGGGGGPSGSSGPRPPCSVDDGFYDPHAQPTSMFDTPNAHMYDDPNVPHHFHHMHGPGMGMGMGDPYAGGSAGILPR i:1.000000
31 qid:2041 #p:Cre10.g453350.t1 s:FGAGVGFGGGPFGGVGYGVGYGPYGYGGR i:1.000000
31 qid:2041 #p:Cre10.g453350.t1 s:MNEEMLMTEMLFR i:1.000000
31 qid:2041 #p:Cre10.g453350.t1 s:QHPDFVSGQMLQQWEQDLR i:1.000000
31 qid:2041 #p:Cre10.g453350.t1 s:EFNSEQLR i:1.000000
31 qid:2041 #p:Cre10.g453350.t1 s:AQLESSGR i:1.000000
31 qid:2041 #p:Cre10.g453350.t1 s:VNFGGGSSR i:1.000000
1 qid:1003 #p:Cre09.g409500.t1 s:DEGPIAENEIR i:152191.000000
2 qid:1003 #p:Cre09.g409500.t1 s:VYVSHALSLLTDK i:83237.000000
3 qid:1003 #p:Cre09.g409500.t1 s:AAGGEAGGAGGEGR i:81134.000000
4 qid:1003 #p:Cre09.g409500.t1 s:TVAIAEVVK i:67515.000000
5 qid:1003 #p:Cre09.g409500.t1 s:AQAAAAAEGEELVLDEVEVQLLEER i:51043.000000
14 qid:1003 #p:Cre09.g409500.t1 s:MRPQDSK i:1.000000
14 qid:1003 #p:Cre09.g409500.t1 s:VGGLHQLTATGSLVLTDDYEPNTQAQGQGLSPIQVSR i:1.000000
14 qid:1003 #p:Cre09.g409500.t1 s:NVSVLTITLSLDGLDAANPGYQPPLPADQVKPK i:1.000000
14 qid:1003 #p:Cre09.g409500.t1 s:GGGGGGGAGGAGGSR i:1.000000
14 qid:1003 #p:Cre09.g409500.t1 s:GGADGAANGAADGAGEGAAEGAAEGGR i:1.000000
14 qid:1003 #p:Cre09.g409500.t1 s:SGGGRPR i:1.000000
14 qid:1003 #p:Cre09.g409500.t1 s:GGAAAAAAAAAGGGGGEGGAGEGAAGGAPAEGGR i:1.000000
14 qid:1003 #p:Cre09.g409500.t1 s:GGQGTGER i:1.000000
14 qid:1003 #p:Cre09.g409500.t1 s:NFAAEALA i:1.000000
1 qid:3260 #p:Cre03.g149150.t1 s:LDAADSTPVASSSGFK i:23506.000000
2 qid:3260 #p:Cre03.g149150.t1 s:GLVPAVPASASASGR i:8680.500000
3 qid:3260 #p:Cre03.g149150.t1 s:NLSADNLR i:7757.300000
26 qid:3260 #p:Cre03.g149150.t1 s:TPTAAELQAAR i:1.000000
26 qid:3260 #p:Cre03.g149150.t1 s:VEVVGDLR i:1.000000
26 qid:3260 #p:Cre03.g149150.t1 s:KPASSNR i:1.000000
26 qid:3260 #p:Cre03.g149150.t1 s:GVNLPDR i:1.000000
26 qid:3260 #p:Cre03.g149150.t1 s:QPSAPPPPVASAPAPATQQPPATPRPAPPSPLDR i:1.000000
26 qid:3260 #p:Cre03.g149150.t1 s:LSHPAAEAAK i:1.000000
26 qid:3260 #p:Cre03.g149150.t1 s:APPTPAASGPAK i:1.000000
26 qid:3260 #p:Cre03.g149150.t1 s:QTSSQQGK i:1.000000
26 qid:3260 #p:Cre03.g149150.t1 s:KPQANAATTSGK i:1.000000
26 qid:3260 #p:Cre03.g149150.t1 s:GADGLLDDELFAGITEK i:1.000000
26 qid:3260 #p:Cre03.g149150.t1 s:DDVWESLK i:1.000000
26 qid:3260 #p:Cre03.g149150.t1 s:LEVEGDEADLWDEDDEGVSGPSLAR i:1.000000
26 qid:3260 #p:Cre03.g149150.t1 s:AAPASAR i:1.000000
26 qid:3260 #p:Cre03.g149150.t1 s:DDGSSSSSSSSSSR i:1.000000
26 qid:3260 #p:Cre03.g149150.t1 s:GFGRPPAAR i:1.000000
26 qid:3260 #p:Cre03.g149150.t1 s:GAAAAAAASASTSGAAAAAPAAASTNIGSNAASAATSSNGK i:1.000000
26 qid:3260 #p:Cre03.g149150.t1 s:VFLFNAEEAK i:1.000000
26 qid:3260 #p:Cre03.g149150.t1 s:ALLEETGLASR i:1.000000
26 qid:3260 #p:Cre03.g149150.t1 s:ASDAILAAK i:1.000000
26 qid:3260 #p:Cre03.g149150.t1 s:HVNLTQAEK i:1.000000
26 qid:3260 #p:Cre03.g149150.t1 s:TAANAGIPFVVVGR i:1.000000
26 qid:3260 #p:Cre03.g149150.t1 s:TALTALLEPGSEAAK i:1.000000
26 qid:3260 #p:Cre03.g149150.t1 s:GLAAGGGPQQQ i:1.000000
1 qid:649 #p:Cre01.g033550.t1 s:VVEEAEAALAK i:619421.000000
2 qid:649 #p:Cre01.g033550.t1 s:LLAGGSVNAAK i:194381.000000
3 qid:649 #p:Cre01.g033550.t1 s:VEALDALAK i:126271.000000
4 qid:649 #p:Cre01.g033550.t1 s:DNMQDYNQAR i:122921.000000
5 qid:649 #p:Cre01.g033550.t1 s:FVDAAADAK i:95857.000000
6 qid:649 #p:Cre01.g033550.t1 s:LGELVAADPK i:79169.000000
7 qid:649 #p:Cre01.g033550.t1 s:LENVHDLTPDNFDK i:67547.000000
8 qid:649 #p:Cre01.g033550.t1 s:TASAFLDFLK i:28922.000000
9 qid:649 #p:Cre01.g033550.t1 s:GSEYLTK i:28215.000000
10 qid:649 #p:Cre01.g033550.t1 s:DNGALYVTFMK i:25369.000000
15 qid:649 #p:Cre01.g033550.t1 s:TSVLGAFAAEDEE i:1.000000
15 qid:649 #p:Cre01.g033550.t1 s:SLLVVALVGALALTAHAAGGGGDDPTIK i:1.000000
15 qid:649 #p:Cre01.g033550.t1 s:HVLIEFYAPWCGHCK i:1.000000
15 qid:649 #p:Cre01.g033550.t1 s:VNADAHR i:1.000000
15 qid:649 #p:Cre01.g033550.t1 s:FFPAGKPATK i:1.000000
1 qid:2144 #p:Cre10.g434450.t1 s:VTDGLAIEPVR i:92590.000000
2 qid:2144 #p:Cre10.g434450.t1 s:SNVIINCVGMR i:38091.000000
3 qid:2144 #p:Cre10.g434450.t1 s:EVYDLLLK i:36458.000000
4 qid:2144 #p:Cre10.g434450.t1 s:TLYLGGPEVLTMR i:33894.000000
5 qid:2144 #p:Cre10.g434450.t1 s:AMYKPFDSVR i:31940.000000
6 qid:2144 #p:Cre10.g434450.t1 s:DDTVHLPAWAVK i:22323.000000
7 qid:2144 #p:Cre10.g434450.t1 s:VVPAGALGYADLGIVPQK i:16521.000000
8 qid:2144 #p:Cre10.g434450.t1 s:LIHFSDMGADENHK i:11878.000000
9 qid:2144 #p:Cre10.g434450.t1 s:NWSFEDVHVDFPK i:10157.000000
10 qid:2144 #p:Cre10.g434450.t1 s:LAAETGQVQR i:6166.700000
11 qid:2144 #p:Cre10.g434450.t1 s:GSQVVCPFR i:5662.500000
12 qid:2144 #p:Cre10.g434450.t1 s:IQPTYVLDVADAVAALLR i:1678.600000
24 qid:2144 #p:Cre10.g434450.t1 s:STENEAMHLK i:1.000000
24 qid:2144 #p:Cre10.g434450.t1 s:WGDMSAVAK i:1.000000
24 qid:2144 #p:Cre10.g434450.t1 s:MLPILGR i:1.000000
24 qid:2144 #p:Cre10.g434450.t1 s:NAAGSALAR i:1.000000
24 qid:2144 #p:Cre10.g434450.t1 s:WAAAASQSSR i:1.000000
24 qid:2144 #p:Cre10.g434450.t1 s:DYSSTLMTADK i:1.000000
24 qid:2144 #p:Cre10.g434450.t1 s:SSVSGITATVFGANGFLGSYIVNELAK i:1.000000
24 qid:2144 #p:Cre10.g434450.t1 s:QMGDLGQIVLLPELDIR i:1.000000
24 qid:2144 #p:Cre10.g434450.t1 s:EVLDAFPDATIVRPGDIVGIEDHFYNYLIYQLTLTVFAPVVESGSNK i:1.000000
24 qid:2144 #p:Cre10.g434450.t1 s:KPDTAGK i:1.000000
24 qid:2144 #p:Cre10.g434450.t1 s:MLPGLPMTSPLATEDYVEEMLR i:1.000000
24 qid:2144 #p:Cre10.g434450.t1 s:DIPESVR i:1.000000
1 qid:1041 #p:Cre03.g207400.t1 s:LLPAEAALLAR i:115961.000000
2 qid:1041 #p:Cre03.g207400.t1 s:TVLEAQETR i:75716.000000
3 qid:1041 #p:Cre03.g207400.t1 s:ISGGDSQEALQASSR i:59384.000000
4 qid:1041 #p:Cre03.g207400.t1 s:ATAFALVK i:42413.000000
5 qid:1041 #p:Cre03.g207400.t1 s:APVQFLDLNARPGLLR i:39375.000000
6 qid:1041 #p:Cre03.g207400.t1 s:TGVLPAPK i:34914.000000
7 qid:1041 #p:Cre03.g207400.t1 s:ALQTYER i:29459.000000
8 qid:1041 #p:Cre03.g207400.t1 s:VHGLVVGSPEK i:23495.000000
9 qid:1041 #p:Cre03.g207400.t1 s:WANSDILLVSDGELR i:16916.000000
10 qid:1041 #p:Cre03.g207400.t1 s:HNAPVPSYQSPAEVAAAR i:12018.000000
11 qid:1041 #p:Cre03.g207400.t1 s:AAMAAGASGEK i:11079.000000
12 qid:1041 #p:Cre03.g207400.t1 s:DLNGNYFK i:10067.000000
13 qid:1041 #p:Cre03.g207400.t1 s:LANLAHEK i:8935.700000
14 qid:1041 #p:Cre03.g207400.t1 s:GLSAWSAALAR i:6251.800000
15 qid:1041 #p:Cre03.g207400.t1 s:ADPAVLR i:5899.000000
16 qid:1041 #p:Cre03.g207400.t1 s:EIELNMDAASVNNLLEFLEK i:3978.600000
17 qid:1041 #p:Cre03.g207400.t1 s:SLLETVVK i:3282.900000
18 qid:1041 #p:Cre03.g207400.t1 s:ELYGTWQGPVETLGR i:3265.100000
37 qid:1041 #p:Cre03.g207400.t1 s:MQAILPQAGAR i:1.000000
37 qid:1041 #p:Cre03.g207400.t1 s:LHLAAGSR i:1.000000
37 qid:1041 #p:Cre03.g207400.t1 s:CPVSCSVAAVDAPER i:1.000000
37 qid:1041 #p:Cre03.g207400.t1 s:TQPAPMAHLQHSSLLHGLGSVGDVSASHLPWLLR i:1.000000
37 qid:1041 #p:Cre03.g207400.t1 s:GLLPDDSTLMQLVAEGDDVATSCPPGADPLQAMSWPSEPLR i:1.000000
37 qid:1041 #p:Cre03.g207400.t1 s:MLAGIEEEAEER i:1.000000
37 qid:1041 #p:Cre03.g207400.t1 s:GNHTGDK i:1.000000
37 qid:1041 #p:Cre03.g207400.t1 s:AFEGLEALLGGDDFDLQGSIWK i:1.000000
37 qid:1041 #p:Cre03.g207400.t1 s:AGWSQLDELR i:1.000000
37 qid:1041 #p:Cre03.g207400.t1 s:GGGWGPLR i:1.000000
37 qid:1041 #p:Cre03.g207400.t1 s:DGWGEYPTQIEPER i:1.000000
37 qid:1041 #p:Cre03.g207400.t1 s:EIRPTADR i:1.000000
37 qid:1041 #p:Cre03.g207400.t1 s:GPILLCVDTSGSMR i:1.000000
37 qid:1041 #p:Cre03.g207400.t1 s:ALALECMR i:1.000000
37 qid:1041 #p:Cre03.g207400.t1 s:GCFVFAFSGPAEVR i:1.000000
37 qid:1041 #p:Cre03.g207400.t1 s:MFNGGSDFNEPVK i:1.000000
37 qid:1041 #p:Cre03.g207400.t1 s:QPAPAIMR i:1.000000
37 qid:1041 #p:Cre03.g207400.t1 s:ALCTNYLPSGK i:1.000000
37 qid:1041 #p:Cre03.g207400.t1 s:VEVLVHTFESWASVQAEAAFALDWDDVAGNSR i:1.000000
1 qid:617 #p:Cre-1.g2716972.t1 s:VEANFAYK i:1164701.000000
2 qid:617 #p:Cre-1.g2716972.t1 s:QNQVTILANEAVSAENINPEEAK i:1081501.000000
3 qid:617 #p:Cre-1.g2716972.t1 s:DAFETAK i:478371.000000
4 qid:617 #p:Cre-1.g2716972.t1 s:DEWNSYAIMGGFALVK i:80738.000000
7 qid:617 #p:Cre-1.g2716972.t1 s:MSLQISILTPERPFWNGQADEIILPTETGEMGVLK i:1.000000
7 qid:617 #p:Cre-1.g2716972.t1 s:NHAPIITGLNVGAMLIR i:1.000000
7 qid:617 #p:Cre-1.g2716972.t1 s:GGQASGSK i:1.000000
1 qid:1846 #p:Cre05.g240300.t1 s:ANVVLPPSAGK i:125241.000000
2 qid:1846 #p:Cre05.g240300.t1 s:GPQTLVLPTIFAR i:23239.000000
3 qid:1846 #p:Cre05.g240300.t1 s:LPQEGDPPR i:22770.000000
8 qid:1846 #p:Cre05.g240300.t1 s:AVAESLVSR i:1.000000
8 qid:1846 #p:Cre05.g240300.t1 s:TTGTNNKPVLVK i:1.000000
8 qid:1846 #p:Cre05.g240300.t1 s:SSLGTSK i:1.000000
8 qid:1846 #p:Cre05.g240300.t1 s:TPAAMMSMLPVHQRPAAAVR i:1.000000
8 qid:1846 #p:Cre05.g240300.t1 s:GVVLFMHGFAQGL i:1.000000
1 qid:561 #p:Cre05.g243050.t1 s:LIYPELVK i:450401.000000
2 qid:561 #p:Cre05.g243050.t1 s:ELGMQLAIK i:48047.000000
3 qid:561 #p:Cre05.g243050.t1 s:ALENYASGAR i:46130.000000
4 qid:561 #p:Cre05.g243050.t1 s:VAPTFHLYR i:13766.000000
9 qid:561 #p:Cre05.g243050.t1 s:EPLATSVPVTPLGRPGPK i:1.000000
9 qid:561 #p:Cre05.g243050.t1 s:SVEQSIGGSVDGQGLLQLDK i:1.000000
9 qid:561 #p:Cre05.g243050.t1 s:DTFWPYLEQQQDTLVVVDFYTDWCGPCK i:1.000000
9 qid:561 #p:Cre05.g243050.t1 s:VADMTGAK i:1.000000
9 qid:561 #p:Cre05.g243050.t1 s:LIALINQHQPPK i:1.000000
1 qid:212 #p:Cre15.g635600.t1 s:SPASDTYIIFGEAK i:11665.490000
2 qid:212 #p:Cre15.g635600.t1 s:DIELVMTQANVSR i:8567.630000
3 qid:212 #p:Cre15.g635600.t1 s:IEDLSAQTQAAAAEQFK i:5405.160000
4 qid:212 #p:Cre15.g635600.t1 s:LGMKPVTGVTR i:4942.080000
5 qid:212 #p:Cre15.g635600.t1 s:NILFVIQSPDVFK i:4818.170000
6 qid:212 #p:Cre15.g635600.t1 s:NAEGDIVSAIMELTM i:2528.400000
8 qid:212 #p:Cre15.g635600.t1 s:EEIEAQEGAVEEVEDDEDEELSEDDDDEDLEGDEEGGAGR i:1.000000
8 qid:212 #p:Cre15.g635600.t1 s:MRPEAMAGAAALAGEGVQGSAAAAGGAAADDDDEEVDDSGVEQK i:1.000000
1 qid:2094 #p:Cre03.g152800.t1 s:LLQSVPLR i:9498.900000
2 qid:2094 #p:Cre03.g152800.t1 s:NDEILEPSYAAR i:3604.700000
3 qid:2094 #p:Cre03.g152800.t1 s:FEQTLPNCR i:1168.200000
14 qid:2094 #p:Cre03.g152800.t1 s:AFLQAQCAR i:1.000000
14 qid:2094 #p:Cre03.g152800.t1 s:VPITIPTMPGQPALETAFVGPTASELASYPPDVPAVVLLHGFDSSCMEFR i:1.000000
14 qid:2094 #p:Cre03.g152800.t1 s:LAASAPTYALDLVGWGFTDYSLFK i:1.000000
14 qid:2094 #p:Cre03.g152800.t1 s:VIRPEDK i:1.000000
14 qid:2094 #p:Cre03.g152800.t1 s:VVLVGASLGGAMALDFAVTYPEVVEK i:1.000000
14 qid:2094 #p:Cre03.g152800.t1 s:LVLIDAQGFIDGIGPMATAPRPLLWLGVK i:1.000000
14 qid:2094 #p:Cre03.g152800.t1 s:YATEDAMR i:1.000000
14 qid:2094 #p:Cre03.g152800.t1 s:LHTHLPGWEDANIAWMR i:1.000000
14 qid:2094 #p:Cre03.g152800.t1 s:SGGYAISSK i:1.000000
14 qid:2094 #p:Cre03.g152800.t1 s:QEVLVMWGR i:1.000000
14 qid:2094 #p:Cre03.g152800.t1 s:WVEQCGHCAHLEQPELAAAEILAFAGVEAVLPAELVGTEVAAASSN i:1.000000
1 qid:1015 #p:Cre06.g270100.t1 s:DLGPYFAR i:91387.000000
2 qid:1015 #p:Cre06.g270100.t1 s:AAIMELETQLK i:82268.000000
3 qid:1015 #p:Cre06.g270100.t1 s:GPASAIVDR i:74215.000000
4 qid:1015 #p:Cre06.g270100.t1 s:FLLSNTR i:71573.000000
5 qid:1015 #p:Cre06.g270100.t1 s:KPHGIAGLAVR i:49789.000000
6 qid:1015 #p:Cre06.g270100.t1 s:NTYGVWELFLPDGPDGTPAIPHR i:43440.000000
7 qid:1015 #p:Cre06.g270100.t1 s:DNTYDPSTGR i:42992.000000
8 qid:1015 #p:Cre06.g270100.t1 s:QAIEDNEGGLDNFTK i:36464.000000
9 qid:1015 #p:Cre06.g270100.t1 s:ALSLIGDFNNWTPK i:32950.000000
10 qid:1015 #p:Cre06.g270100.t1 s:NTNDGINMFDGTDAMYFHGGPR i:30997.000000
11 qid:1015 #p:Cre06.g270100.t1 s:LGIIVLMDIVHSHASK i:30954.000000
12 qid:1015 #p:Cre06.g270100.t1 s:DAGVTFVAQPMAHDNRPFSFLVYAPSR i:30676.000000
13 qid:1015 #p:Cre06.g270100.t1 s:WLLAFDR i:27857.000000
14 qid:1015 #p:Cre06.g270100.t1 s:TTISDAK i:24069.000000
15 qid:1015 #p:Cre06.g270100.t1 s:AFGFQGAPHQWISR i:22670.000000
16 qid:1015 #p:Cre06.g270100.t1 s:GDLLFVFNFHPTR i:21812.000000
17 qid:1015 #p:Cre06.g270100.t1 s:AASAYAGSAYSADPAGALAALEEENK i:11687.000000
18 qid:1015 #p:Cre06.g270100.t1 s:SHDDHSWDMTAITHTLTNR i:9052.100000
19 qid:1015 #p:Cre06.g270100.t1 s:LETPDGQWVER i:5439.900000
20 qid:1015 #p:Cre06.g270100.t1 s:WDLADSESLK i:4797.800000
21 qid:1015 #p:Cre06.g270100.t1 s:GFHWMWDSR i:3135.400000
40 qid:1015 #p:Cre06.g270100.t1 s:FIQGNGGSMDK i:1.000000
40 qid:1015 #p:Cre06.g270100.t1 s:VSSHSVESQR i:1.000000
40 qid:1015 #p:Cre06.g270100.t1 s:CAQAIPR i:1.000000
40 qid:1015 #p:Cre06.g270100.t1 s:GVPTPGR i:1.000000
40 qid:1015 #p:Cre06.g270100.t1 s:ASGIPLPAPENSPDLMPTQPEDFWSPAMEVPYNYEYK i:1.000000
40 qid:1015 #p:Cre06.g270100.t1 s:YGAISPIPGHDGTECFSWDATLWGFAEHFR i:1.000000
40 qid:1015 #p:Cre06.g270100.t1 s:DAHWAFK i:1.000000
40 qid:1015 #p:Cre06.g270100.t1 s:WATQAWNEIQFNGVHWDPPETGSPGEIASDK i:1.000000
40 qid:1015 #p:Cre06.g270100.t1 s:YPRPPRPR i:1.000000
40 qid:1015 #p:Cre06.g270100.t1 s:IYECHVGMSSQEPK i:1.000000
40 qid:1015 #p:Cre06.g270100.t1 s:ALGYNAIQIMAIQEHAYYGSFGYHVTNFFAPSSR i:1.000000
40 qid:1015 #p:Cre06.g270100.t1 s:CFDYGNWETLR i:1.000000
40 qid:1015 #p:Cre06.g270100.t1 s:YWMDEFK i:1.000000
40 qid:1015 #p:Cre06.g270100.t1 s:FDGVTSMMYHHHGLSYSFTGNYDEYFGMNTDVDAVVYLMLVNQLLHDMFPNAITIGEDVSGMPAFCRPWHEGGVGFDYR i:1.000000
40 qid:1015 #p:Cre06.g270100.t1 s:YAESCVSYAESHDQALVGDK i:1.000000
40 qid:1015 #p:Cre06.g270100.t1 s:LVTLALGGESYLNFMGNEFGHPEWIDFPR i:1.000000
40 qid:1015 #p:Cre06.g270100.t1 s:VGCNASGPYK i:1.000000
40 qid:1015 #p:Cre06.g270100.t1 s:IVLSSDEEVFGGYR i:1.000000
40 qid:1015 #p:Cre06.g270100.t1 s:TCVVYAPAGWVDSEADR i:1.000000
1 qid:392 #p:Cre12.g494750.t1 s:LISEAYTEIDK i:4494.880000
2 qid:392 #p:Cre12.g494750.t1 s:LAETLVAAPSKTEEEVK i:3730.650000
3 qid:392 #p:Cre12.g494750.t1 s:LAETLVAAPSK i:1637.020000
9 qid:392 #p:Cre12.g494750.t1 s:MQSTMLR i:1.000000
9 qid:392 #p:Cre12.g494750.t1 s:AFQPAKPTFAPVSRPAVER i:1.000000
9 qid:392 #p:Cre12.g494750.t1 s:GALVVMAAEGK i:1.000000
9 qid:392 #p:Cre12.g494750.t1 s:ALLSEER i:1.000000
9 qid:392 #p:Cre12.g494750.t1 s:GILHENTAAR i:1.000000
9 qid:392 #p:Cre12.g494750.t1 s:TVLMAAGLYKPAADSPDFAR i:1.000000
15 qid:1949 #p:Cre19.g750247.t1 s:GEELVGPR i:1.000000
15 qid:1949 #p:Cre19.g750247.t1 s:TSVVPFAALADGR i:1.000000
15 qid:1949 #p:Cre19.g750247.t1 s:APVGVSR i:1.000000
15 qid:1949 #p:Cre19.g750247.t1 s:LSAAPVPGR i:1.000000
15 qid:1949 #p:Cre19.g750247.t1 s:LNLSHAVTLVK i:1.000000
15 qid:1949 #p:Cre19.g750247.t1 s:AAQQDEAPPAPAPTLVGEDSAAFDLAK i:1.000000
15 qid:1949 #p:Cre19.g750247.t1 s:SWALFVVLLSTVLGALYVVWIQPGTGLADDFLGALESLAGSSEATMALILLVFAIAHSGLAGLRPK i:1.000000
15 qid:1949 #p:Cre19.g750247.t1 s:VVFALVSLPLALLAIVFFINHR i:1.000000
15 qid:1949 #p:Cre19.g750247.t1 s:YDGVPLWNVR i:1.000000
15 qid:1949 #p:Cre19.g750247.t1 s:DVPGVHELVWVINFISFWFLYPSTFNILEVAAVDKPK i:1.000000
15 qid:1949 #p:Cre19.g750247.t1 s:LHLWETGIMR i:1.000000
15 qid:1949 #p:Cre19.g750247.t1 s:HPQMVGQGLWCLAHTLWVGTSFMCVASAVSGK i:1.000000
15 qid:1949 #p:Cre19.g750247.t1 s:QNGEAPNVSPNAFEAVK i:1.000000
15 qid:1949 #p:Cre19.g750247.t1 s:QQPPEGWWR i:1.000000
15 qid:1949 #p:Cre19.g750247.t1 s:APYLAVTALTIGAYFAHPLMQAASYSLK i:1.000000
1 qid:495 #p:Cre17.g729800.t1 s:YADDPENLQLETAR i:296781.000000
2 qid:495 #p:Cre17.g729800.t1 s:VNIPEAIK i:253641.000000
3 qid:495 #p:Cre17.g729800.t1 s:APATAGSSTPIVKPK i:161191.000000
4 qid:495 #p:Cre17.g729800.t1 s:QVESTLSLQALQPR i:82214.000000
5 qid:495 #p:Cre17.g729800.t1 s:IISSQNNQDPSQQQAQAILK i:67220.000000
6 qid:495 #p:Cre17.g729800.t1 s:AASTVSAGAGGSEEGK i:10877.000000
17 qid:495 #p:Cre17.g729800.t1 s:QSPSMGVR i:1.000000
17 qid:495 #p:Cre17.g729800.t1 s:ASQPVLPPRPIVHR i:1.000000
17 qid:495 #p:Cre17.g729800.t1 s:GVGSVSR i:1.000000
17 qid:495 #p:Cre17.g729800.t1 s:RPAVVVK i:1.000000
17 qid:495 #p:Cre17.g729800.t1 s:ASLLDAASAASAVDAVHHATQLYTLAEGGPIDVLAQFFEFVLQTLDEGLESAK i:1.000000
17 qid:495 #p:Cre17.g729800.t1 s:IPYSYGFAIIALTVLVK i:1.000000
17 qid:495 #p:Cre17.g729800.t1 s:VATFPLTQK i:1.000000
17 qid:495 #p:Cre17.g729800.t1 s:EAGVNPLAGCFPTLATIPVFIGLYNALSNAAK i:1.000000
17 qid:495 #p:Cre17.g729800.t1 s:EGLLTEGFFWIPSLGGPTTIGGGLEWLVPFENGAPPVGWANAAAYLVMPVLLVASQYASQK i:1.000000
17 qid:495 #p:Cre17.g729800.t1 s:FLPLMIGWFSLNVPSGLTLYWFVNNLLSTGQQLYLK i:1.000000
17 qid:495 #p:Cre17.g729800.t1 s:NDDGEEVEDVEVEVVSSGSSSSSGSNGASGR i:1.000000
1 qid:2263 #p:Cre07.g355600.t1 s:IYSETVDSIDTSR i:13799.000000
2 qid:2263 #p:Cre07.g355600.t1 s:VCIIGSGPAAHTAAVYTAR i:7680.700000
3 qid:2263 #p:Cre07.g355600.t1 s:GISACAVCDGAAPIFR i:4363.800000
12 qid:2263 #p:Cre07.g355600.t1 s:NKPIAVIGGGDSAMEEATFLTK i:1.000000
12 qid:2263 #p:Cre07.g355600.t1 s:AELQPILFEGFMANGIAAGGQLTTTTDVENFPGFPEGILGAELTTR i:1.000000
12 qid:2263 #p:Cre07.g355600.t1 s:EVTADSLIIATGAVAR i:1.000000
12 qid:2263 #p:Cre07.g355600.t1 s:LEFPGSGEEGGFWNR i:1.000000
12 qid:2263 #p:Cre07.g355600.t1 s:IEVLWNSVVEEAYGNEK i:1.000000
12 qid:2263 #p:Cre07.g355600.t1 s:GLLGGVK i:1.000000
12 qid:2263 #p:Cre07.g355600.t1 s:DVVTGELHDLPVSGLFFAIGHQPATAFLNGQLALDAEGYIVTAPDSTATSVPGVFAAGDVQDK i:1.000000
12 qid:2263 #p:Cre07.g355600.t1 s:QAITAAGTGCMAALEAEHFISAHEAEPEADGAK i:1.000000
12 qid:2263 #p:Cre07.g355600.t1 s:EPAAAAAAPVADGNL i:1.000000
1 qid:1500 #p:Cre03.g162950.t1 s:LGAAVLANRPVSVYFPSVGR i:7422.000000
2 qid:1500 #p:Cre03.g162950.t1 s:IQFEFDQLLR i:6834.100000
3 qid:1500 #p:Cre03.g162950.t1 s:YASVSQER i:6358.000000
4 qid:1500 #p:Cre03.g162950.t1 s:NVAAATVLELLSVNTYGK i:3127.000000
5 qid:1500 #p:Cre03.g162950.t1 s:EYFELER i:2609.800000
6 qid:1500 #p:Cre03.g162950.t1 s:LVLELMQR i:2430.600000
7 qid:1500 #p:Cre03.g162950.t1 s:VRPAFALLDTR i:1600.900000
8 qid:1500 #p:Cre03.g162950.t1 s:GVLLPNLGTFTVGPVVGETR i:1230.200000
39 qid:1500 #p:Cre03.g162950.t1 s:MEVLTESGLIAEVAVGTFAFK i:1.000000
39 qid:1500 #p:Cre03.g162950.t1 s:IQPGSLK i:1.000000
39 qid:1500 #p:Cre03.g162950.t1 s:FVADALK i:1.000000
39 qid:1500 #p:Cre03.g162950.t1 s:CPVLQPNYGLLATASAVHR i:1.000000
39 qid:1500 #p:Cre03.g162950.t1 s:VIAEMEYGK i:1.000000
39 qid:1500 #p:Cre03.g162950.t1 s:GEQPPPQPLEEEPVPR i:1.000000
39 qid:1500 #p:Cre03.g162950.t1 s:GLQQVHLHNPPNIQDSSRPATGASTSPSAR i:1.000000
39 qid:1500 #p:Cre03.g162950.t1 s:QAHAPYK i:1.000000
39 qid:1500 #p:Cre03.g162950.t1 s:GALLELWR i:1.000000
39 qid:1500 #p:Cre03.g162950.t1 s:INSGCVSR i:1.000000
39 qid:1500 #p:Cre03.g162950.t1 s:LQLEQWLQR i:1.000000
39 qid:1500 #p:Cre03.g162950.t1 s:ECGAALR i:1.000000
39 qid:1500 #p:Cre03.g162950.t1 s:HILYKPFLDQLESAVGDVSPVELSPQNVQSPR i:1.000000
39 qid:1500 #p:Cre03.g162950.t1 s:VVDVLVESPTGAQLR i:1.000000
39 qid:1500 #p:Cre03.g162950.t1 s:LEWEQEQLLDEQEQGYQQGYQQGYQQGYQQQQGQQGQDVANVTFSPAAGGGTGQFPPPALALPATPAMPVTPGMPAAQGWAGGATPQPFGGGWDNGATPLSAPPASEPPLPHHYYQNHLMPHSR i:1.000000
39 qid:1500 #p:Cre03.g162950.t1 s:EYDNFNR i:1.000000
39 qid:1500 #p:Cre03.g162950.t1 s:VGEDELNR i:1.000000
39 qid:1500 #p:Cre03.g162950.t1 s:QMGDAVPPEVVLGLPVDSPYSR i:1.000000
39 qid:1500 #p:Cre03.g162950.t1 s:GTPQPIVSANR i:1.000000
39 qid:1500 #p:Cre03.g162950.t1 s:GSPGPRPQIMTLAHEPPPSSPPPPAQPVPGLPGHFYQLRPASAR i:1.000000
39 qid:1500 #p:Cre03.g162950.t1 s:QPTPSLAGTPSQPPAQSR i:1.000000
39 qid:1500 #p:Cre03.g162950.t1 s:APATPQLFQQQGMQQQPHQQQQLQR i:1.000000
39 qid:1500 #p:Cre03.g162950.t1 s:QQSTPGSASGLPPR i:1.000000
39 qid:1500 #p:Cre03.g162950.t1 s:GGGGGGAIPPAPLPQQR i:1.000000
39 qid:1500 #p:Cre03.g162950.t1 s:GSTPQHR i:1.000000
39 qid:1500 #p:Cre03.g162950.t1 s:AYPAWEAVAR i:1.000000
39 qid:1500 #p:Cre03.g162950.t1 s:DDTPPISQYEIINEADPVLR i:1.000000
39 qid:1500 #p:Cre03.g162950.t1 s:AELAQALQSTYAEQIR i:1.000000
39 qid:1500 #p:Cre03.g162950.t1 s:GLEAAESR i:1.000000
39 qid:1500 #p:Cre03.g162950.t1 s:WPYVNGGQPQDK i:1.000000
39 qid:1500 #p:Cre03.g162950.t1 s:RPSSAVSRPASQWGPYDER i:1.000000
1 qid:1742 #p:Cre06.g278225.t1 s:AMVALAETGGSAPSAAAR i:45782.000000
2 qid:1742 #p:Cre06.g278225.t1 s:LLDVNPNNYK i:28936.000000
3 qid:1742 #p:Cre06.g278225.t1 s:DVLLALAESYR i:24992.000000
4 qid:1742 #p:Cre06.g278225.t1 s:DLQGFVDTR i:23387.000000
5 qid:1742 #p:Cre06.g278225.t1 s:AAGGADHPEVHALLVR i:22819.000000
6 qid:1742 #p:Cre06.g278225.t1 s:HTGDLEGAAHCAETAR i:16115.000000
7 qid:1742 #p:Cre06.g278225.t1 s:DLALLQIQLR i:14758.000000
8 qid:1742 #p:Cre06.g278225.t1 s:GLDEFTAGVLLR i:7204.500000
47 qid:1742 #p:Cre06.g278225.t1 s:MSTPQPTQPLPSK i:1.000000
47 qid:1742 #p:Cre06.g278225.t1 s:TADQILK i:1.000000
47 qid:1742 #p:Cre06.g278225.t1 s:FPEHGETLAMK i:1.000000
47 qid:1742 #p:Cre06.g278225.t1 s:LMTPDTDK i:1.000000
47 qid:1742 #p:Cre06.g278225.t1 s:EEAYELVR i:1.000000
47 qid:1742 #p:Cre06.g278225.t1 s:SHVCWHVYGLLYR i:1.000000
47 qid:1742 #p:Cre06.g278225.t1 s:CYLNALR i:1.000000
47 qid:1742 #p:Cre06.g278225.t1 s:ENIQILR i:1.000000
47 qid:1742 #p:Cre06.g278225.t1 s:HQLLTAKPSNR i:1.000000
47 qid:1742 #p:Cre06.g278225.t1 s:SHWITFAVAHHMNGNHDLAVEVLNQFEATLEEVPAGEAYEHSEMLLYAAQVLAEGGKPEEALAYLDK i:1.000000
47 qid:1742 #p:Cre06.g278225.t1 s:LVEAAAAYR i:1.000000
47 qid:1742 #p:Cre06.g278225.t1 s:AAMELAPAADGSLTDAQR i:1.000000
47 qid:1742 #p:Cre06.g278225.t1 s:LSQLYDELAAAFPGASACR i:1.000000
47 qid:1742 #p:Cre06.g278225.t1 s:AAADAYLR i:1.000000
47 qid:1742 #p:Cre06.g278225.t1 s:GVPSLFVDMRPLADADPAK i:1.000000
47 qid:1742 #p:Cre06.g278225.t1 s:AGPGAAFPPLAGGAAGGEAPAPESPQTLVWVLFFLAR i:1.000000
47 qid:1742 #p:Cre06.g278225.t1 s:LEEALAHIDEALAHTPTVIELHTAK i:1.000000
47 qid:1742 #p:Cre06.g278225.t1 s:YLNSLAVK i:1.000000
47 qid:1742 #p:Cre06.g278225.t1 s:ALLGAGHCAAAER i:1.000000
47 qid:1742 #p:Cre06.g278225.t1 s:TASLFTR i:1.000000
47 qid:1742 #p:Cre06.g278225.t1 s:DGEQGAFTLFDMQHMWYELAAGR i:1.000000
47 qid:1742 #p:Cre06.g278225.t1 s:FQAVVSHFADIAEDQFDFHSYCVR i:1.000000
47 qid:1742 #p:Cre06.g278225.t1 s:SYVGMLGMMDR i:1.000000
47 qid:1742 #p:Cre06.g278225.t1 s:LYGHPFFSK i:1.000000
47 qid:1742 #p:Cre06.g278225.t1 s:AACGAVR i:1.000000
47 qid:1742 #p:Cre06.g278225.t1 s:VYLDLHDRPPGAANGADEEAALAAMSPEER i:1.000000
47 qid:1742 #p:Cre06.g278225.t1 s:KPAAASK i:1.000000
47 qid:1742 #p:Cre06.g278225.t1 s:EPDPDPEGAK i:1.000000
47 qid:1742 #p:Cre06.g278225.t1 s:LAAVADPLAEAAK i:1.000000
47 qid:1742 #p:Cre06.g278225.t1 s:LVEMLVK i:1.000000
47 qid:1742 #p:Cre06.g278225.t1 s:LSSHVLAAEVALR i:1.000000
47 qid:1742 #p:Cre06.g278225.t1 s:QVVALAALR i:1.000000
47 qid:1742 #p:Cre06.g278225.t1 s:NAAATAEAK i:1.000000
47 qid:1742 #p:Cre06.g278225.t1 s:LAQAFAASPPENEVVK i:1.000000
47 qid:1742 #p:Cre06.g278225.t1 s:AVVGAGLAELLGAGVTPAAFAGR i:1.000000
47 qid:1742 #p:Cre06.g278225.t1 s:TAAAAHVAAGAAEYGPASRPLHAQCVEVHR i:1.000000
47 qid:1742 #p:Cre06.g278225.t1 s:DEWGVAEAADK i:1.000000
47 qid:1742 #p:Cre06.g278225.t1 s:AGCAAAYPHSR i:1.000000
47 qid:1742 #p:Cre06.g278225.t1 s:QMALDPSYDFENMR i:1.000000
1 qid:2303 #p:Cre17.g733250.t1 s:YYDITEGGGAEAR i:13329.000000
2 qid:2303 #p:Cre17.g733250.t1 s:TNPLGYR i:4701.500000
11 qid:2303 #p:Cre17.g733250.t1 s:NITFMTSR i:1.000000
11 qid:2303 #p:Cre17.g733250.t1 s:MQSLAQK i:1.000000
11 qid:2303 #p:Cre17.g733250.t1 s:ASGWASAPTR i:1.000000
11 qid:2303 #p:Cre17.g733250.t1 s:HSSSASAEEATTR i:1.000000
11 qid:2303 #p:Cre17.g733250.t1 s:ALLAGAVSLAAAGAVQAPPAQALEYTTDPLNYK i:1.000000
11 qid:2303 #p:Cre17.g733250.t1 s:IPEEDFK i:1.000000
11 qid:2303 #p:Cre17.g733250.t1 s:VAVHYDVK i:1.000000
11 qid:2303 #p:Cre17.g733250.t1 s:QGMGVTGGTPLGFNVGQPAGEAGGTLPGLDVGVR i:1.000000
11 qid:2303 #p:Cre17.g733250.t1 s:CLVPPELGYGNLQVGEIPPNSTITIDIELLSIK i:1.000000
1 qid:3041 #p:Cre03.g150300.t1 s:AGAGSIATSELK i:640861.000000
2 qid:3041 #p:Cre03.g150300.t1 s:VLYDNFIK i:518561.000000
3 qid:3041 #p:Cre03.g150300.t1 s:EAFTLFDSDGDGFITTK i:204021.000000
4 qid:3041 #p:Cre03.g150300.t1 s:SPTEAEIK i:182631.000000
5 qid:3041 #p:Cre03.g150300.t1 s:EYDNEQDLK i:82084.000000
6 qid:3041 #p:Cre03.g150300.t1 s:HVLTSVGEK i:67988.000000
7 qid:3041 #p:Cre03.g150300.t1 s:LSPEEIAEMIAEADPDK i:12553.000000
9 qid:3041 #p:Cre03.g150300.t1 s:ELGTVLR i:1.000000
9 qid:3041 #p:Cre03.g150300.t1 s:DIDPDNR i:1.000000
1 qid:1734 #p:Cre09.g394399.t1 s:AAIAGLDSAAALR i:198281.000000
2 qid:1734 #p:Cre09.g394399.t1 s:GVAAAAGAGGDAGEAVGK i:41483.000000
3 qid:1734 #p:Cre09.g394399.t1 s:ALAAELAGAPEEER i:31839.000000
4 qid:1734 #p:Cre09.g394399.t1 s:GITDEIQR i:26160.000000
5 qid:1734 #p:Cre09.g394399.t1 s:AAGGAESAAELNTQER i:25628.000000
6 qid:1734 #p:Cre09.g394399.t1 s:EAGAGGVQVEAVAR i:24470.000000
7 qid:1734 #p:Cre09.g394399.t1 s:APELKPPAPDPK i:17686.000000
8 qid:1734 #p:Cre09.g394399.t1 s:AAAVANTAEAAAAAGAR i:11187.000000
9 qid:1734 #p:Cre09.g394399.t1 s:LQALLADAPELLSLLR i:8026.200000
38 qid:1734 #p:Cre09.g394399.t1 s:DLSALGDEAR i:1.000000
38 qid:1734 #p:Cre09.g394399.t1 s:LPEEDELFSDSDDDAFK i:1.000000
38 qid:1734 #p:Cre09.g394399.t1 s:VGLNMSDDDEGDDDSLDVEGVYDLEDGSDDDEDDGEDEGDEDEDDEDDEEAIYAAAIK i:1.000000
38 qid:1734 #p:Cre09.g394399.t1 s:GLEEEDGDDDDK i:1.000000
38 qid:1734 #p:Cre09.g394399.t1 s:ADGDDER i:1.000000
38 qid:1734 #p:Cre09.g394399.t1 s:AYYGADEEEASDEEDAK i:1.000000
38 qid:1734 #p:Cre09.g394399.t1 s:QLEAEALALQR i:1.000000
38 qid:1734 #p:Cre09.g394399.t1 s:LAAADFGLDSEDDEDEDEDEEEEDEDEEGR i:1.000000
38 qid:1734 #p:Cre09.g394399.t1 s:ATMAALAK i:1.000000
38 qid:1734 #p:Cre09.g394399.t1 s:DLQDSLGEVR i:1.000000
38 qid:1734 #p:Cre09.g394399.t1 s:VSPLLTELR i:1.000000
38 qid:1734 #p:Cre09.g394399.t1 s:DGGLATGEGLSYLEAK i:1.000000
38 qid:1734 #p:Cre09.g394399.t1 s:HLLLLSYCSHIVFYLLLK i:1.000000
38 qid:1734 #p:Cre09.g394399.t1 s:AEGRPVR i:1.000000
38 qid:1734 #p:Cre09.g394399.t1 s:DHPVIAR i:1.000000
38 qid:1734 #p:Cre09.g394399.t1 s:QLSYQIDK i:1.000000
38 qid:1734 #p:Cre09.g394399.t1 s:GGDEEGAAGPGPGSANLDADALNYGPRPDALVPK i:1.000000
38 qid:1734 #p:Cre09.g394399.t1 s:LNPVSMELDEK i:1.000000
38 qid:1734 #p:Cre09.g394399.t1 s:AAVEEDMFTR i:1.000000
38 qid:1734 #p:Cre09.g394399.t1 s:AGMSGAGLLEDFGDEVADIVDMTR i:1.000000
38 qid:1734 #p:Cre09.g394399.t1 s:GMGGAAGGASDR i:1.000000
38 qid:1734 #p:Cre09.g394399.t1 s:GNALNDLFAR i:1.000000
38 qid:1734 #p:Cre09.g394399.t1 s:YGTDHPSLTARPK i:1.000000
38 qid:1734 #p:Cre09.g394399.t1 s:GGDEDLPLR i:1.000000
38 qid:1734 #p:Cre09.g394399.t1 s:FDAAAAR i:1.000000
38 qid:1734 #p:Cre09.g394399.t1 s:DGAGGFGGDEDDGAEEYDLSGGAK i:1.000000
38 qid:1734 #p:Cre09.g394399.t1 s:AGGEEDDFYATAK i:1.000000
38 qid:1734 #p:Cre09.g394399.t1 s:GAVQQVR i:1.000000
38 qid:1734 #p:Cre09.g394399.t1 s:QPEATAYGGEATGIK i:1.000000
1 qid:1425 #p:Cre12.g519700.t1 s:SSLINSLTNNDR i:42195.000000
2 qid:1425 #p:Cre12.g519700.t1 s:SELLGYLASLR i:32974.000000
3 qid:1425 #p:Cre12.g519700.t1 s:IPEFAFIGR i:8325.300000
12 qid:1425 #p:Cre12.g519700.t1 s:DMPTNAANVK i:1.000000
12 qid:1425 #p:Cre12.g519700.t1 s:MAISQRPLSPQALGLACR i:1.000000
12 qid:1425 #p:Cre12.g519700.t1 s:VAAGPSTSSDGFTYLELELPTPLNSNVK i:1.000000
12 qid:1425 #p:Cre12.g519700.t1 s:VADCPPDR i:1.000000
12 qid:1425 #p:Cre12.g519700.t1 s:LINHYLINDSWYLVDLPGYGFAK i:1.000000
12 qid:1425 #p:Cre12.g519700.t1 s:DNLVSVMLLVDSSLPPQTVDR i:1.000000
12 qid:1425 #p:Cre12.g519700.t1 s:DCADWLAECEVPFCIVFTK i:1.000000
12 qid:1425 #p:Cre12.g519700.t1 s:QMMAEEWEALPR i:1.000000
12 qid:1425 #p:Cre12.g519700.t1 s:CFETSSK i:1.000000
1 qid:3402 #p:Cre06.g307600.t1 s:VPLFWQR i:2174.400000
12 qid:3402 #p:Cre06.g307600.t1 s:VLAVEQEYNK i:1.000000
12 qid:3402 #p:Cre06.g307600.t1 s:MSAEPSPK i:1.000000
12 qid:3402 #p:Cre06.g307600.t1 s:VDDEEGVDEGAPAENGAADWAPEAAEDSVAAELEDCQR i:1.000000
12 qid:3402 #p:Cre06.g307600.t1 s:VNDEASDR i:1.000000
12 qid:3402 #p:Cre06.g307600.t1 s:RPIYAQR i:1.000000
12 qid:3402 #p:Cre06.g307600.t1 s:TLLSHPTLADQLTDDDSQVLEFLVELDVVDFDDIK i:1.000000
12 qid:3402 #p:Cre06.g307600.t1 s:VVLTFAPNNTHFSDR i:1.000000
12 qid:3402 #p:Cre06.g307600.t1 s:AFHYGDDGK i:1.000000
12 qid:3402 #p:Cre06.g307600.t1 s:VTIEPAVIHWNEGYAPFPESGGPSYFFFEWMTIAEAVGEGTPDEVAEVLK i:1.000000
12 qid:3402 #p:Cre06.g307600.t1 s:DEIWPNPVK i:1.000000
12 qid:3402 #p:Cre06.g307600.t1 s:YFLNGEVEPAAYEQADLDEGLLEGEEFDEMAVGLEEAGEGEEAGGLEAGEGEEGDALYDEAAGEGELAGEGEEGFADDGGGEGEEGDA i:1.000000
1 qid:270 #p:Cre02.g093750.t1 s:FTPQLVTAMEK i:1802.610000
2 qid:270 #p:Cre02.g093750.t1 s:TGAEVPALER i:1713.200000
3 qid:270 #p:Cre02.g093750.t1 s:VFQILGDSLLGPNGTQVPVSSITGPGK i:1403.310000
4 qid:270 #p:Cre02.g093750.t1 s:KVDAEEAAAAASPAPAAAEEPK i:1334.710000
5 qid:270 #p:Cre02.g093750.t1 s:AAEEVATSALAEVAAATK i:1015.580000
6 qid:270 #p:Cre02.g093750.t1 s:INDGPVLVLVVDTADQK i:715.330000
7 qid:270 #p:Cre02.g093750.t1 s:GVEVSAVGLSGAVSDFK i:615.300000
23 qid:270 #p:Cre02.g093750.t1 s:MAPAVVCDGDVCR i:1.000000
23 qid:270 #p:Cre02.g093750.t1 s:VDAEEAAAAASPAPAAAEEPK i:1.000000
23 qid:270 #p:Cre02.g093750.t1 s:VVALYFSAHWCPPCR i:1.000000
23 qid:270 #p:Cre02.g093750.t1 s:HFTPQLASIYANFK i:1.000000
23 qid:270 #p:Cre02.g093750.t1 s:EYFGEMPWTALPYGK i:1.000000
23 qid:270 #p:Cre02.g093750.t1 s:GIPTLVILDGETGEVITTSGR i:1.000000
23 qid:270 #p:Cre02.g093750.t1 s:DAVSSDEK i:1.000000
23 qid:270 #p:Cre02.g093750.t1 s:CEGFPWRPR i:1.000000
23 qid:270 #p:Cre02.g093750.t1 s:NDELNSR i:1.000000
23 qid:270 #p:Cre02.g093750.t1 s:FEVEGIPTLVVLDEQFNVITTDGR i:1.000000
23 qid:270 #p:Cre02.g093750.t1 s:EAVASDIECTR i:1.000000
23 qid:270 #p:Cre02.g093750.t1 s:FPWRPQPFEQLTGSTANR i:1.000000
23 qid:270 #p:Cre02.g093750.t1 s:AAPGGDDWGFLWAHR i:1.000000
23 qid:270 #p:Cre02.g093750.t1 s:VLAFAGLVK i:1.000000
23 qid:270 #p:Cre02.g093750.t1 s:DSEVELPAGHAAVIIDVPNHEAVWDLAGK i:1.000000
23 qid:270 #p:Cre02.g093750.t1 s:LGGEGDDDDE i:1.000000
1 qid:2979 #p:Cre07.g339250.t1 s:AAATGAPPPAPAAPAGDAAASNLANLLR i:25757.000000
2 qid:2979 #p:Cre07.g339250.t1 s:VEEVLER i:24654.000000
3 qid:2979 #p:Cre07.g339250.t1 s:MLAGEMR i:16376.000000
15 qid:2979 #p:Cre07.g339250.t1 s:APAPASPAAPPPSGPVR i:1.000000
15 qid:2979 #p:Cre07.g339250.t1 s:IATNEGLLK i:1.000000
15 qid:2979 #p:Cre07.g339250.t1 s:MTNLSDVLPTLK i:1.000000
15 qid:2979 #p:Cre07.g339250.t1 s:FDNDVEEVLASSGHVAMYTMVVESSQWTR i:1.000000
15 qid:2979 #p:Cre07.g339250.t1 s:NVEGSLFILK i:1.000000
15 qid:2979 #p:Cre07.g339250.t1 s:LSTENYFEDIHAGLAFEK i:1.000000
15 qid:2979 #p:Cre07.g339250.t1 s:NPPYLMYTHGNAEIIGVWFYEQGDLSR i:1.000000
15 qid:2979 #p:Cre07.g339250.t1 s:HLQQAHDEEQALAAQAAQGQAAPPAVPPQTHTPPPSRPAPATPPKPAGPPAAK i:1.000000
15 qid:2979 #p:Cre07.g339250.t1 s:GDDDAFWDKPVTASAQQAAAAR i:1.000000
15 qid:2979 #p:Cre07.g339250.t1 s:AQAPQAPAPNAPAGPLPPSFFAQQQQARPQASPVPPSAQQQPPHAMHTLPVHAPQPSPAPPHIVPSPHAAQPQPPAQQMGGALAK i:1.000000
15 qid:2979 #p:Cre07.g339250.t1 s:LFANAHK i:1.000000
15 qid:2979 #p:Cre07.g339250.t1 s:APHATPPPAAAVQYAAPAAPPAAVANGVSDEEK i:1.000000
1 qid:673 #p:Cre04.g219250.t1 s:IQLNDIDAEEPDVSDLK i:53048.000000
2 qid:673 #p:Cre04.g219250.t1 s:EVLISDGILNR i:45578.000000
3 qid:673 #p:Cre04.g219250.t1 s:DWTSLFDDSLFK i:13446.000000
4 qid:673 #p:Cre04.g219250.t1 s:EPPPPALELFDLDESFASETNR i:5824.200000
29 qid:673 #p:Cre04.g219250.t1 s:MEEPGAEEVR i:1.000000
29 qid:673 #p:Cre04.g219250.t1 s:ILFSTAK i:1.000000
29 qid:673 #p:Cre04.g219250.t1 s:GESHTHK i:1.000000
29 qid:673 #p:Cre04.g219250.t1 s:STYRPDK i:1.000000
29 qid:673 #p:Cre04.g219250.t1 s:DDFTLDTLR i:1.000000
29 qid:673 #p:Cre04.g219250.t1 s:SAHILVLGGPK i:1.000000
29 qid:673 #p:Cre04.g219250.t1 s:FTAPEVDMLK i:1.000000
29 qid:673 #p:Cre04.g219250.t1 s:NGGSILILMSEGGEEK i:1.000000
29 qid:673 #p:Cre04.g219250.t1 s:AGTNINYFLEQFGMSVNNDAVVR i:1.000000
29 qid:673 #p:Cre04.g219250.t1 s:AVITGAGK i:1.000000
29 qid:673 #p:Cre04.g219250.t1 s:SLNSNDDDEFR i:1.000000
29 qid:673 #p:Cre04.g219250.t1 s:GPQAFDGTGLEYVFPFGATLSVQKPAVPVLSSGK i:1.000000
29 qid:673 #p:Cre04.g219250.t1 s:IAYPMNRPVGAVWAQPGYGR i:1.000000
29 qid:673 #p:Cre04.g219250.t1 s:IAVLGSCAMFDDK i:1.000000
29 qid:673 #p:Cre04.g219250.t1 s:IMDFFFK i:1.000000
29 qid:673 #p:Cre04.g219250.t1 s:FLKPHSK i:1.000000
29 qid:673 #p:Cre04.g219250.t1 s:LLPDTASLADK i:1.000000
29 qid:673 #p:Cre04.g219250.t1 s:GCLQEIDDVPR i:1.000000
29 qid:673 #p:Cre04.g219250.t1 s:FDTGLIPEAVSLYEK i:1.000000
29 qid:673 #p:Cre04.g219250.t1 s:GQLNLIPPSFETPLPPLQPAVFPPTIR i:1.000000
29 qid:673 #p:Cre04.g219250.t1 s:LASLTNK i:1.000000
29 qid:673 #p:Cre04.g219250.t1 s:CHGEEDLEYYIMEAGHILGLK i:1.000000
29 qid:673 #p:Cre04.g219250.t1 s:LQENANAK i:1.000000
29 qid:673 #p:Cre04.g219250.t1 s:HVLSEVFR i:1.000000
29 qid:673 #p:Cre04.g219250.t1 s:MGSLGLGQTLDSMGQTLPAANQFGDQFEL i:1.000000
1 qid:661 #p:Cre06.g261650.t1 s:ILAQLQENLR i:83930.000000
2 qid:661 #p:Cre06.g261650.t1 s:MIVEDLVQK i:75691.000000
3 qid:661 #p:Cre06.g261650.t1 s:TNEESTAYIK i:75387.000000
4 qid:661 #p:Cre06.g261650.t1 s:DSITTTEVSISR i:69560.000000
5 qid:661 #p:Cre06.g261650.t1 s:IYNHDLER i:18932.000000
9 qid:661 #p:Cre06.g261650.t1 s:MASEGASSSSVASPSESGGMSVPK i:1.000000
9 qid:661 #p:Cre06.g261650.t1 s:AEFIDDVAAFLEGK i:1.000000
9 qid:661 #p:Cre06.g261650.t1 s:QESGEATVTDFQLADGVYAK i:1.000000
9 qid:661 #p:Cre06.g261650.t1 s:TVNLWLGAGVMLEYGLEEALTLLQENEANCR i:1.000000
1 qid:1343 #p:Cre06.g283250.t1 s:ATGSYPAAVGQPEPVGR i:72748.000000
2 qid:1343 #p:Cre06.g283250.t1 s:TAHQALAAAAAAGR i:19685.000000
3 qid:1343 #p:Cre06.g283250.t1 s:SVEESIAAVAAGAAAAGDVSGVPDTVAMR i:10987.000000
4 qid:1343 #p:Cre06.g283250.t1 s:LQHHTLAAVHDK i:4148.200000
10 qid:1343 #p:Cre06.g283250.t1 s:MASWDAGTDR i:1.000000
10 qid:1343 #p:Cre06.g283250.t1 s:ELRPSEAARPLALHTNSYTFVFSR i:1.000000
10 qid:1343 #p:Cre06.g283250.t1 s:LSHHTHR i:1.000000
10 qid:1343 #p:Cre06.g283250.t1 s:AYCEGLHGAPPAEPNAAFYTELDER i:1.000000
10 qid:1343 #p:Cre06.g283250.t1 s:AVNGSLTDQMAFFTSCMAR i:1.000000
10 qid:1343 #p:Cre06.g283250.t1 s:YCLPAPGSSSSCSCGAGCGCSCR i:1.000000
1 qid:2912 #p:Cre01.g049900.t1 s:LVIPEQQAALQAAR i:25237.000000
2 qid:2912 #p:Cre01.g049900.t1 s:LLDAVTNMK i:9646.600000
3 qid:2912 #p:Cre01.g049900.t1 s:AAVEAAVAAAQAR i:6501.800000
4 qid:2912 #p:Cre01.g049900.t1 s:LLDFDPK i:4384.100000
5 qid:2912 #p:Cre01.g049900.t1 s:AVGIAVAVVASAVR i:2093.200000
27 qid:2912 #p:Cre01.g049900.t1 s:LSSFAAAAR i:1.000000
27 qid:2912 #p:Cre01.g049900.t1 s:NFESLDEASPPR i:1.000000
27 qid:2912 #p:Cre01.g049900.t1 s:AEEEAMK i:1.000000
27 qid:2912 #p:Cre01.g049900.t1 s:AQEIIVK i:1.000000
27 qid:2912 #p:Cre01.g049900.t1 s:ANGLPFK i:1.000000
27 qid:2912 #p:Cre01.g049900.t1 s:GTDFAPVVVWSVILAALAAAYR i:1.000000
27 qid:2912 #p:Cre01.g049900.t1 s:FVQWLLSGGSK i:1.000000
27 qid:2912 #p:Cre01.g049900.t1 s:VWVPDSNSFDGPTTATSMSEK i:1.000000
27 qid:2912 #p:Cre01.g049900.t1 s:MDEDFER i:1.000000
27 qid:2912 #p:Cre01.g049900.t1 s:TGGDASTSGSGVATGTLPTWWDAPPVLYASASR i:1.000000
27 qid:2912 #p:Cre01.g049900.t1 s:AACEAEAGR i:1.000000
27 qid:2912 #p:Cre01.g049900.t1 s:GEDYSLADIR i:1.000000
27 qid:2912 #p:Cre01.g049900.t1 s:TCQEGHVSVKPK i:1.000000
27 qid:2912 #p:Cre01.g049900.t1 s:FVAGVAADLGMEDGR i:1.000000
27 qid:2912 #p:Cre01.g049900.t1 s:TDPEAMTEAVYALAR i:1.000000
27 qid:2912 #p:Cre01.g049900.t1 s:IASLLEYLPALDTETPQVDMVASSLR i:1.000000
27 qid:2912 #p:Cre01.g049900.t1 s:AASSLEER i:1.000000
27 qid:2912 #p:Cre01.g049900.t1 s:YLFHLLAQLTEDK i:1.000000
27 qid:2912 #p:Cre01.g049900.t1 s:VEQAEFER i:1.000000
27 qid:2912 #p:Cre01.g049900.t1 s:LEAAAQGK i:1.000000
27 qid:2912 #p:Cre01.g049900.t1 s:NGAAQGQQKPGAAAEPAK i:1.000000
27 qid:2912 #p:Cre01.g049900.t1 s:DGQAGTSSGEAGK i:1.000000
1 qid:3256 #p:Cre11.g467702.t1 s:GLGEVPLPLR i:7078.600000
22 qid:3256 #p:Cre11.g467702.t1 s:LDPLTLLTPQQR i:1.000000
22 qid:3256 #p:Cre11.g467702.t1 s:LQAAAAVGK i:1.000000
22 qid:3256 #p:Cre11.g467702.t1 s:MDDMVLVLAR i:1.000000
22 qid:3256 #p:Cre11.g467702.t1 s:GAPAPPPPPVASSAVTANPATR i:1.000000
22 qid:3256 #p:Cre11.g467702.t1 s:ELAESLAHLSR i:1.000000
22 qid:3256 #p:Cre11.g467702.t1 s:QAAQPPSATAAGADALTPAAEAAADAAAEAAAAPLR i:1.000000
22 qid:3256 #p:Cre11.g467702.t1 s:EVAALVDAALTGAAGGQQVHFQPFVFNDIFQSAPAAATYVAEALESGSAWGR i:1.000000
22 qid:3256 #p:Cre11.g467702.t1 s:FFLAAAEADAGK i:1.000000
22 qid:3256 #p:Cre11.g467702.t1 s:ADMAATK i:1.000000
22 qid:3256 #p:Cre11.g467702.t1 s:SWAWGDLR i:1.000000
22 qid:3256 #p:Cre11.g467702.t1 s:LASLTSK i:1.000000
22 qid:3256 #p:Cre11.g467702.t1 s:LDYGTAAANTR i:1.000000
22 qid:3256 #p:Cre11.g467702.t1 s:MGVLGIK i:1.000000
22 qid:3256 #p:Cre11.g467702.t1 s:YQPAAAPDLYFPATGGSGLHAPLPAGAAPSMSLDELYAAALER i:1.000000
22 qid:3256 #p:Cre11.g467702.t1 s:SGSSSSSSSSSSVGGAGGSSTR i:1.000000
22 qid:3256 #p:Cre11.g467702.t1 s:YGAVGWWSRPAGQQPAANR i:1.000000
22 qid:3256 #p:Cre11.g467702.t1 s:VHEVFTPEFNPK i:1.000000
22 qid:3256 #p:Cre11.g467702.t1 s:EEYMATVGR i:1.000000
22 qid:3256 #p:Cre11.g467702.t1 s:AAAEAYAAALSATKPATIPTTSSSSSSSSANSSAASSVPARPR i:1.000000
22 qid:3256 #p:Cre11.g467702.t1 s:RPHRPLAR i:1.000000
22 qid:3256 #p:Cre11.g467702.t1 s:FPVEAFSPLGR i:1.000000
1 qid:781 #p:Cre16.g686500.t1 s:LPNPVYTLL i:30197.000000
2 qid:781 #p:Cre16.g686500.t1 s:VADAATAYFR i:18211.000000
18 qid:781 #p:Cre16.g686500.t1 s:SSPLEACSNGGTSEK i:1.000000
18 qid:781 #p:Cre16.g686500.t1 s:VALLVEEEPVKPSPEDPAELAAQASAALEASR i:1.000000
18 qid:781 #p:Cre16.g686500.t1 s:VVAGGLGVLFIVLLACQGLNSSTSPDTAR i:1.000000
18 qid:781 #p:Cre16.g686500.t1 s:SFSSHCLSSSGGGVVGPR i:1.000000
18 qid:781 #p:Cre16.g686500.t1 s:GSLLHFDPSCTVELR i:1.000000
18 qid:781 #p:Cre16.g686500.t1 s:EYFDGAYFAEVR i:1.000000
18 qid:781 #p:Cre16.g686500.t1 s:QDQLAGAAAPR i:1.000000
18 qid:781 #p:Cre16.g686500.t1 s:GTVVFDIDETALSNLDTFFSR i:1.000000
18 qid:781 #p:Cre16.g686500.t1 s:LLGMGPAADDCVHPHLEYMPFAGAPASPPLVLMAGK i:1.000000
18 qid:781 #p:Cre16.g686500.t1 s:GAAGEGAPGAAAGEGGAAAGGPR i:1.000000
18 qid:781 #p:Cre16.g686500.t1 s:LCASPPLK i:1.000000
18 qid:781 #p:Cre16.g686500.t1 s:AMLDLYEFLAASNFTLVFLTGR i:1.000000
18 qid:781 #p:Cre16.g686500.t1 s:AQTAANLAEAGYGNLCSAPSGTAAAAAAGALSLSAAFDAATAPSR i:1.000000
18 qid:781 #p:Cre16.g686500.t1 s:SSGADGSAGGPLR i:1.000000
18 qid:781 #p:Cre16.g686500.t1 s:QLAQQQEATATAASGTGSSTSGLAAPCYEALLMR i:1.000000
18 qid:781 #p:Cre16.g686500.t1 s:AALTAGGAGGGHVIVGNIGDQYSDLVGEAAGAASFK i:1.000000
1 qid:718 #p:Cre16.g670973.t1 s:IATEPGVK i:143041.000000
2 qid:718 #p:Cre16.g670973.t1 s:MLAQSGAIDR i:102641.000000
3 qid:718 #p:Cre16.g670973.t1 s:LVASIGDK i:51281.000000
4 qid:718 #p:Cre16.g670973.t1 s:FPFGQVPVLEFPDGK i:21386.000000
10 qid:718 #p:Cre16.g670973.t1 s:IHYFPVPGR i:1.000000
10 qid:718 #p:Cre16.g670973.t1 s:LCLSIGNIPYEDVIYTGATFGEAKPK i:1.000000
10 qid:718 #p:Cre16.g670973.t1 s:LAGLYPEDPIQAAFADQAVFLLNDFTDLFSSSYSLPLEEK i:1.000000
10 qid:718 #p:Cre16.g670973.t1 s:QDMLAGK i:1.000000
10 qid:718 #p:Cre16.g670973.t1 s:LSYADLALFVSFSTMICGQLDGIPK i:1.000000
10 qid:718 #p:Cre16.g670973.t1 s:AAFKPDA i:1.000000
1 qid:1067 #p:Cre09.g408150.t1 s:ALLSFAPTR i:224721.000000
2 qid:1067 #p:Cre09.g408150.t1 s:VLELEQPGVYAAGGGAAGQPQGR i:43810.000000
3 qid:1067 #p:Cre09.g408150.t1 s:TQLLQEQR i:19517.000000
4 qid:1067 #p:Cre09.g408150.t1 s:AATDDMQIK i:2372.800000
11 qid:1067 #p:Cre09.g408150.t1 s:LNLMVDMLVLR i:1.000000
11 qid:1067 #p:Cre09.g408150.t1 s:GSHDSQSAAGNLSPGR i:1.000000
11 qid:1067 #p:Cre09.g408150.t1 s:ESGGGGFFK i:1.000000
11 qid:1067 #p:Cre09.g408150.t1 s:DQSPQPYPTGYPGEQYDPGMMPPPLPPPPAPASSSPASK i:1.000000
11 qid:1067 #p:Cre09.g408150.t1 s:GGNVPPPPPGMGPPGLGPVDMPR i:1.000000
11 qid:1067 #p:Cre09.g408150.t1 s:NLQHQMQLMQAQMQDYQTIK i:1.000000
11 qid:1067 #p:Cre09.g408150.t1 s:WNFQDLK i:1.000000
1 qid:3000 #p:Cre03.g171050.t1 s:LAADIGSTTFR i:429421.000000
2 qid:3000 #p:Cre03.g171050.t1 s:FSIEWAR i:189051.000000
3 qid:3000 #p:Cre03.g171050.t1 s:EENIPAFVR i:168251.000000
4 qid:3000 #p:Cre03.g171050.t1 s:SFGVSAIR i:114891.000000
5 qid:3000 #p:Cre03.g171050.t1 s:FGLYAWEPDGSVDR i:113251.000000
6 qid:3000 #p:Cre03.g171050.t1 s:AAPGGQAAQVGLVSHHITFEPQGTGILYGVSK i:107941.000000
7 qid:3000 #p:Cre03.g171050.t1 s:MLSTMLK i:92188.000000
8 qid:3000 #p:Cre03.g171050.t1 s:TLPDDLAGVR i:81879.000000
9 qid:3000 #p:Cre03.g171050.t1 s:GAAISVWQNSGDDDSNWTR i:78407.000000
10 qid:3000 #p:Cre03.g171050.t1 s:IMDLVTAGR i:10933.000000
30 qid:3000 #p:Cre03.g171050.t1 s:ALMIDSYMK i:1.000000
30 qid:3000 #p:Cre03.g171050.t1 s:ESEVMTDMYYPIYPEGLYK i:1.000000
30 qid:3000 #p:Cre03.g171050.t1 s:LVVGEAAGK i:1.000000
30 qid:3000 #p:Cre03.g171050.t1 s:MTGSGKPAANK i:1.000000
30 qid:3000 #p:Cre03.g171050.t1 s:ATANGDGEPVR i:1.000000
30 qid:3000 #p:Cre03.g171050.t1 s:CSDFWNNYER i:1.000000
30 qid:3000 #p:Cre03.g171050.t1 s:GVFDMEAVHR i:1.000000
30 qid:3000 #p:Cre03.g171050.t1 s:YHQMLDCMAAHGLVPNATLWHFVHPTWFEQAGGWTK i:1.000000
30 qid:3000 #p:Cre03.g171050.t1 s:ITLWATFNEPTCYMFLAFIVGIAPPGR i:1.000000
30 qid:3000 #p:Cre03.g171050.t1 s:AHTATYR i:1.000000
30 qid:3000 #p:Cre03.g171050.t1 s:VLSDWMTYWWGWDVVHHWMLTGEFVWK i:1.000000
30 qid:3000 #p:Cre03.g171050.t1 s:LPVLGVWQR i:1.000000
30 qid:3000 #p:Cre03.g171050.t1 s:WQDPAGRPPCDWWGINYYSR i:1.000000
30 qid:3000 #p:Cre03.g171050.t1 s:GIFSWYLAPSCR i:1.000000
30 qid:3000 #p:Cre03.g171050.t1 s:CSEFGIPMYITETGIADAR i:1.000000
30 qid:3000 #p:Cre03.g171050.t1 s:AVAEGCDVR i:1.000000
30 qid:3000 #p:Cre03.g171050.t1 s:GLYYWTLLDNLEWATGYTMK i:1.000000
30 qid:3000 #p:Cre03.g171050.t1 s:QVQGQLGEDLGVEAALEEEGVTR i:1.000000
30 qid:3000 #p:Cre03.g171050.t1 s:GGEAEGR i:1.000000
30 qid:3000 #p:Cre03.g171050.t1 s:AVGMVAIG i:1.000000
1 qid:2309 #p:Cre02.g102800.t1 s:YDADFPAISGR i:26648.000000
2 qid:2309 #p:Cre02.g102800.t1 s:TLMDNYDYVMHGK i:6402.600000
7 qid:2309 #p:Cre02.g102800.t1 s:MDLHIDINTELFPLQR i:1.000000
7 qid:2309 #p:Cre02.g102800.t1 s:FSLVLAWTINLDATPGSEK i:1.000000
7 qid:2309 #p:Cre02.g102800.t1 s:VEVFVSFGGLLMK i:1.000000
7 qid:2309 #p:Cre02.g102800.t1 s:LAGDPAK i:1.000000
7 qid:2309 #p:Cre02.g102800.t1 s:LEPIEVDNNVYLLLK i:1.000000
1 qid:3187 #p:Cre16.g675500.t1 s:GSPLDFPIGVGQVIK i:672441.000000
2 qid:3187 #p:Cre16.g675500.t1 s:GWDIGILGNEDIPPMK i:59596.000000
3 qid:3187 #p:Cre16.g675500.t1 s:DVEEGTGAPPR i:24287.000000
6 qid:3187 #p:Cre16.g675500.t1 s:SSGSLAR i:1.000000
6 qid:3187 #p:Cre16.g675500.t1 s:LTTHVLASGALK i:1.000000
6 qid:3187 #p:Cre16.g675500.t1 s:GAGGVIPPNAVLEFDVELLPAGGGGGGLFGALAEGWK i:1.000000
1 qid:257 #p:Cre02.g115200.t1 s:LWTLVGEEAR i:35925.890000
2 qid:257 #p:Cre02.g115200.t1 s:GQLPEQPVVVK i:22196.660000
3 qid:257 #p:Cre02.g115200.t1 s:FFSSLAEK i:9028.070000
4 qid:257 #p:Cre02.g115200.t1 s:DKSSAAVIDVTK i:1132.360000
5 qid:257 #p:Cre02.g115200.t1 s:SSAAVIDVTK i:680.550000
10 qid:257 #p:Cre02.g115200.t1 s:GHVSAGHGR i:1.000000
10 qid:257 #p:Cre02.g115200.t1 s:GNAGGQHHHR i:1.000000
10 qid:257 #p:Cre02.g115200.t1 s:YHPGFFGK i:1.000000
10 qid:257 #p:Cre02.g115200.t1 s:YHCPIINLDK i:1.000000
10 qid:257 #p:Cre02.g115200.t1 s:AVGGDCILTA i:1.000000
1 qid:643 #p:Cre12.g546400.t1 s:DLDPQNDLEFLR i:21223.000000
2 qid:643 #p:Cre12.g546400.t1 s:QYADLVPGLADLAR i:16373.000000
7 qid:643 #p:Cre12.g546400.t1 s:MSDIESTLTR i:1.000000
7 qid:643 #p:Cre12.g546400.t1 s:GVIGVIIVNNQGVPLR i:1.000000
7 qid:643 #p:Cre12.g546400.t1 s:STFEHDAMTK i:1.000000
7 qid:643 #p:Cre12.g546400.t1 s:HEIMVAAK i:1.000000
7 qid:643 #p:Cre12.g546400.t1 s:DDFVLLVIQDPNAAST i:1.000000
1 qid:1662 #p:Cre02.g104900.t1 s:IGLVGMPNVGK i:207271.000000
2 qid:1662 #p:Cre02.g104900.t1 s:SSVPAFLDVVDIAGLVR i:185041.000000
3 qid:1662 #p:Cre02.g104900.t1 s:APQAAGTIHTDFER i:166001.000000
4 qid:1662 #p:Cre02.g104900.t1 s:IEGVIDGINK i:143791.000000
5 qid:1662 #p:Cre02.g104900.t1 s:STLFNLLTK i:133071.000000
6 qid:1662 #p:Cre02.g104900.t1 s:EYVVTDGDIIFFK i:64120.000000
7 qid:1662 #p:Cre02.g104900.t1 s:ELGTESAVK i:49563.000000
8 qid:1662 #p:Cre02.g104900.t1 s:IITTGFR i:27310.000000
9 qid:1662 #p:Cre02.g104900.t1 s:INDMPDDEK i:15906.000000
10 qid:1662 #p:Cre02.g104900.t1 s:FNVTSSGK i:9670.400000
11 qid:1662 #p:Cre02.g104900.t1 s:AIHLIYFFTAGEDEVK i:7972.100000
25 qid:1662 #p:Cre02.g104900.t1 s:ERPLLGR i:1.000000
25 qid:1662 #p:Cre02.g104900.t1 s:VGVPAENFPFCTIDPNNAR i:1.000000
25 qid:1662 #p:Cre02.g104900.t1 s:VNVPDDR i:1.000000
25 qid:1662 #p:Cre02.g104900.t1 s:FNWLCSVYKPK i:1.000000
25 qid:1662 #p:Cre02.g104900.t1 s:GAATGEGLGNAFLSHIAAVDGIFHVCR i:1.000000
25 qid:1662 #p:Cre02.g104900.t1 s:AFEDADVIHVEDR i:1.000000
25 qid:1662 #p:Cre02.g104900.t1 s:VDPVGDLDIIHK i:1.000000
25 qid:1662 #p:Cre02.g104900.t1 s:EQLEELECAGR i:1.000000
25 qid:1662 #p:Cre02.g104900.t1 s:ILEHLNK i:1.000000
25 qid:1662 #p:Cre02.g104900.t1 s:FGDWSAK i:1.000000
25 qid:1662 #p:Cre02.g104900.t1 s:DVEWLNEYQLLTAKPAVYLVNMSENDFAR i:1.000000
25 qid:1662 #p:Cre02.g104900.t1 s:IHEWVQAHGGEPIIPFSASFENK i:1.000000
25 qid:1662 #p:Cre02.g104900.t1 s:ELGVVCQLPK i:1.000000
25 qid:1662 #p:Cre02.g104900.t1 s:GFICAEVMK i:1.000000
1 qid:1866 #p:Cre10.g456700.t1 s:YGAEAESAEPEAAKPGASPTER i:16047.000000
2 qid:1866 #p:Cre10.g456700.t1 s:ATASAAAAAADNGPPPGVAPEGAR i:2642.900000
25 qid:1866 #p:Cre10.g456700.t1 s:MALDLDALDVR i:1.000000
25 qid:1866 #p:Cre10.g456700.t1 s:ASDDEAEDGDAEFHDAAEYAASVADSTGHADAAEEGDTK i:1.000000
25 qid:1866 #p:Cre10.g456700.t1 s:HDDDVAAEPVPEGEK i:1.000000
25 qid:1866 #p:Cre10.g456700.t1 s:EQNGGEHSGEDEEQSEGEEGEGEDVLAK i:1.000000
25 qid:1866 #p:Cre10.g456700.t1 s:DDAAEGLK i:1.000000
25 qid:1866 #p:Cre10.g456700.t1 s:EPFEVPTSGAFWLHDDR i:1.000000
25 qid:1866 #p:Cre10.g456700.t1 s:FAAIESGQEVEDSGSEDAFGGYSR i:1.000000
25 qid:1866 #p:Cre10.g456700.t1 s:FDTPPASNYELVGLPQRPAR i:1.000000
25 qid:1866 #p:Cre10.g456700.t1 s:EMSAAAAASAAALSDMPPPPSAGGR i:1.000000
25 qid:1866 #p:Cre10.g456700.t1 s:GPAPAAMAPPPASR i:1.000000
25 qid:1866 #p:Cre10.g456700.t1 s:YTLIGSSKPASGPEASGPGPAAGR i:1.000000
25 qid:1866 #p:Cre10.g456700.t1 s:GPGPAEPPFGGR i:1.000000
25 qid:1866 #p:Cre10.g456700.t1 s:TGGAPATAVGR i:1.000000
25 qid:1866 #p:Cre10.g456700.t1 s:GEEPATSGGDR i:1.000000
25 qid:1866 #p:Cre10.g456700.t1 s:HYSSQNGER i:1.000000
25 qid:1866 #p:Cre10.g456700.t1 s:GYDSMGGR i:1.000000
25 qid:1866 #p:Cre10.g456700.t1 s:GARPPASDGYGR i:1.000000
25 qid:1866 #p:Cre10.g456700.t1 s:GAGPSGR i:1.000000
25 qid:1866 #p:Cre10.g456700.t1 s:GTYQQSQPAAGNR i:1.000000
25 qid:1866 #p:Cre10.g456700.t1 s:TLEEEFPPLPGSKPVAAPATAAPATAAVDAGGDTGGVR i:1.000000
25 qid:1866 #p:Cre10.g456700.t1 s:GGDSAGGK i:1.000000
25 qid:1866 #p:Cre10.g456700.t1 s:LSVSAAAFEPTPAPARPPQQPQHHQAPPQQQQQQQAPSVPMAFGAPVQPLPAVSTMPPPGAFAGVPEAYGAPPMAGPPPPMHPHQHQQYGAPPGVQPYMPPMGAPMQPPMQPPMQPPQGPPQQQQQQYGAPPPQYGASPYNDMQAWFNDAYNK i:1.000000
25 qid:1866 #p:Cre10.g456700.t1 s:ALATGMDSQQAYSAVQGYVQGMQMAFQSLAAAQHQQQQHMPPPMYSMPPPPGPAPGQ i:1.000000
1 qid:1640 #p:Cre12.g555200.t1 s:YADLLTVVR i:13635.000000
2 qid:1640 #p:Cre12.g555200.t1 s:SVGLDALLTVISVAALNSR i:4518.600000
31 qid:1640 #p:Cre12.g555200.t1 s:WNTDPSGANTVVAPVVR i:1.000000
31 qid:1640 #p:Cre12.g555200.t1 s:STLVSLLPVPWLR i:1.000000
31 qid:1640 #p:Cre12.g555200.t1 s:LVFQLLLWLLPLVFSGR i:1.000000
31 qid:1640 #p:Cre12.g555200.t1 s:ALDTLVR i:1.000000
31 qid:1640 #p:Cre12.g555200.t1 s:NSQAAVR i:1.000000
31 qid:1640 #p:Cre12.g555200.t1 s:VQDNVTGNK i:1.000000
31 qid:1640 #p:Cre12.g555200.t1 s:LYGLAPPPAK i:1.000000
31 qid:1640 #p:Cre12.g555200.t1 s:RPFSLTPAR i:1.000000
31 qid:1640 #p:Cre12.g555200.t1 s:EGGAAGAALQR i:1.000000
31 qid:1640 #p:Cre12.g555200.t1 s:QLTPITPPQR i:1.000000
31 qid:1640 #p:Cre12.g555200.t1 s:YNGATSATGVLTSTPYSAATGGVGTGGVGSLLGTPQPLGFGDPSR i:1.000000
31 qid:1640 #p:Cre12.g555200.t1 s:TPLSDPYR i:1.000000
31 qid:1640 #p:Cre12.g555200.t1 s:SPAPGYSPGGAVVASPK i:1.000000
31 qid:1640 #p:Cre12.g555200.t1 s:ELNYYFDSLVGGGGGGGGGLGGAGGGAAMASPQQVDMGGGMYGYSMAAGGGAYGGLGGDQDQVPTGTLPIGVQAPMYR i:1.000000
31 qid:1640 #p:Cre12.g555200.t1 s:AATVAAADTPTLAPSAPEEVDDFVVSVLR i:1.000000
31 qid:1640 #p:Cre12.g555200.t1 s:QDWLELWTER i:1.000000
31 qid:1640 #p:Cre12.g555200.t1 s:VLQPLVAAVQGAHEPVNTLLQQFNHTHR i:1.000000
31 qid:1640 #p:Cre12.g555200.t1 s:LPPLPDVLSDNR i:1.000000
31 qid:1640 #p:Cre12.g555200.t1 s:GGGGGGGVSGGAAAAVDVDGLVR i:1.000000
31 qid:1640 #p:Cre12.g555200.t1 s:QLGAMLQQHIAQQPAAATTPK i:1.000000
31 qid:1640 #p:Cre12.g555200.t1 s:ELLAAVNR i:1.000000
31 qid:1640 #p:Cre12.g555200.t1 s:RPADILPPSPPGYVWAR i:1.000000
31 qid:1640 #p:Cre12.g555200.t1 s:LQQLADSSCLK i:1.000000
31 qid:1640 #p:Cre12.g555200.t1 s:DFTWNGGSAYGGRPWSPDQLPNDSALVLYLFAAFLDAPGWTFTAPPNTQHEGCTQPLHLGTLTPGARPNAPASAVLTFRPER i:1.000000
31 qid:1640 #p:Cre12.g555200.t1 s:ELDALLGLQLQTSGPLFCYLAAGR i:1.000000
31 qid:1640 #p:Cre12.g555200.t1 s:LMVLAHYQYVAVFHAILFFLQYHK i:1.000000
31 qid:1640 #p:Cre12.g555200.t1 s:YGGAIGR i:1.000000
31 qid:1640 #p:Cre12.g555200.t1 s:QHMGDADLGLEGVVQPPPVGAVVALGSR i:1.000000
31 qid:1640 #p:Cre12.g555200.t1 s:LLGGLGWFA i:1.000000
1 qid:770 #p:Cre06.g257150.t1 s:VQAGGAYTLNTASSVTVR i:307521.000000
4 qid:770 #p:Cre06.g257150.t1 s:MEVSQHSK i:1.000000
4 qid:770 #p:Cre06.g257150.t1 s:YFCHFCGK i:1.000000
4 qid:770 #p:Cre06.g257150.t1 s:QAVGIWGCK i:1.000000
1 qid:2209 #p:Cre16.g689535.t1 s:LALPALAAEVR i:19412.000000
2 qid:2209 #p:Cre16.g689535.t1 s:DSYGSSSHTGQPYGGGGGGGGGGGGGEGSAVR i:3252.500000
43 qid:2209 #p:Cre16.g689535.t1 s:VLAPEELQR i:1.000000
43 qid:2209 #p:Cre16.g689535.t1 s:MGSTLGLDIEDTLAQDR i:1.000000
43 qid:2209 #p:Cre16.g689535.t1 s:DSQAPTVELDTAALMAAGK i:1.000000
43 qid:2209 #p:Cre16.g689535.t1 s:AWPAAESPLTWAR i:1.000000
43 qid:2209 #p:Cre16.g689535.t1 s:LAGYIVSR i:1.000000
[truncated: 5,872,493 more chars]
