# Supplementary material for: Artificial Intelligence Understands Peptide Observability and Assists With Absolute Protein Quantification
Source: Front Plant Sci. 2018 Nov 13;9:1559. doi: 10.3389/fpls.2018.01559 (PMC6242780; doi:10.3389/fpls.2018.01559)
Supplement: Supplementary file 4 [file Data_Sheet_1.ZIP › yeastRaw.dat]

1 qid:2440 #p:YMR157C s:SQGDDINELQFVDPVK i:10420001.000000
2 qid:2440 #p:YMR157C s:TTLSEEEFENVVK i:8566801.000000
17 qid:2440 #p:YMR157C s:IDAPGFK i:1.000000
17 qid:2440 #p:YMR157C s:SVLASCR i:1.000000
17 qid:2440 #p:YMR157C s:VCGGLPQK i:1.000000
17 qid:2440 #p:YMR157C s:QLPLFSPLLLR i:1.000000
17 qid:2440 #p:YMR157C s:YSSTDSSTK i:1.000000
17 qid:2440 #p:YMR157C s:IFLVAIIGTVIFVK i:1.000000
17 qid:2440 #p:YMR157C s:TVQSLDK i:1.000000
17 qid:2440 #p:YMR157C s:VAIFPQGEVDIK i:1.000000
17 qid:2440 #p:YMR157C s:FSLSPSIEETR i:1.000000
17 qid:2440 #p:YMR157C s:YEALLNEYYK i:1.000000
17 qid:2440 #p:YMR157C s:YGCDTYAYNLPTGMLVMLLGR i:1.000000
17 qid:2440 #p:YMR157C s:LVVVNFPHSIADATR i:1.000000
17 qid:2440 #p:YMR157C s:FENEVSIVSK i:1.000000
17 qid:2440 #p:YMR157C s:LSGSDVCK i:1.000000
17 qid:2440 #p:YMR157C s:YYETVGK i:1.000000
1 qid:1411 #p:YPL173W s:NFLPHSEK i:22645001.000000
14 qid:1411 #p:YPL173W s:MSGSYQHLSNVGSR i:1.000000
14 qid:1411 #p:YPL173W s:STPEFMK i:1.000000
14 qid:1411 #p:YPL173W s:VVVMSGASK i:1.000000
14 qid:1411 #p:YPL173W s:GNIAVIK i:1.000000
14 qid:1411 #p:YPL173W s:TNSFILDENGPTK i:1.000000
14 qid:1411 #p:YPL173W s:QFWLEGQTSHMITIPVSILGK i:1.000000
14 qid:1411 #p:YPL173W s:LVADIDDEK i:1.000000
14 qid:1411 #p:YPL173W s:DVSFNGSYYDADYK i:1.000000
14 qid:1411 #p:YPL173W s:GQPDLIIPWPKPDPIDVQTNLATDPVIAR i:1.000000
14 qid:1411 #p:YPL173W s:EQTFWVDSVVR i:1.000000
14 qid:1411 #p:YPL173W s:LVAPEMPLTEVR i:1.000000
14 qid:1411 #p:YPL173W s:LTEEDMEAIGAR i:1.000000
14 qid:1411 #p:YPL173W s:VFEFLEK i:1.000000
1 qid:552 #p:YML036W s:VVSIIPQFPDIK i:27594001.000000
2 qid:552 #p:YML036W s:VSLALFEQVK i:26153001.000000
13 qid:552 #p:YML036W s:MVVSIIPQFPDIK i:1.000000
13 qid:552 #p:YML036W s:MSELSTSFAFIDPR i:1.000000
13 qid:552 #p:YML036W s:LVCSGEQMYSAIYK i:1.000000
13 qid:552 #p:YML036W s:NLNSECVLCLSPTSNISDAFLK i:1.000000
13 qid:552 #p:YML036W s:DDSSQLICLK i:1.000000
13 qid:552 #p:YML036W s:FHTNTDDVDK i:1.000000
13 qid:552 #p:YML036W s:TIMTSIVK i:1.000000
13 qid:552 #p:YML036W s:GQEIEFNDDNLSR i:1.000000
13 qid:552 #p:YML036W s:FYDEALIR i:1.000000
13 qid:552 #p:YML036W s:LSDDFKPQDVNGLSR i:1.000000
13 qid:552 #p:YML036W s:ALVDAIQLR i:1.000000
1 qid:1534 #p:YJL172W s:NPNPADDPDFYK i:280770001.000000
2 qid:1534 #p:YJL172W s:DVFVATPINAEK i:209320001.000000
3 qid:1534 #p:YJL172W s:IEPLSPSFK i:154500001.000000
4 qid:1534 #p:YJL172W s:VNELGLLYTWEGSDPDLK i:95904001.000000
5 qid:1534 #p:YJL172W s:HFYELHDYFEK i:65214001.000000
6 qid:1534 #p:YJL172W s:YGYGLSK i:60658001.000000
28 qid:1534 #p:YJL172W s:TFPNIHK i:1.000000
28 qid:1534 #p:YJL172W s:MIALPVEK i:1.000000
28 qid:1534 #p:YJL172W s:AFISGIVALIIIGTFFLTSGLHPAPPHEAK i:1.000000
28 qid:1534 #p:YJL172W s:GPMHSPK i:1.000000
28 qid:1534 #p:YJL172W s:HSVDTILHDPAFR i:1.000000
28 qid:1534 #p:YJL172W s:IPTVVQDK i:1.000000
28 qid:1534 #p:YJL172W s:VNELGLLYTWEGSDPDLKPLLLMAHQDVVPVNNETLSSWK i:1.000000
28 qid:1534 #p:YJL172W s:FPPFSGHYDPETDFVWGR i:1.000000
28 qid:1534 #p:YJL172W s:NLLIAEFEAIEQLLIDGFKPNR i:1.000000
28 qid:1534 #p:YJL172W s:TIVMSLGFDEEASGTLGAASLASFLHER i:1.000000
28 qid:1534 #p:YJL172W s:YGDDGIYSIIDEGEGIMEVDK i:1.000000
28 qid:1534 #p:YJL172W s:GYVDFEVSILGHGGHSSVPPDHTTIGIASELITEFEANPFDYEFEFDNPIYGLLTCAAEHSK i:1.000000
28 qid:1534 #p:YJL172W s:TILGAPFCPR i:1.000000
28 qid:1534 #p:YJL172W s:LVEYISNQSHLR i:1.000000
28 qid:1534 #p:YJL172W s:TTQAVDIINGGVK i:1.000000
28 qid:1534 #p:YJL172W s:ANALPETTR i:1.000000
28 qid:1534 #p:YJL172W s:INLHSSVAEVFER i:1.000000
28 qid:1534 #p:YJL172W s:NGDDYIIPETELGHIDITLLR i:1.000000
28 qid:1534 #p:YJL172W s:ELEPAPLSPSSGPVWDILAGTIQDVFENGVLQNNEEFYVTTGLFSGNTDTK i:1.000000
28 qid:1534 #p:YJL172W s:YYWNLSK i:1.000000
28 qid:1534 #p:YJL172W s:FVGSIIDIDLLK i:1.000000
28 qid:1534 #p:YJL172W s:TLHSVNEHVDVPGHLSAIAFVYEYIVNVNEYA i:1.000000
1 qid:2498 #p:YLR449W s:LGQGEVIK i:422290001.000000
2 qid:2498 #p:YLR449W s:SDMLPLATYSLNVEPYSPTPALNFK i:232650001.000000
3 qid:2498 #p:YLR449W s:GQYQQALDITIAPEEDVQFVVTGSYTISLTGNYVK i:67579001.000000
15 qid:2498 #p:YLR449W s:MSDMLPLATYSLNVEPYSPTPALNFK i:1.000000
15 qid:2498 #p:YLR449W s:ITMAAIDPEPFDDDK i:1.000000
15 qid:2498 #p:YLR449W s:GEYYNQDNNDGLEEDESESEQEADVPK i:1.000000
15 qid:2498 #p:YLR449W s:AVEQSESEDSEDENEIDDEFEECVLLTLSPK i:1.000000
15 qid:2498 #p:YLR449W s:HPFDNSSDSDEDEEDYYSDEESSNGEEEEEEEEEDDEELSSGDDDLDDLVDASDIESR i:1.000000
15 qid:2498 #p:YLR449W s:HEEDEEESAKPAEK i:1.000000
15 qid:2498 #p:YLR449W s:DSEESKPKPK i:1.000000
15 qid:2498 #p:YLR449W s:LLEGGIIIEDR i:1.000000
15 qid:2498 #p:YLR449W s:GKPFVFK i:1.000000
15 qid:2498 #p:YLR449W s:GWDIGVAGMAVGGER i:1.000000
15 qid:2498 #p:YLR449W s:IVIPAPYAYGK i:1.000000
15 qid:2498 #p:YLR449W s:QALPGIPANSELTFDVK i:1.000000
1 qid:2143 #p:YKR028W s:FGQDYSIESPVSK i:34673001.000000
2 qid:2143 #p:YKR028W s:ILNSAFIK i:9813601.000000
3 qid:2143 #p:YKR028W s:LIEYVTNEK i:5343401.000000
4 qid:2143 #p:YKR028W s:ILDEETDSAK i:2843201.000000
5 qid:2143 #p:YKR028W s:DYLVDAYLTK i:2193601.000000
6 qid:2143 #p:YKR028W s:SAESEFTDK i:879131.000000
49 qid:2143 #p:YKR028W s:DQDDDVPTGTCEENIADDEDNSSHDYAASEDNVVNENEEK i:1.000000
49 qid:2143 #p:YKR028W s:EEENTLPTTESEYENYRPNLDVLDDLLDDDELYTELMCSNFK i:1.000000
49 qid:2143 #p:YKR028W s:YPDVLSK i:1.000000
49 qid:2143 #p:YKR028W s:KPEIIEGVNDHPILIER i:1.000000
49 qid:2143 #p:YKR028W s:EDAEEGGDSEETTNDSDHDSGDER i:1.000000
49 qid:2143 #p:YKR028W s:SVDSEETSITLPPESEEQVETR i:1.000000
49 qid:2143 #p:YKR028W s:IAAEILSADVWPISAAIMQNK i:1.000000
49 qid:2143 #p:YKR028W s:LWSILDHPAPLPIPASTYFMK i:1.000000
49 qid:2143 #p:YKR028W s:LLDMDITGMLEFILSR i:1.000000
49 qid:2143 #p:YKR028W s:FLTHVDNPSLMDFLLK i:1.000000
49 qid:2143 #p:YKR028W s:VISTDKPDSPTGVIK i:1.000000
49 qid:2143 #p:YKR028W s:SQELIPK i:1.000000
49 qid:2143 #p:YKR028W s:LLDHLNPEYGISTQSAAGDFIK i:1.000000
49 qid:2143 #p:YKR028W s:AFVTLSTNSSNELASGIGPNELTR i:1.000000
49 qid:2143 #p:YKR028W s:QLVSEEMIEK i:1.000000
49 qid:2143 #p:YKR028W s:GGTSLSNGVGIIIELIR i:1.000000
49 qid:2143 #p:YKR028W s:NNSDYDFIQLVYTTLESHPPTDR i:1.000000
49 qid:2143 #p:YKR028W s:DPIHLIHLVK i:1.000000
49 qid:2143 #p:YKR028W s:HMPDFADMLDK i:1.000000
49 qid:2143 #p:YKR028W s:LPLMEMPFGNIEPLGFER i:1.000000
49 qid:2143 #p:YKR028W s:ICELIAELLHCSNMTLLNEPNGEMIAQER i:1.000000
49 qid:2143 #p:YKR028W s:ELETSTEK i:1.000000
49 qid:2143 #p:YKR028W s:ENITAIVDNK i:1.000000
49 qid:2143 #p:YKR028W s:DITENLGALQINNQGSEEDELNDTGVSSVK i:1.000000
49 qid:2143 #p:YKR028W s:VVEGLENDASGVELYDETLSDTESVR i:1.000000
49 qid:2143 #p:YKR028W s:EKPLVGDR i:1.000000
49 qid:2143 #p:YKR028W s:IALEDTK i:1.000000
49 qid:2143 #p:YKR028W s:ILISILDMFTEFPWNNFLHNVIFDIAQQIFNGPLK i:1.000000
49 qid:2143 #p:YKR028W s:ACQDYEK i:1.000000
49 qid:2143 #p:YKR028W s:YGYMGHLTLVAEEISK i:1.000000
49 qid:2143 #p:YKR028W s:EYIDEMK i:1.000000
49 qid:2143 #p:YKR028W s:LTFCNTAVSDR i:1.000000
49 qid:2143 #p:YKR028W s:LEEPFWK i:1.000000
49 qid:2143 #p:YKR028W s:EYSETILADTR i:1.000000
49 qid:2143 #p:YKR028W s:YNTVLGDFGNDQESDDDVIR i:1.000000
49 qid:2143 #p:YKR028W s:NSDSEDIIGDTEGNENYGNGENDELLSNGHDSGNMDLYYNFNNNENEENEEDYAEYSDVDNK i:1.000000
49 qid:2143 #p:YKR028W s:NYYNNVETNDDDYDSDDGK i:1.000000
49 qid:2143 #p:YKR028W s:DGNSLYNEDNDENGSDK i:1.000000
49 qid:2143 #p:YKR028W s:WTSGTSLFPPDHFPSR i:1.000000
49 qid:2143 #p:YKR028W s:SQPSDPK i:1.000000
49 qid:2143 #p:YKR028W s:LQDQNIFHHQFDFEGVGDDDDYMDPNDDGQSYARPGNPLYTTPK i:1.000000
49 qid:2143 #p:YKR028W s:TILFNSLSALDNNGEDEEVALGTSVDDR i:1.000000
49 qid:2143 #p:YKR028W s:MDNEISSDEEDSEDEDEENDMGNEEGYSLYR i:1.000000
1 qid:104 #p:YCR012W s:GVEVVLPVDFIIADAFSADANTK i:15066000001.000000
2 qid:104 #p:YCR012W s:VLENTEIGDSIFDK i:14847000001.000000
3 qid:104 #p:YCR012W s:ALENPTRPFLAILGGAK i:13583000001.000000
4 qid:104 #p:YCR012W s:DVTFLNDCVGPEVEAAVK i:11418000001.000000
5 qid:104 #p:YCR012W s:TIVWNGPPGVFEFEK i:11138000001.000000
6 qid:104 #p:YCR012W s:LSVQDLDLK i:9508700001.000000
7 qid:104 #p:YCR012W s:SSAAGNTVIIGGGDTATVAK i:7611400001.000000
8 qid:104 #p:YCR012W s:ELPGVAFLSEK i:7032500001.000000
9 qid:104 #p:YCR012W s:IQLIDNLLDK i:7015200001.000000
10 qid:104 #p:YCR012W s:ISHVSTGGGASLELLEGK i:5983400001.000000
11 qid:104 #p:YCR012W s:LFAATVAK i:5522400001.000000
12 qid:104 #p:YCR012W s:ALLDEVVK i:5444200001.000000
13 qid:104 #p:YCR012W s:ELQSLLGK i:4390900001.000000
14 qid:104 #p:YCR012W s:YSLAPVAK i:4225900001.000000
15 qid:104 #p:YCR012W s:AGAEIVPK i:3552100001.000000
16 qid:104 #p:YCR012W s:VDSIIIGGGMAFTFK i:70093001.000000
26 qid:104 #p:YCR012W s:VDFNVPLDGK i:1.000000
26 qid:104 #p:YCR012W s:IVAALPTIK i:1.000000
26 qid:104 #p:YCR012W s:YVLEHHPR i:1.000000
26 qid:104 #p:YCR012W s:YVVLASHLGRPNGER i:1.000000
26 qid:104 #p:YCR012W s:ASAPGSVILLENLR i:1.000000
26 qid:104 #p:YCR012W s:YHIEEEGSR i:1.000000
26 qid:104 #p:YCR012W s:HELSSLADVYINDAFGTAHR i:1.000000
26 qid:104 #p:YCR012W s:AHSSMVGFDLPQR i:1.000000
26 qid:104 #p:YCR012W s:AAGFLLEK i:1.000000
26 qid:104 #p:YCR012W s:EGIPAGWQGLDNGPESR i:1.000000
1 qid:824 #p:YPL154C s:VILDTGSSNLWVPSNECGSLACFLHSK i:1657700001.000000
2 qid:824 #p:YPL154C s:VVPPFYNAIQQDLLDEK i:701320001.000000
3 qid:824 #p:YPL154C s:DTENGGEATFGGIDESK i:622620001.000000
4 qid:824 #p:YPL154C s:YYSIYDLGNNAVGLAK i:617870001.000000
5 qid:824 #p:YPL154C s:YDHEASSSYK i:495030001.000000
6 qid:824 #p:YPL154C s:FDGILGLGYDTISVDK i:355810001.000000
7 qid:824 #p:YPL154C s:QDFAEATSEPGLTFAFGK i:292290001.000000
8 qid:824 #p:YPL154C s:FEGIGLGDEYAELESHGAAIDTGTSLITLPSGLAEMINAEIGAK i:191320001.000000
9 qid:824 #p:YPL154C s:EVTFEQHLAHLGQK i:48039001.000000
10 qid:824 #p:YPL154C s:YLTQFEK i:21676001.000000
19 qid:824 #p:YPL154C s:ALLPLALLLVSANQVAAK i:1.000000
19 qid:824 #p:YPL154C s:HELSDEMK i:1.000000
19 qid:824 #p:YPL154C s:ANPEVVFSR i:1.000000
19 qid:824 #p:YPL154C s:EHPFFTEGGHDVPLTNYLNAQYYTDITLGTPPQNFK i:1.000000
19 qid:824 #p:YPL154C s:ANGTEFAIQYGTGSLEGYISQDTLSIGDLTIPK i:1.000000
19 qid:824 #p:YPL154C s:FAFYLGDTSK i:1.000000
19 qid:824 #p:YPL154C s:GDITWLPVR i:1.000000
19 qid:824 #p:YPL154C s:GWTGQYTLDCNTR i:1.000000
19 qid:824 #p:YPL154C s:DNLPDLIFNFNGYNFTIGPYDYTLEVSGSCISAITPMDFPEPVGPLAIVGDAFLR i:1.000000
1 qid:2039 #p:YMR278W s:GALDIGINLAEK i:19718001.000000
2 qid:2039 #p:YMR278W s:LQGILETVPSDLK i:19370001.000000
3 qid:2039 #p:YMR278W s:LYLEEVSK i:18186001.000000
4 qid:2039 #p:YMR278W s:EYNGYYVVPNPTVTK i:11313001.000000
5 qid:2039 #p:YMR278W s:IDHNLDPLNVLENGFK i:7271901.000000
6 qid:2039 #p:YMR278W s:TIEEVTALCK i:6458301.000000
7 qid:2039 #p:YMR278W s:NLVEINPLK i:5564501.000000
8 qid:2039 #p:YMR278W s:DPISLWFK i:4529901.000000
9 qid:2039 #p:YMR278W s:MAEIEGFHYEDTLTGFK i:3545301.000000
10 qid:2039 #p:YMR278W s:DYLCVPEQQNPDPSFPTVGFPNPEEK i:3394301.000000
35 qid:2039 #p:YMR278W s:MLQGILETVPSDLK i:1.000000
35 qid:2039 #p:YMR278W s:SDWNELHK i:1.000000
35 qid:2039 #p:YMR278W s:IQFGTAGLR i:1.000000
35 qid:2039 #p:YMR278W s:SQMQAGFSR i:1.000000
35 qid:2039 #p:YMR278W s:MNTLVVIQASQGLATYVR i:1.000000
35 qid:2039 #p:YMR278W s:QQFPDNLVAVVGHDHR i:1.000000
35 qid:2039 #p:YMR278W s:ATAAAFLLK i:1.000000
35 qid:2039 #p:YMR278W s:VHYLNPDHEFVHTPLVPFAVDK i:1.000000
35 qid:2039 #p:YMR278W s:ASVGVMITASHNPK i:1.000000
35 qid:2039 #p:YMR278W s:VYYSNGCQIIPPHDHAISDSIDANLEPWANVWDFDDVLNK i:1.000000
35 qid:2039 #p:YMR278W s:AKPWFVYTPMHGVGFDIFSTIVK i:1.000000
35 qid:2039 #p:YMR278W s:TLCLVEGK i:1.000000
35 qid:2039 #p:YMR278W s:HDIDLLVANDPDADR i:1.000000
35 qid:2039 #p:YMR278W s:DMQSGEWR i:1.000000
35 qid:2039 #p:YMR278W s:QLTGNEIGFLFAFYEYQK i:1.000000
35 qid:2039 #p:YMR278W s:EFQHVHPLAMLNSTVSSQMIK i:1.000000
35 qid:2039 #p:YMR278W s:GYYVPFGFEEAIGYMFPAMEHDK i:1.000000
35 qid:2039 #p:YMR278W s:DGISASIVFLQAYCK i:1.000000
35 qid:2039 #p:YMR278W s:DIFDYIR i:1.000000
35 qid:2039 #p:YMR278W s:NVYTPEGASYPSSIGEEIEVLYYR i:1.000000
35 qid:2039 #p:YMR278W s:DLTTGYQSDTINHKPTLPVDPTSQMITVSARPSNGSENEHIR i:1.000000
35 qid:2039 #p:YMR278W s:GSGTEPK i:1.000000
35 qid:2039 #p:YMR278W s:VYIEACANEEQR i:1.000000
35 qid:2039 #p:YMR278W s:LTWNVLR i:1.000000
35 qid:2039 #p:YMR278W s:EWFRPDEMNIVTK i:1.000000
1 qid:332 #p:YBR029C s:LIEISPK i:2110700001.000000
2 qid:332 #p:YBR029C s:EIVESVTDATSK i:146530001.000000
3 qid:332 #p:YBR029C s:DASESVTPVTK i:127720001.000000
4 qid:332 #p:YBR029C s:SDNPEMKPHGTSK i:93022001.000000
5 qid:332 #p:YBR029C s:LADIFNVTK i:40153001.000000
6 qid:332 #p:YBR029C s:LQEELHK i:18049001.000000
23 qid:332 #p:YBR029C s:MSDNPEMKPHGTSK i:1.000000
23 qid:332 #p:YBR029C s:ESTAATK i:1.000000
23 qid:332 #p:YBR029C s:TVWTFVMISGFFITLASGHAWCIVLILGCQIATFK i:1.000000
23 qid:332 #p:YBR029C s:ECIAVTSASGR i:1.000000
23 qid:332 #p:YBR029C s:TLNWYLLFTTIYYLDGK i:1.000000
23 qid:332 #p:YBR029C s:FFQATFYEYPVLNFIVTNHK i:1.000000
23 qid:332 #p:YBR029C s:FICYCLYLMGFVLFVCSLR i:1.000000
23 qid:332 #p:YBR029C s:FQFGSLCVTHMVLLLVVFQAHLIIK i:1.000000
23 qid:332 #p:YBR029C s:NVLNGLFWFLLPCGLVIVNDIFAYLCGITFGK i:1.000000
23 qid:332 #p:YBR029C s:TLEGFLGAWFFTALASIILTR i:1.000000
23 qid:332 #p:YBR029C s:ILSPYTYLTCPVEDLHTNFFSNLTCELNPVFLPQVYR i:1.000000
23 qid:332 #p:YBR029C s:LPPIFFDK i:1.000000
23 qid:332 #p:YBR029C s:VQINSITVKPIYFHALNLATFASLFAPFGGFFASGLK i:1.000000
23 qid:332 #p:YBR029C s:DFGHSIPGHGGITDR i:1.000000
23 qid:332 #p:YBR029C s:VDCQFIMGSFANLYYETFISEHR i:1.000000
23 qid:332 #p:YBR029C s:ITVDTVLSTILMNLNDK i:1.000000
23 qid:332 #p:YBR029C s:QIIELIDILIR i:1.000000
1 qid:2793 #p:YML086C s:STQEVITFENLLK i:1518900001.000000
2 qid:2793 #p:YML086C s:IYAPLTPFVEK i:698710001.000000
3 qid:2793 #p:YML086C s:FLDAENDPEVFK i:294990001.000000
4 qid:2793 #p:YML086C s:NFLGSTTLAAGPVK i:269440001.000000
5 qid:2793 #p:YML086C s:VEEWYGEDLK i:182220001.000000
6 qid:2793 #p:YML086C s:EQDPDNVFLANK i:100870001.000000
7 qid:2793 #p:YML086C s:WFTLFENTMMVAGGK i:95243001.000000
8 qid:2793 #p:YML086C s:AALLSVGK i:25229001.000000
9 qid:2793 #p:YML086C s:NWAGIYSAK i:13227001.000000
10 qid:2793 #p:YML086C s:QWAIINGIIDPSELSD i:7261801.000000
31 qid:2793 #p:YML086C s:MSTIPFR i:1.000000
31 qid:2793 #p:YML086C s:NWAGIYSAKPER i:1.000000
31 qid:2793 #p:YML086C s:YFQPSSIDEVVELVK i:1.000000
31 qid:2793 #p:YML086C s:SLVTVGSGHSPSNMCVTDEWLVNLDR i:1.000000
31 qid:2793 #p:YML086C s:FVEYPELHYADVTVDAGMR i:1.000000
31 qid:2793 #p:YML086C s:LYQLNEFLGAK i:1.000000
31 qid:2793 #p:YML086C s:GYSIQNLGSISEQSVAGIISTGSHGSSPYHGLISSQYVNLTIVNGK i:1.000000
31 qid:2793 #p:YML086C s:IGIIVSATIR i:1.000000
31 qid:2793 #p:YML086C s:VVPGFNIK i:1.000000
31 qid:2793 #p:YML086C s:QWDTLWTSSEFIR i:1.000000
31 qid:2793 #p:YML086C s:VWWYPYTR i:1.000000
31 qid:2793 #p:YML086C s:TTDAQNGPAK i:1.000000
31 qid:2793 #p:YML086C s:FFYETLLWISTK i:1.000000
31 qid:2793 #p:YML086C s:SSTGDVNVTDSISGFNMDCLFSQFVDEWGCPMDNGLEVLR i:1.000000
31 qid:2793 #p:YML086C s:SLDHSIAQAAINK i:1.000000
31 qid:2793 #p:YML086C s:EFYVHVPMEVR i:1.000000
31 qid:2793 #p:YML086C s:CSNTTLPSEPLDTSK i:1.000000
31 qid:2793 #p:YML086C s:TNTSPGPVYGNVCRPFLDNTPSHCR i:1.000000
31 qid:2793 #p:YML086C s:FAPLENVTNSQLTLYINATIYRPFGCNTPIHK i:1.000000
31 qid:2793 #p:YML086C s:WFTLFENTMMVAGGKPHWAK i:1.000000
31 qid:2793 #p:YML086C s:DTDYDDFEMR i:1.000000
1 qid:2585 #p:YDR339C s:IPGIPLMSVGGHAYVIEK i:13926001.000000
7 qid:2585 #p:YDR339C s:EDPELTR i:1.000000
7 qid:2585 #p:YDR339C s:NIPQVSSALFFQYNQAIKPPYQVLIDTNFINFSIQK i:1.000000
7 qid:2585 #p:YDR339C s:GMMDCLLAK i:1.000000
7 qid:2585 #p:YDR339C s:CNPLITDCVMAELEK i:1.000000
7 qid:2585 #p:YDR339C s:GTYADDCLVHR i:1.000000
7 qid:2585 #p:YDR339C s:CYIVATNDAGLK i:1.000000
1 qid:66 #p:YBR189W s:AEASGEAAEEAEDEE i:269530001.000000
11 qid:66 #p:YBR189W s:RPYESSR i:1.000000
11 qid:66 #p:YBR189W s:LAGEFGLK i:1.000000
11 qid:66 #p:YBR189W s:ISFQLSK i:1.000000
11 qid:66 #p:YBR189W s:LFEGNALIR i:1.000000
11 qid:66 #p:YBR189W s:VGVLSEDK i:1.000000
11 qid:66 #p:YBR189W s:LDYVLALK i:1.000000
11 qid:66 #p:YBR189W s:VEDFLER i:1.000000
11 qid:66 #p:YBR189W s:LQTQVYK i:1.000000
11 qid:66 #p:YBR189W s:QIVNIPSFMVR i:1.000000
11 qid:66 #p:YBR189W s:HIDFAPTSPFGGARPGR i:1.000000
1 qid:774 #p:YML008C s:EVTAALENAAVGLVAGGK i:1015500001.000000
2 qid:774 #p:YML008C s:LEGVYSEIYK i:966360001.000000
3 qid:774 #p:YML008C s:IAYEIELGDGIPK i:706150001.000000
4 qid:774 #p:YML008C s:MDFEENTFDK i:591130001.000000
5 qid:774 #p:YML008C s:VYAIEATCHAPK i:460680001.000000
6 qid:774 #p:YML008C s:LGLAPEGSK i:419850001.000000
7 qid:774 #p:YML008C s:TGLSALMSK i:379020001.000000
8 qid:774 #p:YML008C s:VLKPGGTFAVYEWVMTDK i:156830001.000000
9 qid:774 #p:YML008C s:YNLSDQMDFVK i:137760001.000000
10 qid:774 #p:YML008C s:PGGTFAVYEWVMTDK i:13522001.000000
24 qid:774 #p:YML008C s:MSETELR i:1.000000
24 qid:774 #p:YML008C s:ELHGDDIGK i:1.000000
24 qid:774 #p:YML008C s:LEDYNEATHSYYNVVTDFYEYGWGSSFHFSR i:1.000000
24 qid:774 #p:YML008C s:GESFAASIAR i:1.000000
24 qid:774 #p:YML008C s:HEHYLAYK i:1.000000
24 qid:774 #p:YML008C s:GDLVLDVGCGVGGPAR i:1.000000
24 qid:774 #p:YML008C s:FTGCNVIGLNNNDYQIAK i:1.000000
24 qid:774 #p:YML008C s:YDENNPEHR i:1.000000
24 qid:774 #p:YML008C s:MFHVDVAR i:1.000000
24 qid:774 #p:YML008C s:NCGFEVLVSEDLADNDDEIPWYYPLTGEWK i:1.000000
24 qid:774 #p:YML008C s:YVQNLANLATFFR i:1.000000
24 qid:774 #p:YML008C s:QFTTAMVTVMEK i:1.000000
24 qid:774 #p:YML008C s:LFTPMMLFVAR i:1.000000
24 qid:774 #p:YML008C s:KPENAETPSQTSQEATQ i:1.000000
1 qid:2654 #p:YKR085C s:TQVTTIYNK i:31042001.000000
9 qid:2654 #p:YKR085C s:SFHTAGSAWK i:1.000000
9 qid:2654 #p:YKR085C s:DAPGMYYQPSESIATGSVNSETIPR i:1.000000
9 qid:2654 #p:YKR085C s:SFMAASDPR i:1.000000
9 qid:2654 #p:YKR085C s:GLDMPVQSTK i:1.000000
9 qid:2654 #p:YKR085C s:QCPNVLVGK i:1.000000
9 qid:2654 #p:YKR085C s:TYHLGPQEIDEIR i:1.000000
9 qid:2654 #p:YKR085C s:YGISPLFVSMVSKPSEQHVQIMESR i:1.000000
9 qid:2654 #p:YKR085C s:LQEIQSR i:1.000000
1 qid:1756 #p:YNL221C s:TGTPSDLSESGSK i:19208001.000000
2 qid:1756 #p:YNL221C s:LLTATPNSINK i:1914601.000000
45 qid:1756 #p:YNL221C s:MSGSLSR i:1.000000
45 qid:1756 #p:YNL221C s:AEAVAASSTK i:1.000000
45 qid:1756 #p:YNL221C s:LNVDQFISSR i:1.000000
45 qid:1756 #p:YNL221C s:QLQLAMHNSK i:1.000000
45 qid:1756 #p:YNL221C s:IFQALPR i:1.000000
45 qid:1756 #p:YNL221C s:TASHNVR i:1.000000
45 qid:1756 #p:YNL221C s:SDQQDVLK i:1.000000
45 qid:1756 #p:YNL221C s:GSSASSR i:1.000000
45 qid:1756 #p:YNL221C s:AHGLNAK i:1.000000
45 qid:1756 #p:YNL221C s:LSMPPEVTSSNCHVR i:1.000000
45 qid:1756 #p:YNL221C s:ESSTANPNIK i:1.000000
45 qid:1756 #p:YNL221C s:MGSYDCTGVNELAPIPK i:1.000000
45 qid:1756 #p:YNL221C s:HFAWLPTHIWNAK i:1.000000
45 qid:1756 #p:YNL221C s:WGYQMVWAPTQK i:1.000000
45 qid:1756 #p:YNL221C s:LGGDTCSSDGALCMDSSYIGTIIVK i:1.000000
45 qid:1756 #p:YNL221C s:SNDSEGDFLK i:1.000000
45 qid:1756 #p:YNL221C s:EGQVLFQGLIYSFNEENGEDSTKPLGPCDVFWVQK i:1.000000
45 qid:1756 #p:YNL221C s:LHPSIYTQVFNILLQHK i:1.000000
45 qid:1756 #p:YNL221C s:LTVQDCR i:1.000000
45 qid:1756 #p:YNL221C s:YSLASVTLK i:1.000000
45 qid:1756 #p:YNL221C s:ALESLASCLR i:1.000000
45 qid:1756 #p:YNL221C s:MVSMITDHNALPQR i:1.000000
45 qid:1756 #p:YNL221C s:CTFAFEAIDPR i:1.000000
45 qid:1756 #p:YNL221C s:TVNSDDILSLHENYPQDEINAVFNELCDPESR i:1.000000
45 qid:1756 #p:YNL221C s:TQSYNNQNTLK i:1.000000
45 qid:1756 #p:YNL221C s:ESDDPSIPLVIIR i:1.000000
45 qid:1756 #p:YNL221C s:DWIVVLPWFWLLPLWHLLNR i:1.000000
45 qid:1756 #p:YNL221C s:MYHIGLR i:1.000000
45 qid:1756 #p:YNL221C s:QFQQIQYENK i:1.000000
45 qid:1756 #p:YNL221C s:QLYFPDDYPFTQLGYIENSFYK i:1.000000
45 qid:1756 #p:YNL221C s:LPAYSGEIGDFFSSDWR i:1.000000
45 qid:1756 #p:YNL221C s:NGIDYLQR i:1.000000
45 qid:1756 #p:YNL221C s:TLELMDSK i:1.000000
45 qid:1756 #p:YNL221C s:TGQFNAQGVR i:1.000000
45 qid:1756 #p:YNL221C s:DINCVNDVLEFCK i:1.000000
45 qid:1756 #p:YNL221C s:AMSLSIEENIPVALCK i:1.000000
45 qid:1756 #p:YNL221C s:TPDSISVNSSSFSLTFFPR i:1.000000
45 qid:1756 #p:YNL221C s:CIIAVSCTLLER i:1.000000
45 qid:1756 #p:YNL221C s:IYQVPEK i:1.000000
45 qid:1756 #p:YNL221C s:DLEHWLQLAK i:1.000000
45 qid:1756 #p:YNL221C s:GVYRPNGR i:1.000000
45 qid:1756 #p:YNL221C s:IPLPEVHDLIGFITSGTYHLNCGNGMGIGFIDHHAAIR i:1.000000
45 qid:1756 #p:YNL221C s:NVGTNTYR i:1.000000
1 qid:2812 #p:YAR035W s:NVVDIFSDDDGK i:34291001.000000
2 qid:2812 #p:YAR035W s:LQLIVTK i:32461001.000000
3 qid:2812 #p:YAR035W s:SLLDQDASDATK i:16987001.000000
37 qid:2812 #p:YAR035W s:LPIPPLQDTLNR i:1.000000
37 qid:2812 #p:YAR035W s:VEPLQDER i:1.000000
37 qid:2812 #p:YAR035W s:TVLSAENLDALNTLHER i:1.000000
37 qid:2812 #p:YAR035W s:LLEYDAR i:1.000000
37 qid:2812 #p:YAR035W s:LAESNPESSYIEQFWYDAYLLYDATVVLNVNPYFQLQDDPTIK i:1.000000
37 qid:2812 #p:YAR035W s:DTPETAAQGPYGAHTVQVR i:1.000000
37 qid:2812 #p:YAR035W s:LTTSILK i:1.000000
37 qid:2812 #p:YAR035W s:TPLSMDQYER i:1.000000
37 qid:2812 #p:YAR035W s:IPPGPGEPSCHLQTDATSHHVVAMYR i:1.000000
37 qid:2812 #p:YAR035W s:GQFYWFDVLDTR i:1.000000
37 qid:2812 #p:YAR035W s:NEPIFATPEQLEWNLYSIIMDAESAGSGSAPFGVFTTESR i:1.000000
37 qid:2812 #p:YAR035W s:DYLFHADDCTNWR i:1.000000
37 qid:2812 #p:YAR035W s:LIDSALFVVCLDDVAFAADQQDELTR i:1.000000
37 qid:2812 #p:YAR035W s:SMLCGTSTINLDPHQHQPPLNVQTGTCLNR i:1.000000
37 qid:2812 #p:YAR035W s:AGINFEHTGVDGHTVLR i:1.000000
37 qid:2812 #p:YAR035W s:LATDIYTDSILSFAR i:1.000000
37 qid:2812 #p:YAR035W s:NVVDIFSDDDGKPSSSSLASAAHSANLITIPR i:1.000000
37 qid:2812 #p:YAR035W s:TDNFLQSSLHFAETR i:1.000000
37 qid:2812 #p:YAR035W s:ISDLISQYEFVNLDFSNYGASHIK i:1.000000
37 qid:2812 #p:YAR035W s:CSPDAFVQQVFQVAYFALYGR i:1.000000
37 qid:2812 #p:YAR035W s:FETVYEPAMTK i:1.000000
37 qid:2812 #p:YAR035W s:SVTGQSK i:1.000000
37 qid:2812 #p:YAR035W s:IQLLHDACTAHSQITR i:1.000000
37 qid:2812 #p:YAR035W s:ECSQGLGQDR i:1.000000
37 qid:2812 #p:YAR035W s:HLYALYCLWNQWYK i:1.000000
37 qid:2812 #p:YAR035W s:LELPPIFR i:1.000000
37 qid:2812 #p:YAR035W s:SWTTMQNNVLSTSNCGNPCLK i:1.000000
37 qid:2812 #p:YAR035W s:SFGFGPVTANGFGIGYIIR i:1.000000
37 qid:2812 #p:YAR035W s:DHSVSVVVSSR i:1.000000
37 qid:2812 #p:YAR035W s:FASLMEK i:1.000000
37 qid:2812 #p:YAR035W s:SLLEIDR i:1.000000
37 qid:2812 #p:YAR035W s:AAKPAAR i:1.000000
37 qid:2812 #p:YAR035W s:TTASANTK i:1.000000
37 qid:2812 #p:YAR035W s:YLLSGYDYFDVSVSG i:1.000000
1 qid:324 #p:YMR038C s:TTNDTYEATYAIPMHCENCVNDIK i:313260001.000000
2 qid:324 #p:YMR038C s:FDEPIECFNESDLGK i:294730001.000000
3 qid:324 #p:YMR038C s:SLNHPENEPSSVK i:215660001.000000
4 qid:324 #p:YMR038C s:TLFDITVNGVPEAGNYHASIHEK i:74141001.000000
5 qid:324 #p:YMR038C s:DALANNIK i:7614001.000000
14 qid:324 #p:YMR038C s:MTTNDTYEATYAIPMHCENCVNDIK i:1.000000
14 qid:324 #p:YMR038C s:NVPGINSLNFDIEQQIMSVESSVAPSTIINTLR i:1.000000
14 qid:324 #p:YMR038C s:GAGKPNSSAVAILETFQK i:1.000000
14 qid:324 #p:YMR038C s:IVQVGENK i:1.000000
14 qid:324 #p:YMR038C s:GVESTGK i:1.000000
14 qid:324 #p:YMR038C s:TFLSAPLPTWQLIGR i:1.000000
14 qid:324 #p:YMR038C s:DYSFLGVIAR i:1.000000
14 qid:324 #p:YMR038C s:SAGVWENNK i:1.000000
14 qid:324 #p:YMR038C s:QVCACTGK i:1.000000
1 qid:2344 #p:YEL032W s:FSAQEYLAGLK i:68052001.000000
2 qid:2344 #p:YEL032W s:LVSVEGIVTK i:22847001.000000
3 qid:2344 #p:YEL032W s:FNPLLQAGAK i:15788001.000000
4 qid:2344 #p:YEL032W s:SLGAGGMNQSNSNTLIGFK i:6098301.000000
5 qid:2344 #p:YEL032W s:GNYNGTEIPK i:1961401.000000
57 qid:2344 #p:YEL032W s:MEGSTGFDGDATTFFAPDAVFGDR i:1.000000
57 qid:2344 #p:YEL032W s:FQEFLDTFTSYR i:1.000000
57 qid:2344 #p:YEL032W s:SIQVYNSNNAANYNDDQDDADER i:1.000000
57 qid:2344 #p:YEL032W s:DLLGDDDGDDLEK i:1.000000
57 qid:2344 #p:YEL032W s:AASSTSLNILPHR i:1.000000
57 qid:2344 #p:YEL032W s:IIISLDDLR i:1.000000
57 qid:2344 #p:YEL032W s:SFWSGILVEPAYFIPPAEK i:1.000000
57 qid:2344 #p:YEL032W s:ALTDLADSMDDVPHPNASAVSSR i:1.000000
57 qid:2344 #p:YEL032W s:GSFGAHALSPR i:1.000000
57 qid:2344 #p:YEL032W s:TLTAQHLNK i:1.000000
57 qid:2344 #p:YEL032W s:TSLVRPK i:1.000000
57 qid:2344 #p:YEL032W s:SVHYAAK i:1.000000
57 qid:2344 #p:YEL032W s:DYTDATTTLTTR i:1.000000
57 qid:2344 #p:YEL032W s:IPTPAIYPTEDTEGNK i:1.000000
57 qid:2344 #p:YEL032W s:LTTEYGYSTFIDHQR i:1.000000
57 qid:2344 #p:YEL032W s:ITVQEMPEMAPAGQLPR i:1.000000
57 qid:2344 #p:YEL032W s:SIDVILDDDLVDK i:1.000000
57 qid:2344 #p:YEL032W s:VNVVGVFK i:1.000000
57 qid:2344 #p:YEL032W s:TLILGNTVYPLHAR i:1.000000
57 qid:2344 #p:YEL032W s:STGVAAR i:1.000000
57 qid:2344 #p:YEL032W s:QMLTDFDIR i:1.000000
57 qid:2344 #p:YEL032W s:DIFDILSQSLAPSIYGHDHIK i:1.000000
57 qid:2344 #p:YEL032W s:AILLMLMGGVEK i:1.000000
57 qid:2344 #p:YEL032W s:NLENGSHLR i:1.000000
57 qid:2344 #p:YEL032W s:GDINILMVGDPSTAK i:1.000000
57 qid:2344 #p:YEL032W s:FVLNTASLAIATTGR i:1.000000
57 qid:2344 #p:YEL032W s:GSSGVGLTAAVTTDR i:1.000000
57 qid:2344 #p:YEL032W s:LEAGAMVLADR i:1.000000
57 qid:2344 #p:YEL032W s:GVVCIDEFDK i:1.000000
57 qid:2344 #p:YEL032W s:VAIHEVMEQQTVTIAK i:1.000000
57 qid:2344 #p:YEL032W s:AGIHTTLNAR i:1.000000
57 qid:2344 #p:YEL032W s:CSVIAAANPVFGQYDVNR i:1.000000
57 qid:2344 #p:YEL032W s:DPHQNIALPDSLLSR i:1.000000
57 qid:2344 #p:YEL032W s:FDLLFVVTDDINEIR i:1.000000
57 qid:2344 #p:YEL032W s:SISEHVLR i:1.000000
57 qid:2344 #p:YEL032W s:YLPPGYLEGEPVR i:1.000000
57 qid:2344 #p:YEL032W s:LNLSLAVGEDADINPEEHSNSGAGVENEGEDDEDHVFEK i:1.000000
57 qid:2344 #p:YEL032W s:LVTIPFLR i:1.000000
57 qid:2344 #p:YEL032W s:VIPQLTQEAINVIVK i:1.000000
57 qid:2344 #p:YEL032W s:TLETLIR i:1.000000
57 qid:2344 #p:YEL032W s:LATAHAK i:1.000000
57 qid:2344 #p:YEL032W s:VAANLLR i:1.000000
57 qid:2344 #p:YEL032W s:FALLGEDIGNDIDEEESEYEEALSK i:1.000000
57 qid:2344 #p:YEL032W s:QPASNSGSPIK i:1.000000
57 qid:2344 #p:YEL032W s:STASSVNATPSSAR i:1.000000
57 qid:2344 #p:YEL032W s:FQDDEQNAGEDDNDIMSPLPADEEAELQR i:1.000000
57 qid:2344 #p:YEL032W s:EHLHAPEEGSSGPLTEVGTPR i:1.000000
57 qid:2344 #p:YEL032W s:LPNVSSAGQDDEQQQSVISFDNVEPGTISTGR i:1.000000
57 qid:2344 #p:YEL032W s:LSLISGIIAR i:1.000000
57 qid:2344 #p:YEL032W s:LMQTEIFEEESYPVASLFER i:1.000000
57 qid:2344 #p:YEL032W s:INEELPEEEK i:1.000000
57 qid:2344 #p:YEL032W s:NNLMVADDK i:1.000000
1 qid:3010 #p:YDL044C s:DTNNDLLIVENYLK i:71440001.000000
2 qid:3010 #p:YDL044C s:IVNVGVLWNK i:28560001.000000
3 qid:3010 #p:YDL044C s:PLAMTLPYIIVK i:5783401.000000
27 qid:3010 #p:YDL044C s:YIHCIHR i:1.000000
27 qid:3010 #p:YDL044C s:CLLNEANLK i:1.000000
27 qid:3010 #p:YDL044C s:TFEQALEEER i:1.000000
27 qid:3010 #p:YDL044C s:VFGELFEAGAR i:1.000000
27 qid:3010 #p:YDL044C s:YYNGLQDNSEGTSVK i:1.000000
27 qid:3010 #p:YDL044C s:IVFNHSQR i:1.000000
27 qid:3010 #p:YDL044C s:ETAGNDYVYER i:1.000000
27 qid:3010 #p:YDL044C s:AEPSAISTK i:1.000000
27 qid:3010 #p:YDL044C s:TISEQTR i:1.000000
27 qid:3010 #p:YDL044C s:IFDEDNSINK i:1.000000
27 qid:3010 #p:YDL044C s:ELLNLNLR i:1.000000
27 qid:3010 #p:YDL044C s:GSGMEALR i:1.000000
27 qid:3010 #p:YDL044C s:QPVAHSNVK i:1.000000
27 qid:3010 #p:YDL044C s:FSEEVMQEIGNK i:1.000000
27 qid:3010 #p:YDL044C s:YQTTLDQVLEPHIDYLR i:1.000000
27 qid:3010 #p:YDL044C s:SDYDLLR i:1.000000
27 qid:3010 #p:YDL044C s:QSLDIYK i:1.000000
27 qid:3010 #p:YDL044C s:MNAESSNIFEDIR i:1.000000
27 qid:3010 #p:YDL044C s:SACINKPAELPKPLAMTLPYIIVK i:1.000000
27 qid:3010 #p:YDL044C s:LGDFDFPADR i:1.000000
27 qid:3010 #p:YDL044C s:YTLISYVYNECK i:1.000000
27 qid:3010 #p:YDL044C s:NNMDASLYLTICNVDFYNLLVQLLWENFQEIR i:1.000000
27 qid:3010 #p:YDL044C s:VVTEMSVNGVIGNIETVDILDK i:1.000000
27 qid:3010 #p:YDL044C s:SLNEDVFLEAGEQLSADEEVSSSANK i:1.000000
1 qid:2772 #p:YPL134C s:GITSPILMEAPK i:46135001.000000
2 qid:2772 #p:YPL134C s:FSGNDTFQTFYK i:37267001.000000
3 qid:2772 #p:YPL134C s:AAVDHYTGVMDCLTK i:34020001.000000
16 qid:2772 #p:YPL134C s:MTSIDNRPLPFIYQFTAGAIAGVSELLVMYPLDVVK i:1.000000
16 qid:2772 #p:YPL134C s:MQLQVTTK i:1.000000
16 qid:2772 #p:YPL134C s:GHPAVVAAK i:1.000000
16 qid:2772 #p:YPL134C s:EGFSHLYK i:1.000000
16 qid:2772 #p:YPL134C s:IFPTPNGEMTQK i:1.000000
16 qid:2772 #p:YPL134C s:IAIYSGASAGAVEAFVVAPFELVK i:1.000000
16 qid:2772 #p:YPL134C s:LQDVNSQFK i:1.000000
16 qid:2772 #p:YPL134C s:TPIEVVK i:1.000000
16 qid:2772 #p:YPL134C s:GGVLSLFNGLEATIWR i:1.000000
16 qid:2772 #p:YPL134C s:HVLWNAGYFGIIFQIR i:1.000000
16 qid:2772 #p:YPL134C s:NDLIAGAIGGTVGCLLNTPFDVVK i:1.000000
16 qid:2772 #p:YPL134C s:YNWSLPSVLLVYR i:1.000000
16 qid:2772 #p:YPL134C s:LAPGGGLLLVVFTNVMDFFR i:1.000000
1 qid:2122 #p:YKL084W s:YYACFECHQELSSHPLEK i:9446001.000000
2 qid:2122 #p:YKL084W s:YDLLDDANK i:2587501.000000
3 qid:2122 #p:YKL084W s:IETAIYGK i:1815401.000000
10 qid:2122 #p:YKL084W s:MIETAIYGK i:1.000000
10 qid:2122 #p:YKL084W s:TVDDQSR i:1.000000
10 qid:2122 #p:YKL084W s:CVHWHLPK i:1.000000
10 qid:2122 #p:YKL084W s:HLIICGVCR i:1.000000
10 qid:2122 #p:YKL084W s:HEMTFAEYYDYNSNLICPNCR i:1.000000
10 qid:2122 #p:YKL084W s:SPFNPGCK i:1.000000
10 qid:2122 #p:YKL084W s:LHYHLYFQNPPPAMC i:1.000000
1 qid:2967 #p:YGR179C s:EEVLSLLPSLK i:8048201.000000
2 qid:2967 #p:YGR179C s:DLHPVLNK i:5870001.000000
21 qid:2967 #p:YGR179C s:DNFLQNIENDSINNGQAMDLSPNR i:1.000000
21 qid:2967 #p:YGR179C s:SSSESDSSILMNVNDIK i:1.000000
21 qid:2967 #p:YGR179C s:LDVAPEAK i:1.000000
21 qid:2967 #p:YGR179C s:SLFYENSDDAEEGEIEER i:1.000000
21 qid:2967 #p:YGR179C s:EEGQYHHK i:1.000000
21 qid:2967 #p:YGR179C s:LQSHLSDGSATSGEGNVRPWEFR i:1.000000
21 qid:2967 #p:YGR179C s:VIQAEYR i:1.000000
21 qid:2967 #p:YGR179C s:IMIGSILR i:1.000000
21 qid:2967 #p:YGR179C s:LLETNTVSALDSVFEK i:1.000000
21 qid:2967 #p:YGR179C s:EMNQMTHGDNNEVK i:1.000000
21 qid:2967 #p:YGR179C s:LLEIILTK i:1.000000
21 qid:2967 #p:YGR179C s:DLDIEYIYSK i:1.000000
21 qid:2967 #p:YGR179C s:YSQELQNNER i:1.000000
21 qid:2967 #p:YGR179C s:LEAILSR i:1.000000
21 qid:2967 #p:YGR179C s:EQNLLEETR i:1.000000
21 qid:2967 #p:YGR179C s:AMEYTYGLESTNGFMHPDGPVTFR i:1.000000
21 qid:2967 #p:YGR179C s:NDSHELNLMLNDPIK i:1.000000
21 qid:2967 #p:YGR179C s:ETMGQMISDSHEEEIK i:1.000000
21 qid:2967 #p:YGR179C s:EVFVPHHESHQDK i:1.000000
1 qid:787 #p:YHR193C s:LAAAQQQAQASGIMPSNEDVATK i:3853100001.000000
2 qid:787 #p:YHR193C s:SAIPENANVTVLNK i:2198100001.000000
3 qid:787 #p:YHR193C s:AHNGDLVNAIMSLSK i:1749200001.000000
4 qid:787 #p:YHR193C s:VDNFTQK i:1270500001.000000
5 qid:787 #p:YHR193C s:DDIELVVQQTNVSK i:984240001.000000
6 qid:787 #p:YHR193C s:DNQIYAIEK i:19496001.000000
7 qid:787 #p:YHR193C s:SPEDIQADMQAAAEGSVNAAAEEDDEEGEVDAGDLNK i:5359801.000000
17 qid:787 #p:YHR193C s:MSAIPENANVTVLNK i:1.000000
17 qid:787 #p:YHR193C s:QIPGIIR i:1.000000
17 qid:787 #p:YHR193C s:DNQIYAIEKPEVFR i:1.000000
17 qid:787 #p:YHR193C s:SAGGNYVVFGEAK i:1.000000
17 qid:787 #p:YHR193C s:IHEMNALISSELNGR i:1.000000
17 qid:787 #p:YHR193C s:MFILSLVK i:1.000000
17 qid:787 #p:YHR193C s:ILLVCTSR i:1.000000
17 qid:787 #p:YHR193C s:ESLSVMYFR i:1.000000
17 qid:787 #p:YHR193C s:FDSFFDFLSGGASLPVLDSLEYALSDAAAIDGILK i:1.000000
17 qid:787 #p:YHR193C s:AGLLAQYTYLATENCR i:1.000000
1 qid:559 #p:YDR519W s:GWDQGVAGMCVGEK i:88737001.000000
7 qid:559 #p:YDR519W s:MMFNIYLFVTFFSTILAGSLSDLEIGIIK i:1.000000
7 qid:559 #p:YDR519W s:IPVEDCLIK i:1.000000
7 qid:559 #p:YDR519W s:VHYTGSLLESGTVFDSSYSR i:1.000000
7 qid:559 #p:YDR519W s:GSPIAFELGVGR i:1.000000
7 qid:559 #p:YDR519W s:LQIPSSLAYGER i:1.000000
7 qid:559 #p:YDR519W s:GVPGVIPPSADLVFDVELVDVK i:1.000000
1 qid:3164 #p:YBR175W s:SLDGVVK i:4581401.000000
13 qid:3164 #p:YBR175W s:MFQFVTPVGTQNGLK i:1.000000
13 qid:3164 #p:YBR175W s:ISPDGQFLAITQGLNILIYDINR i:1.000000
13 qid:3164 #p:YBR175W s:TVSQTLVTSHARPFSELCWSPDGQCIATASDDFSVEIIHLSYGLLHTFIGHTAPVISLTFNR i:1.000000
13 qid:3164 #p:YBR175W s:GNLLFTSSMDESIK i:1.000000
13 qid:3164 #p:YBR175W s:IWDTLNGSLMK i:1.000000
13 qid:3164 #p:YBR175W s:TISAHSEAVVSVDVPMNDSSILSSGSYDGLIR i:1.000000
13 qid:3164 #p:YBR175W s:IFDAETGHCLK i:1.000000
13 qid:3164 #p:YBR175W s:ENGVVPISQVK i:1.000000
13 qid:3164 #p:YBR175W s:IWDCIGGCVVR i:1.000000
13 qid:3164 #p:YBR175W s:TFQVQPLEK i:1.000000
13 qid:3164 #p:YBR175W s:GVLHHSCGMDFLNPEDGSTPLVISGYENGDIYCWNSDTK i:1.000000
13 qid:3164 #p:YBR175W s:SLLQLLDGSLYHHSSPVMSIHCFGNIMCSLALNGDCCLWR i:1.000000
1 qid:96 #p:YGL106W s:LTDAEVDELLK i:374380001.000000
2 qid:96 #p:YGL106W s:DIFTLFDK i:146500001.000000
3 qid:96 #p:YGL106W s:AFQVFDK i:87554001.000000
4 qid:96 #p:YGL106W s:ELDATTK i:27579001.000000
12 qid:96 #p:YGL106W s:GQGAIAK i:1.000000
12 qid:96 #p:YGL106W s:DSLGDYLR i:1.000000
12 qid:96 #p:YGL106W s:AIGYNPTNQLVQDIINADSSLR i:1.000000
12 qid:96 #p:YGL106W s:DASSLTLDQITGLIEVNEK i:1.000000
12 qid:96 #p:YGL106W s:VSVGDLR i:1.000000
12 qid:96 #p:YGL106W s:YMLTGLGEK i:1.000000
12 qid:96 #p:YGL106W s:GVEVDSNGEIDYK i:1.000000
12 qid:96 #p:YGL106W s:FIEDVLR i:1.000000
1 qid:2917 #p:YAL021C s:TFEEYWVPLLDK i:234210001.000000
2 qid:2917 #p:YAL021C s:DNVALFLK i:122370001.000000
3 qid:2917 #p:YAL021C s:LQHIPSGDTIWAVTTHLHWDPK i:101420001.000000
4 qid:2917 #p:YAL021C s:TFQVGVLLDHLETLLK i:87182001.000000
5 qid:2917 #p:YAL021C s:HGYTGIFHAK i:34199001.000000
6 qid:2917 #p:YAL021C s:FIGFPNDK i:28872001.000000
7 qid:2917 #p:YAL021C s:NFSHNLALK i:4195401.000000
8 qid:2917 #p:YAL021C s:DEANQALLQHK i:539921.000000
40 qid:2917 #p:YAL021C s:MNDPSLLGYPNVGPQQQQQQQQQQHAGLLGK i:1.000000
40 qid:2917 #p:YAL021C s:GTPNALQQQLHMNQLTGIPPPGLMNNSDVHTSSNNNSR i:1.000000
40 qid:2917 #p:YAL021C s:QLLDQLANGNANMLNMNMDNNNNNNNNNNNNNNNGGGSGVMMNASTAAVNSIGMVPTVGTPVNINVNASNPLLHPHLDDPSLLNNPIWK i:1.000000
40 qid:2917 #p:YAL021C s:LQLHLAAVSAQSLGQPNIYAR i:1.000000
40 qid:2917 #p:YAL021C s:YLATQQAQQAQQQAQQQAQQQVPGPFGPGPQAAPPALQPTDFQQSHIAEASK i:1.000000
40 qid:2917 #p:YAL021C s:SLVDCTK i:1.000000
40 qid:2917 #p:YAL021C s:QALMEMADTLTDSK i:1.000000
40 qid:2917 #p:YAL021C s:QQPTGDSTPSGTATNSAVSTPLTPK i:1.000000
40 qid:2917 #p:YAL021C s:IELFANGK i:1.000000
40 qid:2917 #p:YAL021C s:LSQYSIDEDDDIENR i:1.000000
40 qid:2917 #p:YAL021C s:YDDQLWHALDLSNLQIFNISANIFK i:1.000000
40 qid:2917 #p:YAL021C s:LYLNGNSLTELPAEIK i:1.000000
40 qid:2917 #p:YAL021C s:VLDLSHNR i:1.000000
40 qid:2917 #p:YAL021C s:LTSLPAELGSCFQLK i:1.000000
40 qid:2917 #p:YAL021C s:YFYFFDNMVTTLPWEFGNLCNLQFLGVEGNPLEK i:1.000000
40 qid:2917 #p:YAL021C s:SVTGLIFYLR i:1.000000
40 qid:2917 #p:YAL021C s:DNRPEIPLPHER i:1.000000
40 qid:2917 #p:YAL021C s:FIEINTDGEPQR i:1.000000
40 qid:2917 #p:YAL021C s:EYDSLQQSTEHLATDLAK i:1.000000
40 qid:2917 #p:YAL021C s:TFTVLSYNTLCQHYATPK i:1.000000
40 qid:2917 #p:YAL021C s:YTPSWALSWDYR i:1.000000
40 qid:2917 #p:YAL021C s:EQILSYDSDLLCLQEVESK i:1.000000
40 qid:2917 #p:YAL021C s:VDGCCIFFK i:1.000000
40 qid:2917 #p:YAL021C s:DAMDFSGAWMK i:1.000000
40 qid:2917 #p:YAL021C s:TEDYLNR i:1.000000
40 qid:2917 #p:YAL021C s:EETSHNFR i:1.000000
40 qid:2917 #p:YAL021C s:FPVLICGDFNSYINSAVYELINTGR i:1.000000
40 qid:2917 #p:YAL021C s:VQIHQEGNGR i:1.000000
40 qid:2917 #p:YAL021C s:DFGYMSEK i:1.000000
40 qid:2917 #p:YAL021C s:SSYNCIGELPFTNFTPSFTDVIDYIWFSTHALR i:1.000000
40 qid:2917 #p:YAL021C s:GLLGEVDPEYVSK i:1.000000
40 qid:2917 #p:YAL021C s:FPSDHIPLLAR i:1.000000
1 qid:2722 #p:YGR175C s:ELHPDHVPTVGSSFVGMSLFNAK i:189040001.000000
2 qid:2722 #p:YGR175C s:VLEDSTIHIK i:126990001.000000
3 qid:2722 #p:YGR175C s:SLRPSFDEAVSQGK i:56658001.000000
4 qid:2722 #p:YGR175C s:DVQPFIPK i:45272001.000000
5 qid:2722 #p:YGR175C s:SYDSVINVLSVALYSLFAADSDNLK i:2258901.000000
26 qid:2722 #p:YGR175C s:MSAVNVAPELINADNTITYDAIVIGAGVIGPCVATGLAR i:1.000000
26 qid:2722 #p:YGR175C s:DWAMPDR i:1.000000
26 qid:2722 #p:YGR175C s:IVGELMQPGGVR i:1.000000
26 qid:2722 #p:YGR175C s:SLGMIQSINNIEAYPVTGYTVFFNGEQVDIPYPYK i:1.000000
26 qid:2722 #p:YGR175C s:DYEDDER i:1.000000
26 qid:2722 #p:YGR175C s:GVAFVHGR i:1.000000
26 qid:2722 #p:YGR175C s:NITAQEPNVTR i:1.000000
26 qid:2722 #p:YGR175C s:VQGNCIEILK i:1.000000
26 qid:2722 #p:YGR175C s:NEVVGAK i:1.000000
26 qid:2722 #p:YGR175C s:AHLTFICDGIFSR i:1.000000
26 qid:2722 #p:YGR175C s:NPAPMHGHVILGSDHMPILVYQISPEETR i:1.000000
26 qid:2722 #p:YGR175C s:ILCAYNSPK i:1.000000
26 qid:2722 #p:YGR175C s:AMPNSYLPAR i:1.000000
26 qid:2722 #p:YGR175C s:QNDVTGMCVIGDALNMR i:1.000000
26 qid:2722 #p:YGR175C s:HPLTGGGMTVGLHDVVLLIK i:1.000000
26 qid:2722 #p:YGR175C s:IGDLDFSDR i:1.000000
26 qid:2722 #p:YGR175C s:VLDELLDYHFER i:1.000000
26 qid:2722 #p:YGR175C s:GGDCVNKPVEFLSGVLPKPLQLTR i:1.000000
26 qid:2722 #p:YGR175C s:VFFAVAFYTIYLNMEER i:1.000000
26 qid:2722 #p:YGR175C s:GFLGLPMALLEGIMILITAIR i:1.000000
26 qid:2722 #p:YGR175C s:VFTPFLFGELIG i:1.000000
1 qid:1137 #p:YKL053C s:YDSCFNEWYSEK i:51810001.000000
2 qid:1137 #p:YKL053C s:QWYAYTTCVNAALVK i:24581001.000000
6 qid:1137 #p:YKL053C s:MGNIMSASFAPECTDLK i:1.000000
6 qid:1137 #p:YKL053C s:SVENECSK i:1.000000
6 qid:1137 #p:YKL053C s:QGIKPALDEAR i:1.000000
6 qid:1137 #p:YKL053C s:EEAPFENGGK i:1.000000
12 qid:1970 #p:YDL072C s:NDSVTAEAAAQSGASK i:1.000000
12 qid:1970 #p:YDL072C s:MSLYYTLVFAILVVEIFMFSILALPIPSR i:1.000000
12 qid:1970 #p:YDL072C s:RPLTLLLLKPFK i:1.000000
12 qid:1970 #p:YDL072C s:SSTVQVAIK i:1.000000
12 qid:1970 #p:YDL072C s:CVLGFILLLFIDCINR i:1.000000
12 qid:1970 #p:YDL072C s:ELQLSSASQNNGAIIAQDR i:1.000000
12 qid:1970 #p:YDL072C s:NMYLTGITLFLTFVVVR i:1.000000
12 qid:1970 #p:YDL072C s:TFGLVIELLTMK i:1.000000
12 qid:1970 #p:YDL072C s:ASPPVASSDVK i:1.000000
12 qid:1970 #p:YDL072C s:DDHGDEK i:1.000000
12 qid:1970 #p:YDL072C s:IQDIDDEIAR i:1.000000
12 qid:1970 #p:YDL072C s:SESLQEEIN i:1.000000
1 qid:1496 #p:YDR251W s:ALQQQQQYQQRPPK i:78532001.000000
2 qid:1496 #p:YDR251W s:VPQINITQPSPIQTNFATSDNPAAVIK i:17435001.000000
3 qid:1496 #p:YDR251W s:TPYLECLFTMMTQYQLLNK i:10863001.000000
4 qid:1496 #p:YDR251W s:NPSTLDDHVLAK i:8663201.000000
5 qid:1496 #p:YDR251W s:ELQSQVLSLK i:5316901.000000
6 qid:1496 #p:YDR251W s:QVYSGPSGTPTSGNNNNK i:5276301.000000
7 qid:1496 #p:YDR251W s:IMQLQNSESTLK i:4236201.000000
8 qid:1496 #p:YDR251W s:ANNGQELEILK i:1241401.000000
44 qid:1496 #p:YDR251W s:VLVCGDHPNLILYTSR i:1.000000
44 qid:1496 #p:YDR251W s:NIEFYLVNNSK i:1.000000
44 qid:1496 #p:YDR251W s:NANYEVSSLFYGTER i:1.000000
44 qid:1496 #p:YDR251W s:FQIQNHFQSLLDLVDLNNENGGLVFDLIIMSASSLQEIPQVLR i:1.000000
44 qid:1496 #p:YDR251W s:DIKPMMNK i:1.000000
44 qid:1496 #p:YDR251W s:ILFESSGFIYLEPFIK i:1.000000
44 qid:1496 #p:YDR251W s:ASVDLSLSNIFSIFTDYDIR i:1.000000
44 qid:1496 #p:YDR251W s:LDNGSYK i:1.000000
44 qid:1496 #p:YDR251W s:QFTTANAK i:1.000000
44 qid:1496 #p:YDR251W s:SFSVSIGQTTSVHENSYSSDIIPILNTFQK i:1.000000
44 qid:1496 #p:YDR251W s:DVVTLYDHSPSAFLAK i:1.000000
44 qid:1496 #p:YDR251W s:EWELALPQICFDPLLIILEEK i:1.000000
44 qid:1496 #p:YDR251W s:NPSTLDDHVLAKPLISGLLGESLLIIK i:1.000000
44 qid:1496 #p:YDR251W s:MGIAMNNPNFQNEQTILK i:1.000000
44 qid:1496 #p:YDR251W s:CEDLPDGPALLYNFIHK i:1.000000
44 qid:1496 #p:YDR251W s:ASSLNIDLLLLQPILLADDFGVK i:1.000000
44 qid:1496 #p:YDR251W s:GDSEWFIR i:1.000000
44 qid:1496 #p:YDR251W s:DENTALTR i:1.000000
44 qid:1496 #p:YDR251W s:VDDLQNSIALK i:1.000000
44 qid:1496 #p:YDR251W s:QEVSSSK i:1.000000
44 qid:1496 #p:YDR251W s:VQMGDNSLFDRPNSNTNGISPSDNIVDVDLNYER i:1.000000
44 qid:1496 #p:YDR251W s:SDQGNNSSGNDSR i:1.000000
44 qid:1496 #p:YDR251W s:QSFFNSTSDTTLSR i:1.000000
44 qid:1496 #p:YDR251W s:ELELQER i:1.000000
44 qid:1496 #p:YDR251W s:SSYSQPQHVAMMTSR i:1.000000
44 qid:1496 #p:YDR251W s:GLHGPSAASSSPVISANNFVDPVSSGTPYSSNSSR i:1.000000
44 qid:1496 #p:YDR251W s:FSQQIPSQQYMHTVKPTSR i:1.000000
44 qid:1496 #p:YDR251W s:SSVMPNIGYVPGLTNNEYGR i:1.000000
44 qid:1496 #p:YDR251W s:FNGNGMNGTQSR i:1.000000
44 qid:1496 #p:YDR251W s:LNSLSNQSTFR i:1.000000
44 qid:1496 #p:YDR251W s:SQQGPPITQQK i:1.000000
44 qid:1496 #p:YDR251W s:SFQNNGGSMR i:1.000000
44 qid:1496 #p:YDR251W s:IPSANYNISNQQSGFVNSISSPNLSNLENR i:1.000000
44 qid:1496 #p:YDR251W s:NTVQNSR i:1.000000
44 qid:1496 #p:YDR251W s:NADSAPCVNQLNSDSPPQLQSLSQNGTSK i:1.000000
44 qid:1496 #p:YDR251W s:LGTPSEDTVSAAATANNISTMGDESR i:1.000000
1 qid:3311 #p:YNL093W s:TGENIYQIFQTLGEK i:46074001.000000
17 qid:3311 #p:YNL093W s:HTAAIPTLTIK i:1.000000
17 qid:3311 #p:YNL093W s:VVLLGESAVGK i:1.000000
17 qid:3311 #p:YNL093W s:FVSDDFK i:1.000000
17 qid:3311 #p:YNL093W s:EPTIGAAFLTK i:1.000000
17 qid:3311 #p:YNL093W s:FAPLAPMYYR i:1.000000
17 qid:3311 #p:YNL093W s:NAQAALVVFDVTNEGSFYK i:1.000000
17 qid:3311 #p:YNL093W s:AQNWVEELHEK i:1.000000
17 qid:3311 #p:YNL093W s:VGHDIVIALVGNK i:1.000000
17 qid:3311 #p:YNL093W s:MDLLNNDDENENR i:1.000000
17 qid:3311 #p:YNL093W s:APAVQNLCER i:1.000000
17 qid:3311 #p:YNL093W s:ENLLYFEASAK i:1.000000
17 qid:3311 #p:YNL093W s:VPCPEQNTR i:1.000000
17 qid:3311 #p:YNL093W s:QSSTHDR i:1.000000
17 qid:3311 #p:YNL093W s:TITDNQR i:1.000000
17 qid:3311 #p:YNL093W s:IDLESTTVESTR i:1.000000
17 qid:3311 #p:YNL093W s:ETGGCNC i:1.000000
1 qid:1806 #p:YLR222C s:ISNEDEQEITALK i:104150001.000000
2 qid:1806 #p:YLR222C s:YIGHSAAVTAVGLPNIVSK i:43887001.000000
3 qid:1806 #p:YLR222C s:LTPDGQYLTYVSQAQLLK i:34750001.000000
4 qid:1806 #p:YLR222C s:DCTEQEIEEEQEK i:31529001.000000
5 qid:1806 #p:YLR222C s:TLPVNQQVESCGFLK i:29037001.000000
6 qid:1806 #p:YLR222C s:GISLNPIYAGSSAVATVSENGK i:28397001.000000
7 qid:1806 #p:YLR222C s:LQVEQEQSLQNYMSK i:13037001.000000
8 qid:1806 #p:YLR222C s:IWDCSSGECLK i:7064001.000000
9 qid:1806 #p:YLR222C s:DINALSVSPNDSIFATASYDK i:6190901.000000
10 qid:1806 #p:YLR222C s:GHGGTISSLK i:1175501.000000
48 qid:1806 #p:YLR222C s:ILATPVLDEINIIDLTPGSR i:1.000000
48 qid:1806 #p:YLR222C s:ISSPSYILDADSTSTLLAVGGTDGSIIVVDIENGYITHSFK i:1.000000
48 qid:1806 #p:YLR222C s:FYGQLNSK i:1.000000
48 qid:1806 #p:YLR222C s:IWLLASGDTNGMVK i:1.000000
48 qid:1806 #p:YLR222C s:CLHTLQEHTSAVR i:1.000000
48 qid:1806 #p:YLR222C s:GLDIIEVPDNDEPSLNLLSGGR i:1.000000
48 qid:1806 #p:YLR222C s:DDIINLWDFNMK i:1.000000
48 qid:1806 #p:YLR222C s:IIYTAGGDAIFQLIDSESGSVLK i:1.000000
48 qid:1806 #p:YLR222C s:TNKPIEELFIIGVLPILSNSQMFLVLSDQTLQLINVEEDLK i:1.000000
48 qid:1806 #p:YLR222C s:NDEDTIQVTSSIAGNHGIIADMR i:1.000000
48 qid:1806 #p:YLR222C s:YVGPELNK i:1.000000
48 qid:1806 #p:YLR222C s:LALATNSPSLR i:1.000000
48 qid:1806 #p:YLR222C s:IIPVPDLSGPEASLPLDVEIYEGHEDLLNSLDATEDGLWIATASK i:1.000000
48 qid:1806 #p:YLR222C s:DNTAIVWR i:1.000000
48 qid:1806 #p:YLR222C s:YNENSCK i:1.000000
48 qid:1806 #p:YLR222C s:GYPEFLLTASNDLTIK i:1.000000
48 qid:1806 #p:YLR222C s:WIIPKPTASMDVQIIK i:1.000000
48 qid:1806 #p:YLR222C s:IWNLENGELEATLANHK i:1.000000
48 qid:1806 #p:YLR222C s:GLWDVSFCQYDK i:1.000000
48 qid:1806 #p:YLR222C s:LLATSSGDK i:1.000000
48 qid:1806 #p:YLR222C s:IWSLDTFSVMK i:1.000000
48 qid:1806 #p:YLR222C s:TLEGHTNAVQR i:1.000000
48 qid:1806 #p:YLR222C s:QLISCGADGLIK i:1.000000
48 qid:1806 #p:YLR222C s:TLDGHNNR i:1.000000
48 qid:1806 #p:YLR222C s:LWALSTMNDGDMIVSADADGVFQFWK i:1.000000
48 qid:1806 #p:YLR222C s:GDWTNAFLLAMTLDHPMR i:1.000000
48 qid:1806 #p:YLR222C s:QDTEEGK i:1.000000
48 qid:1806 #p:YLR222C s:IEVIFNEELDQAISILNDEQLILLMK i:1.000000
48 qid:1806 #p:YLR222C s:DWNTNAK i:1.000000
48 qid:1806 #p:YLR222C s:THTIAQR i:1.000000
48 qid:1806 #p:YLR222C s:CILMHHNIAK i:1.000000
48 qid:1806 #p:YLR222C s:LSEIPGMVK i:1.000000
48 qid:1806 #p:YLR222C s:IVDAIIPYTQR i:1.000000
48 qid:1806 #p:YLR222C s:VDNLVEQSYILDYALVEMDK i:1.000000
48 qid:1806 #p:YLR222C s:MSYFAFFYGYYNQITFR i:1.000000
48 qid:1806 #p:YLR222C s:LQYHHQYVTLPYSTLNFALSLVEK i:1.000000
48 qid:1806 #p:YLR222C s:NYMLFFYLYMHIFIEK i:1.000000
48 qid:1806 #p:YLR222C s:HNQYFFYWYNPSNQTYK i:1.000000
1 qid:2154 #p:YNL180C s:YPILLVGTK i:84886001.000000
2 qid:2154 #p:YNL180C s:SANHTLTDELTTATTNTNGDK i:28900001.000000
3 qid:2154 #p:YNL180C s:EALNIKPTK i:13873001.000000
4 qid:2154 #p:YNL180C s:QTSNIEGTSLYTK i:1681401.000000
17 qid:2154 #p:YNL180C s:CVIIGDGAVGK i:1.000000
17 qid:2154 #p:YNL180C s:TSLLISYTTNSFPTDYVPTVFDNYSTTIAIPNGTASSPLELDNGNDK i:1.000000
17 qid:2154 #p:YNL180C s:GSLSSASSSPSTDR i:1.000000
17 qid:2154 #p:YNL180C s:INLWDTAGQEDYDR i:1.000000
17 qid:2154 #p:YNL180C s:LRPLCYPQTDIFLICFSVSEHASFANVTEK i:1.000000
17 qid:2154 #p:YNL180C s:DDPATQK i:1.000000
17 qid:2154 #p:YNL180C s:LQEANSDYVSQEEIDELVQR i:1.000000
17 qid:2154 #p:YNL180C s:CGFMGYTECSAATQAGVR i:1.000000
17 qid:2154 #p:YNL180C s:EVFEQAVR i:1.000000
17 qid:2154 #p:YNL180C s:YAIYEPESPNQK i:1.000000
17 qid:2154 #p:YNL180C s:QQPHHNNSTDSTLPK i:1.000000
17 qid:2154 #p:YNL180C s:GSLQQEK i:1.000000
17 qid:2154 #p:YNL180C s:IASNNHHNK i:1.000000
1 qid:2843 #p:YBR273C s:GFSTWWHNDK i:65545001.000000
2 qid:2843 #p:YBR273C s:PLDVHDYIK i:1486201.000000
24 qid:2843 #p:YBR273C s:MLEALFR i:1.000000
24 qid:2843 #p:YBR273C s:DSVEEAINDSIK i:1.000000
24 qid:2843 #p:YBR273C s:EGVVLAVYNTAR i:1.000000
24 qid:2843 #p:YBR273C s:GDDVSLDTLAEHSIWLR i:1.000000
24 qid:2843 #p:YBR273C s:DTEQFQLFEQVFPNVVVPSIYLIR i:1.000000
24 qid:2843 #p:YBR273C s:IELIIQGEDDR i:1.000000
24 qid:2843 #p:YBR273C s:LLACIGIK i:1.000000
24 qid:2843 #p:YBR273C s:AGESSSR i:1.000000
24 qid:2843 #p:YBR273C s:ETNPGLAR i:1.000000
24 qid:2843 #p:YBR273C s:IAETTLEIQR i:1.000000
24 qid:2843 #p:YBR273C s:ALDETHHR i:1.000000
24 qid:2843 #p:YBR273C s:TLDDDKPLDVHDYIK i:1.000000
24 qid:2843 #p:YBR273C s:HEFNSSETLNDVR i:1.000000
24 qid:2843 #p:YBR273C s:TDGDCPYSFHR i:1.000000
24 qid:2843 #p:YBR273C s:TLETLELTPR i:1.000000
24 qid:2843 #p:YBR273C s:SALLLKPLETQNSGLSVTGMEGPSLLGR i:1.000000
24 qid:2843 #p:YBR273C s:DPEVTSQR i:1.000000
24 qid:2843 #p:YBR273C s:EETSKPNR i:1.000000
24 qid:2843 #p:YBR273C s:SSTPLSGAASSSCFQYNNVR i:1.000000
24 qid:2843 #p:YBR273C s:EPVQSSAHASPMLTPSGTR i:1.000000
24 qid:2843 #p:YBR273C s:YPSETNLTTSR i:1.000000
24 qid:2843 #p:YBR273C s:SVSPNVFQFVNNDHQEDPEDPTTFNGNNVHLEK i:1.000000
1 qid:2782 #p:YDR524C s:HYEIVDGTPIFFITEFLLCNGIHIDNLPK i:781820001.000000
32 qid:2782 #p:YDR524C s:MDFYTTDINK i:1.000000
32 qid:2782 #p:YDR524C s:NVVPLFSK i:1.000000
32 qid:2782 #p:YDR524C s:AQYPSWCNNALK i:1.000000
32 qid:2782 #p:YDR524C s:LTNILLK i:1.000000
32 qid:2782 #p:YDR524C s:GFEVYCVILK i:1.000000
32 qid:2782 #p:YDR524C s:SIALLMAAK i:1.000000
32 qid:2782 #p:YDR524C s:ESLILLQIPPSLPSGFPFR i:1.000000
32 qid:2782 #p:YDR524C s:SPQLSFTYLSTR i:1.000000
32 qid:2782 #p:YDR524C s:LSGSQHK i:1.000000
32 qid:2782 #p:YDR524C s:STHSHHINHQTHPIHSSSSNSNSNNR i:1.000000
32 qid:2782 #p:YDR524C s:QHTQHFSFANAGASNR i:1.000000
32 qid:2782 #p:YDR524C s:DELLSIVR i:1.000000
32 qid:2782 #p:YDR524C s:CCDCGSTATVEWVSINLLCILCIK i:1.000000
32 qid:2782 #p:YDR524C s:SLGSHISK i:1.000000
32 qid:2782 #p:YDR524C s:SLTLDNFTSLELMHLLQNNVSNSNVNAIYESNLR i:1.000000
32 qid:2782 #p:YDR524C s:ITANSDDSER i:1.000000
32 qid:2782 #p:YDR524C s:FVIDSNQGR i:1.000000
32 qid:2782 #p:YDR524C s:AIHLDSVFMMQR i:1.000000
32 qid:2782 #p:YDR524C s:ELTASEK i:1.000000
32 qid:2782 #p:YDR524C s:EQNDLNHSSIFQYSLK i:1.000000
32 qid:2782 #p:YDR524C s:ITTNWSPK i:1.000000
32 qid:2782 #p:YDR524C s:VLEYWETK i:1.000000
32 qid:2782 #p:YDR524C s:LEMYGTFQAVNTSRPR i:1.000000
32 qid:2782 #p:YDR524C s:SGPHLNMHSNVDSASSYNK i:1.000000
32 qid:2782 #p:YDR524C s:WSLSSIPK i:1.000000
32 qid:2782 #p:YDR524C s:SSQNLMSPTNLLTMHK i:1.000000
32 qid:2782 #p:YDR524C s:MVLCVIAVVFLAFLLIYK i:1.000000
32 qid:2782 #p:YDR524C s:FLIFFSIFSYCIIYFIS i:1.000000
32 qid:2782 #p:YDR524C s:TIVAAFATVAAVQAANVSTNGSNR i:1.000000
32 qid:2782 #p:YDR524C s:TNGSNTTSTK i:1.000000
32 qid:2782 #p:YDR524C s:ISTGAAASNALGAGVFGAAVAAGVAFLF i:1.000000
1 qid:2113 #p:YJL098W s:DTTEDFENAK i:15609001.000000
2 qid:2113 #p:YJL098W s:NIDGTFEEK i:11067001.000000
3 qid:2113 #p:YJL098W s:IDDKPTSTEAGK i:1268801.000000
53 qid:2113 #p:YJL098W s:IDSNSTDESLESNSFK i:1.000000
53 qid:2113 #p:YJL098W s:MSGSFWK i:1.000000
53 qid:2113 #p:YJL098W s:FGQDFGSQSPLAK i:1.000000
53 qid:2113 #p:YJL098W s:SEDEEEEYELPNR i:1.000000
53 qid:2113 #p:YJL098W s:AYKPNLSLLNDLLDDEELYTELMCSNFK i:1.000000
53 qid:2113 #p:YJL098W s:YPEVLSK i:1.000000
53 qid:2113 #p:YJL098W s:NSTILESNIDR i:1.000000
53 qid:2113 #p:YJL098W s:SGEEEELENEENDSASEDTR i:1.000000
53 qid:2113 #p:YJL098W s:VTLPHELEEHDDTR i:1.000000
53 qid:2113 #p:YJL098W s:IAAEILSADVWPISSALIENEGLLAK i:1.000000
53 qid:2113 #p:YJL098W s:LPSPLSIEASTYFMK i:1.000000
53 qid:2113 #p:YJL098W s:LLDMNMDGIIEFILK i:1.000000
53 qid:2113 #p:YJL098W s:EHIVDDFLAHIDNPPLMDFLLK i:1.000000
53 qid:2113 #p:YJL098W s:VISTDKPEISNGVIQLFK i:1.000000
53 qid:2113 #p:YJL098W s:LIHLLDPVFDSCTQSAAGDFLK i:1.000000
53 qid:2113 #p:YJL098W s:ALVTISGNCPNEITSSIGPNELTR i:1.000000
53 qid:2113 #p:YJL098W s:QLVSPNMMK i:1.000000
53 qid:2113 #p:YJL098W s:QLMDIMLK i:1.000000
53 qid:2113 #p:YJL098W s:GGNSLNNGVGIIIELIR i:1.000000
53 qid:2113 #p:YJL098W s:NNSDYDTIQTNYTTIESHPPTDR i:1.000000
53 qid:2113 #p:YJL098W s:DPIYLGYLVK i:1.000000
53 qid:2113 #p:YJL098W s:MFSEHMADFNK i:1.000000
53 qid:2113 #p:YJL098W s:IPLLQTSYGTIEPLGFER i:1.000000
53 qid:2113 #p:YJL098W s:ICELIAELLHCSNMTLLNEPSAYDIVR i:1.000000
53 qid:2113 #p:YJL098W s:IFNSQNYVDSNDR i:1.000000
53 qid:2113 #p:YJL098W s:ENEDDNTGDADDEVEDDTNQVESANTSIDGEEVIDK i:1.000000
53 qid:2113 #p:YJL098W s:LNSLQIETNK i:1.000000
53 qid:2113 #p:YJL098W s:VNQNMNNEEQHSLMPDFNNGDFK i:1.000000
53 qid:2113 #p:YJL098W s:DEEDENPFEPQYSDVILDSSDIEK i:1.000000
53 qid:2113 #p:YJL098W s:VSPNVGDQLK i:1.000000
53 qid:2113 #p:YJL098W s:ISLQDTR i:1.000000
53 qid:2113 #p:YJL098W s:VIDTMLEMFFHFQWNNFLHNVVYDVVQQIFNGPLK i:1.000000
53 qid:2113 #p:YJL098W s:FLLDDLLINIR i:1.000000
53 qid:2113 #p:YJL098W s:LTDMIINGNNECIEYEK i:1.000000
53 qid:2113 #p:YJL098W s:LGYMGHLTLIAEEVTK i:1.000000
53 qid:2113 #p:YJL098W s:FTAYIEEMNITFENTEVMSSLFESK i:1.000000
53 qid:2113 #p:YJL098W s:WIAYTEDVLEDLK i:1.000000
53 qid:2113 #p:YJL098W s:YNAILGDIAEEGDMLQDEEEDAVYDK i:1.000000
53 qid:2113 #p:YJL098W s:TMGTVDDYINDIMQMDNVR i:1.000000
53 qid:2113 #p:YJL098W s:CQEEEEDEGEGYVSFDEDEPQEYR i:1.000000
53 qid:2113 #p:YJL098W s:ESNSSEGK i:1.000000
53 qid:2113 #p:YJL098W s:DQEQLYYEYVNEDGTK i:1.000000
53 qid:2113 #p:YJL098W s:LNFNPDSDATEQVPGEVNR i:1.000000
53 qid:2113 #p:YJL098W s:SFTDACK i:1.000000
53 qid:2113 #p:YJL098W s:SETIPNNTVNAK i:1.000000
53 qid:2113 #p:YJL098W s:EESVFQFSNELSDGWESSPSNSIPK i:1.000000
53 qid:2113 #p:YJL098W s:NGMNSPMFQHQFELHSPTDEFGGHK i:1.000000
53 qid:2113 #p:YJL098W s:DEILSAEGHDYDIDEYDELSDDSDEEYDNCEDEDSLDYADSAAYALCR i:1.000000
53 qid:2113 #p:YJL098W s:ISWDEEEQAR i:1.000000
53 qid:2113 #p:YJL098W s:FNSEHYR i:1.000000
1 qid:1961 #p:YIL078W s:SASEAGVTEQVK i:906810001.000000
2 qid:1961 #p:YIL078W s:NATVSVEEVLK i:373650001.000000
3 qid:1961 #p:YIL078W s:EATSWETTPMDIAK i:282880001.000000
4 qid:1961 #p:YIL078W s:LELLDFESDEGK i:243190001.000000
5 qid:1961 #p:YIL078W s:VNGQLWDLDRPFEGEANEEIK i:175740001.000000
6 qid:1961 #p:YIL078W s:TYLVQTK i:166720001.000000
7 qid:1961 #p:YIL078W s:ENMFTFEVEK i:144060001.000000
8 qid:1961 #p:YIL078W s:LHDAGFYADVDLTGNTLQK i:106480001.000000
9 qid:1961 #p:YIL078W s:IETWDAAESK i:100260001.000000
10 qid:1961 #p:YIL078W s:LWETSGHWANYK i:85728001.000000
11 qid:1961 #p:YIL078W s:YNFIFIVGEQEMNEK i:47648001.000000
12 qid:1961 #p:YIL078W s:PMNCPGHCLMFK i:42913001.000000
13 qid:1961 #p:YIL078W s:ETFGLKPMNCPGHCLMFK i:19947001.000000
14 qid:1961 #p:YIL078W s:LMDAHLK i:14601001.000000
15 qid:1961 #p:YIL078W s:MELSTRPEK i:11543001.000000
16 qid:1961 #p:YIL078W s:WGGNWEINAGDGAFYGPK i:2359801.000000
42 qid:1961 #p:YIL078W s:MSASEAGVTEQVK i:1.000000
42 qid:1961 #p:YIL078W s:DSSNDAVKPNK i:1.000000
42 qid:1961 #p:YIL078W s:QQSLYLDPEPTFIEER i:1.000000
42 qid:1961 #p:YIL078W s:VFWHSSAHVLGESCECHLGAHICLGPPTDDGFFYEMAVR i:1.000000
42 qid:1961 #p:YIL078W s:DISESPER i:1.000000
42 qid:1961 #p:YIL078W s:TVSQADFPGLEGVAK i:1.000000
42 qid:1961 #p:YIL078W s:VPDGGATTVYR i:1.000000
42 qid:1961 #p:YIL078W s:LIDLCVGPHIPHTGR i:1.000000
42 qid:1961 #p:YIL078W s:NSSCYFLGDATNDSLQR i:1.000000
42 qid:1961 #p:YIL078W s:VYGISFPDK i:1.000000
42 qid:1961 #p:YIL078W s:FLAEASMR i:1.000000
42 qid:1961 #p:YIL078W s:EQELFLFNEMSPGSCFWLPHGTR i:1.000000
42 qid:1961 #p:YIL078W s:IYNTLVDLLR i:1.000000
42 qid:1961 #p:YIL078W s:GYEEVITPNMYNSK i:1.000000
42 qid:1961 #p:YIL078W s:VADFGVIHR i:1.000000
42 qid:1961 #p:YIL078W s:NEFSGALSGLTR i:1.000000
42 qid:1961 #p:YIL078W s:FQQDDAHIFCTHDQIESEIENIFNFLQYIYGVFGFEFK i:1.000000
42 qid:1961 #p:YIL078W s:IDIMISDALR i:1.000000
42 qid:1961 #p:YIL078W s:WHQCATIQLDFQLPNR i:1.000000
42 qid:1961 #p:YIL078W s:DQDSESYERPVMIHR i:1.000000
42 qid:1961 #p:YIL078W s:AILGSVER i:1.000000
42 qid:1961 #p:YIL078W s:MTAILTEHFAGK i:1.000000
42 qid:1961 #p:YIL078W s:WPFWLSPR i:1.000000
42 qid:1961 #p:YIL078W s:QVLVVPVGVK i:1.000000
42 qid:1961 #p:YIL078W s:YQGYAEDVR i:1.000000
42 qid:1961 #p:YIL078W s:DVMEQQGK i:1.000000
1 qid:2465 #p:YJR031C s:GLDSLNALELLK i:11853001.000000
2 qid:2465 #p:YJR031C s:YINDESYTDNNLK i:875091.000000
73 qid:2465 #p:YJR031C s:GDEEPSEEDIDFSIK i:1.000000
73 qid:2465 #p:YJR031C s:TIGLLLCDPK i:1.000000
73 qid:2465 #p:YJR031C s:MHDVPMETVLAVNPATMIVK i:1.000000
73 qid:2465 #p:YJR031C s:ECINLCSAMNK i:1.000000
73 qid:2465 #p:YJR031C s:SQTSVAALLGGGSDIFLSQSDSFVDSFHNLPTSSYHDPLISGLVQLR i:1.000000
73 qid:2465 #p:YJR031C s:GLDSLNALELLKPFLEIVSASSVSGYTTSLALDSLQK i:1.000000
73 qid:2465 #p:YJR031C s:TFNDIQIAVR i:1.000000
73 qid:2465 #p:YJR031C s:ETVVALTHCR i:1.000000
73 qid:2465 #p:YJR031C s:QISDDSVLLK i:1.000000
73 qid:2465 #p:YJR031C s:DIITSSFGDYLSDTIIYDVLQTTLSLACNTQR i:1.000000
73 qid:2465 #p:YJR031C s:TAEVTIAGITVK i:1.000000
73 qid:2465 #p:YJR031C s:LLDPPTK i:1.000000
73 qid:2465 #p:YJR031C s:DDIIGTTTSDNDLSSTDDDSAVADDNK i:1.000000
73 qid:2465 #p:YJR031C s:NEKPVQQVIR i:1.000000
73 qid:2465 #p:YJR031C s:EQENDEETAEK i:1.000000
73 qid:2465 #p:YJR031C s:AENVEPNYGITVIK i:1.000000
73 qid:2465 #p:YJR031C s:DYLGLLLSLVMPENR i:1.000000
73 qid:2465 #p:YJR031C s:HTTSAMK i:1.000000
73 qid:2465 #p:YJR031C s:LSLQLINAAIEISGDK i:1.000000
73 qid:2465 #p:YJR031C s:LFSLISDPIFK i:1.000000
73 qid:2465 #p:YJR031C s:SVLFIIQSSTQYSLLQATLQLFTSLVVILGDYLPMQIELTLR i:1.000000
73 qid:2465 #p:YJR031C s:IFEILEDTTISGDVSK i:1.000000
73 qid:2465 #p:YJR031C s:QKPPAIR i:1.000000
73 qid:2465 #p:YJR031C s:ELIIEQLSILWIHSPAFFLQLFVNFDCNLDR i:1.000000
73 qid:2465 #p:YJR031C s:SDLSIDFIK i:1.000000
73 qid:2465 #p:YJR031C s:FSLPAAAVNTSNNIPPICLEGVLSLIENIYNDLQR i:1.000000
73 qid:2465 #p:YJR031C s:TEFILCVETFNEK i:1.000000
73 qid:2465 #p:YJR031C s:GIQMLIEK i:1.000000
73 qid:2465 #p:YJR031C s:GFIDSDSNR i:1.000000
73 qid:2465 #p:YJR031C s:DIASFLFLNNGR i:1.000000
73 qid:2465 #p:YJR031C s:EFIDLFDFK i:1.000000
73 qid:2465 #p:YJR031C s:IVEAFSSK i:1.000000
73 qid:2465 #p:YJR031C s:YSADQSNDK i:1.000000
73 qid:2465 #p:YJR031C s:NGSESMTEDDIIHVQPDADSVFVLSYSIIMLNTDSHNPQVK i:1.000000
73 qid:2465 #p:YJR031C s:DHMTFDDYSNNLR i:1.000000
73 qid:2465 #p:YJR031C s:EIVMPEEHHGNER i:1.000000
73 qid:2465 #p:YJR031C s:WFEDAWNNLISSTSVMTEMQR i:1.000000
73 qid:2465 #p:YJR031C s:DFTNPISK i:1.000000
73 qid:2465 #p:YJR031C s:LAQIDILQYEK i:1.000000
73 qid:2465 #p:YJR031C s:AIFSNVR i:1.000000
73 qid:2465 #p:YJR031C s:IFTVASSDQISLR i:1.000000
73 qid:2465 #p:YJR031C s:ILDAISK i:1.000000
73 qid:2465 #p:YJR031C s:CTFINYYFSFDQSYNDTVLHLGEMTTLAQSSAK i:1.000000
73 qid:2465 #p:YJR031C s:AVELDVDSIPLVEIFVEDTGSK i:1.000000
73 qid:2465 #p:YJR031C s:ISVSNQSIR i:1.000000
73 qid:2465 #p:YJR031C s:AQLCTVLYFQIIK i:1.000000
73 qid:2465 #p:YJR031C s:EISDPSIVSTR i:1.000000
73 qid:2465 #p:YJR031C s:LWNQIVQLILK i:1.000000
73 qid:2465 #p:YJR031C s:LFENLLMEPNLPFFTNFHSLLK i:1.000000
73 qid:2465 #p:YJR031C s:LPELPLPDPDISIR i:1.000000
73 qid:2465 #p:YJR031C s:SLLSTFASYLK i:1.000000
73 qid:2465 #p:YJR031C s:ASHPLSSVFENNQLVSPK i:1.000000
73 qid:2465 #p:YJR031C s:MIETLLSSLVIEK i:1.000000
73 qid:2465 #p:YJR031C s:TSENSPYFEQELLFLLEISIILISEASYGQEFGALIADHMINISNLDGLSK i:1.000000
73 qid:2465 #p:YJR031C s:DILSDLIEHDFLVK i:1.000000
73 qid:2465 #p:YJR031C s:NEIFNTK i:1.000000
73 qid:2465 #p:YJR031C s:YYESEWGK i:1.000000
73 qid:2465 #p:YJR031C s:QVINDLFTHLNDVK i:1.000000
73 qid:2465 #p:YJR031C s:QFAVYTFLEK i:1.000000
73 qid:2465 #p:YJR031C s:YIQNGDIFVDDGNFMNILSLLDEMSCAGAVGTK i:1.000000
73 qid:2465 #p:YJR031C s:WEQNYENSVEDGCEAPESNPYR i:1.000000
73 qid:2465 #p:YJR031C s:SIIDLSSR i:1.000000
73 qid:2465 #p:YJR031C s:SINITADLLSTVGR i:1.000000
73 qid:2465 #p:YJR031C s:SNSALNK i:1.000000
73 qid:2465 #p:YJR031C s:NEIIAAIQGLAHQCLNPCDELGMQALQALENILLSR i:1.000000
73 qid:2465 #p:YJR031C s:VAVDNLLETGLLPIFELDEIQDVK i:1.000000
73 qid:2465 #p:YJR031C s:ITSILSVLSK i:1.000000
73 qid:2465 #p:YJR031C s:IFLGQLVEGVTSNETFLR i:1.000000
73 qid:2465 #p:YJR031C s:VLNVFNK i:1.000000
73 qid:2465 #p:YJR031C s:YVDDPTVER i:1.000000
73 qid:2465 #p:YJR031C s:QLQELIISK i:1.000000
1 qid:1528 #p:YOR117W s:APTIIFIDELDAIGTK i:994730001.000000
2 qid:1528 #p:YOR117W s:ENSESTTQGGNVNLDNTAVGK i:532620001.000000
3 qid:1528 #p:YOR117W s:LKPNDLVGVNK i:370300001.000000
4 qid:1528 #p:YOR117W s:AMEVDEKPTETYSDVGGLDK i:298770001.000000
5 qid:1528 #p:YOR117W s:LAAPQLVQMYIGEGAK i:153530001.000000
6 qid:1528 #p:YOR117W s:QIEELVEAIVLPMK i:131390001.000000
7 qid:1528 #p:YOR117W s:GALMYGPPGTGK i:80663001.000000
8 qid:1528 #p:YOR117W s:PTETYSDVGGLDK i:2828301.000000
26 qid:1528 #p:YOR117W s:MATLEELDAQTLPGDDELDQEILNLSTQELQTR i:1.000000
26 qid:1528 #p:YOR117W s:LLDNEIR i:1.000000
26 qid:1528 #p:YOR117W s:LSHENNVMLEK i:1.000000
26 qid:1528 #p:YOR117W s:QLPYLVANVVEVMDMNEIEDK i:1.000000
26 qid:1528 #p:YOR117W s:QTVFLPMVGLVDPDK i:1.000000
26 qid:1528 #p:YOR117W s:DSYLILDTLPSEFDSR i:1.000000
26 qid:1528 #p:YOR117W s:ACAAQTNATFLK i:1.000000
26 qid:1528 #p:YOR117W s:DAFALAK i:1.000000
26 qid:1528 #p:YOR117W s:TMLELLNQLDGFSSDDR i:1.000000
26 qid:1528 #p:YOR117W s:VLAATNR i:1.000000
26 qid:1528 #p:YOR117W s:VDVLDPALLR i:1.000000
26 qid:1528 #p:YOR117W s:IEFPLPSEDSR i:1.000000
26 qid:1528 #p:YOR117W s:AQILQIHSR i:1.000000
26 qid:1528 #p:YOR117W s:MTTDDDINWQELAR i:1.000000
26 qid:1528 #p:YOR117W s:STDEFNGAQLK i:1.000000
26 qid:1528 #p:YOR117W s:AVTVEAGMIALR i:1.000000
26 qid:1528 #p:YOR117W s:NGQSSVK i:1.000000
26 qid:1528 #p:YOR117W s:HEDFVEGISEVQAR i:1.000000
1 qid:2204 #p:YDR443C s:EENLEESFLSK i:59916001.000000
2 qid:2204 #p:YDR443C s:MPNIELYLK i:30780001.000000
3 qid:2204 #p:YDR443C s:TVDSSIQPIESNIK i:4309201.000000
4 qid:2204 #p:YDR443C s:NNSISSQPASYHSVQETNK i:2397201.000000
5 qid:2204 #p:YDR443C s:IPQNDIPQTESPLK i:1965801.000000
78 qid:2204 #p:YDR443C s:MSSDASTYR i:1.000000
78 qid:2204 #p:YDR443C s:LEDVLSSFYR i:1.000000
78 qid:2204 #p:YDR443C s:INYHQYISK i:1.000000
78 qid:2204 #p:YDR443C s:AQNDQWSIQMEFMLR i:1.000000
78 qid:2204 #p:YDR443C s:TLVALLSR i:1.000000
78 qid:2204 #p:YDR443C s:DLWCFSINDDPVPTPPAIEHKPVSPDK i:1.000000
78 qid:2204 #p:YDR443C s:IGTFTADYSKPNLPPHYALFLK i:1.000000
78 qid:2204 #p:YDR443C s:IYINLALGSHNK i:1.000000
78 qid:2204 #p:YDR443C s:LIQFGNACISLSGVPNYLVQLEPHLFVNGDLTVSLCAK i:1.000000
78 qid:2204 #p:YDR443C s:NMGLVPMK i:1.000000
78 qid:2204 #p:YDR443C s:HALYLAPSGIR i:1.000000
78 qid:2204 #p:YDR443C s:MHLAPASK i:1.000000
78 qid:2204 #p:YDR443C s:QGYLITPPK i:1.000000
78 qid:2204 #p:YDR443C s:HTELLLTTLSVSHGINLQNK i:1.000000
78 qid:2204 #p:YDR443C s:WVAVVPDLGHLNGHTPTIASYLTPLLEAK i:1.000000
78 qid:2204 #p:YDR443C s:LVWPLHLIFAQPVADIENSTSGDPSEFHCLQDALDAIDDFIQLK i:1.000000
78 qid:2204 #p:YDR443C s:TPGSSGVLSSNIAGTNPLSSDGAYTEQFQHYK i:1.000000
78 qid:2204 #p:YDR443C s:DFSPNFTGIDK i:1.000000
78 qid:2204 #p:YDR443C s:LMLSPSDQFAPAFLNTPNNNINENELFNDR i:1.000000
78 qid:2204 #p:YDR443C s:QTTVSNDLENSPLK i:1.000000
78 qid:2204 #p:YDR443C s:TELEANGR i:1.000000
78 qid:2204 #p:YDR443C s:VNNSVSK i:1.000000
78 qid:2204 #p:YDR443C s:TGSVDTLHNK i:1.000000
78 qid:2204 #p:YDR443C s:EGTLEQR i:1.000000
78 qid:2204 #p:YDR443C s:EQNENLPSDK i:1.000000
78 qid:2204 #p:YDR443C s:SDSMVDK i:1.000000
78 qid:2204 #p:YDR443C s:ELFGEDEDEDLFGDSNK i:1.000000
78 qid:2204 #p:YDR443C s:SNSTNESNK i:1.000000
78 qid:2204 #p:YDR443C s:SISDEITEDMFEMSDEEENNNNK i:1.000000
78 qid:2204 #p:YDR443C s:EMHTDLGK i:1.000000
78 qid:2204 #p:YDR443C s:DIPFFPSSEKPNIR i:1.000000
78 qid:2204 #p:YDR443C s:TMSGTTK i:1.000000
78 qid:2204 #p:YDR443C s:YLDIPIDEMTLPTSPLYMDPGAPLPVETPR i:1.000000
78 qid:2204 #p:YDR443C s:SVFAPLNFNPIIENNVDNK i:1.000000
78 qid:2204 #p:YDR443C s:FSFSPLQK i:1.000000
78 qid:2204 #p:YDR443C s:EEALNFDISMADLSSSEEEEDEEENGSSDEDLK i:1.000000
78 qid:2204 #p:YDR443C s:DDMKPSDNISTNTNIHEPQYINYSSIPSLQDSIIK i:1.000000
78 qid:2204 #p:YDR443C s:QENFNSVNDANITSNK i:1.000000
78 qid:2204 #p:YDR443C s:EGFNSIWK i:1.000000
78 qid:2204 #p:YDR443C s:MTLEDNNVTSNPSEFTPNMVNSEISNLPK i:1.000000
78 qid:2204 #p:YDR443C s:SGIPEFTPADPNLSFESSSSLPFLLR i:1.000000
78 qid:2204 #p:YDR443C s:HMPLASIPDIFITPTPVVTISEK i:1.000000
78 qid:2204 #p:YDR443C s:EQDILDLIAEQVVTDYNILGNLGIPK i:1.000000
78 qid:2204 #p:YDR443C s:DCQEGLITTTMLQLFSTFDR i:1.000000
78 qid:2204 #p:YDR443C s:LNGNDTISK i:1.000000
78 qid:2204 #p:YDR443C s:QPYVFVK i:1.000000
78 qid:2204 #p:YDR443C s:HDSQPFIK i:1.000000
78 qid:2204 #p:YDR443C s:FLNFRPPNGIK i:1.000000
78 qid:2204 #p:YDR443C s:SLLLSSSFK i:1.000000
78 qid:2204 #p:YDR443C s:EDCLSFAPTLSQTYINQELGFCELLK i:1.000000
78 qid:2204 #p:YDR443C s:LTNEDPPGLMYLK i:1.000000
78 qid:2204 #p:YDR443C s:LLLLAAQIVSYCSNNK i:1.000000
78 qid:2204 #p:YDR443C s:NVPPILIILPLDNATLTELVDK i:1.000000
78 qid:2204 #p:YDR443C s:ANIFQVIK i:1.000000
78 qid:2204 #p:YDR443C s:VIPMDFIR i:1.000000
78 qid:2204 #p:YDR443C s:NVLVTVDQYVNVAISIYNMLPPK i:1.000000
78 qid:2204 #p:YDR443C s:FTHIAHTLPEK i:1.000000
78 qid:2204 #p:YDR443C s:TMQQQQMQQQQQQQQQQQNNSTGSSSIIYYDSYIHLAYSR i:1.000000
78 qid:2204 #p:YDR443C s:EWVFAALSDSYGQGSMTK i:1.000000
78 qid:2204 #p:YDR443C s:TWYVGNSR i:1.000000
78 qid:2204 #p:YDR443C s:FDDACNQIWNIALNLASK i:1.000000
78 qid:2204 #p:YDR443C s:ICLILTR i:1.000000
78 qid:2204 #p:YDR443C s:LNGILPDDELMNWR i:1.000000
78 qid:2204 #p:YDR443C s:NIHLAVVCVDDNSK i:1.000000
78 qid:2204 #p:YDR443C s:ISFIDEDK i:1.000000
78 qid:2204 #p:YDR443C s:LYPSFKPIYK i:1.000000
78 qid:2204 #p:YDR443C s:LYDYEIR i:1.000000
78 qid:2204 #p:YDR443C s:DIDQDIHGIVFQHPFPLAHSQHR i:1.000000
78 qid:2204 #p:YDR443C s:CDGDTVWDK i:1.000000
78 qid:2204 #p:YDR443C s:FAVNLLNCPHSDSTQLLETILEEFR i:1.000000
78 qid:2204 #p:YDR443C s:NLAALNVWYGLSDGEDGHIPWHILAVK i:1.000000
78 qid:2204 #p:YDR443C s:MMNTLVHTR i:1.000000
78 qid:2204 #p:YDR443C s:IANTSAATVHTATSSSIILSDK i:1.000000
1 qid:2720 #p:YDL223C s:AAVGTSGFVSQQPSYHDSNK i:127280001.000000
2 qid:2720 #p:YDL223C s:NDQVSGSDAIQQQTMEPEPK i:105740001.000000
3 qid:2720 #p:YDL223C s:NLQDVVIPSSMK i:62172001.000000
4 qid:2720 #p:YDL223C s:SSSGPNATITTHGYSYVK i:60997001.000000
5 qid:2720 #p:YDL223C s:SQDITGMTHDQEPSSEQK i:59265001.000000
6 qid:2720 #p:YDL223C s:SGDAETAAYDNIK i:58978001.000000
7 qid:2720 #p:YDL223C s:SNVSSGMNAVDPSVYTDTSSK i:42145001.000000
8 qid:2720 #p:YDL223C s:YSGNTATGPPQDTIK i:39629001.000000
9 qid:2720 #p:YDL223C s:TFSSNPFDDSK i:31358001.000000
10 qid:2720 #p:YDL223C s:FDSGTSGSQNMPK i:17080001.000000
11 qid:2720 #p:YDL223C s:VLEEDAPGYK i:16229001.000000
12 qid:2720 #p:YDL223C s:ANTGPSATATTHGHINVK i:13208001.000000
13 qid:2720 #p:YDL223C s:AATSPVTHTHGHSSATTSPVTHTHGHASVK i:11405001.000000
14 qid:2720 #p:YDL223C s:ASYGSGGNSQNQEYSSDDNIDVNK i:10483001.000000
62 qid:2720 #p:YDL223C s:MNMNESISK i:1.000000
62 qid:2720 #p:YDL223C s:DGQGEEEQNNFSFGGKPGSYDSNSDSAQR i:1.000000
62 qid:2720 #p:YDL223C s:SFSTTKPTEYNLPK i:1.000000
62 qid:2720 #p:YDL223C s:EQPESTSK i:1.000000
62 qid:2720 #p:YDL223C s:NILLPWR i:1.000000
62 qid:2720 #p:YDL223C s:DSETPHEDTEADANR i:1.000000
62 qid:2720 #p:YDL223C s:ANVTSDVNPVSADTK i:1.000000
62 qid:2720 #p:YDL223C s:TTTPAATSEQSK i:1.000000
62 qid:2720 #p:YDL223C s:TSPPTSHEHSNIK i:1.000000
62 qid:2720 #p:YDL223C s:ASPTAHR i:1.000000
62 qid:2720 #p:YDL223C s:GDAGHPSIATTHNHSTSK i:1.000000
62 qid:2720 #p:YDL223C s:TTSPTNTHEHSK i:1.000000
62 qid:2720 #p:YDL223C s:TTHPVSHGHSGSSTGPK i:1.000000
62 qid:2720 #p:YDL223C s:STAAAQDHSSTK i:1.000000
62 qid:2720 #p:YDL223C s:TNPSVTHGHTSVK i:1.000000
62 qid:2720 #p:YDL223C s:DNSSATK i:1.000000
62 qid:2720 #p:YDL223C s:GYSNTDSNSDR i:1.000000
62 qid:2720 #p:YDL223C s:DVIPGSFR i:1.000000
62 qid:2720 #p:YDL223C s:GMTGTDVNPVDPSVYTSTGPK i:1.000000
62 qid:2720 #p:YDL223C s:EIAQNVK i:1.000000
62 qid:2720 #p:YDL223C s:MDESEQTGLK i:1.000000
62 qid:2720 #p:YDL223C s:NIQHPEK i:1.000000
62 qid:2720 #p:YDL223C s:DDILESADDYQQK i:1.000000
62 qid:2720 #p:YDL223C s:TDSNWGPIEYSSSAGK i:1.000000
62 qid:2720 #p:YDL223C s:AGTELGHMK i:1.000000
62 qid:2720 #p:YDL223C s:DNLQYVAGSQAGSQNTNNNIDMSPR i:1.000000
62 qid:2720 #p:YDL223C s:HEAEWSGLSNDATTR i:1.000000
62 qid:2720 #p:YDL223C s:NNVVSPAMK i:1.000000
62 qid:2720 #p:YDL223C s:DEDMNEDSTKPHQYGLDYLDDVEDYHENDIDDYSNAK i:1.000000
62 qid:2720 #p:YDL223C s:AYQGKPSDYNYEQR i:1.000000
62 qid:2720 #p:YDL223C s:IPGTFEPDTLSK i:1.000000
62 qid:2720 #p:YDL223C s:QDEDPLSPR i:1.000000
62 qid:2720 #p:YDL223C s:AGMETAR i:1.000000
62 qid:2720 #p:YDL223C s:DESLGNYEYSNTSGNK i:1.000000
62 qid:2720 #p:YDL223C s:SGPTPTR i:1.000000
62 qid:2720 #p:YDL223C s:SNFIDQIEPR i:1.000000
62 qid:2720 #p:YDL223C s:TTQDIASDAK i:1.000000
62 qid:2720 #p:YDL223C s:DFTNNPETGTTGNVDTTGR i:1.000000
62 qid:2720 #p:YDL223C s:NTDTHLENANVAAFDNSR i:1.000000
62 qid:2720 #p:YDL223C s:SGDTTYSK i:1.000000
62 qid:2720 #p:YDL223C s:NADPTYAK i:1.000000
62 qid:2720 #p:YDL223C s:TDLGGADASNAYAAEVGNFPSLIDPHVPTYGFK i:1.000000
62 qid:2720 #p:YDL223C s:DTNTSSSQKPSEGTYPETTSYSIHNETTSQGR i:1.000000
62 qid:2720 #p:YDL223C s:VSVGSMGSGK i:1.000000
62 qid:2720 #p:YDL223C s:HHHNHHR i:1.000000
62 qid:2720 #p:YDL223C s:GSDYDYNNSTHSAEHTPR i:1.000000
62 qid:2720 #p:YDL223C s:HHQYGSDEGEQDYHDDEQGEEQAGK i:1.000000
62 qid:2720 #p:YDL223C s:SISGGTFGFR i:1.000000
1 qid:6 #p:YGL171W s:TLAFLIPLVQQIIDDK i:121940001.000000
2 qid:6 #p:YGL171W s:EAANTNIEQK i:65421001.000000
3 qid:6 #p:YGL171W s:LIFCGNEEGK i:37941001.000000
4 qid:6 #p:YGL171W s:AADYSVINGNDENHK i:17083001.000000
5 qid:6 #p:YGL171W s:QDSVAIKPIINVMK i:13776001.000000
6 qid:6 #p:YGL171W s:AITFYTK i:12569001.000000
28 qid:6 #p:YGL171W s:EDNNESQIVK i:1.000000
28 qid:6 #p:YGL171W s:TTENDSPNK i:1.000000
28 qid:6 #p:YGL171W s:SGNDDGLIKPVITNTVEASALR i:1.000000
28 qid:6 #p:YGL171W s:GNVSGIDIPLPIGSFEDLISR i:1.000000
28 qid:6 #p:YGL171W s:LLNNLIENGFTEPTPIQCECIPVALNNR i:1.000000
28 qid:6 #p:YGL171W s:DVLACGPTGSGK i:1.000000
28 qid:6 #p:YGL171W s:GLIISPTK i:1.000000
28 qid:6 #p:YGL171W s:ELANQIFIECFK i:1.000000
28 qid:6 #p:YGL171W s:RPLQVALLSK i:1.000000
28 qid:6 #p:YGL171W s:YDIIISTPLR i:1.000000
28 qid:6 #p:YGL171W s:NEALDLSK i:1.000000
28 qid:6 #p:YGL171W s:HLIFDEADK i:1.000000
28 qid:6 #p:YGL171W s:TFVEQSDDILSACR i:1.000000
28 qid:6 #p:YGL171W s:AMFSATIPSNVEEIAQSIMMDPVR i:1.000000
28 qid:6 #p:YGL171W s:QLVQEGEFKPPIIIFLESITR i:1.000000
28 qid:6 #p:YGL171W s:ALYHELMYDR i:1.000000
28 qid:6 #p:YGL171W s:INVDVIHAER i:1.000000
28 qid:6 #p:YGL171W s:TGELWCLICTDVLAR i:1.000000
28 qid:6 #p:YGL171W s:GVNLVINYDVPGSSQAYVHR i:1.000000
28 qid:6 #p:YGL171W s:QSGCEVSEWMDK i:1.000000
28 qid:6 #p:YGL171W s:QITTVPK i:1.000000
28 qid:6 #p:YGL171W s:QQEMIAASK i:1.000000
1 qid:582 #p:YNL264C s:YGNAPLLEPISEDQNEK i:20269001.000000
2 qid:582 #p:YNL264C s:VAVENETGK i:6986101.000000
3 qid:582 #p:YNL264C s:IFLDPPAK i:488281.000000
24 qid:582 #p:YNL264C s:ITVLVDFK i:1.000000
24 qid:582 #p:YNL264C s:DHTPAVPK i:1.000000
24 qid:582 #p:YNL264C s:HFQDDDLK i:1.000000
24 qid:582 #p:YNL264C s:LPENLNDLDNGTHANDRPLSDWEK i:1.000000
24 qid:582 #p:YNL264C s:WNTANAIK i:1.000000
24 qid:582 #p:YNL264C s:EIGLTHGK i:1.000000
24 qid:582 #p:YNL264C s:DPLTADK i:1.000000
24 qid:582 #p:YNL264C s:QVILGFDNAK i:1.000000
24 qid:582 #p:YNL264C s:RPLYYMK i:1.000000
24 qid:582 #p:YNL264C s:QNTESSFR i:1.000000
24 qid:582 #p:YNL264C s:QVQELVYMMETATTVAPQGVEK i:1.000000
24 qid:582 #p:YNL264C s:EPGIITDK i:1.000000
24 qid:582 #p:YNL264C s:APPISIAR i:1.000000
24 qid:582 #p:YNL264C s:MCLNVMQDHYPER i:1.000000
24 qid:582 #p:YNL264C s:CVLINIPWFAWAFLK i:1.000000
24 qid:582 #p:YNL264C s:MMYPFLDPATK i:1.000000
24 qid:582 #p:YNL264C s:AIFDEPFENHIEPSQLDALYNGLLDFK i:1.000000
24 qid:582 #p:YNL264C s:HEVYWPDMVK i:1.000000
24 qid:582 #p:YNL264C s:FGGIVGLSEYDTK i:1.000000
24 qid:582 #p:YNL264C s:GQHDELK i:1.000000
24 qid:582 #p:YNL264C s:YPVDMVI i:1.000000
1 qid:756 #p:YIL125W s:LYCSSYGVQYTHIPSK i:497720001.000000
2 qid:756 #p:YIL125W s:YHLGMNYQRPTTSGK i:299130001.000000
3 qid:756 #p:YIL125W s:AHIDPLGISFGSNK i:270030001.000000
4 qid:756 #p:YIL125W s:NNPVPPELTLDYYGFSK i:250510001.000000
5 qid:756 #p:YIL125W s:VLSSWPEGFEVHK i:249080001.000000
6 qid:756 #p:YIL125W s:ELATEILPHEPTNVPESTLK i:246000001.000000
7 qid:756 #p:YIL125W s:SLHLAEEDAFLK i:223080001.000000
8 qid:756 #p:YIL125W s:WVWNLFEDAFEK i:218400001.000000
9 qid:756 #p:YIL125W s:HGHNETDQPSFTQPLMYK i:189090001.000000
10 qid:756 #p:YIL125W s:AFQAPPSISNFPQGTEAAPLGTAMTGSVDENVSIHLK i:186910001.000000
11 qid:756 #p:YIL125W s:SVIDVYTEK i:163080001.000000
12 qid:756 #p:YIL125W s:LISEGTFSK i:160750001.000000
13 qid:756 #p:YIL125W s:DPSSVHVSWDAYFK i:142400001.000000
14 qid:756 #p:YIL125W s:PLALFFSK i:112360001.000000
15 qid:756 #p:YIL125W s:EIVDHLEK i:82683001.000000
46 qid:756 #p:YIL125W s:FVSSQTCR i:1.000000
46 qid:756 #p:YIL125W s:GLATTGTDNFLSTSNATYIDEMYQAWQK i:1.000000
46 qid:756 #p:YIL125W s:EINLGPGILPR i:1.000000
46 qid:756 #p:YIL125W s:IEIPEPYQYTVDQK i:1.000000
46 qid:756 #p:YIL125W s:LTWATSFESFLSTK i:1.000000
46 qid:756 #p:YIL125W s:FGLEGLESVVPGIK i:1.000000
46 qid:756 #p:YIL125W s:SVELGVEDIVLGMAHR i:1.000000
46 qid:756 #p:YIL125W s:LNVLSNVVR i:1.000000
46 qid:756 #p:YIL125W s:KPNESIFSEFK i:1.000000
46 qid:756 #p:YIL125W s:DDIEGSGDVK i:1.000000
46 qid:756 #p:YIL125W s:YVNLSLVANPSHLESQDPVVLGR i:1.000000
46 qid:756 #p:YIL125W s:ALGVLLHGDAAFAGQGVVYETMGFLTLPEYSTGGTIHVITNNQIGFTTDPR i:1.000000
46 qid:756 #p:YIL125W s:STPYPSDLAK i:1.000000
46 qid:756 #p:YIL125W s:AIDAPIFHVNANDVEAVTFIFNLAAEWR i:1.000000
46 qid:756 #p:YIL125W s:FHTDAIIDVVGWR i:1.000000
46 qid:756 #p:YIL125W s:DYVPSQR i:1.000000
46 qid:756 #p:YIL125W s:EWLTAAWEGFK i:1.000000
46 qid:756 #p:YIL125W s:SIETGEGIDWATGEALAFGTLVLDGQNVR i:1.000000
46 qid:756 #p:YIL125W s:VSGEDVER i:1.000000
46 qid:756 #p:YIL125W s:HAVLHDQQSEAIYTPLSTLNNEK i:1.000000
46 qid:756 #p:YIL125W s:ADFTIANSSLSEYGVMGFEYGYSLTSPDYLVMWEAQFGDFANTAQVIIDQFIAGGEQK i:1.000000
46 qid:756 #p:YIL125W s:SGLVLSLPHGYDGQGPEHSSGR i:1.000000
46 qid:756 #p:YIL125W s:FLQLANEDPR i:1.000000
46 qid:756 #p:YIL125W s:YFPSEEK i:1.000000
46 qid:756 #p:YIL125W s:QHQDCNFQVVYPTTPANLFHILR i:1.000000
46 qid:756 #p:YIL125W s:KPLALFFSK i:1.000000
46 qid:756 #p:YIL125W s:SSLSEFTEGGFQWIIEDIEHGK i:1.000000
46 qid:756 #p:YIL125W s:LVLLSGQVYTALHK i:1.000000
46 qid:756 #p:YIL125W s:IEQLHPFPFAQLR i:1.000000
46 qid:756 #p:YIL125W s:DSLNSYPNLEEIVWCQEEPLNMGSWAYTEPR i:1.000000
46 qid:756 #p:YIL125W s:NPSGAVAAGSK i:1.000000
1 qid:301 #p:YLR303W s:LASNLANVGDAK i:517920001.000000
2 qid:301 #p:YLR303W s:LSGAQVVDNLK i:488780001.000000
3 qid:301 #p:YLR303W s:AVYLETIGNPK i:438230001.000000
4 qid:301 #p:YLR303W s:YGADIVTHSATK i:358080001.000000
5 qid:301 #p:YLR303W s:HGIPVVVDNTFGAGGYFCQPIK i:308340001.000000
6 qid:301 #p:YLR303W s:YNVPDFEK i:298690001.000000
7 qid:301 #p:YLR303W s:WIGGHGTTIGGIIVDSGK i:282490001.000000
8 qid:301 #p:YLR303W s:WLEQSPYVSWVSYPGLASHSHHENAK i:263110001.000000
9 qid:301 #p:YLR303W s:TLVIAPYFTTHK i:234550001.000000
10 qid:301 #p:YLR303W s:YLSNGFGGVLSFGVK i:63052001.000000
11 qid:301 #p:YLR303W s:DLPNADK i:60441001.000000
12 qid:301 #p:YLR303W s:IVAIAHK i:47309001.000000
13 qid:301 #p:YLR303W s:LASGVTK i:45107001.000000
23 qid:301 #p:YLR303W s:MPSHFDTVQLHAGQENPGDNAHR i:1.000000
23 qid:301 #p:YLR303W s:AVPIYATTSYVFENSK i:1.000000
23 qid:301 #p:YLR303W s:HGSQLFGLEVPGYVYSR i:1.000000
23 qid:301 #p:YLR303W s:FQNPTSNVLEER i:1.000000
23 qid:301 #p:YLR303W s:IAALEGGAAALAVSSGQAAQTLAIQGLAHTGDNIVSTSYLYGGTYNQFK i:1.000000
23 qid:301 #p:YLR303W s:FVEGDNPEEFEK i:1.000000
23 qid:301 #p:YLR303W s:FPQFSQPAEGYHGTIYNEAYGNLAYIVHVR i:1.000000
23 qid:301 #p:YLR303W s:DLGPLMNPFASFLLLQGVETLSLR i:1.000000
23 qid:301 #p:YLR303W s:HGENALK i:1.000000
23 qid:301 #p:YLR303W s:VSVGIEFIDDIIADFQQSFETVFAGQKP i:1.000000
1 qid:1016 #p:YIR037W s:PSSLSETIEELLK i:314300001.000000
2 qid:1016 #p:YIR037W s:ELEALYK i:72408001.000000
3 qid:1016 #p:YIR037W s:IDVNGGNEDPVYK i:32128001.000000
4 qid:1016 #p:YIR037W s:GQPFPFDQLK i:19793001.000000
7 qid:1016 #p:YIR037W s:DEGFTIIGFPCNQFGHQEPGSDEEIAQFCQLNYGVTFPIMK i:1.000000
7 qid:1016 #p:YIR037W s:SGMLGLR i:1.000000
7 qid:1016 #p:YIR037W s:YSSLTKPSSLSETIEELLK i:1.000000
1 qid:1022 #p:YDR098C s:LVNAAPVMLFMK i:150670001.000000
2 qid:1022 #p:YDR098C s:LIVLYFHTSWAEPCK i:100700001.000000
3 qid:1022 #p:YDR098C s:ESLEEDPDFLQHALQS i:88289001.000000
4 qid:1022 #p:YDR098C s:ELSGADPK i:46157001.000000
5 qid:1022 #p:YDR098C s:PVIEINDQEQFTYLTTTAAGDK i:30430001.000000
18 qid:1022 #p:YDR098C s:MPVIEINDQEQFTYLTTTAAGDK i:1.000000
18 qid:1022 #p:YDR098C s:QVFEAISNEPSNSNVSFLSIDADENSEISELFEISAVPYFIIIHK i:1.000000
18 qid:1022 #p:YDR098C s:EYVSLLEDCK i:1.000000
18 qid:1022 #p:YDR098C s:NSVNSGSSQTHTMENANVNEGSHNDEDDDDEEEEEETEEQINAR i:1.000000
18 qid:1022 #p:YDR098C s:GSPSEPK i:1.000000
18 qid:1022 #p:YDR098C s:QLVGILR i:1.000000
18 qid:1022 #p:YDR098C s:FGFFDILR i:1.000000
18 qid:1022 #p:YDR098C s:FSEWPTFPQLYINGEFQGGLDIIK i:1.000000
18 qid:1022 #p:YDR098C s:HDLHLRPGTY i:1.000000
18 qid:1022 #p:YDR098C s:HDLHLGQELTESTVNHTNHSDDELPGHLLLDSGASR i:1.000000
18 qid:1022 #p:YDR098C s:SAHHIHSASSNPGINVVDAQK i:1.000000
18 qid:1022 #p:YDR098C s:YQNSYEPFQYLHTDIFGPVHNLPNSAPSYFISFTDETTK i:1.000000
18 qid:1022 #p:YDR098C s:GSLTDSR i:1.000000
1 qid:2994 #p:YHR190W s:FANESLYSNEQLYESMGLFLQK i:915790001.000000
2 qid:2994 #p:YHR190W s:LAVQDPNFLK i:623530001.000000
3 qid:2994 #p:YHR190W s:LLQLALHPVEMK i:579470001.000000
4 qid:2994 #p:YHR190W s:EIWSQYAPQLK i:362180001.000000
5 qid:2994 #p:YHR190W s:LKPEYQEVIK i:217780001.000000
6 qid:2994 #p:YHR190W s:LNIQISK i:69605001.000000
7 qid:2994 #p:YHR190W s:PNETPIFLK i:69020001.000000
8 qid:2994 #p:YHR190W s:WSFDGNAPDVK i:22475001.000000
9 qid:2994 #p:YHR190W s:LPPNVKPNETPIFLK i:16246001.000000
10 qid:2994 #p:YHR190W s:IEQFMEEMYQDK i:15433001.000000
24 qid:2994 #p:YHR190W s:TPLFSIYDQSTSPYLLHCFELLNLTSR i:1.000000
24 qid:2994 #p:YHR190W s:SFAAVIR i:1.000000
24 qid:2994 #p:YHR190W s:ELHPELR i:1.000000
24 qid:2994 #p:YHR190W s:NCVTLFYLILR i:1.000000
24 qid:2994 #p:YHR190W s:ALDTIEDDMSIEHDLK i:1.000000
24 qid:2994 #p:YHR190W s:AVLTDFESILIEFHK i:1.000000
24 qid:2994 #p:YHR190W s:MGNGMADYILDENYNLNGLQTVHDYDVYCHYVAGLVGDGLTR i:1.000000
24 qid:2994 #p:YHR190W s:DYNEDLVDGR i:1.000000
24 qid:2994 #p:YHR190W s:DFMKPENEQLGLDCINHLVLNALSHVIDVLTYLAGIHEQSTFQFCAIPQVMAIATLALVFNNR i:1.000000
24 qid:2994 #p:YHR190W s:EVLHGNVK i:1.000000
24 qid:2994 #p:YHR190W s:GTTCYLILK i:1.000000
24 qid:2994 #p:YHR190W s:GCVEIFDYYLR i:1.000000
24 qid:2994 #p:YHR190W s:YDDELVPTQQEEEYK i:1.000000
24 qid:2994 #p:YHR190W s:FNMVLSIILSVLLGFYYIYTLHR i:1.000000
1 qid:3095 #p:YPL215W s:YFYEDLK i:129790001.000000
2 qid:3095 #p:YPL215W s:EQGLQYEDEPLSETAK i:15405001.000000
3 qid:3095 #p:YPL215W s:ETAQDSPELLAK i:552941.000000
18 qid:3095 #p:YPL215W s:SPFYYSR i:1.000000
18 qid:3095 #p:YPL215W s:AYLHQTCVFK i:1.000000
18 qid:3095 #p:YPL215W s:SSHLNSKPLDVSNK i:1.000000
18 qid:3095 #p:YPL215W s:IPLAHSK i:1.000000
18 qid:3095 #p:YPL215W s:EALGELVIR i:1.000000
18 qid:3095 #p:YPL215W s:AFHLDMDR i:1.000000
18 qid:3095 #p:YPL215W s:AGPVAGSYYYK i:1.000000
18 qid:3095 #p:YPL215W s:TFSQWFQITVLHEWILFVR i:1.000000
18 qid:3095 #p:YPL215W s:TFSDIELR i:1.000000
18 qid:3095 #p:YPL215W s:IADQYLK i:1.000000
18 qid:3095 #p:YPL215W s:DFNTQLR i:1.000000
18 qid:3095 #p:YPL215W s:GAIFAYDEGFATDDGTLATAVWR i:1.000000
18 qid:3095 #p:YPL215W s:NIDMVHLESVVR i:1.000000
18 qid:3095 #p:YPL215W s:YIYSQLYVLSR i:1.000000
18 qid:3095 #p:YPL215W s:FVPPGVK i:1.000000
1 qid:3223 #p:YKL173W s:LLSISVPSDVNIDVMK i:65008001.000000
2 qid:3223 #p:YKL173W s:LQEHTIFTQLK i:40306001.000000
3 qid:3223 #p:YKL173W s:IFSYALSMEK i:19085001.000000
4 qid:3223 #p:YKL173W s:TSLMDLLVIDSHK i:8813801.000000
5 qid:3223 #p:YKL173W s:STPEGTLWAHVLK i:6995201.000000
61 qid:3223 #p:YKL173W s:LGFTFTIK i:1.000000
61 qid:3223 #p:YKL173W s:MEGDDLFDEFGNLIGVDPFDSDEEESVLDEQEQYQTNTFEGSGNNNEIESR i:1.000000
61 qid:3223 #p:YKL173W s:QLTSLGSK i:1.000000
61 qid:3223 #p:YKL173W s:ELGISLEHPYGK i:1.000000
61 qid:3223 #p:YKL173W s:EVEVLMETK i:1.000000
61 qid:3223 #p:YKL173W s:NTQSPQTPLVEPVTER i:1.000000
61 qid:3223 #p:YKL173W s:DYMLSMANIPER i:1.000000
61 qid:3223 #p:YKL173W s:IINVGVIGPLHSGK i:1.000000
61 qid:3223 #p:YKL173W s:NVELGWKPLR i:1.000000
61 qid:3223 #p:YKL173W s:LNGSTLLCTDLESK i:1.000000
61 qid:3223 #p:YKL173W s:MINFLDAPGHVNFMDETAVALAASDLVLIVIDVVEGVTFVVEQLIK i:1.000000
61 qid:3223 #p:YKL173W s:NNVAMCFVINK i:1.000000
61 qid:3223 #p:YKL173W s:LPPMDAYLK i:1.000000
61 qid:3223 #p:YKL173W s:LNHIIANINSFTK i:1.000000
61 qid:3223 #p:YKL173W s:GNVFSPIDNNIIFASTK i:1.000000
61 qid:3223 #p:YKL173W s:EFVSYYYAHSIPSSK i:1.000000
61 qid:3223 #p:YKL173W s:IDDFTTR i:1.000000
61 qid:3223 #p:YKL173W s:LWGSVYYHK i:1.000000
61 qid:3223 #p:YKL173W s:TKPFENVEK i:1.000000
61 qid:3223 #p:YKL173W s:YPTFVEFILIPLYK i:1.000000
61 qid:3223 #p:YKL173W s:VNLSQEALQYDPQPFLK i:1.000000
61 qid:3223 #p:YKL173W s:HVLQLIFR i:1.000000
61 qid:3223 #p:YKL173W s:QQTGLVDAITR i:1.000000
61 qid:3223 #p:YKL173W s:CYQPFELFDNK i:1.000000
61 qid:3223 #p:YKL173W s:TAHLSIPGK i:1.000000
61 qid:3223 #p:YKL173W s:TVDYGGAEWSLVR i:1.000000
61 qid:3223 #p:YKL173W s:IYSGLLK i:1.000000
61 qid:3223 #p:YKL173W s:ILDTSQSESR i:1.000000
61 qid:3223 #p:YKL173W s:QLHDISK i:1.000000
61 qid:3223 #p:YKL173W s:TETSNEDEDEDDETPSCEVEEIGLLGGR i:1.000000
61 qid:3223 #p:YKL173W s:YVYPVHEAHK i:1.000000
61 qid:3223 #p:YKL173W s:GQIVLIK i:1.000000
61 qid:3223 #p:YKL173W s:GISSAYIK i:1.000000
61 qid:3223 #p:YKL173W s:SATLYSVK i:1.000000
61 qid:3223 #p:YKL173W s:FFKPLDYITEAVFK i:1.000000
61 qid:3223 #p:YKL173W s:IVLQPLLPR i:1.000000
61 qid:3223 #p:YKL173W s:LLDALNK i:1.000000
61 qid:3223 #p:YKL173W s:YYPGVIIK i:1.000000
61 qid:3223 #p:YKL173W s:VEESGEHVILGNGELYMDCLLYDLR i:1.000000
61 qid:3223 #p:YKL173W s:ISDPLTVFSESCSNESFASIPVSNSISR i:1.000000
61 qid:3223 #p:YKL173W s:LGEENLPGLSISVAAEPMDSK i:1.000000
61 qid:3223 #p:YKL173W s:MIQDLSR i:1.000000
61 qid:3223 #p:YKL173W s:GQNCLDIDGIMDNPR i:1.000000
61 qid:3223 #p:YKL173W s:TEYGWDSLASR i:1.000000
61 qid:3223 #p:YKL173W s:NVWSFYNGNVLINDTLPDEISPELLSK i:1.000000
61 qid:3223 #p:YKL173W s:EQIIQGFYWAVK i:1.000000
61 qid:3223 #p:YKL173W s:EGPLAEEPIYGVQYK i:1.000000
61 qid:3223 #p:YKL173W s:SQIIPLMK i:1.000000
61 qid:3223 #p:YKL173W s:ACYVGLLTAIPILLEPIYEVDITVHAPLLPIVEELMK i:1.000000
61 qid:3223 #p:YKL173W s:VAGTPLLEVR i:1.000000
61 qid:3223 #p:YKL173W s:GQVPVIESAGFETDLR i:1.000000
61 qid:3223 #p:YKL173W s:LSTNGLGMCQLYFWHK i:1.000000
61 qid:3223 #p:YKL173W s:VPGDVLDK i:1.000000
61 qid:3223 #p:YKL173W s:LKPAPINSLSR i:1.000000
61 qid:3223 #p:YKL173W s:GISTGGFMSNDGPTLEK i:1.000000
61 qid:3223 #p:YKL173W s:YISAELYAQLR i:1.000000
1 qid:239 #p:YIL116W s:APYNISSLASEYALK i:153550001.000000
2 qid:239 #p:YIL116W s:LMFVTSPGNPTGAK i:89366001.000000
3 qid:239 #p:YIL116W s:AVQDSNLK i:6652801.000000
18 qid:239 #p:YIL116W s:IYNLEPYR i:1.000000
18 qid:239 #p:YIL116W s:DDFTEGILLDANENAHGPTPVELSK i:1.000000
18 qid:239 #p:YIL116W s:YPDPHQLEFK i:1.000000
18 qid:239 #p:YIL116W s:TSSYANDPEVKPLTADNLCLGVGSDESIDAIIR i:1.000000
18 qid:239 #p:YIL116W s:ACCVPGK i:1.000000
18 qid:239 #p:YIL116W s:ILVLPPTYSMYSVCANINDIEVVQCPLTVSDGSFQMDTEAVLTILK i:1.000000
18 qid:239 #p:YIL116W s:VLQNWDNGLVVVDEAYVDFCGGSTAPLVTK i:1.000000
18 qid:239 #p:YIL116W s:YPNLVTLQTLSK i:1.000000
18 qid:239 #p:YIL116W s:SFGLAGIR i:1.000000
18 qid:239 #p:YIL116W s:LGMTYATAELAR i:1.000000
18 qid:239 #p:YIL116W s:ELTALDYVDDQYVGGLDANFLLIR i:1.000000
18 qid:239 #p:YIL116W s:INGGDNVLAK i:1.000000
18 qid:239 #p:YIL116W s:LYYQLATQSGVVVR i:1.000000
18 qid:239 #p:YIL116W s:GNELGCSGCLR i:1.000000
18 qid:239 #p:YIL116W s:ITVGTHEENTHLIK i:1.000000
1 qid:1336 #p:YDR280W s:ITDQILQLLK i:99929001.000000
2 qid:1336 #p:YDR280W s:GETNSEISIIDATLK i:61904001.000000
3 qid:1336 #p:YDR280W s:EFGDVSVK i:34958001.000000
4 qid:1336 #p:YDR280W s:DIEISASESK i:11292001.000000
5 qid:1336 #p:YDR280W s:AGGLPMDALTLMK i:10246001.000000
16 qid:1336 #p:YDR280W s:FILEALR i:1.000000
16 qid:1336 #p:YDR280W s:DVEITFGK i:1.000000
16 qid:1336 #p:YDR280W s:ISCQIAQPYEDRPFEGLFVISTEISPMAGSQFENGNITGEDEVLCSR i:1.000000
16 qid:1336 #p:YDR280W s:SGALDVEGLCIVAGSK i:1.000000
16 qid:1336 #p:YDR280W s:ADVHFLDCDGGFIDASCIAVMAGLMHFK i:1.000000
16 qid:1336 #p:YDR280W s:KPDITVHGEQIIVHPVNER i:1.000000
16 qid:1336 #p:YDR280W s:EPVPLGILHIPICVTFSFFNPQDTEENIK i:1.000000
16 qid:1336 #p:YDR280W s:DGVLTVTLNK i:1.000000
16 qid:1336 #p:YDR280W s:EVVQVSK i:1.000000
16 qid:1336 #p:YDR280W s:CCHEAYSIIEK i:1.000000
16 qid:1336 #p:YDR280W s:YAAMLTSENAR i:1.000000
1 qid:3005 #p:YJR042W s:LMDEDSVATVIEVIETK i:238210001.000000
2 qid:3005 #p:YJR042W s:SSNLYETIIEADK i:235210001.000000
3 qid:3005 #p:YJR042W s:HYLVLLVAK i:77436001.000000
4 qid:3005 #p:YJR042W s:FLYPIFLLDDK i:43441001.000000
39 qid:3005 #p:YJR042W s:MTIDDSNR i:1.000000
39 qid:3005 #p:YJR042W s:LLMDVDQFDFLDDGTAQLSNNK i:1.000000
39 qid:3005 #p:YJR042W s:TDEEEQLYK i:1.000000
39 qid:3005 #p:YJR042W s:DPVSGAILVPMTVNDQPIEK i:1.000000
39 qid:3005 #p:YJR042W s:LGPLSYQNMAFITAK i:1.000000
39 qid:3005 #p:YJR042W s:EFSAYVSGLFEIYR i:1.000000
39 qid:3005 #p:YJR042W s:VFNVPTIGVVNSNFAK i:1.000000
39 qid:3005 #p:YJR042W s:EHNATVNLAMEAILNELEVFIGR i:1.000000
39 qid:3005 #p:YJR042W s:FYELEESLTVLNCLR i:1.000000
39 qid:3005 #p:YJR042W s:TMYFILDGQDVEENR i:1.000000
39 qid:3005 #p:YJR042W s:SEFIESLLNWINR i:1.000000
39 qid:3005 #p:YJR042W s:SDGEPDEEYIEQVFSVK i:1.000000
39 qid:3005 #p:YJR042W s:VFETQYFWK i:1.000000
39 qid:3005 #p:YJR042W s:LLNQLVLR i:1.000000
39 qid:3005 #p:YJR042W s:GLLSQAIGCIER i:1.000000
39 qid:3005 #p:YJR042W s:SDLLPYLSDTCAVSFDAVSDSIELLK i:1.000000
39 qid:3005 #p:YJR042W s:DSSSTFR i:1.000000
39 qid:3005 #p:YJR042W s:LSQAFGSSATDISGELR i:1.000000
39 qid:3005 #p:YJR042W s:DYIEDFLLVIGGNQR i:1.000000
39 qid:3005 #p:YJR042W s:TWYESFCGFLLYYIPSLELSAEYLQMSLEANVVDITNDWEQPCVDIISGK i:1.000000
39 qid:3005 #p:YJR042W s:IHSILPVMESLDSCTAAFTAMICEAK i:1.000000
39 qid:3005 #p:YJR042W s:GLIENIFEGEK i:1.000000
39 qid:3005 #p:YJR042W s:NSDDYSNEDNEMLEDLFSYR i:1.000000
39 qid:3005 #p:YJR042W s:NGMASYMLNSFAFELCSLGDK i:1.000000
39 qid:3005 #p:YJR042W s:ELWPVAIGLIALSATGTR i:1.000000
39 qid:3005 #p:YJR042W s:MVIAELLPHYPFVTNDDIEWMLSICVEWR i:1.000000
39 qid:3005 #p:YJR042W s:EIYTTLGNQMLSAHNIIESIANFSR i:1.000000
39 qid:3005 #p:YJR042W s:SYSWLLFEASCMEGQK i:1.000000
39 qid:3005 #p:YJR042W s:LDDPVLNAIVSK i:1.000000
39 qid:3005 #p:YJR042W s:NSPAEDDVIIPQDILDCVVTNSMR i:1.000000
39 qid:3005 #p:YJR042W s:QTLAPYAVLSQFYELR i:1.000000
39 qid:3005 #p:YJR042W s:EDWGQALR i:1.000000
39 qid:3005 #p:YJR042W s:LLLLLIEFPYLPK i:1.000000
39 qid:3005 #p:YJR042W s:WDDADEK i:1.000000
39 qid:3005 #p:YJR042W s:SLPSSMATLLK i:1.000000
1 qid:1757 #p:YKL175W s:SEGECCDLNK i:3459301.000000
2 qid:1757 #p:YKL175W s:CTPLLQSEQPEYIACVPPVIK i:1694001.000000
18 qid:1757 #p:YKL175W s:WLLFSLISSVLCILGALCVPLLSVAFDSK i:1.000000
18 qid:1757 #p:YKL175W s:LVNYGLSLSAGSMITTSLYMLLPR i:1.000000
18 qid:1757 #p:YKL175W s:VFPGLLLGICLSFFLNYLVHAFASESLVHCADSGDHATGSHIHSK i:1.000000
18 qid:1757 #p:YKL175W s:SHSHSHSHSHADSHSNFSNDHDLENAPSEHGYATSSSSVSENDPLITK i:1.000000
18 qid:1757 #p:YKL175W s:DSDRPQMK i:1.000000
18 qid:1757 #p:YKL175W s:MSLIDLLTR i:1.000000
18 qid:1757 #p:YKL175W s:NVPHGCEGSEDNGQSDDK i:1.000000
18 qid:1757 #p:YKL175W s:GLVCVENNIGYDLENLSLYR i:1.000000
18 qid:1757 #p:YKL175W s:HHHSSESPENYGSNQLSHSFSSPLGNDVTENPAALADTQYHPENGSLYPHHHHLETPFSK i:1.000000
18 qid:1757 #p:YKL175W s:LLSIGMQTCLVLALHK i:1.000000
18 qid:1757 #p:YKL175W s:FPEGFIIFYTNR i:1.000000
18 qid:1757 #p:YKL175W s:SLGFSIFLSLTIHNFVEGFAMTLPFYTVFESK i:1.000000
18 qid:1757 #p:YKL175W s:WVAILITAVLGGGSQPLGALIGYFIFK i:1.000000
18 qid:1757 #p:YKL175W s:DHEPNMDFLLSVTAGFLLVIGLQMFQTGIGFSDGHHHHQGEGDEEMK i:1.000000
18 qid:1757 #p:YKL175W s:QSHSSGTTCLK i:1.000000
18 qid:1757 #p:YKL175W s:WCCTGVLLILASALFT i:1.000000
1 qid:671 #p:YBR016W s:SQYSRPSNPPPSSAHQNK i:146660001.000000
2 qid:671 #p:YBR016W s:SANDYYGGTAGEK i:49775001.000000
5 qid:671 #p:YBR016W s:MSANDYYGGTAGEK i:1.000000
5 qid:671 #p:YBR016W s:GYPPQQQQQYYQQQQQHPGYYNQQGYNQQGYNQQGYNQQGYNQQGYNQQGYNQQGHQQPVYVQQQPPQR i:1.000000
5 qid:671 #p:YBR016W s:GNEGCLAACLAALCICCTMDMLF i:1.000000
1 qid:2374 #p:YHR072W s:MHLMYTLGPDGK i:260170001.000000
2 qid:2374 #p:YHR072W s:VTESGEITK i:150640001.000000
3 qid:2374 #p:YHR072W s:TEFYSDTIGLPK i:11456001.000000
4 qid:2374 #p:YHR072W s:TQGYTVADCTAEAIK i:5294001.000000
5 qid:2374 #p:YHR072W s:GCDFLVSK i:4715401.000000
6 qid:2374 #p:YHR072W s:SSELHSYVDSEK i:2893101.000000
7 qid:2374 #p:YHR072W s:HLMYTLGPDGK i:2716801.000000
40 qid:2374 #p:YHR072W s:MTEFYSDTIGLPK i:1.000000
40 qid:2374 #p:YHR072W s:ESWEYLTPQQAANDPPSTFTQWLLQDPK i:1.000000
40 qid:2374 #p:YHR072W s:FPQPHPER i:1.000000
40 qid:2374 #p:YHR072W s:HSPDFSAFDACHNGASFFK i:1.000000
40 qid:2374 #p:YHR072W s:LLQEPDSGIFPCQYK i:1.000000
40 qid:2374 #p:YHR072W s:GPMFMTIGYVAVNYIAGIEIPEHER i:1.000000
40 qid:2374 #p:YHR072W s:YIVNTAHPVDGGWGLHSVDK i:1.000000
40 qid:2374 #p:YHR072W s:STVFGTVLNYVILR i:1.000000
40 qid:2374 #p:YHR072W s:DHPVCAK i:1.000000
40 qid:2374 #p:YHR072W s:LGGAIGSPHWGK i:1.000000
40 qid:2374 #p:YHR072W s:IWLSALNLYK i:1.000000
40 qid:2374 #p:YHR072W s:WEGVNPAPPETWLLPYSLPMHPGR i:1.000000
40 qid:2374 #p:YHR072W s:GVYIPVSYLSLVK i:1.000000
40 qid:2374 #p:YHR072W s:FSCPMTPLLEELR i:1.000000
40 qid:2374 #p:YHR072W s:NEIYTKPFDK i:1.000000
40 qid:2374 #p:YHR072W s:NTVCGVDLYYPHSTTLNIANSLVVFYEK i:1.000000
40 qid:2374 #p:YHR072W s:FIYSLSK i:1.000000
40 qid:2374 #p:YHR072W s:TELQNTDSLCIAPVNQAFCALVTLIEEGVDSEAFQR i:1.000000
40 qid:2374 #p:YHR072W s:DALFHGPQGMTIMGTNGVQTWDCAFAIQYFFVAGLAERPEFYNTIVSAYK i:1.000000
40 qid:2374 #p:YHR072W s:FLCHAQFDTECVPGSYR i:1.000000
40 qid:2374 #p:YHR072W s:GAWGFSTK i:1.000000
40 qid:2374 #p:YHR072W s:NSPVFSEVHHMISSER i:1.000000
40 qid:2374 #p:YHR072W s:LFEGIDVLLNLQNIGSFEYGSFATYEK i:1.000000
40 qid:2374 #p:YHR072W s:APLAMETLNPAEVFGNIMVEYPYVECTDSSVLGLTYFHK i:1.000000
40 qid:2374 #p:YHR072W s:IAIEFIK i:1.000000
40 qid:2374 #p:YHR072W s:SQLPDGSWYGSWGICFTYAGMFALEALHTVGETYENSSTVR i:1.000000
40 qid:2374 #p:YHR072W s:DGGWGESMK i:1.000000
40 qid:2374 #p:YHR072W s:SLVVQTAWALIALLFAEYPNK i:1.000000
40 qid:2374 #p:YHR072W s:QEESGEWK i:1.000000
40 qid:2374 #p:YHR072W s:FESVEGVFNHSCAIEYPSYR i:1.000000
40 qid:2374 #p:YHR072W s:ALGMYSR i:1.000000
40 qid:2374 #p:YHR072W s:AYETHTL i:1.000000
40 qid:2374 #p:YHR072W s:FGLVPGQ i:1.000000
1 qid:2997 #p:YNL056W s:DRPLEEYQSFLESEK i:28861001.000000
13 qid:2997 #p:YNL056W s:YIPPLNFSPVVSTDVSLYR i:1.000000
13 qid:2997 #p:YNL056W s:SGYPMPLNYSFIK i:1.000000
13 qid:2997 #p:YNL056W s:TIIYIGDK i:1.000000
13 qid:2997 #p:YNL056W s:YYHIFMDSSR i:1.000000
13 qid:2997 #p:YNL056W s:DEGIQER i:1.000000
13 qid:2997 #p:YNL056W s:MNQVLHLVLDVR i:1.000000
13 qid:2997 #p:YNL056W s:NYPILVHSNK i:1.000000
13 qid:2997 #p:YNL056W s:VGVVVGIIR i:1.000000
13 qid:2997 #p:YNL056W s:LLQGWSTAGICQEYGLFSGGMK i:1.000000
13 qid:2997 #p:YNL056W s:DGVDLEFITMFETNLK i:1.000000
13 qid:2997 #p:YNL056W s:NVIPGFAK i:1.000000
13 qid:2997 #p:YNL056W s:HCLYLNELEAAEGSDDESGSESILTAK i:1.000000
1 qid:2226 #p:YHR069C s:NVMESIGSDILTAEK i:84707001.000000
2 qid:2226 #p:YHR069C s:SEVITITK i:4091601.000000
24 qid:2226 #p:YHR069C s:MSEVITITK i:1.000000
24 qid:2226 #p:YHR069C s:NGAFQNSSNLSYNNTGISDDENDEEDIYMHDVNSASK i:1.000000
24 qid:2226 #p:YHR069C s:SESDSQIVTPGELVTDDPIWMR i:1.000000
24 qid:2226 #p:YHR069C s:GHGTYFLDNMTYSSVAGTVSR i:1.000000
24 qid:2226 #p:YHR069C s:LLSVIPLK i:1.000000
24 qid:2226 #p:YHR069C s:YAPETGDHVVGR i:1.000000
24 qid:2226 #p:YHR069C s:IAEVGNK i:1.000000
24 qid:2226 #p:YHR069C s:QHAVLMLGSVNLPGGILR i:1.000000
24 qid:2226 #p:YHR069C s:SESDELQMR i:1.000000
24 qid:2226 #p:YHR069C s:EGDLLNAEVQSLFQDGSASLHTR i:1.000000
24 qid:2226 #p:YHR069C s:NGMFCQVPSSLIVR i:1.000000
24 qid:2226 #p:YHR069C s:NHTHNLPGNITVVLGVNGYIWLR i:1.000000
24 qid:2226 #p:YHR069C s:TSQMDLAR i:1.000000
24 qid:2226 #p:YHR069C s:DTPSANNSSSIK i:1.000000
24 qid:2226 #p:YHR069C s:STGPTGAVSLNPSITR i:1.000000
24 qid:2226 #p:YHR069C s:LEEESSWQIYSDENDPSISNNIR i:1.000000
24 qid:2226 #p:YHR069C s:ALAFCEIGITQQR i:1.000000
24 qid:2226 #p:YHR069C s:IVSAYEASMVYSNVGELIEK i:1.000000
24 qid:2226 #p:YHR069C s:MDSCSSTPFVTGVLLPSAVFSFLFCTLVSSSFGLDEFNLTTCGIR i:1.000000
24 qid:2226 #p:YHR069C s:FLENTLIFLGSGNLTAHIGILVMK i:1.000000
24 qid:2226 #p:YHR069C s:NDLSNSR i:1.000000
24 qid:2226 #p:YHR069C s:FTGGLYGNTPDILHELINLLNFWNTGSAIFMQ i:1.000000
1 qid:1332 #p:YMR229C s:LDNTVNVTGLAHITEIADK i:310530001.000000
2 qid:1332 #p:YMR229C s:AGDVFEGTIK i:254040001.000000
3 qid:1332 #p:YMR229C s:LLPGAVFLGNITK i:252100001.000000
4 qid:1332 #p:YMR229C s:SVTDFGVFVK i:243440001.000000
5 qid:1332 #p:YMR229C s:INNVIPTTVLSVDEQNK i:234620001.000000
6 qid:1332 #p:YMR229C s:EAELASTTTTTTTVDQLEK i:222440001.000000
7 qid:1332 #p:YMR229C s:LLGIYEISEK i:183410001.000000
8 qid:1332 #p:YMR229C s:SIEDHGATLDVGLPGFTGFIAK i:182410001.000000
9 qid:1332 #p:YMR229C s:SLVNIEDNELPLVSTYENAK i:175830001.000000
10 qid:1332 #p:YMR229C s:NGSSLLGQISAITK i:126340001.000000
11 qid:1332 #p:YMR229C s:SHVDINMSTIK i:109210001.000000
12 qid:1332 #p:YMR229C s:YVLLDLGNK i:105920001.000000
13 qid:1332 #p:YMR229C s:VLILSNLPHILK i:101610001.000000
14 qid:1332 #p:YMR229C s:FAQLEFAK i:83445001.000000
15 qid:1332 #p:YMR229C s:ITQISSIDAIIPGQIVDLLCESITK i:80471001.000000
16 qid:1332 #p:YMR229C s:ATEYVASHESQK i:72713001.000000
17 qid:1332 #p:YMR229C s:ETLPLTYDDVK i:60981001.000000
18 qid:1332 #p:YMR229C s:QVANEAASDVLFGNESVK i:55766001.000000
19 qid:1332 #p:YMR229C s:LSDSYLK i:44110001.000000
20 qid:1332 #p:YMR229C s:VEAFVPVSK i:42508001.000000
21 qid:1332 #p:YMR229C s:IELSLRPATAK i:38454001.000000
22 qid:1332 #p:YMR229C s:QGEIVDGIVK i:38333001.000000
23 qid:1332 #p:YMR229C s:ASVLELSMK i:38272001.000000
24 qid:1332 #p:YMR229C s:SLEEINIGQELTGFVNNSSGNHLWLTISPVLK i:37998001.000000
25 qid:1332 #p:YMR229C s:DFGNFEK i:34722001.000000
26 qid:1332 #p:YMR229C s:SWDDLSIGSIVK i:32721001.000000
27 qid:1332 #p:YMR229C s:FLPITHK i:31027001.000000
28 qid:1332 #p:YMR229C s:IFNGQFK i:26517001.000000
29 qid:1332 #p:YMR229C s:PMQYVLGK i:25695001.000000
30 qid:1332 #p:YMR229C s:WLQFEESEGDEK i:19545001.000000
31 qid:1332 #p:YMR229C s:VESNIEDPVDSSIK i:15890001.000000
32 qid:1332 #p:YMR229C s:DVPMHAYIK i:15602001.000000
33 qid:1332 #p:YMR229C s:QISLSLK i:14480001.000000
34 qid:1332 #p:YMR229C s:STSIQCAVK i:11327001.000000
35 qid:1332 #p:YMR229C s:GLFVAFNGK i:9442201.000000
36 qid:1332 #p:YMR229C s:ASEPASRPLK i:8338401.000000
37 qid:1332 #p:YMR229C s:TLATIQVFK i:2880201.000000
38 qid:1332 #p:YMR229C s:NTSLEPSTK i:1290001.000000
103 qid:1332 #p:YMR229C s:ASVLELSMKPSELK i:1.000000
103 qid:1332 #p:YMR229C s:DEDFPLSR i:1.000000
103 qid:1332 #p:YMR229C s:QPSTSSLVR i:1.000000
103 qid:1332 #p:YMR229C s:NTEEVSFPR i:1.000000
103 qid:1332 #p:YMR229C s:GGASALTPLELK i:1.000000
103 qid:1332 #p:YMR229C s:DSEASSANSDEAR i:1.000000
103 qid:1332 #p:YMR229C s:AGLIEHVNFK i:1.000000
103 qid:1332 #p:YMR229C s:QDLCITFTDGISGYVNLTHISEEFTSILEDLDEDMDSDTDAADEK i:1.000000
103 qid:1332 #p:YMR229C s:VEDAEYESSDDEDEK i:1.000000
103 qid:1332 #p:YMR229C s:SNELPNLR i:1.000000
103 qid:1332 #p:YMR229C s:YFHIGQWLR i:1.000000
103 qid:1332 #p:YMR229C s:IELTIEPSSVNIYADEDLVK i:1.000000
103 qid:1332 #p:YMR229C s:SIVVNTDFSDK i:1.000000
103 qid:1332 #p:YMR229C s:VFGLVSGVVNVSHLR i:1.000000
103 qid:1332 #p:YMR229C s:TFSEEDLK i:1.000000
103 qid:1332 #p:YMR229C s:FVIGSSIR i:1.000000
103 qid:1332 #p:YMR229C s:IIACLENK i:1.000000
103 qid:1332 #p:YMR229C s:STEGLDAFPIGYTFESCSIK i:1.000000
103 qid:1332 #p:YMR229C s:DSEYLYLALDDDR i:1.000000
103 qid:1332 #p:YMR229C s:VGEIENSENLSSR i:1.000000
103 qid:1332 #p:YMR229C s:VLGYSPVDDIYQLSTDPK i:1.000000
103 qid:1332 #p:YMR229C s:TNDIPIGELLPSCEITSVSSSGIELK i:1.000000
103 qid:1332 #p:YMR229C s:ASVPPLHISDTR i:1.000000
103 qid:1332 #p:YMR229C s:VISVNSR i:1.000000
103 qid:1332 #p:YMR229C s:GNVHVTLK i:1.000000
103 qid:1332 #p:YMR229C s:TLATIQVFKPNGCIISFFGGLSGFLPNSEISEVFVK i:1.000000
103 qid:1332 #p:YMR229C s:RPEEHLR i:1.000000
103 qid:1332 #p:YMR229C s:LGQTVIVK i:1.000000
103 qid:1332 #p:YMR229C s:LLDVDADR i:1.000000
103 qid:1332 #p:YMR229C s:VSNEQAAQQK i:1.000000
103 qid:1332 #p:YMR229C s:DTIENIVPGR i:1.000000
103 qid:1332 #p:YMR229C s:TIITVHVIEK i:1.000000
103 qid:1332 #p:YMR229C s:DSVIVEIPDVGLR i:1.000000
103 qid:1332 #p:YMR229C s:GVIYVGHLSDSR i:1.000000
103 qid:1332 #p:YMR229C s:IGTELTGLVIDK i:1.000000
103 qid:1332 #p:YMR229C s:VFNMSLK i:1.000000
103 qid:1332 #p:YMR229C s:FIGLVLPSYAVDSR i:1.000000
103 qid:1332 #p:YMR229C s:AFYINQSVTVYLLR i:1.000000
103 qid:1332 #p:YMR229C s:NQLNVILAANLHGR i:1.000000
103 qid:1332 #p:YMR229C s:VDIAEVFDTYEEITDK i:1.000000
103 qid:1332 #p:YMR229C s:QPLSNYK i:1.000000
103 qid:1332 #p:YMR229C s:IIGNHDVK i:1.000000
103 qid:1332 #p:YMR229C s:ISLLDLADNDSNFSENIESVFPLGSALQVK i:1.000000
103 qid:1332 #p:YMR229C s:EHGFVNAIGK i:1.000000
103 qid:1332 #p:YMR229C s:VGDELPGR i:1.000000
103 qid:1332 #p:YMR229C s:VTGISFITDALNDFSLTLK i:1.000000
103 qid:1332 #p:YMR229C s:GIFVYLSR i:1.000000
103 qid:1332 #p:YMR229C s:FYKPMQYVLGK i:1.000000
103 qid:1332 #p:YMR229C s:VVTCDEDSR i:1.000000
103 qid:1332 #p:YMR229C s:ESEINGDLK i:1.000000
103 qid:1332 #p:YMR229C s:KPEDLSALFGVGDR i:1.000000
103 qid:1332 #p:YMR229C s:EDEDEVMADAGFNDSDSESDIGDQNTEVADR i:1.000000
103 qid:1332 #p:YMR229C s:KPETSSDGLSLSAGFDWTASILDQAQEEEESDQDQEDFTENK i:1.000000
103 qid:1332 #p:YMR229C s:ENVVQDK i:1.000000
103 qid:1332 #p:YMR229C s:TIDINTR i:1.000000
103 qid:1332 #p:YMR229C s:APESVADFER i:1.000000
103 qid:1332 #p:YMR229C s:LLIGNPNSSVVWMNYMAFQLQLSEIEK i:1.000000
103 qid:1332 #p:YMR229C s:LNIWIAMLNLENTFGTEETLEEVFSR i:1.000000
103 qid:1332 #p:YMR229C s:ACQYMDSYTIHTK i:1.000000
103 qid:1332 #p:YMR229C s:VSIWVSWGDFLISHNEEQEAR i:1.000000
103 qid:1332 #p:YMR229C s:TILGNALK i:1.000000
103 qid:1332 #p:YMR229C s:NHIEVVR i:1.000000
103 qid:1332 #p:YMR229C s:SLFEGLVADAPK i:1.000000
103 qid:1332 #p:YMR229C s:IDLWNVYVDQEVK i:1.000000
103 qid:1332 #p:YMR229C s:VEDLFER i:1.000000
1 qid:1431 #p:YDL081C s:LLTLTNAANVPVENIWADIFAK i:16299000001.000000
2 qid:1431 #p:YDL081C s:ALDGQNLK i:9280800001.000000
3 qid:1431 #p:YDL081C s:STESALSYAALILADSEIEISSEK i:1240100001.000000
4 qid:1431 #p:YDL081C s:DLLVNFSAGAAAPAGVAGGVAGGEAGEAEAEK i:844510001.000000
6 qid:1431 #p:YDL081C s:MSTESALSYAALILADSEIEISSEK i:1.000000
6 qid:1431 #p:YDL081C s:EESDDDMGFGLFD i:1.000000
1 qid:492 #p:YBL030C s:ESNFLIDFLMGGVSAAVAK i:2421800001.000000
2 qid:492 #p:YBL030C s:LLIQNQDEMLK i:2408900001.000000
3 qid:492 #p:YBL030C s:IVAAEGVGSLFK i:953250001.000000
4 qid:492 #p:YBL030C s:YAGILDCFK i:903130001.000000
5 qid:492 #p:YBL030C s:TPLPPAPAPK i:104660001.000000
6 qid:492 #p:YBL030C s:SSNAQVK i:80353001.000000
20 qid:492 #p:YBL030C s:MSSNAQVK i:1.000000
20 qid:492 #p:YBL030C s:TAASPIER i:1.000000
20 qid:492 #p:YBL030C s:TATQEGVISFWR i:1.000000
20 qid:492 #p:YBL030C s:GNTANVIR i:1.000000
20 qid:492 #p:YBL030C s:YFPTQALNFAFK i:1.000000
20 qid:492 #p:YBL030C s:WFAGNLASGGAAGALSLLFVYSLDYAR i:1.000000
20 qid:492 #p:YBL030C s:QFNGLIDVYK i:1.000000
20 qid:492 #p:YBL030C s:SDGVAGLYR i:1.000000
20 qid:492 #p:YBL030C s:GFLPSVVGIVVYR i:1.000000
20 qid:492 #p:YBL030C s:GLYFGMYDSLKPLLLTGSLEGSFLASFLLGWVVTTGASTCSYPLDTVR i:1.000000
20 qid:492 #p:YBL030C s:MMMTSGQAVK i:1.000000
20 qid:492 #p:YBL030C s:YDGAFDCLR i:1.000000
20 qid:492 #p:YBL030C s:GCGANILR i:1.000000
20 qid:492 #p:YBL030C s:GVAGAGVISMYDQLQMILFGK i:1.000000
1 qid:1866 #p:YPR125W s:NIDAAAPDVKPHDTKPIGEAAAIK i:117520001.000000
2 qid:1866 #p:YPR125W s:DELSLDDQDK i:26087001.000000
3 qid:1866 #p:YPR125W s:SHFKPNNISEEQK i:11915001.000000
4 qid:1866 #p:YPR125W s:EEEQQEENAIVSVK i:9590101.000000
25 qid:1866 #p:YPR125W s:AIHHPAPGITPISPR i:1.000000
25 qid:1866 #p:YPR125W s:VIPSFNLK i:1.000000
25 qid:1866 #p:YPR125W s:WNSSVPESSK i:1.000000
25 qid:1866 #p:YPR125W s:TTDGNQESASK i:1.000000
25 qid:1866 #p:YPR125W s:HYWDGSK i:1.000000
25 qid:1866 #p:YPR125W s:LLGLEIK i:1.000000
25 qid:1866 #p:YPR125W s:SAAGYPLTR i:1.000000
25 qid:1866 #p:YPR125W s:TTQDIVR i:1.000000
25 qid:1866 #p:YPR125W s:LVPFAAFLIIPFAELLLPFALK i:1.000000
25 qid:1866 #p:YPR125W s:LFPNLLPSTYESSK i:1.000000
25 qid:1866 #p:YPR125W s:LMSEIIK i:1.000000
25 qid:1866 #p:YPR125W s:ATGVPESR i:1.000000
25 qid:1866 #p:YPR125W s:QQLIEVAR i:1.000000
25 qid:1866 #p:YPR125W s:LFTDDTVLDNVTRPYLIALAK i:1.000000
25 qid:1866 #p:YPR125W s:YMNLQPFGTDVMLR i:1.000000
25 qid:1866 #p:YPR125W s:DDLSIYYEDAEQLSLSELK i:1.000000
25 qid:1866 #p:YPR125W s:SVDVEPSVLYSNLR i:1.000000
25 qid:1866 #p:YPR125W s:IPSTLLIMATAYNYGNVQSK i:1.000000
25 qid:1866 #p:YPR125W s:ESLYDALCDVLIGIPDELYHEVK i:1.000000
25 qid:1866 #p:YPR125W s:EDEASAK i:1.000000
25 qid:1866 #p:YPR125W s:EQEEIMK i:1.000000
1 qid:3028 #p:YPL074W s:EAVVYPFLRPDLFK i:35754001.000000
2 qid:3028 #p:YPL074W s:NLADLIINSK i:4226301.000000
35 qid:3028 #p:YPL074W s:FSIPENFTLAQSLQLLYSVVK i:1.000000
35 qid:3028 #p:YPL074W s:DTVTYGK i:1.000000
35 qid:3028 #p:YPL074W s:NLDTLLVYVNEGLR i:1.000000
35 qid:3028 #p:YPL074W s:GLGNLVVDHPELR i:1.000000
35 qid:3028 #p:YPL074W s:SIIEDFQILGQDIR i:1.000000
35 qid:3028 #p:YPL074W s:AETLMAEGNGSPSLSSSSSVLGLGTGNGLR i:1.000000
35 qid:3028 #p:YPL074W s:VEFEVAQK i:1.000000
35 qid:3028 #p:YPL074W s:ASLDNFSSSSK i:1.000000
35 qid:3028 #p:YPL074W s:IDNSLIK i:1.000000
35 qid:3028 #p:YPL074W s:SMEAAEIGMAAQLAWSQYQNGANHSK i:1.000000
35 qid:3028 #p:YPL074W s:VSNNGSHSNELQIR i:1.000000
35 qid:3028 #p:YPL074W s:YKPTPPLK i:1.000000
35 qid:3028 #p:YPL074W s:KPTVNRPIIK i:1.000000
35 qid:3028 #p:YPL074W s:NIPTNSK i:1.000000
35 qid:3028 #p:YPL074W s:NEQNLEPSSPVLVSATAVPAESKPMR i:1.000000
35 qid:3028 #p:YPL074W s:ESSASSSLDSR i:1.000000
35 qid:3028 #p:YPL074W s:SVQGVDR i:1.000000
35 qid:3028 #p:YPL074W s:NACEQILNEILVTDEK i:1.000000
35 qid:3028 #p:YPL074W s:VYWEDIAGLR i:1.000000
35 qid:3028 #p:YPL074W s:AVATESNSTFFSVSASSLLSK i:1.000000
35 qid:3028 #p:YPL074W s:ALFYMAK i:1.000000
35 qid:3028 #p:YPL074W s:LSPSIIFIDEIDSMLTAR i:1.000000
35 qid:3028 #p:YPL074W s:SDNENESSR i:1.000000
35 qid:3028 #p:YPL074W s:TELLIQWSSLSSATAQSEDR i:1.000000
35 qid:3028 #p:YPL074W s:NNTLDSR i:1.000000
35 qid:3028 #p:YPL074W s:VLVLGATNLPWAIDDAAR i:1.000000
35 qid:3028 #p:YPL074W s:LYIPLPDYETR i:1.000000
35 qid:3028 #p:YPL074W s:NSLQDLDYELITEMTEGFSGSDLTSLAK i:1.000000
35 qid:3028 #p:YPL074W s:EAAMEPIR i:1.000000
35 qid:3028 #p:YPL074W s:LMFADFDK i:1.000000
35 qid:3028 #p:YPL074W s:DFQNALLTIK i:1.000000
35 qid:3028 #p:YPL074W s:SVSSESLQK i:1.000000
35 qid:3028 #p:YPL074W s:YEEWSSK i:1.000000
1 qid:126 #p:YBR025C s:TASEVPAHLTVYDIAGLTK i:1873200001.000000
2 qid:126 #p:YBR025C s:APQAAGVIHNDLMNTFILAQVMK i:1275600001.000000
3 qid:126 #p:YBR025C s:AGIVGLANVGK i:1171700001.000000
4 qid:126 #p:YBR025C s:VLLGRPGNNLK i:597900001.000000
5 qid:126 #p:YBR025C s:LQTISALPK i:399870001.000000
6 qid:126 #p:YBR025C s:EEMDLITK i:367590001.000000
7 qid:126 #p:YBR025C s:DIEFAQK i:301450001.000000
8 qid:126 #p:YBR025C s:EVEIINSMFLLTAK i:301180001.000000
9 qid:126 #p:YBR025C s:CEDVFEYK i:90879001.000000
25 qid:126 #p:YBR025C s:STFFQAITR i:1.000000
25 qid:126 #p:YBR025C s:CPLGNPANYPFATIDPEEAR i:1.000000
25 qid:126 #p:YBR025C s:VIVPSPR i:1.000000
25 qid:126 #p:YBR025C s:GASAGEGLGNAFLSHIR i:1.000000
25 qid:126 #p:YBR025C s:SVDSIYQVVR i:1.000000
25 qid:126 #p:YBR025C s:CFDDAEIIHVEGDVDPVR i:1.000000
25 qid:126 #p:YBR025C s:DLEIINQELR i:1.000000
25 qid:126 #p:YBR025C s:ALEGAEK i:1.000000
25 qid:126 #p:YBR025C s:GGQSLEVK i:1.000000
25 qid:126 #p:YBR025C s:LLESGQR i:1.000000
25 qid:126 #p:YBR025C s:VANHSWTSK i:1.000000
25 qid:126 #p:YBR025C s:EVEIINSMFLLTAKPCIYLINLSER i:1.000000
25 qid:126 #p:YBR025C s:YSPGDLIIPFSVSLEER i:1.000000
25 qid:126 #p:YBR025C s:LSHMSPEDAEEELK i:1.000000
25 qid:126 #p:YBR025C s:LDLISFFTCGPDEVR i:1.000000
25 qid:126 #p:YBR025C s:DYVVEDGDIIYFR i:1.000000
1 qid:1503 #p:YKR037C s:TIFVEDFPTDLILK i:27784001.000000
2 qid:1503 #p:YKR037C s:EGVFDYVIK i:7286101.000000
3 qid:1503 #p:YKR037C s:TMSQYHPSSSHDVAK i:3630901.000000
4 qid:1503 #p:YKR037C s:QDYDQLYHNYEQLSSK i:2674001.000000
16 qid:1503 #p:YKR037C s:ALSAVFK i:1.000000
16 qid:1503 #p:YKR037C s:MGESLDR i:1.000000
16 qid:1503 #p:YKR037C s:CIDDINR i:1.000000
16 qid:1503 #p:YKR037C s:AVDSMSTLYFKPPGIFHNAILQGASNK i:1.000000
16 qid:1503 #p:YKR037C s:DCNHDEAYLLFK i:1.000000
16 qid:1503 #p:YKR037C s:LGRPGEKPIIHVPK i:1.000000
16 qid:1503 #p:YKR037C s:TATTSGGGLNGFIFDTDLIGSSVISNSSSGTFK i:1.000000
16 qid:1503 #p:YKR037C s:DDPQIQR i:1.000000
16 qid:1503 #p:YKR037C s:LLYALENGSVLMEEESNNQR i:1.000000
16 qid:1503 #p:YKR037C s:VMAEVTDLWPLTEFK i:1.000000
16 qid:1503 #p:YKR037C s:EVLLQDDR i:1.000000
16 qid:1503 #p:YKR037C s:LEMEIANLQE i:1.000000
1 qid:1277 #p:YGR186W s:SGTVSLNNTVK i:110110001.000000
2 qid:1277 #p:YGR186W s:AVDSSNNASNTVPSPIK i:102540001.000000
3 qid:1277 #p:YGR186W s:YATLTIDEAEK i:84170001.000000
4 qid:1277 #p:YGR186W s:DGSQTPTVDSVTK i:80759001.000000
5 qid:1277 #p:YGR186W s:DIIEAIGDGK i:35423001.000000
6 qid:1277 #p:YGR186W s:LEDAGPAEDPTK i:34180001.000000
7 qid:1277 #p:YGR186W s:SFPEGEWNPQTTK i:6898501.000000
8 qid:1277 #p:YGR186W s:VGNDHMELK i:5379401.000000
9 qid:1277 #p:YGR186W s:NCVIILK i:3565401.000000
10 qid:1277 #p:YGR186W s:LMFAIVK i:3268801.000000
36 qid:1277 #p:YGR186W s:NGGGPTNASPFIK i:1.000000
36 qid:1277 #p:YGR186W s:MGQNGSNSSSPGVPNGDNSR i:1.000000
36 qid:1277 #p:YGR186W s:DDPEYAEER i:1.000000
36 qid:1277 #p:YGR186W s:MLLQIGVEADAGR i:1.000000
36 qid:1277 #p:YGR186W s:DEDPNEYNEFPLR i:1.000000
36 qid:1277 #p:YGR186W s:EDLENMR i:1.000000
36 qid:1277 #p:YGR186W s:INPVTDFHLPVR i:1.000000
36 qid:1277 #p:YGR186W s:NLQFQLTR i:1.000000
36 qid:1277 #p:YGR186W s:STPNSGGMNK i:1.000000
36 qid:1277 #p:YGR186W s:DNTANGVNSSIPTVTGSSVPPASPTTVSAVESNGLSNGSTSAANGLDGNASTANLANGRPLVTK i:1.000000
36 qid:1277 #p:YGR186W s:EVTNEPEFEEGTMDPLADVAPDGGGR i:1.000000
36 qid:1277 #p:YGR186W s:VLDENAK i:1.000000
36 qid:1277 #p:YGR186W s:FEEFYPWVMEDFDGYNTWVGSYEAGNSDSYVLLSVEDDGSFTMIPADK i:1.000000
36 qid:1277 #p:YGR186W s:HLDNIGTTTTR i:1.000000
36 qid:1277 #p:YGR186W s:AVADQQAMDEDDR i:1.000000
36 qid:1277 #p:YGR186W s:DDNSEVELDYDEEFADDEEAPIIDGNEQENK i:1.000000
36 qid:1277 #p:YGR186W s:EMLQANAMGLR i:1.000000
36 qid:1277 #p:YGR186W s:DEEAPSENEEDELFGEK i:1.000000
36 qid:1277 #p:YGR186W s:IDEDGER i:1.000000
36 qid:1277 #p:YGR186W s:TELAALYSSDENEINPYLSESDIENK i:1.000000
36 qid:1277 #p:YGR186W s:ENESPVK i:1.000000
36 qid:1277 #p:YGR186W s:EEDSDTLSK i:1.000000
36 qid:1277 #p:YGR186W s:ATNAHVHK i:1.000000
36 qid:1277 #p:YGR186W s:QEEGLNSTVAER i:1.000000
36 qid:1277 #p:YGR186W s:EETPAPTITEK i:1.000000
36 qid:1277 #p:YGR186W s:YPGAENK i:1.000000
1 qid:2311 #p:YOR304C s:GDTENIVTVFDLANEIEK i:110450001.000000
2 qid:2311 #p:YOR304C s:LEASEEPQAPLANTSETNSIK i:67887001.000000
4 qid:2311 #p:YOR304C s:ENDDEFSR i:1.000000
4 qid:2311 #p:YOR304C s:SIQAIEDK i:1.000000
1 qid:2497 #p:YPR183W s:SIEYSVIVPAYHEK i:545150001.000000
2 qid:2497 #p:YPR183W s:IALELLAK i:66403001.000000
3 qid:2497 #p:YPR183W s:GQYLVCMDADLQHPPETVPK i:58092001.000000
4 qid:2497 #p:YPR183W s:VIIQYLQQLK i:3393401.000000
17 qid:2497 #p:YPR183W s:MSIEYSVIVPAYHEK i:1.000000
17 qid:2497 #p:YPR183W s:LNIKPLTTR i:1.000000
17 qid:2497 #p:YPR183W s:LFAGMSPEMAK i:1.000000
17 qid:2497 #p:YPR183W s:TELIFVDDNSQDGSVEEVDALAHQGYNVR i:1.000000
17 qid:2497 #p:YPR183W s:GLSSAVLK i:1.000000
17 qid:2497 #p:YPR183W s:LFESLHDHAFTLGTR i:1.000000
17 qid:2497 #p:YPR183W s:YAPGVGIDK i:1.000000
17 qid:2497 #p:YPR183W s:VISSTAR i:1.000000
17 qid:2497 #p:YPR183W s:MMARPLTIASDPMSGFFGLQK i:1.000000
17 qid:2497 #p:YPR183W s:YLENCNPR i:1.000000
17 qid:2497 #p:YPR183W s:DINSQGFK i:1.000000
17 qid:2497 #p:YPR183W s:VAIGEVPFTFGVR i:1.000000
17 qid:2497 #p:YPR183W s:FGANNLILFITFWSILFFYVCYQLYHLVF i:1.000000
1 qid:990 #p:YPL170W s:DWDQPIDPLDDLTK i:70962001.000000
2 qid:990 #p:YPL170W s:TSEDPTGLTGNGASNTNDSNK i:48621001.000000
3 qid:990 #p:YPL170W s:EQIDALDEWQEHFENK i:38667001.000000
4 qid:990 #p:YPL170W s:NLLFGGVK i:21200001.000000
5 qid:990 #p:YPL170W s:YPCIGTLIPEPGVNV i:9375301.000000
9 qid:990 #p:YPL170W s:GSEPVVAGNFFPR i:1.000000
9 qid:990 #p:YPL170W s:FNGHDDEK i:1.000000
9 qid:990 #p:YPL170W s:QFYGPSGPYTNFAGHDASR i:1.000000
9 qid:990 #p:YPL170W s:GLALNSFDLDVIK i:1.000000
1 qid:2196 #p:YAL047C s:IESQSVLINNLEK i:2480001.000000
2 qid:2196 #p:YAL047C s:TLDTQLEIVIENLHK i:667881.000000
30 qid:2196 #p:YAL047C s:NNDNTGDDDDSEFTNSMDSGMSIPSLR i:1.000000
30 qid:2196 #p:YAL047C s:SSHNDPIKPALMNDSNK i:1.000000
30 qid:2196 #p:YAL047C s:IQVLYEYIR i:1.000000
30 qid:2196 #p:YAL047C s:DGNAPSLGNDTDFR i:1.000000
30 qid:2196 #p:YAL047C s:NSIIEGLNLEINK i:1.000000
30 qid:2196 #p:YAL047C s:EVEYQDTLQFVQENLENSESIVNTINHLLSFILTHFNEQDENAHLLDK i:1.000000
30 qid:2196 #p:YAL047C s:ETLEETLELSSDYVLEK i:1.000000
30 qid:2196 #p:YAL047C s:FIIQFLQDFLHSK i:1.000000
30 qid:2196 #p:YAL047C s:EEFLSLAQSSPAGSQLESR i:1.000000
30 qid:2196 #p:YAL047C s:EENTDGGYQNDEIHDSNNHIDTENVMANSTSLPISAVESR i:1.000000
30 qid:2196 #p:YAL047C s:EYDQFINSIR i:1.000000
30 qid:2196 #p:YAL047C s:LNEQSHLLDSLELEENSSSVIEK i:1.000000
30 qid:2196 #p:YAL047C s:QDHLISQLK i:1.000000
30 qid:2196 #p:YAL047C s:ELETQTK i:1.000000
30 qid:2196 #p:YAL047C s:ENNWDSYINDLEK i:1.000000
30 qid:2196 #p:YAL047C s:QINDLQIDK i:1.000000
30 qid:2196 #p:YAL047C s:SEEFHVIQNQLDK i:1.000000
30 qid:2196 #p:YAL047C s:LDLENYQLK i:1.000000
30 qid:2196 #p:YAL047C s:NQLNTLDNQK i:1.000000
30 qid:2196 #p:YAL047C s:LILSQYESNFIK i:1.000000
30 qid:2196 #p:YAL047C s:FNQNLLLHLDSIFNILQK i:1.000000
30 qid:2196 #p:YAL047C s:ILQESSIAQFDR i:1.000000
30 qid:2196 #p:YAL047C s:SVPNALK i:1.000000
30 qid:2196 #p:YAL047C s:NLNLIQPK i:1.000000
30 qid:2196 #p:YAL047C s:LESLYTFIETALESIINSYISSLISMETPEQPHQQGNELTATPNK i:1.000000
30 qid:2196 #p:YAL047C s:LDANASEAR i:1.000000
30 qid:2196 #p:YAL047C s:ALEQENESLR i:1.000000
30 qid:2196 #p:YAL047C s:LFNLSINNP i:1.000000
1 qid:2139 #p:YMR291W s:DYFATSNSLNTK i:1805801.000000
28 qid:2139 #p:YMR291W s:MTTASSSASQLQQR i:1.000000
28 qid:2139 #p:YMR291W s:LPEEKPWPQLSGSNADAQTFK i:1.000000
28 qid:2139 #p:YMR291W s:YVTNHNSLGDGNFSVVK i:1.000000
28 qid:2139 #p:YMR291W s:ECMNIHTK i:1.000000
28 qid:2139 #p:YMR291W s:NEHSLDIFEGHHHILQLFDYFETADNIVLITQLCQK i:1.000000
28 qid:2139 #p:YMR291W s:IVENQCLDLETQVTSYCACLVSVLEFLHSQGIVHR i:1.000000
28 qid:2139 #p:YMR291W s:AENVLFR i:1.000000
28 qid:2139 #p:YMR291W s:NLQGEHHGDFK i:1.000000
28 qid:2139 #p:YMR291W s:YDLLAHDLVLADFGLAAEYNTSK i:1.000000
28 qid:2139 #p:YMR291W s:EFVGTISYIAPEIVK i:1.000000
28 qid:2139 #p:YMR291W s:GVGEMTPDQVGK i:1.000000
28 qid:2139 #p:YMR291W s:YGCPVDIWALGVLTYFMAFGYTPFDCTTDDETLECISK i:1.000000
28 qid:2139 #p:YMR291W s:CDYYVDEQMMHDPK i:1.000000
28 qid:2139 #p:YMR291W s:YEQFWNFVQCCFTIDPAVR i:1.000000
28 qid:2139 #p:YMR291W s:DTPNFSFHPTIR i:1.000000
28 qid:2139 #p:YMR291W s:VSSTASMHTLR i:1.000000
28 qid:2139 #p:YMR291W s:TTTLAYLNMDGGSSETSTAFSSK i:1.000000
28 qid:2139 #p:YMR291W s:MDLPDLYVDR i:1.000000
28 qid:2139 #p:YMR291W s:TLSMTSLKPAGTFDYLHANK i:1.000000
28 qid:2139 #p:YMR291W s:NGTSLSSSK i:1.000000
28 qid:2139 #p:YMR291W s:NSTFVLDPKPPK i:1.000000
28 qid:2139 #p:YMR291W s:NSLMNGCFSTTPESR i:1.000000
28 qid:2139 #p:YMR291W s:SNFNTPK i:1.000000
28 qid:2139 #p:YMR291W s:QGSSTSVK i:1.000000
28 qid:2139 #p:YMR291W s:YVNEVDLLLTPR i:1.000000
28 qid:2139 #p:YMR291W s:TASMSSNDTTAINDYDTTNDK i:1.000000
28 qid:2139 #p:YMR291W s:HAASFQVNVDDSDGDETMQI i:1.000000
1 qid:3208 #p:YPL031C s:QALHHPWFAEYYHHAS i:272420001.000000
2 qid:3208 #p:YPL031C s:LTLVFEFMDNDLK i:251910001.000000
3 qid:3208 #p:YPL031C s:LIFDIMGTPNESLWPSVTK i:154610001.000000
4 qid:3208 #p:YPL031C s:PLFPGTNDEEQLK i:146110001.000000
5 qid:3208 #p:YPL031C s:TTGVYVALK i:9789801.000000
18 qid:3208 #p:YPL031C s:MSSSSQFK i:1.000000
18 qid:3208 #p:YPL031C s:LGNGTYATVYK i:1.000000
18 qid:3208 #p:YPL031C s:LDSEEGTPSTAIR i:1.000000
18 qid:3208 #p:YPL031C s:LYDVIHTENK i:1.000000
18 qid:3208 #p:YPL031C s:TVGNTPR i:1.000000
18 qid:3208 #p:YPL031C s:GLELNLVK i:1.000000
18 qid:3208 #p:YPL031C s:YFQWQLLQGLAFCHENK i:1.000000
18 qid:3208 #p:YPL031C s:AFGIPVNTFSSEVVTLWYR i:1.000000
18 qid:3208 #p:YPL031C s:APDVLMGSR i:1.000000
18 qid:3208 #p:YPL031C s:TYSTSIDIWSCGCILAEMITGKPLFPGTNDEEQLK i:1.000000
18 qid:3208 #p:YPL031C s:YNPNIQQRPPR i:1.000000
18 qid:3208 #p:YPL031C s:QVLQPHTK i:1.000000
18 qid:3208 #p:YPL031C s:EPLDGNLMDFLHGLLQLNPDMR i:1.000000
1 qid:407 #p:YEL013W s:IATSGALIPLTK i:142510001.000000
2 qid:407 #p:YEL013W s:EFFESGAVEK i:12356001.000000
3 qid:407 #p:YEL013W s:DQLDFYSGGPLK i:5125001.000000
28 qid:407 #p:YEL013W s:MGSCCSCLK i:1.000000
28 qid:407 #p:YEL013W s:DSSDEASVSPIADNER i:1.000000
28 qid:407 #p:YEL013W s:EAVTLLLGYLEDK i:1.000000
28 qid:407 #p:YEL013W s:ALTTLVYSDNLNLQR i:1.000000
28 qid:407 #p:YEL013W s:SAALAFAEITEK i:1.000000
28 qid:407 #p:YEL013W s:EVLEPILILLQSQDPQIQVAACAALGNLAVNNENK i:1.000000
28 qid:407 #p:YEL013W s:LLIVEMGGLEPLINQMMGDNVEVQCNAVGCITNLATR i:1.000000
28 qid:407 #p:YEL013W s:NATGALLNMTHSEENR i:1.000000
28 qid:407 #p:YEL013W s:ELVNAGAVPVLVSLLSSTDPDVQYYCTTALSNIAVDEANR i:1.000000
28 qid:407 #p:YEL013W s:LAQTEPR i:1.000000
28 qid:407 #p:YEL013W s:LVSLMDSPSSR i:1.000000
28 qid:407 #p:YEL013W s:CQATLALR i:1.000000
28 qid:407 #p:YEL013W s:NLASDTSYQLEIVR i:1.000000
28 qid:407 #p:YEL013W s:AGGLPHLVK i:1.000000
28 qid:407 #p:YEL013W s:LIQSDSIPLVLASVACIR i:1.000000
28 qid:407 #p:YEL013W s:NISIHPLNEGLIVDAGFLKPLVR i:1.000000
28 qid:407 #p:YEL013W s:DSEEIQCHAVSTLR i:1.000000
28 qid:407 #p:YEL013W s:NLAASSEK i:1.000000
28 qid:407 #p:YEL013W s:ELALDSPVSVQSEISACFAILALADVSK i:1.000000
28 qid:407 #p:YEL013W s:LDLLEANILDALIPMTFSQNQEVSGNAAAALANLCSR i:1.000000
28 qid:407 #p:YEL013W s:IIEAWDRPNEGIR i:1.000000
28 qid:407 #p:YEL013W s:SDYATFEHIALWTILQLLESHNDK i:1.000000
28 qid:407 #p:YEL013W s:NDDDIINGVR i:1.000000
28 qid:407 #p:YEL013W s:MADVTFER i:1.000000
28 qid:407 #p:YEL013W s:NPGSNNNPSSNDNNSNNNDTGSEHQPVEDASLELYNITQQILQFLH i:1.000000
1 qid:2556 #p:YLR082C s:IIEQNIDFANPK i:2166501.000000
20 qid:2556 #p:YLR082C s:NFTLNSFEDYYGKPSETPK i:1.000000
20 qid:2556 #p:YLR082C s:LEVTNVNASSSK i:1.000000
20 qid:2556 #p:YLR082C s:NSMTGIAQILPTKPVK i:1.000000
20 qid:2556 #p:YLR082C s:SFDLLQSTHTICFNK i:1.000000
20 qid:2556 #p:YLR082C s:INTTNTK i:1.000000
20 qid:2556 #p:YLR082C s:LNVETHTSSDIDNDILHVGAPTDLGGNSNDEAETR i:1.000000
20 qid:2556 #p:YLR082C s:LTVIYWALLLHTTK i:1.000000
20 qid:2556 #p:YLR082C s:RPILCHQMIAEFFNR i:1.000000
20 qid:2556 #p:YLR082C s:DNLVAWVTQGK i:1.000000
20 qid:2556 #p:YLR082C s:GWVGDAK i:1.000000
20 qid:2556 #p:YLR082C s:TGDLQEQFNIATVK i:1.000000
20 qid:2556 #p:YLR082C s:LYESAEDGR i:1.000000
20 qid:2556 #p:YLR082C s:EENTGSDSLVR i:1.000000
20 qid:2556 #p:YLR082C s:AEEDSTAVTNENGHISSEK i:1.000000
20 qid:2556 #p:YLR082C s:NQILTLDLNDEDFFQNVMK i:1.000000
20 qid:2556 #p:YLR082C s:VLSAIDEPELR i:1.000000
20 qid:2556 #p:YLR082C s:QYVIVISELVSMEMDDGK i:1.000000
20 qid:2556 #p:YLR082C s:DVELNINR i:1.000000
20 qid:2556 #p:YLR082C s:EMLVTLINK i:1.000000
1 qid:2710 #p:YEL048C s:SLRPCFVSLIDESDKPILIYVPNEAENEMNDVLK i:9428101.000000
8 qid:2710 #p:YEL048C s:MSLRPCFVSLIDESDKPILIYVPNEAENEMNDVLK i:1.000000
8 qid:2710 #p:YEL048C s:YNVLSNISLDYFESALVEWHSLDSKPLLK i:1.000000
8 qid:2710 #p:YEL048C s:SIFQLEGVSVFAMLIK i:1.000000
8 qid:2710 #p:YEL048C s:IVIGFEQK i:1.000000
8 qid:2710 #p:YEL048C s:SLSGADDEFEAINQIFETVR i:1.000000
8 qid:2710 #p:YEL048C s:CNPLLVSGDEK i:1.000000
8 qid:2710 #p:YEL048C s:FDELFISTEVEL i:1.000000
1 qid:2820 #p:YGL125W s:EEFYHILNEWK i:771770001.000000
2 qid:2820 #p:YGL125W s:NEEVRPIFWK i:569240001.000000
3 qid:2820 #p:YGL125W s:ISFLAWK i:549300001.000000
4 qid:2820 #p:YGL125W s:NNEFLTYFAIDSQGDLLSNHPDNSK i:406660001.000000
5 qid:2820 #p:YGL125W s:LLDSGYVSHLHIYTMNLEK i:354980001.000000
6 qid:2820 #p:YGL125W s:LDLEYLK i:88715001.000000
7 qid:2820 #p:YGL125W s:CLPWSDIPINDEINPIK i:4233601.000000
31 qid:2820 #p:YGL125W s:QYLEFMLPK i:1.000000
31 qid:2820 #p:YGL125W s:QTSGKPTYSFEYFVPK i:1.000000
31 qid:2820 #p:YGL125W s:TTQGVQNLYDR i:1.000000
31 qid:2820 #p:YGL125W s:MYEASLPQFIDITWNAGGGR i:1.000000
31 qid:2820 #p:YGL125W s:LSHLSTDLVATAQSVLGLETCMHLTCTNMPISMIDDALENAYHSGCQNILALR i:1.000000
31 qid:2820 #p:YGL125W s:DAENWTPVEGGFQYAK i:1.000000
31 qid:2820 #p:YGL125W s:YGDHFAIGVAGYPECHPELPNK i:1.000000
31 qid:2820 #p:YGL125W s:IDAGGDFIITQMFYDVDNFINWCSQVR i:1.000000
31 qid:2820 #p:YGL125W s:AAGMDVPIIPGIMPITTYAAFLR i:1.000000
31 qid:2820 #p:YGL125W s:AQWGQISIPQHFSSR i:1.000000
31 qid:2820 #p:YGL125W s:DDDELVR i:1.000000
31 qid:2820 #p:YGL125W s:DIGTNLIVEMCQK i:1.000000
31 qid:2820 #p:YGL125W s:APLMILER i:1.000000
31 qid:2820 #p:YGL125W s:LNILPTESEFNAHPLAVLPWR i:1.000000
31 qid:2820 #p:YGL125W s:RPYSYVAR i:1.000000
31 qid:2820 #p:YGL125W s:TSQWAVDEFPNGR i:1.000000
31 qid:2820 #p:YGL125W s:FGDSSSPAFGDLDLCGSDLIR i:1.000000
31 qid:2820 #p:YGL125W s:CLELWSTPTSINDVAFLVINYLNGNLK i:1.000000
31 qid:2820 #p:YGL125W s:AHLIELNQHSIITINSQPQVNGIR i:1.000000
31 qid:2820 #p:YGL125W s:IHGWGPK i:1.000000
31 qid:2820 #p:YGL125W s:DGYVYQK i:1.000000
31 qid:2820 #p:YGL125W s:SNAVTWGIFPGR i:1.000000
31 qid:2820 #p:YGL125W s:EILQPTIVEK i:1.000000
31 qid:2820 #p:YGL125W s:YDKPHSAQFIQSLIDDYCLVNIVDNDYISPDDQIHSILLSL i:1.000000
1 qid:1736 #p:YIL107C s:AYEPIEDDENLQYIK i:917851.000000
41 qid:1736 #p:YIL107C s:HLPLFQK i:1.000000
41 qid:1736 #p:YIL107C s:MFKPVDFSETSPVPPDIDLAPTQSPHHVAPSQDSSYDLLSR i:1.000000
41 qid:1736 #p:YIL107C s:GPHDELSK i:1.000000
41 qid:1736 #p:YIL107C s:RPLSDTPISSNWNSPGITEENTPSDSPENSATNLK i:1.000000
41 qid:1736 #p:YIL107C s:LHINDETQLK i:1.000000
41 qid:1736 #p:YIL107C s:IPTNDTTDYMPPSDGANEVTR i:1.000000
41 qid:1736 #p:YIL107C s:RPTTIDVPGLTK i:1.000000
41 qid:1736 #p:YIL107C s:TSPDGLISK i:1.000000
41 qid:1736 #p:YIL107C s:LVIVMVGLPATGK i:1.000000
41 qid:1736 #p:YIL107C s:FLNYSLYYCK i:1.000000
41 qid:1736 #p:YIL107C s:VFNVGNTR i:1.000000
41 qid:1736 #p:YIL107C s:WAMDTLDELLDYLLEGSGSVGIFDATNTSR i:1.000000
41 qid:1736 #p:YIL107C s:VLFLESVCSDHALVQK i:1.000000
41 qid:1736 #p:YIL107C s:LFGPDYK i:1.000000
41 qid:1736 #p:YIL107C s:DPESSLK i:1.000000
41 qid:1736 #p:YIL107C s:VIAYNIQGFLASQTVYYLLNFNLADR i:1.000000
41 qid:1736 #p:YIL107C s:SGESEDNVSGR i:1.000000
41 qid:1736 #p:YIL107C s:IGGNSHLTPR i:1.000000
41 qid:1736 #p:YIL107C s:EIFYQNLMQQK i:1.000000
41 qid:1736 #p:YIL107C s:NNENTDGNIYNDFFVWTSMR i:1.000000
41 qid:1736 #p:YIL107C s:TIGTAQYFNEDDYPIK i:1.000000
41 qid:1736 #p:YIL107C s:MLDELSAGDYDGMTYPEIK i:1.000000
41 qid:1736 #p:YIL107C s:NNFPEEFEK i:1.000000
41 qid:1736 #p:YIL107C s:YPGIGGESYMDVINR i:1.000000
41 qid:1736 #p:YIL107C s:LRPVITELER i:1.000000
41 qid:1736 #p:YIL107C s:IEDNVLIITHR i:1.000000
41 qid:1736 #p:YIL107C s:ALLGYFMNLSMGIIANLDVPLHCVYCLEPKPYGITWSLWEYDEASDSFSK i:1.000000
41 qid:1736 #p:YIL107C s:VPQTDLNTTR i:1.000000
41 qid:1736 #p:YIL107C s:EVGLVYNER i:1.000000
41 qid:1736 #p:YIL107C s:YSVIPTAPPSAR i:1.000000
41 qid:1736 #p:YIL107C s:SSFASDFLSR i:1.000000
41 qid:1736 #p:YIL107C s:SNPTSASSSQSELSEQPK i:1.000000
41 qid:1736 #p:YIL107C s:NSVSAQTGSNNTTLIGSNFNIK i:1.000000
41 qid:1736 #p:YIL107C s:NENGDSR i:1.000000
41 qid:1736 #p:YIL107C s:IPLSAPLMATNTSNNILDGGGTSISIHRPR i:1.000000
41 qid:1736 #p:YIL107C s:VVPNQNNVNPLLANNNK i:1.000000
41 qid:1736 #p:YIL107C s:AASNVPNVK i:1.000000
41 qid:1736 #p:YIL107C s:QIFEIDK i:1.000000
41 qid:1736 #p:YIL107C s:SFLLHGK i:1.000000
41 qid:1736 #p:YIL107C s:DYPNNADNNDNEDIR i:1.000000
1 qid:945 #p:YHR104W s:TLSDMGLDYLDLYYIHFPIAFK i:199320001.000000
2 qid:945 #p:YHR104W s:PVALQIEHHPYLTQEHLVEFCK i:170480001.000000
3 qid:945 #p:YHR104W s:MPLVGLGCWK i:79300001.000000
4 qid:945 #p:YHR104W s:LWNNFHHPDHVK i:32571001.000000
5 qid:945 #p:YHR104W s:YVPFEEK i:26205001.000000
6 qid:945 #p:YHR104W s:SSLVTLNNGLK i:24734001.000000
7 qid:945 #p:YHR104W s:YPPGFYTGADDEK i:24030001.000000
8 qid:945 #p:YHR104W s:DIFVVSK i:21597001.000000
9 qid:945 #p:YHR104W s:TTPTLFENDVIK i:3347401.000000
25 qid:945 #p:YHR104W s:VCANQIYEAIK i:1.000000
25 qid:945 #p:YHR104W s:MSSLVTLNNGLK i:1.000000
25 qid:945 #p:YHR104W s:LFDGACDYGNEK i:1.000000
25 qid:945 #p:YHR104W s:EVGEGIR i:1.000000
25 qid:945 #p:YHR104W s:AISEGLVSR i:1.000000
25 qid:945 #p:YHR104W s:GHITEAHVPIIDTYR i:1.000000
25 qid:945 #p:YHR104W s:ALEECVDEGLIK i:1.000000
25 qid:945 #p:YHR104W s:SIGVSNFQGSLIQDLLR i:1.000000
25 qid:945 #p:YHR104W s:IKPVALQIEHHPYLTQEHLVEFCK i:1.000000
25 qid:945 #p:YHR104W s:LHDIQVVAYSSFGPQSFIEMDLQLAK i:1.000000
25 qid:945 #p:YHR104W s:VSQNHPGSTTSQVLLR i:1.000000
25 qid:945 #p:YHR104W s:GIAVIPK i:1.000000
25 qid:945 #p:YHR104W s:LLGNLEIEK i:1.000000
25 qid:945 #p:YHR104W s:FTLTEQELK i:1.000000
25 qid:945 #p:YHR104W s:DISALNANIR i:1.000000
25 qid:945 #p:YHR104W s:FNDPWTWLDGK i:1.000000
1 qid:3068 #p:YPL104W s:IINLGEFNAFSHLNK i:48046001.000000
2 qid:3068 #p:YPL104W s:GFTLEDVVQAVGILSLK i:7796801.000000
40 qid:3068 #p:YPL104W s:VCLQTITR i:1.000000
40 qid:3068 #p:YPL104W s:LADFPEANAIK i:1.000000
40 qid:3068 #p:YPL104W s:GLSSGQK i:1.000000
40 qid:3068 #p:YPL104W s:IVLNGWIEQKPK i:1.000000
40 qid:3068 #p:YPL104W s:NLIFGLLR i:1.000000
40 qid:3068 #p:YPL104W s:DSNGDIIQLVDNK i:1.000000
40 qid:3068 #p:YPL104W s:LSNEDADEYEVQLEDITVLNASNK i:1.000000
40 qid:3068 #p:YPL104W s:KPAQMQDFK i:1.000000
40 qid:3068 #p:YPL104W s:LSAIYPPEFR i:1.000000
40 qid:3068 #p:YPL104W s:NSFNNFDFTEVETPMLFK i:1.000000
40 qid:3068 #p:YPL104W s:ATPEGAR i:1.000000
40 qid:3068 #p:YPL104W s:EFLVPTR i:1.000000
40 qid:3068 #p:YPL104W s:SDGKPSFYALDQSPQQYK i:1.000000
40 qid:3068 #p:YPL104W s:QLLMASGVNK i:1.000000
40 qid:3068 #p:YPL104W s:QPEFTQVDMEMAFANSEDVMK i:1.000000
40 qid:3068 #p:YPL104W s:TVSGVWSK i:1.000000
40 qid:3068 #p:YPL104W s:GLLTLDSK i:1.000000
40 qid:3068 #p:YPL104W s:GTLVPAK i:1.000000
40 qid:3068 #p:YPL104W s:ENGTVSIFR i:1.000000
40 qid:3068 #p:YPL104W s:MTYEQAMTSYGIDKPDLR i:1.000000
40 qid:3068 #p:YPL104W s:FPVFEVIILR i:1.000000
40 qid:3068 #p:YPL104W s:SAFSNMEEYK i:1.000000
40 qid:3068 #p:YPL104W s:WSFLTNNSNYNYR i:1.000000
40 qid:3068 #p:YPL104W s:VPIVLPIENDEQANSNWFENFHAIATFENPHLITK i:1.000000
40 qid:3068 #p:YPL104W s:GDIVCGCTR i:1.000000
40 qid:3068 #p:YPL104W s:EPNHSIFENPTPLGR i:1.000000
40 qid:3068 #p:YPL104W s:QLVLQSEHGK i:1.000000
40 qid:3068 #p:YPL104W s:NIYHAVNK i:1.000000
40 qid:3068 #p:YPL104W s:DVASWIVDFPLFSPVIIEDK i:1.000000
40 qid:3068 #p:YPL104W s:LAYPEYEK i:1.000000
40 qid:3068 #p:YPL104W s:LCSTHHPFTMVK i:1.000000
40 qid:3068 #p:YPL104W s:HYDLVVNGVELGGGSTR i:1.000000
40 qid:3068 #p:YPL104W s:LQDYIFEDILK i:1.000000
40 qid:3068 #p:YPL104W s:IDNAYELFGHLLNAFDMGTPPHAGFAIGFDR i:1.000000
40 qid:3068 #p:YPL104W s:MCAMICETESIR i:1.000000
40 qid:3068 #p:YPL104W s:DVIAFPK i:1.000000
40 qid:3068 #p:YPL104W s:SITGADLVVK i:1.000000
40 qid:3068 #p:YPL104W s:SPSVIPESILEPYNIK i:1.000000
1 qid:2291 #p:YCL010C s:ELLLIPPGFPTK i:8898801.000000
15 qid:2291 #p:YCL010C s:MDGYWDVVVSSLQDIYNANEVIPFDDELQTK i:1.000000
15 qid:2291 #p:YCL010C s:LNFLNMSK i:1.000000
15 qid:2291 #p:YCL010C s:DQLQLHLNTFQEHMENVNR i:1.000000
15 qid:2291 #p:YCL010C s:SNLSLMLNQSR i:1.000000
15 qid:2291 #p:YCL010C s:SEENTEDAEEGEGTR i:1.000000
15 qid:2291 #p:YCL010C s:MALSQGK i:1.000000
15 qid:2291 #p:YCL010C s:SYWTSEYNPNAPILVGSEVAYKPR i:1.000000
15 qid:2291 #p:YCL010C s:GSADGEWIQCEVLK i:1.000000
15 qid:2291 #p:YCL010C s:VVADGTR i:1.000000
15 qid:2291 #p:YCL010C s:DPEPDELGNSGK i:1.000000
15 qid:2291 #p:YCL010C s:NYPPGTK i:1.000000
15 qid:2291 #p:YCL010C s:YPETTTFYPAIVIGTK i:1.000000
15 qid:2291 #p:YCL010C s:FDGEEEVDK i:1.000000
15 qid:2291 #p:YCL010C s:LVLPSPTALANLAR i:1.000000
1 qid:3145 #p:YNR028W s:FIIETSETPLEGESVVFGQVTAGLK i:60136001.000000
14 qid:3145 #p:YNR028W s:SFFLYLYVAFMFSCITALPLPVDNK i:1.000000
14 qid:3145 #p:YNR028W s:ASSDSLDLK i:1.000000
14 qid:3145 #p:YNR028W s:YAPDPPITHNVNIGIVFTDPESSEEAGR i:1.000000
14 qid:3145 #p:YNR028W s:LITIDLYGTMVPK i:1.000000
14 qid:3145 #p:YNR028W s:TVMTFCQYVDSVK i:1.000000
14 qid:3145 #p:YNR028W s:HSYSPER i:1.000000
14 qid:3145 #p:YNR028W s:ILPNGAIEGSSVSSSSIEETEMLAPK i:1.000000
14 qid:3145 #p:YNR028W s:LPEENHSLIHDRPGR i:1.000000
14 qid:3145 #p:YNR028W s:TDENGKPEQPITIGYISSQEHR i:1.000000
14 qid:3145 #p:YNR028W s:LQDYQNGDLEK i:1.000000
14 qid:3145 #p:YNR028W s:NYLYQGSQR i:1.000000
14 qid:3145 #p:YNR028W s:YNQLHHPLPK i:1.000000
14 qid:3145 #p:YNR028W s:IMLGISVLLLFYVLAK i:1.000000
1 qid:1234 #p:YOR112W s:ILFEEYLEK i:21331001.000000
2 qid:1234 #p:YOR112W s:EAQLIQTNDSTADSEDVK i:13535001.000000
3 qid:1234 #p:YOR112W s:ILTVIAPGLLDK i:11097001.000000
4 qid:1234 #p:YOR112W s:ADSLPVTVFK i:9189801.000000
5 qid:1234 #p:YOR112W s:LIGPLSK i:1045501.000000
47 qid:1234 #p:YOR112W s:MNFSSIFK i:1.000000
47 qid:1234 #p:YOR112W s:SISNFQFPYTIEETAITETALWQCFDGTR i:1.000000
47 qid:1234 #p:YOR112W s:SPENESLILNAVHK i:1.000000
47 qid:1234 #p:YOR112W s:IPGLCTVLETFDSDPQSTFIVTER i:1.000000
47 qid:1234 #p:YOR112W s:VVPFPWDNLGSLSQNK i:1.000000
47 qid:1234 #p:YOR112W s:FGVELGISQLLATLGFLK i:1.000000
47 qid:1234 #p:YOR112W s:NFVLGTLSK i:1.000000
47 qid:1234 #p:YOR112W s:DSVFINIK i:1.000000
47 qid:1234 #p:YOR112W s:GEWVLFGLELCSSK i:1.000000
47 qid:1234 #p:YOR112W s:EGLSAFEFASR i:1.000000
47 qid:1234 #p:YOR112W s:SYYNIIGSQLPCEDPNTIDSMGLGLLIK i:1.000000
47 qid:1234 #p:YOR112W s:SLMAPSCLPK i:1.000000
47 qid:1234 #p:YOR112W s:DWIVNVNMISDGK i:1.000000
47 qid:1234 #p:YOR112W s:ITIENFR i:1.000000
47 qid:1234 #p:YOR112W s:LENTETWR i:1.000000
47 qid:1234 #p:YOR112W s:SNPLINFYQELR i:1.000000
47 qid:1234 #p:YOR112W s:LVVMSNLENLYLESR i:1.000000
47 qid:1234 #p:YOR112W s:NLTPGMIENFIIPELCEIIK i:1.000000
47 qid:1234 #p:YOR112W s:LLMTQSISSAASPIGMNFNASHK i:1.000000
47 qid:1234 #p:YOR112W s:LVPFLAIVLDLTSETNTFPVGFNDLITQSFK i:1.000000
47 qid:1234 #p:YOR112W s:FLLLIYLPK i:1.000000
47 qid:1234 #p:YOR112W s:IYPHFIQGLTDSDATLR i:1.000000
47 qid:1234 #p:YOR112W s:TIPCIVSCLTER i:1.000000
47 qid:1234 #p:YOR112W s:QLNNELLR i:1.000000
47 qid:1234 #p:YOR112W s:TQVDSDVEIR i:1.000000
47 qid:1234 #p:YOR112W s:TWTVIIISK i:1.000000
47 qid:1234 #p:YOR112W s:ISTILSTSVGNR i:1.000000
47 qid:1234 #p:YOR112W s:SNILATAFTK i:1.000000
47 qid:1234 #p:YOR112W s:DPQVKPR i:1.000000
47 qid:1234 #p:YOR112W s:LAALYGLEK i:1.000000
47 qid:1234 #p:YOR112W s:SIELFDVNTIANK i:1.000000
47 qid:1234 #p:YOR112W s:DIDFENYGCDEEDMNK i:1.000000
47 qid:1234 #p:YOR112W s:EDNLLAAQFLNNLR i:1.000000
47 qid:1234 #p:YOR112W s:LNSPSATTPSNITESEIDSAQDGSGWDDLSDTDGFITNGTTESFDETTNPVTTASTPK i:1.000000
47 qid:1234 #p:YOR112W s:LFGKPIK i:1.000000
47 qid:1234 #p:YOR112W s:SWNDELNDDGWIQDESGPSK i:1.000000
47 qid:1234 #p:YOR112W s:HTRPQNSTLAK i:1.000000
47 qid:1234 #p:YOR112W s:SIAPSSR i:1.000000
47 qid:1234 #p:YOR112W s:TTILAPR i:1.000000
47 qid:1234 #p:YOR112W s:NIASNSTVTTK i:1.000000
47 qid:1234 #p:YOR112W s:SKPISSIR i:1.000000
47 qid:1234 #p:YOR112W s:GNVDGWDDDGDSDSWDTNW i:1.000000
1 qid:2255 #p:YNR052C s:SGINFEK i:1584801.000000
18 qid:2255 #p:YNR052C s:MQSMNVQPR i:1.000000
18 qid:2255 #p:YNR052C s:VLAVGGEQFFSQR i:1.000000
18 qid:2255 #p:YNR052C s:QASEQHQQQNMGPQVYSPK i:1.000000
18 qid:2255 #p:YNR052C s:MFPQGMPVNTINGSVNQEMNNAYLLK i:1.000000
18 qid:2255 #p:YNR052C s:NEPLLTQQQQQQQQQQQPFNIGTPVSVASLPPGLNVLQQQQQQQQQQQQQQQGVGLNRPLASQLPK i:1.000000
18 qid:2255 #p:YNR052C s:HLTNQSMPPIFLPPPNYLFVR i:1.000000
18 qid:2255 #p:YNR052C s:SNLYSEFAVIR i:1.000000
18 qid:2255 #p:YNR052C s:QLVSQYNHVSISTEFVGTLARPIGTFR i:1.000000
18 qid:2255 #p:YNR052C s:VDYHYQTMR i:1.000000
18 qid:2255 #p:YNR052C s:ANVDFLNPIQLGLSLSDANGNKPDNGPSTWQFNFEFDPK i:1.000000
18 qid:2255 #p:YNR052C s:EIMSTESLELLR i:1.000000
18 qid:2255 #p:YNR052C s:HENLGIDVFEFSQLLMDSGLMMDDSVTWITYHAAYDLGFLINILMNDSMPNNK i:1.000000
18 qid:2255 #p:YNR052C s:EDFEWWVHQYMPNFYDLNLVYK i:1.000000
18 qid:2255 #p:YNR052C s:NPQLQQSSQQQQQQQYSLTTLADELGLPR i:1.000000
18 qid:2255 #p:YNR052C s:FSIFTTTGGQSLLMLLSFCQLSK i:1.000000
18 qid:2255 #p:YNR052C s:FPNGTDFAK i:1.000000
18 qid:2255 #p:YNR052C s:YQGVIYGIDGDQ i:1.000000
1 qid:2399 #p:YLR375W s:VAGPSSVGGAGVSTPHSTK i:27177001.000000
2 qid:2399 #p:YLR375W s:FENVDVWLNEHVGK i:987201.000000
14 qid:2399 #p:YLR375W s:MSNANNSAMNHITLPPISSFDNLIK i:1.000000
14 qid:2399 #p:YLR375W s:QYNGEASSASTHPTLPNMNISNGSGSAGASSSMLSYQLLPHSNDVSR i:1.000000
14 qid:2399 #p:YLR375W s:SNSSSSFLPSVQQPTEGSASASETSSSASPSR i:1.000000
14 qid:2399 #p:YLR375W s:SISPILK i:1.000000
14 qid:2399 #p:YLR375W s:NFYANLTTHK i:1.000000
14 qid:2399 #p:YLR375W s:ATHLTPEDRPHK i:1.000000
14 qid:2399 #p:YLR375W s:DEILSQSGVLSNHNDGK i:1.000000
14 qid:2399 #p:YLR375W s:GGSVSPNDDDTHEK i:1.000000
14 qid:2399 #p:YLR375W s:MTPMNSVTDYAQLK i:1.000000
14 qid:2399 #p:YLR375W s:CPFNSTLIQLDMDMYPYK i:1.000000
14 qid:2399 #p:YLR375W s:LKPLNFETSNCHQTGVFSR i:1.000000
14 qid:2399 #p:YLR375W s:ALHFEYPPGTK i:1.000000
1 qid:312 #p:YDR222W s:NYTLINDIQPLEWYCHNDSETGYQHTISNK i:36136001.000000
2 qid:312 #p:YDR222W s:IDLLVDLFQGFK i:18707001.000000
3 qid:312 #p:YDR222W s:CDLPTCNNTIQNLK i:3693001.000000
4 qid:312 #p:YDR222W s:PFIYQYCQPSK i:3167701.000000
24 qid:312 #p:YDR222W s:MLESSSDK i:1.000000
24 qid:312 #p:YDR222W s:VETQTLYFTDLHTGLCGFVQLLYSTVMGGIYK i:1.000000
24 qid:312 #p:YDR222W s:GFQLNFK i:1.000000
24 qid:312 #p:YDR222W s:VFGSESNNTDYDVWESFK i:1.000000
24 qid:312 #p:YDR222W s:LDDIAEFQPLK i:1.000000
24 qid:312 #p:YDR222W s:NVIFEFLSNK i:1.000000
24 qid:312 #p:YDR222W s:LGSIGQLSIK i:1.000000
24 qid:312 #p:YDR222W s:MNPNGCNYYFDK i:1.000000
24 qid:312 #p:YDR222W s:QISMSDEFVSSDK i:1.000000
24 qid:312 #p:YDR222W s:CNGNISYDK i:1.000000
24 qid:312 #p:YDR222W s:LNSGDFQNK i:1.000000
24 qid:312 #p:YDR222W s:NISLTDVPVVYLDAVQGLLPNK i:1.000000
24 qid:312 #p:YDR222W s:WNFLCFQSENYSVLAIEFTTPR i:1.000000
24 qid:312 #p:YDR222W s:DHDNVTVTVWSITEK i:1.000000
24 qid:312 #p:YDR222W s:LISIGSSVQSPK i:1.000000
24 qid:312 #p:YDR222W s:ESGWVYPTSIK i:1.000000
24 qid:312 #p:YDR222W s:FPGGFSEHDLR i:1.000000
24 qid:312 #p:YDR222W s:YDVLGELPSMVR i:1.000000
24 qid:312 #p:YDR222W s:IVSIKPFIYQYCQPSK i:1.000000
24 qid:312 #p:YDR222W s:GISIVESTFIS i:1.000000
1 qid:1629 #p:YDR028C s:DAQLAVRPYPLK i:112320001.000000
2 qid:1629 #p:YDR028C s:NPTNFTGGK i:63958001.000000
3 qid:1629 #p:YDR028C s:SIPINSATEHLNK i:57866001.000000
4 qid:1629 #p:YDR028C s:NVHDDFDALAAQVNAQYYHYPK i:33802001.000000
5 qid:1629 #p:YDR028C s:STNLANYFAGK i:30315001.000000
6 qid:1629 #p:YDR028C s:GSVTPANISSQK i:28647001.000000
7 qid:1629 #p:YDR028C s:EASLTDSSNESLHK i:19942001.000000
8 qid:1629 #p:YDR028C s:SGSTNSLYDLAQPSLSSATPQQK i:15254001.000000
9 qid:1629 #p:YDR028C s:GFENCHINNASK i:11251001.000000
10 qid:1629 #p:YDR028C s:HASVIMDPNGNK i:7756301.000000
11 qid:1629 #p:YDR028C s:SVVSGGNMMDHQDHSEMDTLAK i:5444701.000000
12 qid:1629 #p:YDR028C s:SIAAAPKPILK i:3035601.000000
55 qid:1629 #p:YDR028C s:MSTNLANYFAGK i:1.000000
55 qid:1629 #p:YDR028C s:DIENEHVNR i:1.000000
55 qid:1629 #p:YDR028C s:NASHESNSK i:1.000000
55 qid:1629 #p:YDR028C s:ISGNDNDNDEDMGPSVSMAVQAK i:1.000000
55 qid:1629 #p:YDR028C s:NDDDFHK i:1.000000
55 qid:1629 #p:YDR028C s:SMGLLDEYIDPTK i:1.000000
55 qid:1629 #p:YDR028C s:SDDLYDNDNEYYDNSSNNSSSNSSDDDYDDGYQEHSTSVSPPPADNDSYLIPQDDNDVVVEPER i:1.000000
55 qid:1629 #p:YDR028C s:HVDYLSHEWK i:1.000000
55 qid:1629 #p:YDR028C s:ESEISNSWK i:1.000000
55 qid:1629 #p:YDR028C s:DVDLVNAAR i:1.000000
55 qid:1629 #p:YDR028C s:LENASWR i:1.000000
55 qid:1629 #p:YDR028C s:TVSPEVVNWSK i:1.000000
55 qid:1629 #p:YDR028C s:DSDVTWLYGPIVR i:1.000000
55 qid:1629 #p:YDR028C s:DSEGNAQSEEEHDLER i:1.000000
55 qid:1629 #p:YDR028C s:GYGSDDENSK i:1.000000
55 qid:1629 #p:YDR028C s:TVTEIIEDNALWK i:1.000000
55 qid:1629 #p:YDR028C s:ESNSSVSLK i:1.000000
55 qid:1629 #p:YDR028C s:DNSTIPNPVGENSNGGGDK i:1.000000
55 qid:1629 #p:YDR028C s:GEEDLHLK i:1.000000
55 qid:1629 #p:YDR028C s:SALHVQNNR i:1.000000
55 qid:1629 #p:YDR028C s:STAQSNK i:1.000000
55 qid:1629 #p:YDR028C s:SILENSTNDR i:1.000000
55 qid:1629 #p:YDR028C s:ANLDQNLNSPDNNR i:1.000000
55 qid:1629 #p:YDR028C s:FPSSTSSSNR i:1.000000
55 qid:1629 #p:YDR028C s:DNENNSMGLSSILTSNPSEK i:1.000000
55 qid:1629 #p:YDR028C s:HIHFNDR i:1.000000
55 qid:1629 #p:YDR028C s:VEQCMALR i:1.000000
55 qid:1629 #p:YDR028C s:YPASQSEDDESDDENK i:1.000000
55 qid:1629 #p:YDR028C s:QYVDVNNNANVTTINNNR i:1.000000
55 qid:1629 #p:YDR028C s:TPLLAIQHK i:1.000000
55 qid:1629 #p:YDR028C s:NTSDDDTSSQSSSSSHSDDEEHGGLYINAR i:1.000000
55 qid:1629 #p:YDR028C s:SDSGVHSPITDNSSVASSTTSR i:1.000000
55 qid:1629 #p:YDR028C s:AHVRPIIK i:1.000000
55 qid:1629 #p:YDR028C s:LLPDTTLNYGSDEESDNGEFNGYGNAVSHNVNTSR i:1.000000
55 qid:1629 #p:YDR028C s:GYDYIYDYNSVYTGDTSSFLPVDSCDIVDVPEGMDLQTAIADDNASNYEFNNAVESK i:1.000000
55 qid:1629 #p:YDR028C s:HVPQLHK i:1.000000
55 qid:1629 #p:YDR028C s:ASANNTTR i:1.000000
55 qid:1629 #p:YDR028C s:QHGSHMLLYDDDNYSSSSDSEQQFIEDSQYNSSDDEEEEDDDDQEVDDNHDEGLSLR i:1.000000
55 qid:1629 #p:YDR028C s:NSSSGNFIFNSDSEEESSSEEEQRPLPANSQLVNR i:1.000000
55 qid:1629 #p:YDR028C s:ASDSSQSFR i:1.000000
55 qid:1629 #p:YDR028C s:IVNNTPSPAEVGASDVAIEGYFSPR i:1.000000
55 qid:1629 #p:YDR028C s:VDSVQTTR i:1.000000
55 qid:1629 #p:YDR028C s:SDVKPQENGNDSS i:1.000000
1 qid:78 #p:YAL003W s:AIEMEGLTWGAHQFIPIGFGIK i:19547000001.000000
2 qid:78 #p:YAL003W s:SIVTLDVKPWDDETNLEEMVANVK i:7073500001.000000
3 qid:78 #p:YAL003W s:VSLDDLQQSIEEDEDHVQSTDIAAMQK i:4499900001.000000
4 qid:78 #p:YAL003W s:ASTDFSK i:3808200001.000000
5 qid:78 #p:YAL003W s:SYIEGTAVSQADVTVFK i:1776700001.000000
6 qid:78 #p:YAL003W s:LQINCVVEDDK i:1355500001.000000
7 qid:78 #p:YAL003W s:QLNASLADK i:882400001.000000
8 qid:78 #p:YAL003W s:PWDDETNLEEMVANVK i:27218001.000000
9 qid:78 #p:YAL003W s:SIVTLDVK i:8007801.000000
15 qid:78 #p:YAL003W s:MASTDFSK i:1.000000
15 qid:78 #p:YAL003W s:AFQSAYPEFSR i:1.000000
15 qid:78 #p:YAL003W s:WFNHIASK i:1.000000
15 qid:78 #p:YAL003W s:ADEFDSFPAASAAAAEEEEDDDVDLFGSDDEEADAEAEK i:1.000000
15 qid:78 #p:YAL003W s:IAAYNAK i:1.000000
15 qid:78 #p:YAL003W s:AAKPAKPAAK i:1.000000
1 qid:3098 #p:YGR032W s:LGEIPWDDVFFK i:72464001.000000
84 qid:3098 #p:YGR032W s:VIGYDDVNQLFWYPEGIAK i:1.000000
84 qid:3098 #p:YGR032W s:MSYNDPNLNGQYYSNGDGTGDGNYPTYQVTQDQSAYDEYGQPIYTQNQLDDGYYDPNEQYVDGTQFPQGQDPSQDQGPYNNDASYYNQPPNMMNPSSQDGENFSDFSSYGPPSGTYPNDQYTPSQMSYPDQDGSSGASTPYGNGVVNGNGQYYDPNAIEMALPNDPYPAWTADPQSPLPIEQIEDIFIDLTNK i:1.000000
84 qid:3098 #p:YGR032W s:NMFDHFMTLLDSR i:1.000000
84 qid:3098 #p:YGR032W s:MSPEQALLSLHADYIGGDTANYK i:1.000000
84 qid:3098 #p:YGR032W s:WYFAAQLDMDDEIGFR i:1.000000
84 qid:3098 #p:YGR032W s:AMQEASPEDTEETLNQIEGDNSLEAADFR i:1.000000
84 qid:3098 #p:YGR032W s:MNQLSPFEMVR i:1.000000
84 qid:3098 #p:YGR032W s:QIALFLLCWGEANQVR i:1.000000
84 qid:3098 #p:YGR032W s:FTPECLCFIYK i:1.000000
84 qid:3098 #p:YGR032W s:CASDYLDSAQCQQRPDPLPEGDFLNR i:1.000000
84 qid:3098 #p:YGR032W s:VITPLYR i:1.000000
84 qid:3098 #p:YGR032W s:SQVYEIVDGR i:1.000000
84 qid:3098 #p:YGR032W s:IVMEDGTR i:1.000000
84 qid:3098 #p:YGR032W s:LIDLPAEER i:1.000000
84 qid:3098 #p:YGR032W s:SWLHLVTNFNR i:1.000000
84 qid:3098 #p:YGR032W s:IWIMHISVYWMYCAYNAPTFYTHNYQQLVDNQPLAAYK i:1.000000
84 qid:3098 #p:YGR032W s:WATAALGGTVASLIQVAATLCEWSFVPR i:1.000000
84 qid:3098 #p:YGR032W s:WAGAQHLSR i:1.000000
84 qid:3098 #p:YGR032W s:FWFLCVIMGINLGPVIFVFAYDK i:1.000000
84 qid:3098 #p:YGR032W s:DTVYSTAAHVVGAVMFFVAVATLVFFSVMPLGGLFTSYMK i:1.000000
84 qid:3098 #p:YGR032W s:SYVASQTFTASFAPLHGLDR i:1.000000
84 qid:3098 #p:YGR032W s:WMSYLVWVTVFAAK i:1.000000
84 qid:3098 #p:YGR032W s:YAESYFFLILSLR i:1.000000
84 qid:3098 #p:YGR032W s:ILSTTSMR i:1.000000
84 qid:3098 #p:YGR032W s:CTGEYWWGNK i:1.000000
84 qid:3098 #p:YGR032W s:IVLGLMIATDFILFFLDTYLWYIVVNTVFSVGK i:1.000000
84 qid:3098 #p:YGR032W s:SFYLGISILTPWR i:1.000000
84 qid:3098 #p:YGR032W s:ILATTDMEIK i:1.000000
84 qid:3098 #p:YGR032W s:VLISQIWNAIIISMYR i:1.000000
84 qid:3098 #p:YGR032W s:EHLLAIDHVQK i:1.000000
84 qid:3098 #p:YGR032W s:LLYHQVPSEIEGK i:1.000000
84 qid:3098 #p:YGR032W s:APTFFVSQDDNNFETEFFPR i:1.000000
84 qid:3098 #p:YGR032W s:ISFFAQSLSTPIPEPLPVDNMPTFTVLTPHYAER i:1.000000
84 qid:3098 #p:YGR032W s:EDDQFSR i:1.000000
84 qid:3098 #p:YGR032W s:VTLLEYLK i:1.000000
84 qid:3098 #p:YGR032W s:QLHPVEWDCFVK i:1.000000
84 qid:3098 #p:YGR032W s:ILAEETAAYENNEDEPEK i:1.000000
84 qid:3098 #p:YGR032W s:SQIDDLPFYCIGFK i:1.000000
84 qid:3098 #p:YGR032W s:SAAPEYTLR i:1.000000
84 qid:3098 #p:YGR032W s:TISGFMNYSR i:1.000000
84 qid:3098 #p:YGR032W s:VENPEIVQMFGGNADGLER i:1.000000
84 qid:3098 #p:YGR032W s:FLVSMQR i:1.000000
84 qid:3098 #p:YGR032W s:FKPHELENAEFLLR i:1.000000
84 qid:3098 #p:YGR032W s:AYPDLQIAYLDEEPPLNEGEEPR i:1.000000
84 qid:3098 #p:YGR032W s:IYSALIDGHCEILENGR i:1.000000
84 qid:3098 #p:YGR032W s:VQLSGNPILGDGK i:1.000000
84 qid:3098 #p:YGR032W s:SDNQNHALIFYR i:1.000000
84 qid:3098 #p:YGR032W s:GEYIQLIDANQDNYLEECLK i:1.000000
84 qid:3098 #p:YGR032W s:SVLAEFEELGIEQIHPYTPGLK i:1.000000
84 qid:3098 #p:YGR032W s:YEDQSTNHPVAIVGAR i:1.000000
84 qid:3098 #p:YGR032W s:EYIFSENSGVLGDVAAGK i:1.000000
84 qid:3098 #p:YGR032W s:EQTFGTLFAR i:1.000000
84 qid:3098 #p:YGR032W s:TLAQIGGK i:1.000000
84 qid:3098 #p:YGR032W s:LHYGHPDFINATFMTTR i:1.000000
84 qid:3098 #p:YGR032W s:GLHLNEDIYAGMNAVLR i:1.000000
84 qid:3098 #p:YGR032W s:HCEYYQCGK i:1.000000
84 qid:3098 #p:YGR032W s:DLGFGTILNFTTK i:1.000000
84 qid:3098 #p:YGR032W s:IGAGMGEQMLSR i:1.000000
84 qid:3098 #p:YGR032W s:EYYYLGTQLPIDR i:1.000000
84 qid:3098 #p:YGR032W s:FLTFYYAHPGFHLNNLFIQLSLQMFMLTLVNLHALAHESILCVYDR i:1.000000
84 qid:3098 #p:YGR032W s:DKPITDVLYPIGCYNFHPAIDWVR i:1.000000
84 qid:3098 #p:YGR032W s:YTLSIFIVFWIAFVPIVVQELIER i:1.000000
84 qid:3098 #p:YGR032W s:HILSLSPMFEVFAGQIYSSALLSDIAVGGAR i:1.000000
84 qid:3098 #p:YGR032W s:IPFSILYSR i:1.000000
84 qid:3098 #p:YGR032W s:FAGSAIYMGSR i:1.000000
84 qid:3098 #p:YGR032W s:SMLMLLFGTVAHWQAPLLWFWASLSALIFAPFIFNPHQFAWEDFFLDYR i:1.000000
84 qid:3098 #p:YGR032W s:NSWIGYVR i:1.000000
84 qid:3098 #p:YGR032W s:LVGDESEK i:1.000000
84 qid:3098 #p:YGR032W s:SAGDASR i:1.000000
84 qid:3098 #p:YGR032W s:TNLIMAEIIPCAIYAAGCFIAFTFINAQTGVK i:1.000000
84 qid:3098 #p:YGR032W s:IIICTLAPIVIDIGVLFFCMGLSCCSGPLLGMCCK i:1.000000
84 qid:3098 #p:YGR032W s:TGSVMAGIAHGIAVVVHIVFFIVMWVLEGFSFVR i:1.000000
84 qid:3098 #p:YGR032W s:MLIGVVTCIQCQR i:1.000000
84 qid:3098 #p:YGR032W s:LIFHCMTVLLLTR i:1.000000
84 qid:3098 #p:YGR032W s:NDHANTAFWTGK i:1.000000
84 qid:3098 #p:YGR032W s:WYSTGLGYMAWTQPTR i:1.000000
84 qid:3098 #p:YGR032W s:VIELSEFAADFVLGHVILIFQLPVICIPK i:1.000000
84 qid:3098 #p:YGR032W s:FHSIMLFWLKPSR i:1.000000
84 qid:3098 #p:YGR032W s:QIRPPIYSLK i:1.000000
84 qid:3098 #p:YGR032W s:YCSLYFLVLIIFAGCIVGPAVASAHVPK i:1.000000
84 qid:3098 #p:YGR032W s:DLGSGLTGTFHNLVQPR i:1.000000
84 qid:3098 #p:YGR032W s:NVSNNDTGSQMSTYK i:1.000000
84 qid:3098 #p:YGR032W s:SHYYTHTPSLK i:1.000000
1 qid:2506 #p:YLR364W s:GTLEEELTK i:25502001.000000
6 qid:2506 #p:YLR364W s:MSAFVTK i:1.000000
6 qid:2506 #p:YLR364W s:SHPYFQLSASWCPDCVYANSIWNK i:1.000000
6 qid:2506 #p:YLR364W s:VFVFDIGSLPR i:1.000000
6 qid:2506 #p:YLR364W s:NLPTIVVNGK i:1.000000
6 qid:2506 #p:YLR364W s:FWGTESQLHR i:1.000000
1 qid:3062 #p:YLR090W s:EIITVNVAPGHHFNDVITVK i:42340001.000000
23 qid:3062 #p:YLR090W s:LYDVLGVTR i:1.000000
23 qid:3062 #p:YLR090W s:DATVQEIK i:1.000000
23 qid:3062 #p:YLR090W s:YVDQDSK i:1.000000
23 qid:3062 #p:YLR090W s:EITAAYEILSDPEK i:1.000000
23 qid:3062 #p:YLR090W s:SHYDLYGDDNGAASSGGANGFGDEDFMNFFNNFFNNGSHDGNNFPGEYDAYEEGNSTSSK i:1.000000
23 qid:3062 #p:YLR090W s:DIDIDISLTLK i:1.000000
23 qid:3062 #p:YLR090W s:CHGSGWKPK i:1.000000
23 qid:3062 #p:YLR090W s:IHVTHDVECESCAGK i:1.000000
23 qid:3062 #p:YLR090W s:FGPGLVASQWVVCEK i:1.000000
23 qid:3062 #p:YLR090W s:NFCPDCAGLGLLSK i:1.000000
23 qid:3062 #p:YLR090W s:GMADEEIDK i:1.000000
23 qid:3062 #p:YLR090W s:TTCGDLK i:1.000000
23 qid:3062 #p:YLR090W s:QENLEQK i:1.000000
23 qid:3062 #p:YLR090W s:NFDDGAGEDLYTSITISLSEALTGFEK i:1.000000
23 qid:3062 #p:YLR090W s:LLTLSVKPGR i:1.000000
23 qid:3062 #p:YLR090W s:VVRPGDTIK i:1.000000
23 qid:3062 #p:YLR090W s:IANEGWPILDNPHGR i:1.000000
23 qid:3062 #p:YLR090W s:CGDLYVFVHIEFPPDNWFNEK i:1.000000
23 qid:3062 #p:YLR090W s:SELLAIK i:1.000000
23 qid:3062 #p:YLR090W s:TNLPSSSSCASHATVNTEDDSNLTNNETISNFR i:1.000000
23 qid:3062 #p:YLR090W s:IIHTDDLPEGIRPFKPEAQDSAHQK i:1.000000
23 qid:3062 #p:YLR090W s:SSYCCIQ i:1.000000
1 qid:1704 #p:YDR093W s:PSSAHGNIEVAK i:18801001.000000
2 qid:1704 #p:YDR093W s:NFHNAIDEFSTK i:4306801.000000
79 qid:1704 #p:YDR093W s:MSSPSKPTSPFVDDIEHESGSASNGLSSMSPFDDSFQFEKPSSAHGNIEVAK i:1.000000
79 qid:1704 #p:YDR093W s:TGGSVLK i:1.000000
79 qid:1704 #p:YDR093W s:DISTPDLSK i:1.000000
79 qid:1704 #p:YDR093W s:VTFDGIDDYSNDNDINDDDELNGK i:1.000000
79 qid:1704 #p:YDR093W s:TEIHEHENEVDDDLHSFQATPMPNTGGFEDVELDNNEGSNNDSQADHK i:1.000000
79 qid:1704 #p:YDR093W s:EDSLENSALQNR i:1.000000
79 qid:1704 #p:YDR093W s:TVYYNLPLPEDMLDEDGLPLAVYPR i:1.000000
79 qid:1704 #p:YDR093W s:YTPLTFFPK i:1.000000
79 qid:1704 #p:YDR093W s:NILFQFHNFANIYFLILLILGAFQIFGVTNPGFASVPLIVIVIITAIK i:1.000000
79 qid:1704 #p:YDR093W s:DGIEDSR i:1.000000
79 qid:1704 #p:YDR093W s:TVLDLEVNNTR i:1.000000
79 qid:1704 #p:YDR093W s:THILSGVK i:1.000000
79 qid:1704 #p:YDR093W s:NENVAVDNVSLWR i:1.000000
79 qid:1704 #p:YDR093W s:IFEYFSENLTAAGR i:1.000000
79 qid:1704 #p:YDR093W s:GSLDSIGSYR i:1.000000
79 qid:1704 #p:YDR093W s:MSADFGRPSLDYENLNQTMSQANR i:1.000000
79 qid:1704 #p:YDR093W s:YNDGENLVDR i:1.000000
79 qid:1704 #p:YDR093W s:TLQPNPECR i:1.000000
79 qid:1704 #p:YDR093W s:VHNNDEIPADMILLSTSDVDGACYVETK i:1.000000
79 qid:1704 #p:YDR093W s:NLDGETNLK i:1.000000
79 qid:1704 #p:YDR093W s:FWVESEGPHANLYSYQGNFK i:1.000000
79 qid:1704 #p:YDR093W s:WQDTQNGNIR i:1.000000
79 qid:1704 #p:YDR093W s:NEPVNINNLLLR i:1.000000
79 qid:1704 #p:YDR093W s:WAMGMVIFTGDDTK i:1.000000
79 qid:1704 #p:YDR093W s:IMINAGVTPTK i:1.000000
79 qid:1704 #p:YDR093W s:ELNFSVILNFVLLFILCFTAGIVNGVYYK i:1.000000
79 qid:1704 #p:YDR093W s:DYFEFGTIGGSASTNGFVSFWVAVILYQSLVPISLYISVEIIK i:1.000000
79 qid:1704 #p:YDR093W s:TAQAIFIYTDVLLYNAK i:1.000000
79 qid:1704 #p:YDR093W s:LDYPCTPK i:1.000000
79 qid:1704 #p:YDR093W s:SWNISDDLGQIEYIFSDK i:1.000000
79 qid:1704 #p:YDR093W s:TGTLTQNVMEFK i:1.000000
79 qid:1704 #p:YDR093W s:CTINGVSYGR i:1.000000
79 qid:1704 #p:YDR093W s:AYTEALAGLR i:1.000000
79 qid:1704 #p:YDR093W s:QGVDVESEGR i:1.000000
79 qid:1704 #p:YDR093W s:ETMIDELR i:1.000000
79 qid:1704 #p:YDR093W s:SMSDNTQFCPEDLTFVSK i:1.000000
79 qid:1704 #p:YDR093W s:EIVEDLK i:1.000000
79 qid:1704 #p:YDR093W s:GSSGDHQQK i:1.000000
79 qid:1704 #p:YDR093W s:CCEHFLLALALCHSVLVEPNK i:1.000000
79 qid:1704 #p:YDR093W s:AQSPDESALVSTAR i:1.000000
79 qid:1704 #p:YDR093W s:QLGYSFVGSSK i:1.000000
79 qid:1704 #p:YDR093W s:SGLIVEIQGVQK i:1.000000
79 qid:1704 #p:YDR093W s:EFQVLNVLEFNSSR i:1.000000
79 qid:1704 #p:YDR093W s:IPGSTPK i:1.000000
79 qid:1704 #p:YDR093W s:GADSVIYSR i:1.000000
79 qid:1704 #p:YDR093W s:TQNDATLLEK i:1.000000
79 qid:1704 #p:YDR093W s:TALHLEEYATEGLR i:1.000000
79 qid:1704 #p:YDR093W s:TLCLAQR i:1.000000
79 qid:1704 #p:YDR093W s:ELTWSEYER i:1.000000
79 qid:1704 #p:YDR093W s:TYDVAAASVTNR i:1.000000
79 qid:1704 #p:YDR093W s:VTDVIER i:1.000000
79 qid:1704 #p:YDR093W s:ELILLGGTAIEDR i:1.000000
79 qid:1704 #p:YDR093W s:LQDGVPDSIALLAEAGIK i:1.000000
79 qid:1704 #p:YDR093W s:LWVLTGDK i:1.000000
79 qid:1704 #p:YDR093W s:VETAINIGFSCNVLNNDMELLVVK i:1.000000
79 qid:1704 #p:YDR093W s:ASGEDVEEFGSDPIQVVNNLVTK i:1.000000
79 qid:1704 #p:YDR093W s:FGMSGSEEELK i:1.000000
79 qid:1704 #p:YDR093W s:EHGLPQGNFAVIIDGDALK i:1.000000
79 qid:1704 #p:YDR093W s:VALNGEEMR i:1.000000
79 qid:1704 #p:YDR093W s:TLDVMTLAIGDGSNDVAMIQSADVGVGIAGEEGR i:1.000000
79 qid:1704 #p:YDR093W s:QAVMCSDYAIGQFR i:1.000000
79 qid:1704 #p:YDR093W s:LVLVHGK i:1.000000
79 qid:1704 #p:YDR093W s:LAEMIPQFFYK i:1.000000
79 qid:1704 #p:YDR093W s:NVIFTLSLFWYGIYNNFDGSYLFEYTYLTFYNLAFTSVPVILLAVLDQDVSDTVSMLVPQLYR i:1.000000
79 qid:1704 #p:YDR093W s:FLWYMLDGVYQSVICFFFPYLAYHK i:1.000000
79 qid:1704 #p:YDR093W s:NMVVTENGLGLDHR i:1.000000
79 qid:1704 #p:YDR093W s:YFVGVFVTAIAVTSCNFYVFMEQYR i:1.000000
79 qid:1704 #p:YDR093W s:WDWFCGLFICLSLAVFYGWTGIWTSSSSSNEFYK i:1.000000
79 qid:1704 #p:YDR093W s:VFAQPAYWAVLFVGVLFCLLPR i:1.000000
79 qid:1704 #p:YDR093W s:FTIDCIR i:1.000000
79 qid:1704 #p:YDR093W s:GDFDLYPQGYDPTDPSRPR i:1.000000
79 qid:1704 #p:YDR093W s:INEIRPLTDFK i:1.000000
79 qid:1704 #p:YDR093W s:EPISLDTHFDGVSHSQETIVTEEIPMSILNGEQGSR i:1.000000
79 qid:1704 #p:YDR093W s:VSTTLER i:1.000000
79 qid:1704 #p:YDR093W s:DQLSPVTTTNNLPR i:1.000000
79 qid:1704 #p:YDR093W s:EEMLANHQLDTR i:1.000000
79 qid:1704 #p:YDR093W s:ASLDLPGINHAETLLSQR i:1.000000
1 qid:352 #p:YLR256W s:MESQQLSQHPHISHGSACASVTSK i:65301001.000000
2 qid:352 #p:YLR256W s:VSNMSGFLAGDK i:4933201.000000
3 qid:352 #p:YLR256W s:DFDLLHIK i:1645601.000000
73 qid:352 #p:YLR256W s:MSNTPYNSSVPSIASMTQSSVSR i:1.000000
73 qid:352 #p:YLR256W s:SPNMHTATTPGANTSSNSPPLHMSSDSSK i:1.000000
73 qid:352 #p:YLR256W s:IPLSCTICR i:1.000000
73 qid:352 #p:YLR256W s:LRPHCQQCTK i:1.000000
73 qid:352 #p:YLR256W s:TGVAHLCHYMEQTWAEEAEK i:1.000000
73 qid:352 #p:YLR256W s:VHSSPSSNSLK i:1.000000
73 qid:352 #p:YLR256W s:SYNTPESSNLFMGSDEHTTLVNANTGSASSASHMHQQQQQQQQQEQQQDFSR i:1.000000
73 qid:352 #p:YLR256W s:SANANANSSSLSISNK i:1.000000
73 qid:352 #p:YLR256W s:YDNDELDLTK i:1.000000
73 qid:352 #p:YLR256W s:SNGTIHLGATHWLSIMK i:1.000000
73 qid:352 #p:YLR256W s:LLWGHIFAMR i:1.000000
73 qid:352 #p:YLR256W s:LNEWYYQK i:1.000000
73 qid:352 #p:YLR256W s:CPINHAQAPPSAAAAATR i:1.000000
73 qid:352 #p:YLR256W s:CPVDHSAFSSGMVAPK i:1.000000
73 qid:352 #p:YLR256W s:EETPLPR i:1.000000
73 qid:352 #p:YLR256W s:CPVDHTMFSSGMIPPR i:1.000000
73 qid:352 #p:YLR256W s:EDTSSQK i:1.000000
73 qid:352 #p:YLR256W s:CPVDHTMYSAGMMPPK i:1.000000
73 qid:352 #p:YLR256W s:DETPSPFSTK i:1.000000
73 qid:352 #p:YLR256W s:AMIDHNK i:1.000000
73 qid:352 #p:YLR256W s:HTMNPPQSK i:1.000000
73 qid:352 #p:YLR256W s:DYPSDMANSSSNPASR i:1.000000
73 qid:352 #p:YLR256W s:CPIDHSSMK i:1.000000
73 qid:352 #p:YLR256W s:NTAALPASTHNTIPHHQPQSGSHAR i:1.000000
73 qid:352 #p:YLR256W s:SHPAQSR i:1.000000
73 qid:352 #p:YLR256W s:HDSYMTESEVLATLCEMLPPK i:1.000000
73 qid:352 #p:YLR256W s:VIALFIEK i:1.000000
73 qid:352 #p:YLR256W s:HLYPAIPILDEQNFK i:1.000000
73 qid:352 #p:YLR256W s:NHVNQMLSLSSMNPTVNNFGMSMPSSSTLENQPITQINLPK i:1.000000
73 qid:352 #p:YLR256W s:LSDSCNLGILIIILR i:1.000000
73 qid:352 #p:YLR256W s:LTWLSIPSNSCEVDLGEESGSFLVPNESSNMSASALTSMAK i:1.000000
73 qid:352 #p:YLR256W s:EESLLLK i:1.000000
73 qid:352 #p:YLR256W s:HETPVEALELCQK i:1.000000
73 qid:352 #p:YLR256W s:FDELSSISNNNVNLTTVQFAIFYNFYMK i:1.000000
73 qid:352 #p:YLR256W s:SASNDLTTLTNTNNTGMANPGHDSESHQILLSNITQMAFSCGLHR i:1.000000
73 qid:352 #p:YLR256W s:DPDNFPQLNATIPATSQDVSNNGSK i:1.000000
73 qid:352 #p:YLR256W s:ANPSTNPTLNNNMSAATTNSSSR i:1.000000
73 qid:352 #p:YLR256W s:SGSADSR i:1.000000
73 qid:352 #p:YLR256W s:SGSNPVNK i:1.000000
73 qid:352 #p:YLR256W s:ENQVSIER i:1.000000
73 qid:352 #p:YLR256W s:IWYYIVSMDVNQSLSLGSPR i:1.000000
73 qid:352 #p:YLR256W s:NFTLFFQIDLCIIAVLNHILNVSLAR i:1.000000
73 qid:352 #p:YLR256W s:FELDSLINLLK i:1.000000
73 qid:352 #p:YLR256W s:NLTYGTENVNDVVSSLINK i:1.000000
73 qid:352 #p:YLR256W s:GLLPTSEGGSVDSNNDEIYGLPK i:1.000000
73 qid:352 #p:YLR256W s:LPDILNHGQHNQNLYADGR i:1.000000
73 qid:352 #p:YLR256W s:NTSSSDIDK i:1.000000
73 qid:352 #p:YLR256W s:LDLPHESTTR i:1.000000
73 qid:352 #p:YLR256W s:MLLYLLNYILFTHYEPMGSEDPGTNILAK i:1.000000
73 qid:352 #p:YLR256W s:EYAQEALNFAMDGYR i:1.000000
73 qid:352 #p:YLR256W s:NCMIFFNNIR i:1.000000
73 qid:352 #p:YLR256W s:NTNSLFDYMNVILSYPCLDIGHR i:1.000000
73 qid:352 #p:YLR256W s:SLQFIVCLILR i:1.000000
73 qid:352 #p:YLR256W s:CGPLTGMR i:1.000000
73 qid:352 #p:YLR256W s:ESSIITNGTSSGFNSSVEDEDVK i:1.000000
73 qid:352 #p:YLR256W s:QESSDELK i:1.000000
73 qid:352 #p:YLR256W s:DVNLDSGDSLAEILMSR i:1.000000
73 qid:352 #p:YLR256W s:STGFFVSLLDTPSK i:1.000000
73 qid:352 #p:YLR256W s:SGGSSFMLGNWK i:1.000000
73 qid:352 #p:YLR256W s:CPVYQDALGFVSPTGANEGSAPMQGMSLQGSTAR i:1.000000
73 qid:352 #p:YLR256W s:MGGTQLPPIR i:1.000000
73 qid:352 #p:YLR256W s:SYKPITYTSSNLR i:1.000000
73 qid:352 #p:YLR256W s:MNETGEAEAK i:1.000000
73 qid:352 #p:YLR256W s:FNDGYIDNNSNNDIPR i:1.000000
73 qid:352 #p:YLR256W s:GISPKPSNGLSSVQPLLSSFSMNQLNGGTIPTVPSLTNITSQMGALPSLDR i:1.000000
73 qid:352 #p:YLR256W s:ITTNQINLPDPSR i:1.000000
73 qid:352 #p:YLR256W s:DEAFDNSIK i:1.000000
73 qid:352 #p:YLR256W s:QMTPMTSAFMNANTTIPSSTLNGNMNMNGAGTANTDTSANGSALSTLTSPQGSDLASNSATQYKPDLEDFLMQNSNFNGLMINPSSLVEVVGGYNDPNNLGR i:1.000000
73 qid:352 #p:YLR256W s:NDAVDFLPVDNVEIDGVGIK i:1.000000
73 qid:352 #p:YLR256W s:INYHLLTSIYVTSILSYTVLEDDANDEK i:1.000000
1 qid:1172 #p:YJL041W s:PALSFGTATSDNK i:657380001.000000
2 qid:1172 #p:YJL041W s:TDAQAPTTGFSFGSQLGGNK i:506430001.000000
3 qid:1172 #p:YJL041W s:PAFSFGAKPDENK i:390220001.000000
4 qid:1172 #p:YJL041W s:GGEQISQLYSDAVMAEHSQNK i:365520001.000000
5 qid:1172 #p:YJL041W s:TEALLSDVVSTSSGAAANNNDQK i:346800001.000000
6 qid:1172 #p:YJL041W s:TTNTTPSFSFGAK i:340580001.000000
7 qid:1172 #p:YJL041W s:PAFTFGAQK i:328510001.000000
8 qid:1172 #p:YJL041W s:PAFSFGATTNDDK i:327940001.000000
9 qid:1172 #p:YJL041W s:PSLSFGSGSAGANPAGASQPEPTTNEPAK i:312210001.000000
10 qid:1172 #p:YJL041W s:PAFSFGAKPDEK i:285270001.000000
11 qid:1172 #p:YJL041W s:PVELKPVSLDNK i:281700001.000000
12 qid:1172 #p:YJL041W s:TTNIDINNEDENIQLIK i:279880001.000000
13 qid:1172 #p:YJL041W s:AAISFGAKPEEQK i:277640001.000000
14 qid:1172 #p:YJL041W s:PAFSFGTK i:270970001.000000
15 qid:1172 #p:YJL041W s:WTNQLTESASHFEQYTK i:190580001.000000
16 qid:1172 #p:YJL041W s:PAFSFNSSVGNK i:161310001.000000
17 qid:1172 #p:YJL041W s:TLDDLVTK i:140030001.000000
18 qid:1172 #p:YJL041W s:PAFGGLNFGGGNNTTPSSTGNANTSNNLFGATANANK i:124940001.000000
19 qid:1172 #p:YJL041W s:MNFNTPQQNK i:116120001.000000
20 qid:1172 #p:YJL041W s:INSWDQVLVK i:111850001.000000
21 qid:1172 #p:YJL041W s:SNGTAGGNTFGSSSLFNNSTNSNTTK i:66945001.000000
22 qid:1172 #p:YJL041W s:SAFSFGSKPTGK i:62538001.000000
23 qid:1172 #p:YJL041W s:TAQTLDENLNSLSSNLSSLIVEINNVSNTFNK i:29836001.000000
24 qid:1172 #p:YJL041W s:SAFSFGSK i:23623001.000000
25 qid:1172 #p:YJL041W s:LNSKPVELKPVSLDNK i:15820001.000000
26 qid:1172 #p:YJL041W s:TVNEAAKPSLSFGSGSAGANPAGASQPEPTTNEPAK i:7332901.000000
27 qid:1172 #p:YJL041W s:LNSKPVELK i:1931601.000000
48 qid:1172 #p:YJL041W s:DSGSSKPAFSFGAKPDEK i:1.000000
48 qid:1172 #p:YJL041W s:TPFSFGTANNNSNTTNQNSSTGAGAFGTGQSTFGFNNSAPNNTNNANSSITPAFGSNNTGNTAFGNSNPTSNVFGSNNSTTNTFGSNSAGTSLFGSSSAQQTK i:1.000000
48 qid:1172 #p:YJL041W s:SNGTAGGNTFGSSSLFNNSTNSNTTKPAFGGLNFGGGNNTTPSSTGNANTSNNLFGATANANKPAFSFGATTNDDK i:1.000000
48 qid:1172 #p:YJL041W s:TEPDKPAFSFNSSVGNK i:1.000000
48 qid:1172 #p:YJL041W s:TVNEAAKPSLSFGSGSAGANPAGASQPEPTTNEPAKPALSFGTATSDNK i:1.000000
48 qid:1172 #p:YJL041W s:AGATSKPAFSFGAKPEEK i:1.000000
48 qid:1172 #p:YJL041W s:DDNSSKPAFSFGAK i:1.000000
48 qid:1172 #p:YJL041W s:QDGTAKPAFSFGAKPAEK i:1.000000
48 qid:1172 #p:YJL041W s:NNNETSKPAFSFGAK i:1.000000
48 qid:1172 #p:YJL041W s:DGDASKPAFSFGAKPDENK i:1.000000
48 qid:1172 #p:YJL041W s:ASATSKPAFSFGAKPEEK i:1.000000
48 qid:1172 #p:YJL041W s:DGDASKPAFSFGAK i:1.000000
48 qid:1172 #p:YJL041W s:DSDSSKPAFSFGTK i:1.000000
48 qid:1172 #p:YJL041W s:NDEVSKPAFSFGAK i:1.000000
48 qid:1172 #p:YJL041W s:EEGDGAK i:1.000000
48 qid:1172 #p:YJL041W s:SSDTSKPAFTFGAQK i:1.000000
48 qid:1172 #p:YJL041W s:TEESSTGK i:1.000000
48 qid:1172 #p:YJL041W s:IDQSLQYIER i:1.000000
48 qid:1172 #p:YJL041W s:QQDELENFLDNFETK i:1.000000
48 qid:1172 #p:YJL041W s:ILNSHFDALR i:1.000000
48 qid:1172 #p:YJL041W s:SLDDNSTSLEK i:1.000000
1 qid:1180 #p:YBL022C s:NSEEDTDVITDK i:112260001.000000
2 qid:1180 #p:YBL022C s:SPVINALTSEILK i:100490001.000000
3 qid:1180 #p:YBL022C s:DTDTETTVVEDANNPEDQESTSPATPK i:79845001.000000
4 qid:1180 #p:YBL022C s:ELMNAELQNK i:46382001.000000
5 qid:1180 #p:YBL022C s:IAEQYLVPSAK i:42734001.000000
6 qid:1180 #p:YBL022C s:NDVYDVGVLAQITSAFPSK i:38098001.000000
7 qid:1180 #p:YBL022C s:AEFEILDAK i:32343001.000000
8 qid:1180 #p:YBL022C s:AALQVVK i:25996001.000000
9 qid:1180 #p:YBL022C s:IFDDEITK i:25146001.000000
10 qid:1180 #p:YBL022C s:EGLEPLAADWYNDIFQK i:15697001.000000
11 qid:1180 #p:YBL022C s:TSDDIEALK i:13716001.000000
12 qid:1180 #p:YBL022C s:LPDSVQK i:13317001.000000
13 qid:1180 #p:YBL022C s:DGPSAGVTMATSFLSLALNK i:9988101.000000
14 qid:1180 #p:YBL022C s:IGHGGIHGDPSAALLEVLDPEQNNSFLDNYLDIPIDLSK i:9495901.000000
15 qid:1180 #p:YBL022C s:DNLNDWEELPDNVK i:7189201.000000
16 qid:1180 #p:YBL022C s:LSIEDSPTSSADSK i:7168601.000000
17 qid:1180 #p:YBL022C s:IDELFPPNEEK i:5785101.000000
18 qid:1180 #p:YBL022C s:SAGLENSHVDMTEDAITALMK i:5476201.000000
19 qid:1180 #p:YBL022C s:ASIHLHCPEGATPK i:4645201.000000
20 qid:1180 #p:YBL022C s:LSIEDSPTSSADSKPK i:3404001.000000
21 qid:1180 #p:YBL022C s:SIDPTVAMTGELTLTGK i:3393201.000000
22 qid:1180 #p:YBL022C s:ILDEDHYGMVDVK i:2398901.000000
66 qid:1180 #p:YBL022C s:TLSTVAR i:1.000000
66 qid:1180 #p:YBL022C s:TAAVSQR i:1.000000
66 qid:1180 #p:YBL022C s:FASTLTVR i:1.000000
66 qid:1180 #p:YBL022C s:DVENIKPSHIIK i:1.000000
66 qid:1180 #p:YBL022C s:SPTWQEFQHQLK i:1.000000
66 qid:1180 #p:YBL022C s:YMEHFAQLDAQFAR i:1.000000
66 qid:1180 #p:YBL022C s:HFMATNSGK i:1.000000
66 qid:1180 #p:YBL022C s:DDSTSQK i:1.000000
66 qid:1180 #p:YBL022C s:DTDNDVEPTR i:1.000000
66 qid:1180 #p:YBL022C s:DDEIVNK i:1.000000
66 qid:1180 #p:YBL022C s:DQEGEASK i:1.000000
66 qid:1180 #p:YBL022C s:SSASGGGQSSSSR i:1.000000
66 qid:1180 #p:YBL022C s:SDSGDGSSK i:1.000000
66 qid:1180 #p:YBL022C s:DVPEVYPQMLALPIAR i:1.000000
66 qid:1180 #p:YBL022C s:RPLFPGFYK i:1.000000
66 qid:1180 #p:YBL022C s:AVVISDER i:1.000000
66 qid:1180 #p:YBL022C s:QQPYIGAFMLK i:1.000000
66 qid:1180 #p:YBL022C s:TGTETMTALLYPHR i:1.000000
66 qid:1180 #p:YBL022C s:LEDIVVER i:1.000000
66 qid:1180 #p:YBL022C s:IPDSELQHHK i:1.000000
66 qid:1180 #p:YBL022C s:VEATEEESEELDDIQEGEDINPTEFLK i:1.000000
66 qid:1180 #p:YBL022C s:NYNVSLVNVLNLEDEPFDR i:1.000000
66 qid:1180 #p:YBL022C s:EISQLNTMFR i:1.000000
66 qid:1180 #p:YBL022C s:EQIATFSASIQSATTNIFEEPAR i:1.000000
66 qid:1180 #p:YBL022C s:LADFAAAVSAGEEDELQDILSSLNIEHR i:1.000000
66 qid:1180 #p:YBL022C s:EYYLMEQLK i:1.000000
66 qid:1180 #p:YBL022C s:ELGIDDGR i:1.000000
66 qid:1180 #p:YBL022C s:LSTLETSMSEFGVIR i:1.000000
66 qid:1180 #p:YBL022C s:NYLDWLTSIPWGK i:1.000000
66 qid:1180 #p:YBL022C s:EQYSIPR i:1.000000
66 qid:1180 #p:YBL022C s:ILEFIAVGK i:1.000000
66 qid:1180 #p:YBL022C s:IICFVGPPGVGK i:1.000000
66 qid:1180 #p:YBL022C s:FSVGGMTDVAEIK i:1.000000
66 qid:1180 #p:YBL022C s:TYIGALPGR i:1.000000
66 qid:1180 #p:YBL022C s:CQTQNPLILIDEIDK i:1.000000
66 qid:1180 #p:YBL022C s:VLFVCTANSLETIPRPLLDR i:1.000000
66 qid:1180 #p:YBL022C s:MEVIELTGYVAEDK i:1.000000
66 qid:1180 #p:YBL022C s:ESVSSEEK i:1.000000
66 qid:1180 #p:YBL022C s:INVSISQK i:1.000000
66 qid:1180 #p:YBL022C s:DYVGPPVYTTDR i:1.000000
66 qid:1180 #p:YBL022C s:LYETTPPGVVMGLAWTNMGGCSLYVESVLEQPLHNCK i:1.000000
66 qid:1180 #p:YBL022C s:TGQLGDVMK i:1.000000
66 qid:1180 #p:YBL022C s:LAYSFAK i:1.000000
66 qid:1180 #p:YBL022C s:EGNSVWK i:1.000000
1 qid:3242 #p:YGR150C s:NLSDLIHSSFLEK i:161290001.000000
2 qid:3242 #p:YGR150C s:ISLHTYLSIPINLK i:23201001.000000
3 qid:3242 #p:YGR150C s:YSDAIAIILSSK i:6094801.000000
49 qid:3242 #p:YGR150C s:NNVLCFPFQLSFLFSK i:1.000000
49 qid:3242 #p:YGR150C s:YTLQTEDEK i:1.000000
49 qid:3242 #p:YGR150C s:NMMGSLSK i:1.000000
49 qid:3242 #p:YGR150C s:IITPEDVEFK i:1.000000
49 qid:3242 #p:YGR150C s:EFSNTLK i:1.000000
49 qid:3242 #p:YGR150C s:SVNSDGHQSNSIAPISEDSR i:1.000000
49 qid:3242 #p:YGR150C s:TSSVPNEEK i:1.000000
49 qid:3242 #p:YGR150C s:MDHLVPK i:1.000000
49 qid:3242 #p:YGR150C s:VADDDILAK i:1.000000
49 qid:3242 #p:YGR150C s:SHSNWAPVIDR i:1.000000
49 qid:3242 #p:YGR150C s:FMDIDSR i:1.000000
49 qid:3242 #p:YGR150C s:EFSVWLNGTVK i:1.000000
49 qid:3242 #p:YGR150C s:YLPFHSILHLDEMLLEQINGDVVK i:1.000000
49 qid:3242 #p:YGR150C s:FNTHMYECIFNNLGNLKPTNFNQDGTNDK i:1.000000
49 qid:3242 #p:YGR150C s:MTQAILNNCLK i:1.000000
49 qid:3242 #p:YGR150C s:CSSFHDMDYFITK i:1.000000
49 qid:3242 #p:YGR150C s:DDYGITPNK i:1.000000
49 qid:3242 #p:YGR150C s:QNLTTVIQFYSR i:1.000000
49 qid:3242 #p:YGR150C s:QAWNTFDTMK i:1.000000
49 qid:3242 #p:YGR150C s:HFPDICTYNTMLR i:1.000000
49 qid:3242 #p:YGR150C s:ALDLFQEIQDHNIKPTTNTYIMMAR i:1.000000
49 qid:3242 #p:YGR150C s:VLASSSSNAVVSEGK i:1.000000
49 qid:3242 #p:YGR150C s:YLHELEDK i:1.000000
49 qid:3242 #p:YGR150C s:DDLNLFLAMMALAAFDGDIELSR i:1.000000
49 qid:3242 #p:YGR150C s:ALYYLFIAK i:1.000000
49 qid:3242 #p:YGR150C s:TLCANWK i:1.000000
49 qid:3242 #p:YGR150C s:GNILVDQDTIWK i:1.000000
49 qid:3242 #p:YGR150C s:STLMPEMLNYLMLAYAR i:1.000000
49 qid:3242 #p:YGR150C s:NLPVLSGYEK i:1.000000
49 qid:3242 #p:YGR150C s:EFDSSMR i:1.000000
49 qid:3242 #p:YGR150C s:LPFLPISDLNSEAQVLAESNAIWSFNMENGGTR i:1.000000
49 qid:3242 #p:YGR150C s:NTLTSSNEAALEDIK i:1.000000
49 qid:3242 #p:YGR150C s:QLLDSFAQEAEDFNEFK i:1.000000
49 qid:3242 #p:YGR150C s:VMYEVTK i:1.000000
49 qid:3242 #p:YGR150C s:ESINVNVFNK i:1.000000
49 qid:3242 #p:YGR150C s:LTFFTFQQHEFEAVIK i:1.000000
49 qid:3242 #p:YGR150C s:NIPSSHTR i:1.000000
49 qid:3242 #p:YGR150C s:DQNSISTEAISVSKPETTEDLNLIMHDIWYITCLR i:1.000000
49 qid:3242 #p:YGR150C s:IMMDTTLYELVMK i:1.000000
49 qid:3242 #p:YGR150C s:AAIEFQNEDLAK i:1.000000
49 qid:3242 #p:YGR150C s:TTVPFLK i:1.000000
49 qid:3242 #p:YGR150C s:FAHLMVEFFTK i:1.000000
49 qid:3242 #p:YGR150C s:FNWTYSMVR i:1.000000
49 qid:3242 #p:YGR150C s:ALEEIEDR i:1.000000
49 qid:3242 #p:YGR150C s:NSVEILLDVVNK i:1.000000
49 qid:3242 #p:YGR150C s:WEEQELNM i:1.000000
1 qid:2949 #p:YPL270W s:FPNTYDTVIGPHGTLLSGGQK i:182930001.000000
2 qid:2949 #p:YPL270W s:DVSFSYPTRPSVQIFK i:95725001.000000
3 qid:2949 #p:YPL270W s:ELYANPTSALSQLLNEK i:80088001.000000
4 qid:2949 #p:YPL270W s:VIGIVLDTLK i:70358001.000000
36 qid:2949 #p:YPL270W s:NMLSRPR i:1.000000
36 qid:2949 #p:YPL270W s:SLVTPSSSQLIPLSR i:1.000000
36 qid:2949 #p:YPL270W s:SLILQSFR i:1.000000
36 qid:2949 #p:YPL270W s:TVPETSLPSASPISK i:1.000000
36 qid:2949 #p:YPL270W s:LLLTAILLLTISCSIGMSIPK i:1.000000
36 qid:2949 #p:YPL270W s:TSSGSDFFDLK i:1.000000
36 qid:2949 #p:YPL270W s:IPIFSLPLYEFLSFFTVALLIGCAANFGR i:1.000000
36 qid:2949 #p:YPL270W s:TLHQDAEFFDNHK i:1.000000
36 qid:2949 #p:YPL270W s:LGSDAYVVSR i:1.000000
36 qid:2949 #p:YPL270W s:ALICGVVGVGMMCSLSPQLSILLLFFTPPVLFSASVFGK i:1.000000
36 qid:2949 #p:YPL270W s:DLQEATGQLTR i:1.000000
36 qid:2949 #p:YPL270W s:VAEEQLSGIK i:1.000000
36 qid:2949 #p:YPL270W s:TVQSFVAEGNELSR i:1.000000
36 qid:2949 #p:YPL270W s:DIFQVGK i:1.000000
36 qid:2949 #p:YPL270W s:TAAFTNAK i:1.000000
36 qid:2949 #p:YPL270W s:FFTTTSLLGDLSFLTVLAYGSYLVLQSQLSIGDLTAFMLYTEYTGNAVFGLSTFYSEIMQGAGAASR i:1.000000
36 qid:2949 #p:YPL270W s:LFELTDR i:1.000000
36 qid:2949 #p:YPL270W s:KPSISPTVGHK i:1.000000
36 qid:2949 #p:YPL270W s:IAPGSSVCIVGPSGR i:1.000000
36 qid:2949 #p:YPL270W s:STIALLLLR i:1.000000
36 qid:2949 #p:YPL270W s:YYNPTTGTITIDNQDISK i:1.000000
36 qid:2949 #p:YPL270W s:HIGIVQQEPVLMSGTIR i:1.000000
36 qid:2949 #p:YPL270W s:DNITYGLTYTPTK i:1.000000
36 qid:2949 #p:YPL270W s:QCFCHNFITK i:1.000000
36 qid:2949 #p:YPL270W s:KPTILILDEATSALDVESEGAINYTFGQLMK i:1.000000
36 qid:2949 #p:YPL270W s:SMTIVSIAHR i:1.000000
36 qid:2949 #p:YPL270W s:SENVIVLGHDGSVVEMGK i:1.000000
36 qid:2949 #p:YPL270W s:AAPGPSDQQLQIEK i:1.000000
36 qid:2949 #p:YPL270W s:EDLNESK i:1.000000
36 qid:2949 #p:YPL270W s:DDNDDNDNNHDNDSNNQSPETK i:1.000000
36 qid:2949 #p:YPL270W s:DNNSDDIEK i:1.000000
36 qid:2949 #p:YPL270W s:SVEHLLK i:1.000000
1 qid:2419 #p:YDR195W s:NYIDNLILNK i:16864001.000000
2 qid:2419 #p:YDR195W s:VYGDDLPNQGLQVSPTQLK i:12818001.000000
3 qid:2419 #p:YDR195W s:NVTEADIQLYSGLK i:5872101.000000
4 qid:2419 #p:YDR195W s:FLDDSQLIK i:4527401.000000
5 qid:2419 #p:YDR195W s:NTNSDDYMDISETK i:3983001.000000
6 qid:2419 #p:YDR195W s:NFNHFNPDLNK i:2210801.000000
7 qid:2419 #p:YDR195W s:NSSPSPTASTSSMK i:1549001.000000
8 qid:2419 #p:YDR195W s:PLDLMFLK i:424241.000000
9 qid:2419 #p:YDR195W s:LLDTLGFQK i:200931.000000
29 qid:2419 #p:YDR195W s:MSAPVPQLVNISHALQASTIQQIR i:1.000000
29 qid:2419 #p:YDR195W s:LDMVDFNK i:1.000000
29 qid:2419 #p:YDR195W s:LSSIQLAR i:1.000000
29 qid:2419 #p:YDR195W s:YIDSLQAALNQFTK i:1.000000
29 qid:2419 #p:YDR195W s:DNLHIER i:1.000000
29 qid:2419 #p:YDR195W s:SMYLDYLNQLIK i:1.000000
29 qid:2419 #p:YDR195W s:QHHSTPPIANDVSLDFFVNQLPK i:1.000000
29 qid:2419 #p:YDR195W s:MDGLVDAVINLCVLDTSVAENVR i:1.000000
29 qid:2419 #p:YDR195W s:GSNSTGTK i:1.000000
29 qid:2419 #p:YDR195W s:LKPSPLLNNDDK i:1.000000
29 qid:2419 #p:YDR195W s:STESLPTSSK i:1.000000
29 qid:2419 #p:YDR195W s:DDADMTK i:1.000000
29 qid:2419 #p:YDR195W s:SIDVDFK i:1.000000
29 qid:2419 #p:YDR195W s:VNPEASTVASNIISSSTSGSSTTTVATPASSEEPLK i:1.000000
29 qid:2419 #p:YDR195W s:ISVQDSNVQSILR i:1.000000
29 qid:2419 #p:YDR195W s:EIILFEDMSIK i:1.000000
29 qid:2419 #p:YDR195W s:LKPLDLMFLK i:1.000000
29 qid:2419 #p:YDR195W s:GGPIHCETR i:1.000000
29 qid:2419 #p:YDR195W s:EPIEFDLNGNTNSTPTIAK i:1.000000
29 qid:2419 #p:YDR195W s:YPPRPVH i:1.000000
1 qid:1010 #p:YJR135W s:EIATFLEGENSK i:201490001.000000
2 qid:1010 #p:YJR135W s:SSLSTSDLASLDDTSK i:30719001.000000
3 qid:1010 #p:YJR135W s:VQMSIHQFTNICFK i:20099001.000000
7 qid:1010 #p:YJR135W s:MSSLSTSDLASLDDTSK i:1.000000
7 qid:1010 #p:YJR135W s:CVESVNDSNLSSQEEQCLSNCVNR i:1.000000
7 qid:1010 #p:YJR135W s:FLDTNIR i:1.000000
7 qid:1010 #p:YJR135W s:IVNGLQNTR i:1.000000
1 qid:1827 #p:YDR330W s:VPNPTVNEPLPK i:45121001.000000
2 qid:1827 #p:YDR330W s:SNQEEVPSTGEEQK i:39576001.000000
3 qid:1827 #p:YDR330W s:LNMTIADAGLK i:8833901.000000
4 qid:1827 #p:YDR330W s:VDPTTLTEEQQMELAIK i:6377001.000000
5 qid:1827 #p:YDR330W s:NSSLLLEK i:4462801.000000
6 qid:1827 #p:YDR330W s:LALLFRPPFSIMSK i:1446101.000000
25 qid:1827 #p:YDR330W s:VDEFMAITGADDAAIATQFIEMADGNLNTAISLFFENGGAALLSSNNTPTPSNSTPMAPTSVDSDADAQLAER i:1.000000
25 qid:1827 #p:YDR330W s:EAYQQQQPDQDYVRPPDEAR i:1.000000
25 qid:1827 #p:YDR330W s:HEVLTETSGFPISYGGIGGR i:1.000000
25 qid:1827 #p:YDR330W s:VNDMFDEGRPESIFNQR i:1.000000
25 qid:1827 #p:YDR330W s:LDDTNTNTYINDNSSDSLDSEEENDDDEYEYVEEPVIELDEDGNIK i:1.000000
25 qid:1827 #p:YDR330W s:LDLDAAK i:1.000000
25 qid:1827 #p:YDR330W s:WIMINIQDSGIFQCQALNR i:1.000000
25 qid:1827 #p:YDR330W s:DLWSSRPVK i:1.000000
25 qid:1827 #p:YDR330W s:ENFVFLQYQYESR i:1.000000
25 qid:1827 #p:YDR330W s:NAQPYLQFYHLNNK i:1.000000
25 qid:1827 #p:YDR330W s:DDLPHIAILDPITGER i:1.000000
25 qid:1827 #p:YDR330W s:VVPIPEQFISEINEFLASFSLDPK i:1.000000
25 qid:1827 #p:YDR330W s:ESLNNNSSK i:1.000000
25 qid:1827 #p:YDR330W s:VQEPDPFSTIEAR i:1.000000
25 qid:1827 #p:YDR330W s:VHPEPPNKPGITTR i:1.000000
25 qid:1827 #p:YDR330W s:FNALEDTVR i:1.000000
25 qid:1827 #p:YDR330W s:TIYEVIK i:1.000000
25 qid:1827 #p:YDR330W s:TEMDGFADSR i:1.000000
25 qid:1827 #p:YDR330W s:FTLNDHQR i:1.000000
1 qid:554 #p:YDR429C s:TILSELSALEDPATNEGGVEAASEEK i:592990001.000000
13 qid:554 #p:YDR429C s:MSEVAPEEIIENADGSR i:1.000000
13 qid:554 #p:YDR429C s:GSPAGPSAVTAR i:1.000000
13 qid:554 #p:YDR429C s:LGEEVELR i:1.000000
13 qid:554 #p:YDR429C s:LCGNDHMTMNCPFK i:1.000000
13 qid:554 #p:YDR429C s:AGQVGGAGSIPGQYVPPSR i:1.000000
13 qid:554 #p:YDR429C s:DPSSDAYR i:1.000000
13 qid:554 #p:YDR429C s:DDMCTLK i:1.000000
13 qid:554 #p:YDR429C s:IMQVNENADENSLR i:1.000000
13 qid:554 #p:YDR429C s:EELLFPFAPIPR i:1.000000
13 qid:554 #p:YDR429C s:GLAFVTFSSEEVAEQALR i:1.000000
13 qid:554 #p:YDR429C s:GYMNLILR i:1.000000
13 qid:554 #p:YDR429C s:VEWSKPK i:1.000000
1 qid:400 #p:YGL187C s:TAQNLAEVNGPETLIGPGAK i:385460001.000000
2 qid:400 #p:YGL187C s:LEGIDVFDTK i:90514001.000000
3 qid:400 #p:YGL187C s:LNPVGVPNDDHHH i:35943001.000000
10 qid:400 #p:YGL187C s:FFKPATR i:1.000000
10 qid:400 #p:YGL187C s:YLLQQKPVVK i:1.000000
10 qid:400 #p:YGL187C s:EGTVPTDLDQETGLAR i:1.000000
10 qid:400 #p:YGL187C s:LEGIDVFDTKPLDSSR i:1.000000
10 qid:400 #p:YGL187C s:DPIIIESYDDYR i:1.000000
10 qid:400 #p:YGL187C s:YVGCTGSPAGSHTIMWLKPTVNEVAR i:1.000000
10 qid:400 #p:YGL187C s:CWECGSVYK i:1.000000
1 qid:694 #p:YIL145C s:VDVLFAPNAHVMYPQGIPLDIEEQK i:134440001.000000
2 qid:694 #p:YIL145C s:GPFVSVLGLSEK i:41209001.000000
3 qid:694 #p:YIL145C s:IDYVSLADFK i:23338001.000000
20 qid:694 #p:YIL145C s:IFHTVEEVVQWR i:1.000000
20 qid:694 #p:YIL145C s:ETIGFVPTMGCLHSGHASLISQSVK i:1.000000
20 qid:694 #p:YIL145C s:ENTYTVVSIFVNPSQFAPTEDLDNYPR i:1.000000
20 qid:694 #p:YIL145C s:TLPDDIK i:1.000000
20 qid:694 #p:YIL145C s:TRPNFFR i:1.000000
20 qid:694 #p:YIL145C s:GVATVVTK i:1.000000
20 qid:694 #p:YIL145C s:LFNIVMADVAYFGQK i:1.000000
20 qid:694 #p:YIL145C s:DIQQFIVLQCMVDELFVNTR i:1.000000
20 qid:694 #p:YIL145C s:LQMMPIVR i:1.000000
20 qid:694 #p:YIL145C s:NNNGLALSSR i:1.000000
20 qid:694 #p:YIL145C s:YLCPESLK i:1.000000
20 qid:694 #p:YIL145C s:ISENLYR i:1.000000
20 qid:694 #p:YIL145C s:AAENAIR i:1.000000
20 qid:694 #p:YIL145C s:SEIIDTVTQIWAPYVDSHDFK i:1.000000
20 qid:694 #p:YIL145C s:TLDELSDVENTSEQQPIVISCAVYVTDR i:1.000000
20 qid:694 #p:YIL145C s:EKPDTVVR i:1.000000
20 qid:694 #p:YIL145C s:LIDNIVI i:1.000000
1 qid:3087 #p:YJR149W s:IISFHFGHPSK i:7892301.000000
2 qid:3087 #p:YJR149W s:ENALQDFFQYLSDGFRPK i:3942001.000000
23 qid:3087 #p:YJR149W s:MYFLNQLIFQDVSVMSVDK i:1.000000
23 qid:3087 #p:YJR149W s:YPIIQAPMAGVTTIEMAAK i:1.000000
23 qid:3087 #p:YJR149W s:ACIAGAIASLPLSHLDFR i:1.000000
23 qid:3087 #p:YJR149W s:LMVSQFR i:1.000000
23 qid:3087 #p:YJR149W s:DQVADESLEGNLNLNFFCHDIVDKPTDLQTANWAK i:1.000000
23 qid:3087 #p:YJR149W s:SMNVPIDMNEIK i:1.000000
23 qid:3087 #p:YJR149W s:FDNGNVSFK i:1.000000
23 qid:3087 #p:YJR149W s:STIEYLQK i:1.000000
23 qid:3087 #p:YJR149W s:IGILIFVTATSVR i:1.000000
23 qid:3087 #p:YJR149W s:LGINGIVCQGYEAGGHR i:1.000000
23 qid:3087 #p:YJR149W s:GNFLVNDPK i:1.000000
23 qid:3087 #p:YJR149W s:DDENLSTVQLVK i:1.000000
23 qid:3087 #p:YJR149W s:TVDELAEMK i:1.000000
23 qid:3087 #p:YJR149W s:GLIHATPFVIAAGGIMDSK i:1.000000
23 qid:3087 #p:YJR149W s:DISYMLSQQADAVQVGTAFLGCSESNASK i:1.000000
23 qid:3087 #p:YJR149W s:NFSSPFTR i:1.000000
23 qid:3087 #p:YJR149W s:MVNIISGKPAR i:1.000000
23 qid:3087 #p:YJR149W s:TISTPFIEK i:1.000000
23 qid:3087 #p:YJR149W s:VIANFQGEELPPYGYMYSAFK i:1.000000
23 qid:3087 #p:YJR149W s:YPELANFILAGQGFQNVQSGITTDK i:1.000000
23 qid:3087 #p:YJR149W s:IETMGAR i:1.000000
1 qid:157 #p:YGR253C s:LGSTAIGIATK i:357510001.000000
2 qid:157 #p:YGR253C s:AIGSGSEGAQAELLNEWHSSLTLK i:286960001.000000
3 qid:157 #p:YGR253C s:LDENNAQLSCITK i:141440001.000000
4 qid:157 #p:YGR253C s:EAELLVLK i:138460001.000000
5 qid:157 #p:YGR253C s:EGVVLGVEK i:132630001.000000
6 qid:157 #p:YGR253C s:EAAESPEEADVEMS i:75218001.000000
14 qid:157 #p:YGR253C s:GVSTFSPEGR i:1.000000
14 qid:157 #p:YGR253C s:LFQVEYSLEAIK i:1.000000
14 qid:157 #p:YGR253C s:ATSPLLESDSIEK i:1.000000
14 qid:157 #p:YGR253C s:HIGCAMSGLTADAR i:1.000000
14 qid:157 #p:YGR253C s:SMIEHAR i:1.000000
14 qid:157 #p:YGR253C s:TAAVTHNLYYDEDINVESLTQSVCDLALR i:1.000000
14 qid:157 #p:YGR253C s:FGEGASGEER i:1.000000
14 qid:157 #p:YGR253C s:LMSRPFGVALLIAGHDADDGYQLFHAEPSGTFYR i:1.000000
1 qid:2491 #p:YOR125C s:GPSEEIK i:3038801.000000
16 qid:2491 #p:YOR125C s:HDSYMAVPYTVITEGIK i:1.000000
16 qid:2491 #p:YOR125C s:VSVFKPASR i:1.000000
16 qid:2491 #p:YOR125C s:GFSVLSSLK i:1.000000
16 qid:2491 #p:YOR125C s:ITEHTSAK i:1.000000
16 qid:2491 #p:YOR125C s:HTEKPEHAPK i:1.000000
16 qid:2491 #p:YOR125C s:CQNLSDAQAAFLDR i:1.000000
16 qid:2491 #p:YOR125C s:VDQAGELGADYIYAGQYFVLAHR i:1.000000
16 qid:2491 #p:YOR125C s:YPHLKPVLK i:1.000000
16 qid:2491 #p:YOR125C s:HIWDQEIHHHNTFNNLQLK i:1.000000
16 qid:2491 #p:YOR125C s:VRPSLLTPLWK i:1.000000
16 qid:2491 #p:YOR125C s:AGAFAMGAGTALISPEAAMACTEAVETVIGGHYNGQLR i:1.000000
16 qid:2491 #p:YOR125C s:NLANQFNLER i:1.000000
16 qid:2491 #p:YOR125C s:SLTSTIQQFR i:1.000000
16 qid:2491 #p:YOR125C s:DDELEHLDTAIK i:1.000000
16 qid:2491 #p:YOR125C s:VAIWSAER i:1.000000
1 qid:1357 #p:YCR035C s:NNILGSNVLK i:5788001.000000
21 qid:1357 #p:YCR035C s:MAESTTLETIEIHPITFPPEVLAR i:1.000000
21 qid:1357 #p:YCR035C s:ISPELSLQR i:1.000000
21 qid:1357 #p:YCR035C s:HLSLGIRPCLR i:1.000000
21 qid:1357 #p:YCR035C s:DVAIENNTLSR i:1.000000
21 qid:1357 #p:YCR035C s:YADAGNIDTK i:1.000000
21 qid:1357 #p:YCR035C s:TIVITSITGGIIEETSAAIK i:1.000000
21 qid:1357 #p:YCR035C s:DLDDFGEEELFEVTK i:1.000000
21 qid:1357 #p:YCR035C s:EEDIIANYASVYPVVEVER i:1.000000
21 qid:1357 #p:YCR035C s:VGACTDEEMTISQK i:1.000000
21 qid:1357 #p:YCR035C s:LHDSILHSR i:1.000000
21 qid:1357 #p:YCR035C s:SANEDGTFSVLYPDELEDDTLNETNLK i:1.000000
21 qid:1357 #p:YCR035C s:WSYVLYAK i:1.000000
21 qid:1357 #p:YCR035C s:TGPVFDLCWNSLMYALQSVK i:1.000000
21 qid:1357 #p:YCR035C s:ETYEIICDQTK i:1.000000
21 qid:1357 #p:YCR035C s:SVPLMINAK i:1.000000
21 qid:1357 #p:YCR035C s:NIAFASNYGIVELDPECQLQNSDNSEEEEVDIDMDK i:1.000000
21 qid:1357 #p:YCR035C s:LNTVLIADLDTEAEETSIHSTISILAAPSGNYK i:1.000000
21 qid:1357 #p:YCR035C s:QLTLVGGGAK i:1.000000
21 qid:1357 #p:YCR035C s:ITPEMIK i:1.000000
21 qid:1357 #p:YCR035C s:ADDLSTR i:1.000000
1 qid:318 #p:YBR034C s:RPVEFSTGPHAPYTHWK i:192490001.000000
2 qid:318 #p:YBR034C s:IVLDVGCGTGILSMFAAK i:91041001.000000
3 qid:318 #p:YBR034C s:NEGSYLMH i:83028001.000000
4 qid:318 #p:YBR034C s:ELVELNGFSDK i:77677001.000000
5 qid:318 #p:YBR034C s:ISDLAFK i:50318001.000000
6 qid:318 #p:YBR034C s:LIEFDLNTVK i:43424001.000000
7 qid:318 #p:YBR034C s:QTIFYFPDDLDAETGDTIEGELVCSPNEK i:16963001.000000
8 qid:318 #p:YBR034C s:CSIHLAGLEDSQYK i:15854001.000000
9 qid:318 #p:YBR034C s:LEDVHLPFPK i:12866001.000000
10 qid:318 #p:YBR034C s:HVIGVDMSSIIEMAK i:4751801.000000
18 qid:318 #p:YBR034C s:LSESEQHYFNSYDHYGIHEEMLQDTVR i:1.000000
18 qid:318 #p:YBR034C s:NAIIQNK i:1.000000
18 qid:318 #p:YBR034C s:VDIIISEWMGYFLLYESMMDTVLYAR i:1.000000
18 qid:318 #p:YBR034C s:DHYLVEGGLIFPDK i:1.000000
18 qid:318 #p:YBR034C s:LNYWQDVYGFDYSPFVPLVLHEPIVDTVER i:1.000000
18 qid:318 #p:YBR034C s:NNVNTTSDK i:1.000000
18 qid:318 #p:YBR034C s:QDMINGIVTWFDIVFPAPK i:1.000000
18 qid:318 #p:YBR034C s:FESNGIDGNSR i:1.000000
1 qid:2749 #p:YDR453C s:TAVVDGIFEEISLEK i:19002001.000000
2 qid:2749 #p:YDR453C s:NGTVLPCNWTPGAATIKPDVK i:16944001.000000
3 qid:2749 #p:YDR453C s:YVVLAFVPLAFSFVCPTEIVAFSDAAK i:12667001.000000
4 qid:2749 #p:YDR453C s:VPLLADK i:8416001.000000
12 qid:2749 #p:YDR453C s:MVAEVQK i:1.000000
12 qid:2749 #p:YDR453C s:FEDQGAQVLFASTDSEYSLLAWTNLPR i:1.000000
12 qid:2749 #p:YDR453C s:DGGLGPVK i:1.000000
12 qid:2749 #p:YDR453C s:DYGVLIEK i:1.000000
12 qid:2749 #p:YDR453C s:GLFIIDPK i:1.000000
12 qid:2749 #p:YDR453C s:HITINDLSVGR i:1.000000
12 qid:2749 #p:YDR453C s:NVNEALR i:1.000000
12 qid:2749 #p:YDR453C s:LVEGFQWTDK i:1.000000
1 qid:1539 #p:YGR274C s:LLQLELANLEK i:41979001.000000
2 qid:1539 #p:YGR274C s:LPVGETHVLGVQDK i:25002001.000000
3 qid:1539 #p:YGR274C s:LLDNEAVK i:11731001.000000
4 qid:1539 #p:YGR274C s:INNLEELEK i:4903701.000000
5 qid:1539 #p:YGR274C s:HDISGTDFLLTK i:2269401.000000
6 qid:1539 #p:YGR274C s:ANEQDTLRPK i:1494601.000000
48 qid:1539 #p:YGR274C s:TNLANEDEAYEAIFGGEFGSLEIGSYIGGDEGANSK i:1.000000
48 qid:1539 #p:YGR274C s:DYTEHLPDAVDFEDEDELADDDDDLPEESDANLHPAMMTMGAYDDVNENGAVLGIDSNSLNMQLPEINGDLSQQFILEDDGGTPATSNALFMGMDANEIHLATETGVLDGSGANEIGHSQLSIGGVNGNDMSINGGFIMEPDMSDGK i:1.000000
48 qid:1539 #p:YGR274C s:LDLINHEK i:1.000000
48 qid:1539 #p:YGR274C s:YFPDFEK i:1.000000
48 qid:1539 #p:YGR274C s:SVPYHWHSEISR i:1.000000
48 qid:1539 #p:YGR274C s:KPFMPLNLK i:1.000000
48 qid:1539 #p:YGR274C s:TISYVAPIYQGK i:1.000000
48 qid:1539 #p:YGR274C s:NNLLQSNSSASR i:1.000000
48 qid:1539 #p:YGR274C s:GLIHVSIDELFPIK i:1.000000
48 qid:1539 #p:YGR274C s:TISEDLLIATDDWDQEK i:1.000000
48 qid:1539 #p:YGR274C s:IINQGTSSTATLADSSMTPNLK i:1.000000
48 qid:1539 #p:YGR274C s:SLIEDVAEDWQWDEDMIIDAK i:1.000000
48 qid:1539 #p:YGR274C s:HAELNMNDEK i:1.000000
48 qid:1539 #p:YGR274C s:LLLMIEK i:1.000000
48 qid:1539 #p:YGR274C s:TNNLAQQK i:1.000000
48 qid:1539 #p:YGR274C s:QQLDSSNLILPLNETILQQK i:1.000000
48 qid:1539 #p:YGR274C s:FNLSNDDK i:1.000000
48 qid:1539 #p:YGR274C s:STISNLNIQHSQPAINLQSPFYK i:1.000000
48 qid:1539 #p:YGR274C s:ENFGSHIRPGTK i:1.000000
48 qid:1539 #p:YGR274C s:ESFSTSQDLTIGDTAPVYLMEYSEQTPVALSK i:1.000000
48 qid:1539 #p:YGR274C s:SPFWNFGFVEPGHIVPTLYNNMIR i:1.000000
48 qid:1539 #p:YGR274C s:SSGFGISNR i:1.000000
48 qid:1539 #p:YGR274C s:NINHLFTVGQTFPVEEIPGPNSR i:1.000000
48 qid:1539 #p:YGR274C s:ILNHNHSK i:1.000000
48 qid:1539 #p:YGR274C s:AISIDPIAK i:1.000000
48 qid:1539 #p:YGR274C s:HFPDQDYGQNR i:1.000000
48 qid:1539 #p:YGR274C s:SLITPEQISQVESMSQGLQFQEDNEAYNFDSK i:1.000000
48 qid:1539 #p:YGR274C s:SLEENLLPWNITK i:1.000000
48 qid:1539 #p:YGR274C s:NFINSTQMR i:1.000000
48 qid:1539 #p:YGR274C s:AMIQIHGVGDPTGCGEGFSFLK i:1.000000
48 qid:1539 #p:YGR274C s:SGSPSSNNNSSNK i:1.000000
48 qid:1539 #p:YGR274C s:GTNTHSYNVAQQQK i:1.000000
48 qid:1539 #p:YGR274C s:AYDEEIAK i:1.000000
48 qid:1539 #p:YGR274C s:TWYTHTK i:1.000000
48 qid:1539 #p:YGR274C s:SLSISNPFEEMTNPDEINQTNK i:1.000000
48 qid:1539 #p:YGR274C s:DENGIIQR i:1.000000
48 qid:1539 #p:YGR274C s:VIQGYIK i:1.000000
48 qid:1539 #p:YGR274C s:LLEEDTSK i:1.000000
48 qid:1539 #p:YGR274C s:TENSVDNGSDLAGVTDGK i:1.000000
48 qid:1539 #p:YGR274C s:CATCGQIGHIR i:1.000000
48 qid:1539 #p:YGR274C s:SCPMYSSK i:1.000000
48 qid:1539 #p:YGR274C s:DNPASPK i:1.000000
1 qid:294 #p:YGR210C s:SSIVDTLQAQFGGYGSHAPMIQK i:96082001.000000
2 qid:294 #p:YGR210C s:FPTVLALNK i:44330001.000000
3 qid:294 #p:YGR210C s:EDLCKPNYGWCSK i:20348001.000000
4 qid:294 #p:YGR210C s:IDHPDADK i:3918301.000000
20 qid:294 #p:YGR210C s:DPLIGIVGKPSSGK i:1.000000
20 qid:294 #p:YGR210C s:STTLNSLTDAGAAVGAFPFTTIEPNQATGYLQVECACSR i:1.000000
20 qid:294 #p:YGR210C s:LLDVAGLVPGAHSGR i:1.000000
20 qid:294 #p:YGR210C s:HADALIHVVDVSGTTDAEGK i:1.000000
20 qid:294 #p:YGR210C s:GYDPLNDIEWLQDEIR i:1.000000
20 qid:294 #p:YGR210C s:LWVEGNLK i:1.000000
20 qid:294 #p:YGR210C s:GLPPLEK i:1.000000
20 qid:294 #p:YGR210C s:WDDEWITR i:1.000000
20 qid:294 #p:YGR210C s:AVLTSAVTEVFLR i:1.000000
20 qid:294 #p:YGR210C s:QGFILYEEGTEFVDTFEDEPDK i:1.000000
20 qid:294 #p:YGR210C s:LKPLDDK i:1.000000
20 qid:294 #p:YGR210C s:FGSTGVVQVLQAATDILGLIPVYTVK i:1.000000
20 qid:294 #p:YGR210C s:NIQTFTGGNGTNVFR i:1.000000
20 qid:294 #p:YGR210C s:YIMGGEVTIASIETVGGVR i:1.000000
20 qid:294 #p:YGR210C s:VSEESLVEPGK i:1.000000
20 qid:294 #p:YGR210C s:NDILGFK i:1.000000
1 qid:932 #p:YER071C s:NNNECYLITILWLHK i:9680601.000000
2 qid:932 #p:YER071C s:NDIGASWESK i:1573201.000000
8 qid:932 #p:YER071C s:MSMQIEIK i:1.000000
8 qid:932 #p:YER071C s:SDNSPLPER i:1.000000
8 qid:932 #p:YER071C s:LVTLIQESYDSLK i:1.000000
8 qid:932 #p:YER071C s:DDNEINLSTESTSNLLIK i:1.000000
8 qid:932 #p:YER071C s:YIASVTTLNIEGLNEENANFSLK i:1.000000
8 qid:932 #p:YER071C s:DGIFNYK i:1.000000
1 qid:2442 #p:YDR516C s:GLNNTSVGEEK i:88687001.000000
2 qid:2442 #p:YDR516C s:SFENLHK i:74957001.000000
3 qid:2442 #p:YDR516C s:IPEEYLNDK i:38506001.000000
4 qid:2442 #p:YDR516C s:YDIDIDQK i:25869001.000000
5 qid:2442 #p:YDR516C s:FSPNPGYHLFEK i:22981001.000000
6 qid:2442 #p:YDR516C s:LDELTAYFIECMEK i:11553001.000000
30 qid:2442 #p:YDR516C s:MSFENLHK i:1.000000
30 qid:2442 #p:YDR516C s:VNAEALEDAVVEICSSLQVDAAK i:1.000000
30 qid:2442 #p:YDR516C s:GLPMIPTYVTSLPNGTER i:1.000000
30 qid:2442 #p:YDR516C s:GVLLAADLGGTHFR i:1.000000
30 qid:2442 #p:YDR516C s:VCSVTLNGDGTFDMQQLK i:1.000000
30 qid:2442 #p:YDR516C s:DVTSEELFSYLGR i:1.000000
30 qid:2442 #p:YDR516C s:HHPELLK i:1.000000
30 qid:2442 #p:YDR516C s:STGENIKPLK i:1.000000
30 qid:2442 #p:YDR516C s:MGFTFSYPVDQTSLSSGTLIR i:1.000000
30 qid:2442 #p:YDR516C s:IEDTVGK i:1.000000
30 qid:2442 #p:YDR516C s:LYQEQLDIQGLSMINVVALTNDTVGTFLSHCYTSGSRPSSAGEISEPVIGCIFGTGTNGCYMEDIENIK i:1.000000
30 qid:2442 #p:YDR516C s:TQMCINIEWGSFDNELK i:1.000000
30 qid:2442 #p:YDR516C s:ISGMYLGELLR i:1.000000
30 qid:2442 #p:YDR516C s:NILVDLHAR i:1.000000
30 qid:2442 #p:YDR516C s:GLILGQYR i:1.000000
30 qid:2442 #p:YDR516C s:NYDQLPHR i:1.000000
30 qid:2442 #p:YDR516C s:TPFQLCSEVLSR i:1.000000
30 qid:2442 #p:YDR516C s:IEIDDSTNLR i:1.000000
30 qid:2442 #p:YDR516C s:ETELSFLQSLR i:1.000000
30 qid:2442 #p:YDR516C s:LPTTFEER i:1.000000
30 qid:2442 #p:YDR516C s:AIQNLVR i:1.000000
30 qid:2442 #p:YDR516C s:SAYLAAVPIAAILIK i:1.000000
30 qid:2442 #p:YDR516C s:YHGEVEIGFDGYVIEYYPGFR i:1.000000
30 qid:2442 #p:YDR516C s:HALALSPIGTEGER i:1.000000
1 qid:1173 #p:YLR129W s:ADASGEGVEDEASGVHK i:133360001.000000
2 qid:1173 #p:YLR129W s:LGEAPIK i:116310001.000000
3 qid:1173 #p:YLR129W s:FLPQSHNFFSCSK i:24494001.000000
4 qid:1173 #p:YLR129W s:STEDDLGFNVQGLK i:16906001.000000
5 qid:1173 #p:YLR129W s:DDLLITTGTDSQVK i:14197001.000000
6 qid:1173 #p:YLR129W s:DTDLLAVGYADGVIK i:11148001.000000
7 qid:1173 #p:YLR129W s:TSFFYIQNADK i:8753201.000000
8 qid:1173 #p:YLR129W s:LLATASNGSLK i:7111101.000000
9 qid:1173 #p:YLR129W s:VENSLVPGTK i:3977901.000000
10 qid:1173 #p:YLR129W s:IWGLDFGDCHK i:1935601.000000
11 qid:1173 #p:YLR129W s:TVLLNFNGHK i:1201101.000000
53 qid:1173 #p:YLR129W s:FEQAAAFGVIASNANCVWIPASSGNSNGSGPGQLITSALEDVNIWDIK i:1.000000
53 qid:1173 #p:YLR129W s:TGDLVSK i:1.000000
53 qid:1173 #p:YLR129W s:LSDGLPPGASDAR i:1.000000
53 qid:1173 #p:YLR129W s:GAKPAECTYLEAHK i:1.000000
53 qid:1173 #p:YLR129W s:VWDLMSK i:1.000000
53 qid:1173 #p:YLR129W s:AAITLLQFDGTGTR i:1.000000
53 qid:1173 #p:YLR129W s:DSNIIVWDLVGEVGLYK i:1.000000
53 qid:1173 #p:YLR129W s:DSITGFWCQGEDWLISTSK i:1.000000
53 qid:1173 #p:YLR129W s:THQCIETHIAHTGECWGLAVK i:1.000000
53 qid:1173 #p:YLR129W s:LDIENDK i:1.000000
53 qid:1173 #p:YLR129W s:LTEMGIFEK i:1.000000
53 qid:1173 #p:YLR129W s:IEFITNSSDK i:1.000000
53 qid:1173 #p:YLR129W s:GLTEEEIAK i:1.000000
53 qid:1173 #p:YLR129W s:ESYSSFILHPFQTIR i:1.000000
53 qid:1173 #p:YLR129W s:SASWTTVSSSK i:1.000000
53 qid:1173 #p:YLR129W s:LELVLTTSSNTIEYYSIPYEK i:1.000000
53 qid:1173 #p:YLR129W s:DPTSPAPLK i:1.000000
53 qid:1173 #p:YLR129W s:THTIELQGQR i:1.000000
53 qid:1173 #p:YLR129W s:SIDISDDNK i:1.000000
53 qid:1173 #p:YLR129W s:TFECGYALTCK i:1.000000
53 qid:1173 #p:YLR129W s:FLPGGLLVILGTR i:1.000000
53 qid:1173 #p:YLR129W s:NGELQLFDLASSSLLDTIEDAHDAAIWSLDLTSDGK i:1.000000
53 qid:1173 #p:YLR129W s:LVTGSADK i:1.000000
53 qid:1173 #p:YLR129W s:LHHDTTLELTDDILCVR i:1.000000
53 qid:1173 #p:YLR129W s:YLAISLLDNTVK i:1.000000
53 qid:1173 #p:YLR129W s:VFFLDSMK i:1.000000
53 qid:1173 #p:YLR129W s:FYLSLYGHK i:1.000000
53 qid:1173 #p:YLR129W s:LPVLSIDISFDSK i:1.000000
53 qid:1173 #p:YLR129W s:MIITSSADK i:1.000000
53 qid:1173 #p:YLR129W s:SLFAHQDSIMNVK i:1.000000
53 qid:1173 #p:YLR129W s:LYAHQSEVWALAVATDGGFVVSSSHDHSIR i:1.000000
53 qid:1173 #p:YLR129W s:IWEETEDQVFLEEEK i:1.000000
53 qid:1173 #p:YLR129W s:ELEEQYEDTLLTSLEEGNGDDAFK i:1.000000
53 qid:1173 #p:YLR129W s:QTLESLK i:1.000000
53 qid:1173 #p:YLR129W s:LMEALDLGIAEIEGLEAYNR i:1.000000
53 qid:1173 #p:YLR129W s:LGEAPIKPQGNAVLIAVNK i:1.000000
53 qid:1173 #p:YLR129W s:TPEQYIMDTLLR i:1.000000
53 qid:1173 #p:YLR129W s:MSQLEDALMVMPFSYVLK i:1.000000
53 qid:1173 #p:YLR129W s:FIDTVMQNK i:1.000000
53 qid:1173 #p:YLR129W s:TLLHSHLPLICK i:1.000000
53 qid:1173 #p:YLR129W s:NLFFIIK i:1.000000
53 qid:1173 #p:YLR129W s:HNYEFVDEYDQQEK i:1.000000
1 qid:2764 #p:YFL033C s:SFSNDLLSSDAIAATNTNINSNNNISLSPAPSDLALFYPDDSK i:6516501.000000
2 qid:2764 #p:YFL033C s:LGAIDIVQLLK i:5957701.000000
88 qid:2764 #p:YFL033C s:SNTAGGSQAMK i:1.000000
88 qid:2764 #p:YFL033C s:EGLGINK i:1.000000
88 qid:2764 #p:YFL033C s:LSPISSNSNPSSLTSSNYEK i:1.000000
88 qid:2764 #p:YFL033C s:YLQLATEK i:1.000000
88 qid:2764 #p:YFL033C s:NPCMILELELDGK i:1.000000
88 qid:2764 #p:YFL033C s:YGSPQWNTITGVADDSGSSPTYIADLILGSDQDK i:1.000000
88 qid:2764 #p:YFL033C s:ATDMLLMNDDTSCTITFK i:1.000000
88 qid:2764 #p:YFL033C s:AADYEGSAGCDDESTITTLEAR i:1.000000
88 qid:2764 #p:YFL033C s:DGHTQLPSHTMWIVKPR i:1.000000
88 qid:2764 #p:YFL033C s:TNDWSDFYANEDAQDDMVIQLSDNCDDIDIQLPEEFAK i:1.000000
88 qid:2764 #p:YFL033C s:TLGFGAK i:1.000000
88 qid:2764 #p:YFL033C s:IFVQYLK i:1.000000
88 qid:2764 #p:YFL033C s:LEMIIDEFNLPLPK i:1.000000
88 qid:2764 #p:YFL033C s:VCENFVPVWWLETHSQSCVCEHR i:1.000000
88 qid:2764 #p:YFL033C s:TESLIQLLHDNLLEQQAILANFTK i:1.000000
88 qid:2764 #p:YFL033C s:GSQIQVR i:1.000000
88 qid:2764 #p:YFL033C s:SNNFLNQVLDSLR i:1.000000
88 qid:2764 #p:YFL033C s:ELCQDAIDINPSEMVPDLYHSLSTFPQDNGNNNNNNNNNNNNNNALLDQFPIQK i:1.000000
88 qid:2764 #p:YFL033C s:DTVSLNSYFQFSPR i:1.000000
88 qid:2764 #p:YFL033C s:TNHNIQNVTSWQSR i:1.000000
88 qid:2764 #p:YFL033C s:FFLNDDQDPGLALLIHDTLDLAR i:1.000000
88 qid:2764 #p:YFL033C s:LDNAMTYSLK i:1.000000
88 qid:2764 #p:YFL033C s:NEVNNYVVQLIR i:1.000000
88 qid:2764 #p:YFL033C s:EQIEINK i:1.000000
88 qid:2764 #p:YFL033C s:HAILTHPMNLR i:1.000000
88 qid:2764 #p:YFL033C s:SSSIFHSPLPQIHSQQPEAENLIYSSSTPLQVQHDQCASFEAPSK i:1.000000
88 qid:2764 #p:YFL033C s:SHLEPIPFPVSSIEETPTANDIR i:1.000000
88 qid:2764 #p:YFL033C s:HPSPLPR i:1.000000
88 qid:2764 #p:YFL033C s:SCSNTVMK i:1.000000
88 qid:2764 #p:YFL033C s:LDSNGLFSDAYLNADIIPNPSIESTISIDR i:1.000000
88 qid:2764 #p:YFL033C s:DNNTNSR i:1.000000
88 qid:2764 #p:YFL033C s:QYGIGEATDSR i:1.000000
88 qid:2764 #p:YFL033C s:TSNSERPSSSSSR i:1.000000
88 qid:2764 #p:YFL033C s:IEYSHVDNDDR i:1.000000
88 qid:2764 #p:YFL033C s:TNEMLSR i:1.000000
88 qid:2764 #p:YFL033C s:DSLQPQPSVDTTITSSTQATTTGTK i:1.000000
88 qid:2764 #p:YFL033C s:TNSNNSTNSVLPK i:1.000000
88 qid:2764 #p:YFL033C s:LMTSISLTPR i:1.000000
88 qid:2764 #p:YFL033C s:GSPSFGNLASHSMQQTNSFK i:1.000000
88 qid:2764 #p:YFL033C s:SPISSPFTFSK i:1.000000
88 qid:2764 #p:YFL033C s:DFLTPEQHPSNIAR i:1.000000
88 qid:2764 #p:YFL033C s:TDSINNAMLTSPNMPLSPLLLATNQTVK i:1.000000
88 qid:2764 #p:YFL033C s:SPTPSIK i:1.000000
88 qid:2764 #p:YFL033C s:DYDILKPISK i:1.000000
88 qid:2764 #p:YFL033C s:GAYGSVYLAR i:1.000000
88 qid:2764 #p:YFL033C s:LTGDYFAIK i:1.000000
88 qid:2764 #p:YFL033C s:NQVTNVK i:1.000000
88 qid:2764 #p:YFL033C s:AIMMVQSDKPYVAR i:1.000000
88 qid:2764 #p:YFL033C s:LFASFQNK i:1.000000
88 qid:2764 #p:YFL033C s:DNLFLVMEYLPGGDLATLIK i:1.000000
88 qid:2764 #p:YFL033C s:MMGYLPDQWAK i:1.000000
88 qid:2764 #p:YFL033C s:QYLTEIVVGVNDMHQNGIIHHDLKPENLLIDNAGHVK i:1.000000
88 qid:2764 #p:YFL033C s:LTDFGLSR i:1.000000
88 qid:2764 #p:YFL033C s:SSLSISSTLPIDNPANNFTMNNNNSNHSQLSTPDSFTSDHK i:1.000000
88 qid:2764 #p:YFL033C s:SSLGQQYEHSEYSSTSNSHSMTPTPSTNTVVYPSYYR i:1.000000
88 qid:2764 #p:YFL033C s:SHGSSNIDLPASLR i:1.000000
88 qid:2764 #p:YFL033C s:SESQLSFSLLDISR i:1.000000
88 qid:2764 #p:YFL033C s:SSTPPLANPTNSNANNIMR i:1.000000
88 qid:2764 #p:YFL033C s:FFGTPDYLAPETIEGK i:1.000000
88 qid:2764 #p:YFL033C s:QCDWWSVGCIFFELLLGYPPFHAETPDAVFK i:1.000000
88 qid:2764 #p:YFL033C s:ILSGVIQWPEFK i:1.000000
88 qid:2764 #p:YFL033C s:EFLTPEAK i:1.000000
88 qid:2764 #p:YFL033C s:LLVVDPAK i:1.000000
88 qid:2764 #p:YFL033C s:NVDWDHVYDEEASFVPTIDNPEDTDYFDLR i:1.000000
88 qid:2764 #p:YFL033C s:GAELQDFGDDIENDNANILFGK i:1.000000
88 qid:2764 #p:YFL033C s:HGINTDVSELSAANLSPPLNHK i:1.000000
88 qid:2764 #p:YFL033C s:LSMSNTTNR i:1.000000
88 qid:2764 #p:YFL033C s:SSNNSNSSVHDFGAHTPVNK i:1.000000
88 qid:2764 #p:YFL033C s:LSIASVLESVPQETGYITPNGTGTTTTSAK i:1.000000
88 qid:2764 #p:YFL033C s:NLSLAIPPHMR i:1.000000
88 qid:2764 #p:YFL033C s:LNDSQTEFGSFNFR i:1.000000
88 qid:2764 #p:YFL033C s:NLSALDK i:1.000000
88 qid:2764 #p:YFL033C s:SEHFSEQPGVHR i:1.000000
88 qid:2764 #p:YFL033C s:TSSASLMGSSSDGSVSTPGSNASNTTSGGK i:1.000000
88 qid:2764 #p:YFL033C s:IHKPTISGSPSTFGTFPK i:1.000000
88 qid:2764 #p:YFL033C s:SDSFSTR i:1.000000
88 qid:2764 #p:YFL033C s:SISIDSSTLSR i:1.000000
88 qid:2764 #p:YFL033C s:GSIIGDNQQTTANSSDSPTMTK i:1.000000
88 qid:2764 #p:YFL033C s:SPLSPANTTTVSSYFSR i:1.000000
88 qid:2764 #p:YFL033C s:TNSSDLSAEESDR i:1.000000
88 qid:2764 #p:YFL033C s:SSSTSEIGYHMDVLVCEPIPIHR i:1.000000
88 qid:2764 #p:YFL033C s:DLENLGCTVVSVGAGDELVSR i:1.000000
88 qid:2764 #p:YFL033C s:ATSGVSFDLIMTALK i:1.000000
88 qid:2764 #p:YFL033C s:QTNGANSTTPIVAITNYFQEAATSR i:1.000000
88 qid:2764 #p:YFL033C s:VFDDVLEKPVK i:1.000000
88 qid:2764 #p:YFL033C s:SQEDEEHTILSDSDETH i:1.000000
1 qid:1150 #p:YGR237C s:HISFDDLAPSLIDDQATIIK i:12370001.000000
2 qid:1150 #p:YGR237C s:SFAGMTDEELAK i:5905001.000000
3 qid:1150 #p:YGR237C s:LEEFYISK i:785251.000000
39 qid:1150 #p:YGR237C s:NDSHHVGLNNHFLHIPPQFNPVYK i:1.000000
39 qid:1150 #p:YGR237C s:NTLTGSHGSNDLATDESLDSPEDEEASSPLQLGTPTSTTSGVPHFYTQVFSPAAHDPSK i:1.000000
39 qid:1150 #p:YGR237C s:SESPMFR i:1.000000
39 qid:1150 #p:YGR237C s:AADEQGPIDDIDIGDLDFELER i:1.000000
39 qid:1150 #p:YGR237C s:GYTQAAFANLNEVEDR i:1.000000
39 qid:1150 #p:YGR237C s:SMVDLSESENMESSK i:1.000000
39 qid:1150 #p:YGR237C s:IDQFDFGEQVPVYLNTTESK i:1.000000
39 qid:1150 #p:YGR237C s:TDSSNVTDPLAAIYPSRPTIVHNAISMTIDHPDYENYISNTK i:1.000000
39 qid:1150 #p:YGR237C s:DDDVDLR i:1.000000
39 qid:1150 #p:YGR237C s:VVSCYISGR i:1.000000
39 qid:1150 #p:YGR237C s:YTWSSVDWYVENLTR i:1.000000
39 qid:1150 #p:YGR237C s:NGDHLVIITTIPEFEAK i:1.000000
39 qid:1150 #p:YGR237C s:IDTLAYK i:1.000000
39 qid:1150 #p:YGR237C s:MTSNTSESMTTASHSLIGPDLSSPLSTGIR i:1.000000
39 qid:1150 #p:YGR237C s:IEAIHNEAK i:1.000000
39 qid:1150 #p:YGR237C s:QTCSDILNYYAR i:1.000000
39 qid:1150 #p:YGR237C s:ISIEMVK i:1.000000
39 qid:1150 #p:YGR237C s:SAIISATSLYRPSLQVISTVSANIQIK i:1.000000
39 qid:1150 #p:YGR237C s:LPFFLMK i:1.000000
39 qid:1150 #p:YGR237C s:HFAMPAFVVPFEFIKPELLIKPR i:1.000000
39 qid:1150 #p:YGR237C s:DEQDNSDDLK i:1.000000
39 qid:1150 #p:YGR237C s:LQWLSALIR i:1.000000
39 qid:1150 #p:YGR237C s:TLENPFTK i:1.000000
39 qid:1150 #p:YGR237C s:VVDSDDEESDSDESVTSVNEYFPISPEK i:1.000000
39 qid:1150 #p:YGR237C s:EEMEFFDK i:1.000000
39 qid:1150 #p:YGR237C s:MGYVRPKPSR i:1.000000
39 qid:1150 #p:YGR237C s:QVLLDDNTLMK i:1.000000
39 qid:1150 #p:YGR237C s:LTPIESR i:1.000000
39 qid:1150 #p:YGR237C s:IQFNNNGIYK i:1.000000
39 qid:1150 #p:YGR237C s:SMVDDIYNHETASTPHIK i:1.000000
39 qid:1150 #p:YGR237C s:WDNEDPK i:1.000000
39 qid:1150 #p:YGR237C s:FTSHPMR i:1.000000
39 qid:1150 #p:YGR237C s:SAGLSPR i:1.000000
39 qid:1150 #p:YGR237C s:TSSTSSSSGQR i:1.000000
39 qid:1150 #p:YGR237C s:AHHHHHHHNHVSR i:1.000000
39 qid:1150 #p:YGR237C s:DSSSSSTNDHQFK i:1.000000
1 qid:593 #p:YKL003C s:SILELVNEDYQSI i:5099801.000000
6 qid:593 #p:YKL003C s:MLYELIGLVR i:1.000000
6 qid:593 #p:YKL003C s:ITNSNAPK i:1.000000
6 qid:593 #p:YKL003C s:ELSSTIGK i:1.000000
6 qid:593 #p:YKL003C s:DIVPMGIR i:1.000000
6 qid:593 #p:YKL003C s:AYHFLMLFDSSAAVQSEILR i:1.000000
1 qid:2728 #p:YLR342W s:AMEEANPEDTEETLNK i:137470001.000000
2 qid:2728 #p:YLR342W s:QLHPVEWECFVK i:122170001.000000
3 qid:2728 #p:YLR342W s:IVGYDDLNQLFWYPEGIAK i:111270001.000000
4 qid:2728 #p:YLR342W s:IVLEDGTK i:68964001.000000
5 qid:2728 #p:YLR342W s:ILAEETAAYEGNENEAEK i:32974001.000000
55 qid:2728 #p:YLR342W s:MNTDQQPYQGQTDYTQGPGNGQSQEQDYDQYGQPLYPSQADGYYDPNVAAGTEADMYGQQPPNESYDQDYTNGEYYGQPPNMAAQDGENFSDFSSYGPPGTPGYDSYGGQYTASQMSYGEPNSSGTSTPIYGNYDPNAIAMALPNEPYPAWTADSQSPVSIEQIEDIFIDLTNR i:1.000000
55 qid:2728 #p:YLR342W s:NMFDHFMVLLDSR i:1.000000
55 qid:2728 #p:YLR342W s:MSPDQALLSLHADYIGGDTANYK i:1.000000
55 qid:2728 #p:YLR342W s:IEGDNSLEAADFR i:1.000000
55 qid:2728 #p:YLR342W s:MNQLSPLER i:1.000000
55 qid:2728 #p:YLR342W s:HIALYLLCWGEANQVR i:1.000000
55 qid:2728 #p:YLR342W s:FTAECLCFIYK i:1.000000
55 qid:2728 #p:YLR342W s:CALDYLDSPLCQQR i:1.000000
55 qid:2728 #p:YLR342W s:QEPMPEGDFLNR i:1.000000
55 qid:2728 #p:YLR342W s:VITPIYHFIR i:1.000000
55 qid:2728 #p:YLR342W s:NQVYEIVDGR i:1.000000
55 qid:2728 #p:YLR342W s:LIELPLEER i:1.000000
55 qid:2728 #p:YLR342W s:LGDVVWDDVFFK i:1.000000
55 qid:2728 #p:YLR342W s:TWLHLVTNFNR i:1.000000
55 qid:2728 #p:YLR342W s:IWVMHISIFWMYFAYNSPTFYTHNYQQLVDNQPLAAYK i:1.000000
55 qid:2728 #p:YLR342W s:WASCALGGTVASLIQIVATLCEWSFVPR i:1.000000
55 qid:2728 #p:YLR342W s:FWFLCIIFGINLGPIIFVFAYDK i:1.000000
55 qid:2728 #p:YLR342W s:DTVYSTAAHVVAAVMFFVAVATIIFFSIMPLGGLFTSYMK i:1.000000
55 qid:2728 #p:YLR342W s:YVASQTFTAAFAPLHGLDR i:1.000000
55 qid:2728 #p:YLR342W s:YSESYYFLVLSLR i:1.000000
55 qid:2728 #p:YLR342W s:ILSTTAMR i:1.000000
55 qid:2728 #p:YLR342W s:CTGEYWWGAVLCK i:1.000000
55 qid:2728 #p:YLR342W s:IVLGLVIATDFILFFLDTYLWYIIVNTIFSVGK i:1.000000
55 qid:2728 #p:YLR342W s:VLISQVWNAIIISMYR i:1.000000
55 qid:2728 #p:YLR342W s:VENPEIVQMFGGNAEGLER i:1.000000
55 qid:2728 #p:YLR342W s:AYPDLQIAYLDEEPPLTEGEEPR i:1.000000
55 qid:2728 #p:YLR342W s:IYSALIDGHCEILDNGR i:1.000000
55 qid:2728 #p:YLR342W s:SVLAEFEELNVEQVNPYAPGLR i:1.000000
55 qid:2728 #p:YLR342W s:YEEQTTNHPVAIVGAR i:1.000000
55 qid:2728 #p:YLR342W s:TLSQIGGK i:1.000000
55 qid:2728 #p:YLR342W s:GLHLNEDIYAGMNAMLR i:1.000000
55 qid:2728 #p:YLR342W s:EYYYLGTQLPVDR i:1.000000
55 qid:2728 #p:YLR342W s:FLTFYYAHPGFHLNNLFIQLSLQMFMLTLVNLSSLAHESIMCIYDR i:1.000000
55 qid:2728 #p:YLR342W s:TDVLVPIGCYNFQPAVDWVR i:1.000000
55 qid:2728 #p:YLR342W s:FFCHLLSLSPMFEVFAGQIYSSALLSDLAIGGAR i:1.000000
55 qid:2728 #p:YLR342W s:FAGSAIYMGAR i:1.000000
55 qid:2728 #p:YLR342W s:SMLMLLFGTVAHWQAPLLWFWASLSSLIFAPFVFNPHQFAWEDFFLDYR i:1.000000
55 qid:2728 #p:YLR342W s:GNNQYHR i:1.000000
55 qid:2728 #p:YLR342W s:AAGDASR i:1.000000
55 qid:2728 #p:YLR342W s:IIICTLAPIAVNLGVLFFCMGMSCCSGPLFGMCCK i:1.000000
55 qid:2728 #p:YLR342W s:TGSVMAGIAHGVAVIVHIAFFIVMWVLESFNFVR i:1.000000
55 qid:2728 #p:YLR342W s:LIFHCMTALMLTR i:1.000000
55 qid:2728 #p:YLR342W s:GMGYMAWTQPSR i:1.000000
55 qid:2728 #p:YLR342W s:VIELSEFAADFVLGHVILICQLPLIIIPK i:1.000000
55 qid:2728 #p:YLR342W s:YCSLYFLVLAIFAGCIIGPAVASAK i:1.000000
55 qid:2728 #p:YLR342W s:HIGDSLDGVVHNLFQPINTTNNDTGSQMSTYQSHYYTHTPSLK i:1.000000
55 qid:2728 #p:YLR342W s:MNVFMPIR i:1.000000
55 qid:2728 #p:YLR342W s:VFLYSYVIINSLLSSFFHQYRPLFIK i:1.000000
55 qid:2728 #p:YLR342W s:NGAAFGVSNSEK i:1.000000
55 qid:2728 #p:YLR342W s:ICVTLIVNELI i:1.000000
1 qid:807 #p:YLR197W s:APIEYLLFEEPTGYAVFK i:480740001.000000
2 qid:807 #p:YLR197W s:GAAEALENANDISEGLVSESLK i:399450001.000000
3 qid:807 #p:YLR197W s:EVQEQINDFGAFTK i:213130001.000000
4 qid:807 #p:YLR197W s:LIELVSFAPFK i:141430001.000000
5 qid:807 #p:YLR197W s:LVPDNYTFAK i:131940001.000000
6 qid:807 #p:YLR197W s:AILDLNLPK i:117780001.000000
7 qid:807 #p:YLR197W s:NDNHIIQAIALLDQLDK i:95518001.000000
8 qid:807 #p:YLR197W s:NITLAISDK i:60026001.000000
9 qid:807 #p:YLR197W s:QAASTVQILGAEK i:55054001.000000
10 qid:807 #p:YLR197W s:DKPAAEVEETK i:50501001.000000
11 qid:807 #p:YLR197W s:NELAIQEAMELYNK i:13785001.000000
12 qid:807 #p:YLR197W s:YGLIYHSGFISK i:8036901.000000
13 qid:807 #p:YLR197W s:NLGPSIK i:5992001.000000
29 qid:807 #p:YLR197W s:MAPIEYLLFEEPTGYAVFK i:1.000000
29 qid:807 #p:YLR197W s:LQQDDIGSR i:1.000000
29 qid:807 #p:YLR197W s:EEFPYVDCISNELAQDLIR i:1.000000
29 qid:807 #p:YLR197W s:GLQSGDLER i:1.000000
29 qid:807 #p:YLR197W s:AQLGLGHAYSR i:1.000000
29 qid:807 #p:YLR197W s:DINTFAMR i:1.000000
29 qid:807 #p:YLR197W s:EWYGWHFPELAK i:1.000000
29 qid:807 #p:YLR197W s:ASLNDDSLHDLAALLNEDSGIAQR i:1.000000
29 qid:807 #p:YLR197W s:ISMGQDISETDMENVCVFAQR i:1.000000
29 qid:807 #p:YLR197W s:VASLADYR i:1.000000
29 qid:807 #p:YLR197W s:QLYDYLCEK i:1.000000
29 qid:807 #p:YLR197W s:MHTVAPNLSELIGEVIGAR i:1.000000
29 qid:807 #p:YLR197W s:LISHAGSLTNLSK i:1.000000
29 qid:807 #p:YLR197W s:IDNYSEEPSNVFGSVLK i:1.000000
29 qid:807 #p:YLR197W s:LEFYNTGKPTLK i:1.000000
29 qid:807 #p:YLR197W s:LEDDDEEK i:1.000000
1 qid:456 #p:YNL129W s:YNIQNWDSPEALDFK i:20363001.000000
2 qid:456 #p:YNL129W s:EFINDDDTPIAK i:12487001.000000
3 qid:456 #p:YNL129W s:PLSWVCQEILK i:2841801.000000
15 qid:456 #p:YNL129W s:VILVALSGCSSSGK i:1.000000
15 qid:456 #p:YNL129W s:LTASLFTK i:1.000000
15 qid:456 #p:YNL129W s:ATLIHEDDFYK i:1.000000
15 qid:456 #p:YNL129W s:HDNEVPVDAK i:1.000000
15 qid:456 #p:YNL129W s:LIHNNNVDDPFTK i:1.000000
15 qid:456 #p:YNL129W s:QVWDELK i:1.000000
15 qid:456 #p:YNL129W s:YDSINDDK i:1.000000
15 qid:456 #p:YNL129W s:YEVVIVDGFMIFNNTGISK i:1.000000
15 qid:456 #p:YNL129W s:APYEVLK i:1.000000
15 qid:456 #p:YNL129W s:GYQTLDSFWVDPPYYFDEFVYESYR i:1.000000
15 qid:456 #p:YNL129W s:ANHAQLFVNGDVEGLLDPR i:1.000000
15 qid:456 #p:YNL129W s:EFINDDDTPIAKPLSWVCQEILK i:1.000000
1 qid:1595 #p:YML017W s:EIYHITTAPAEFEDFK i:183670001.000000
2 qid:1595 #p:YML017W s:LDSPALELQSKPDK i:149830001.000000
3 qid:1595 #p:YML017W s:QTPTEEESHSATPTPK i:116500001.000000
4 qid:1595 #p:YML017W s:SGSIFDQNFK i:108410001.000000
5 qid:1595 #p:YML017W s:ILDIEEK i:85870001.000000
6 qid:1595 #p:YML017W s:AQLDVSNDK i:35081001.000000
7 qid:1595 #p:YML017W s:ILNYWTTPLK i:25428001.000000
8 qid:1595 #p:YML017W s:NDFTNSTSNTQQYSIFK i:21633001.000000
9 qid:1595 #p:YML017W s:LFWEINK i:3528601.000000
32 qid:1595 #p:YML017W s:SNPFGSAKPVDTQSK i:1.000000
32 qid:1595 #p:YML017W s:MGTNNTSNNNGTTK i:1.000000
32 qid:1595 #p:YML017W s:MSLEEFLGNDTLGESVWDEEDINLDAISNTTNIDILK i:1.000000
32 qid:1595 #p:YML017W s:DGHQQHPHGGHGPMNR i:1.000000
32 qid:1595 #p:YML017W s:FSNAGPFGGGSMGDFANHHHPLQHQQGPPYIVK i:1.000000
32 qid:1595 #p:YML017W s:FSDLPPR i:1.000000
32 qid:1595 #p:YML017W s:FSNFDIEDLFQAK i:1.000000
32 qid:1595 #p:YML017W s:NPSISTLK i:1.000000
32 qid:1595 #p:YML017W s:VAFVELYTSR i:1.000000
32 qid:1595 #p:YML017W s:DDAGKPFITK i:1.000000
32 qid:1595 #p:YML017W s:MENLHVEDTTTLR i:1.000000
32 qid:1595 #p:YML017W s:ASLIPSSDSMATTATGSK i:1.000000
32 qid:1595 #p:YML017W s:QTPTEEESHSATPTPKPLSYSEVVER i:1.000000
32 qid:1595 #p:YML017W s:SVVNETSK i:1.000000
32 qid:1595 #p:YML017W s:GGDEQGFEK i:1.000000
32 qid:1595 #p:YML017W s:GSETDVDK i:1.000000
32 qid:1595 #p:YML017W s:YNGNHNNNNGNFR i:1.000000
32 qid:1595 #p:YML017W s:GGPNGSSYK i:1.000000
32 qid:1595 #p:YML017W s:GGSSYNNNNNNTNDNNNNNNNSSSNNNNGSR i:1.000000
32 qid:1595 #p:YML017W s:QNNEEGLTSDSSLDASGNK i:1.000000
32 qid:1595 #p:YML017W s:NDFTNSTSNTQQYSIFKPASGFLGQGNNDSIR i:1.000000
32 qid:1595 #p:YML017W s:GNYNSSGMNGGSR i:1.000000
32 qid:1595 #p:YML017W s:GSSGNYSNYNNR i:1.000000
1 qid:2059 #p:YIL020C s:LVDELSHGK i:60541001.000000
2 qid:2059 #p:YIL020C s:TNFVSQHPSSYYAK i:44600001.000000
3 qid:2059 #p:YIL020C s:VIVTSWLFTK i:12873001.000000
4 qid:2059 #p:YIL020C s:FIGCIDLHNGEVK i:4894301.000000
5 qid:2059 #p:YIL020C s:IVYAGGAK i:3231401.000000
24 qid:2059 #p:YIL020C s:QIVGGTLTSK i:1.000000
24 qid:2059 #p:YIL020C s:DVQGCHVIK i:1.000000
24 qid:2059 #p:YIL020C s:LGPNNDDAAR i:1.000000
24 qid:2059 #p:YIL020C s:EALQESPQFLQVGGGINDTNCLEWLK i:1.000000
24 qid:2059 #p:YIL020C s:EGHFQLK i:1.000000
24 qid:2059 #p:YIL020C s:LTELCGK i:1.000000
24 qid:2059 #p:YIL020C s:IVVDLSCR i:1.000000
24 qid:2059 #p:YIL020C s:WIVAMNK i:1.000000
24 qid:2059 #p:YIL020C s:WQTLTDLELNADTFR i:1.000000
24 qid:2059 #p:YIL020C s:YTNEFLIHAADVEGLCGGIDELLVSK i:1.000000
24 qid:2059 #p:YIL020C s:VDLTFGSSLDIFGGNLVK i:1.000000
24 qid:2059 #p:YIL020C s:VSPSFHFFIFFFLFCLLR i:1.000000
24 qid:2059 #p:YIL020C s:TLDYNTYNTNHNDTYMHIK i:1.000000
24 qid:2059 #p:YIL020C s:LFFSYYFR i:1.000000
24 qid:2059 #p:YIL020C s:FVHLFFFLYYAHLR i:1.000000
24 qid:2059 #p:YIL020C s:HYHTLLIQYYPFEMHWSK i:1.000000
24 qid:2059 #p:YIL020C s:DLAQRPSSLR i:1.000000
24 qid:2059 #p:YIL020C s:YFPAYLK i:1.000000
24 qid:2059 #p:YIL020C s:CCYHPMQN i:1.000000
1 qid:3255 #p:YDR197W s:WNDILLTLIK i:23777001.000000
21 qid:3255 #p:YDR197W s:LAQSLNQLNQTNINELNGFFVSLGK i:1.000000
21 qid:3255 #p:YDR197W s:MSSSIPR i:1.000000
21 qid:3255 #p:YDR197W s:VYSLGNSAMTYLLALR i:1.000000
21 qid:3255 #p:YDR197W s:IAQLPSQPK i:1.000000
21 qid:3255 #p:YDR197W s:VPSVVLLLNDQK i:1.000000
21 qid:3255 #p:YDR197W s:FLNNDSK i:1.000000
21 qid:3255 #p:YDR197W s:QFMASCVPPILSNGEIAPIENLIVSDPSSK i:1.000000
21 qid:3255 #p:YDR197W s:SLRPETNILFLNPSLNLLEHLHR i:1.000000
21 qid:3255 #p:YDR197W s:FDEARPNLFMGFTTPVDVGTIHQEFQLSLK i:1.000000
21 qid:3255 #p:YDR197W s:IQFHIAK i:1.000000
21 qid:3255 #p:YDR197W s:SASLSLR i:1.000000
21 qid:3255 #p:YDR197W s:ENNAFYK i:1.000000
21 qid:3255 #p:YDR197W s:SGIGSDLVSFDLHVHGFQDLFFTELEK i:1.000000
21 qid:3255 #p:YDR197W s:LILESCTEPLLAVYDCVYK i:1.000000
21 qid:3255 #p:YDR197W s:IPGAQDIIK i:1.000000
21 qid:3255 #p:YDR197W s:LISEQLSIIDR i:1.000000
21 qid:3255 #p:YDR197W s:SYPSLNTNPNYSVIFDK i:1.000000
21 qid:3255 #p:YDR197W s:IFSLVMR i:1.000000
21 qid:3255 #p:YDR197W s:DLEVNGHK i:1.000000
21 qid:3255 #p:YDR197W s:ALDYHYL i:1.000000
1 qid:363 #p:YEL037C s:LAQSISCEESQIK i:317710001.000000
2 qid:363 #p:YEL037C s:VPLDLEPSNTILETK i:224440001.000000
3 qid:363 #p:YEL037C s:NEEAAANILFSDHAD i:76154001.000000
4 qid:363 #p:YEL037C s:TVSECGLK i:61907001.000000
5 qid:363 #p:YEL037C s:DGDQVVFMVSQK i:17364001.000000
17 qid:363 #p:YEL037C s:MVSLTFK i:1.000000
17 qid:363 #p:YEL037C s:VTEPPIAPESATTPGR i:1.000000
17 qid:363 #p:YEL037C s:ENSTEASPSTDASAAPAATAPEGSQPQEEQTATTER i:1.000000
17 qid:363 #p:YEL037C s:TESASTPGFVVGTER i:1.000000
17 qid:363 #p:YEL037C s:IMEMGYQR i:1.000000
17 qid:363 #p:YEL037C s:AAFNNPDR i:1.000000
17 qid:363 #p:YEL037C s:AVEYLLMGIPENLR i:1.000000
17 qid:363 #p:YEL037C s:QPEPQQQTAAAAEQPSTAATTAEQPAEDDLFAQAAQGGNASSGALGTTGGATDAAQGGPPGSIGLTVEDLLSLR i:1.000000
17 qid:363 #p:YEL037C s:QVVSGNPEALAPLLENISAR i:1.000000
17 qid:363 #p:YEL037C s:EHIMANPEVFVSMLLEAVGDNMQDVMEGADDMVEGEDIEVTGEAAAAGLGQGEGEGSFQVDYTPEDDQAISR i:1.000000
17 qid:363 #p:YEL037C s:LCELGFER i:1.000000
17 qid:363 #p:YEL037C s:DLVIQVYFACDK i:1.000000
1 qid:1941 #p:YOR155C s:DIEGLIK i:6156201.000000
23 qid:1941 #p:YOR155C s:DEFIDWVK i:1.000000
23 qid:1941 #p:YOR155C s:GLLASPFVLHAVSHEGDYNDDLATTQR i:1.000000
23 qid:1941 #p:YOR155C s:SQYADIFK i:1.000000
23 qid:1941 #p:YOR155C s:NMSQDEIEDGASSQSLNILGQSR i:1.000000
23 qid:1941 #p:YOR155C s:LNLLVPSIGTFFTELPLEQAFLWEDSQR i:1.000000
23 qid:1941 #p:YOR155C s:MVAPSFNDIR i:1.000000
23 qid:1941 #p:YOR155C s:HILNTAQIFHFK i:1.000000
23 qid:1941 #p:YOR155C s:QENLHNGK i:1.000000
23 qid:1941 #p:YOR155C s:LVTFDGDVTLYEDGGSLVYTNPVIPYILK i:1.000000
23 qid:1941 #p:YOR155C s:CGINVGIVTAAGYDEAGTYENR i:1.000000
23 qid:1941 #p:YOR155C s:GLIVALHDSTDIPVSQK i:1.000000
23 qid:1941 #p:YOR155C s:QNLTIMGGESSYLFR i:1.000000
23 qid:1941 #p:YOR155C s:YYEDPEEDNFGFR i:1.000000
23 qid:1941 #p:YOR155C s:EEWLLPR i:1.000000
23 qid:1941 #p:YOR155C s:AWSLEDVEK i:1.000000
23 qid:1941 #p:YOR155C s:TLDFAER i:1.000000
23 qid:1941 #p:YOR155C s:LNLPSEISIIR i:1.000000
23 qid:1941 #p:YOR155C s:AVGIVPGER i:1.000000
23 qid:1941 #p:YOR155C s:EQLEEIVLTLQNTLESFAPSR i:1.000000
23 qid:1941 #p:YOR155C s:IQFSCFDGGSDVWCDIGGK i:1.000000
23 qid:1941 #p:YOR155C s:SLQQFYNPESPIQPSETLHVGDQFAPVGSANDFK i:1.000000
23 qid:1941 #p:YOR155C s:LAGCTLWIASPQETVNYLHR i:1.000000
1 qid:2053 #p:YIL074C s:TVNDILSDHNIEK i:274290001.000000
2 qid:2053 #p:YIL074C s:YINEGNSVGSVNFPEVSLK i:167770001.000000
3 qid:2053 #p:YIL074C s:SSLPEDELIEK i:104990001.000000
4 qid:2053 #p:YIL074C s:DQGYQVEFHK i:12548001.000000
5 qid:2053 #p:YIL074C s:PFSTGDMNILLLENVNATAIK i:1272501.000000
14 qid:2053 #p:YIL074C s:MSYSAADNLQDSFQR i:1.000000
14 qid:2053 #p:YIL074C s:AMNFSGSPGAVSTSPTQSFMNTLPR i:1.000000
14 qid:2053 #p:YIL074C s:ALKPFSTGDMNILLLENVNATAIK i:1.000000
14 qid:2053 #p:YIL074C s:NLVCIGCFCIGTNQVDLK i:1.000000
14 qid:2053 #p:YIL074C s:SVAELVIGEIISLAR i:1.000000
14 qid:2053 #p:YIL074C s:SLDYDQENTVR i:1.000000
14 qid:2053 #p:YIL074C s:NVPGVLK i:1.000000
14 qid:2053 #p:YIL074C s:QFSDSHGEIAYLMADISSVNQSEIK i:1.000000
14 qid:2053 #p:YIL074C s:LNQTSAK i:1.000000
1 qid:3294 #p:YBL107C s:NETDQQCGNNK i:8748101.000000
12 qid:3294 #p:YBL107C s:TFTAPQSLLETNLTFPNDEPSLTTITVTR i:1.000000
12 qid:3294 #p:YBL107C s:CVDPSLIDSFLR i:1.000000
12 qid:3294 #p:YBL107C s:HGSDDIIR i:1.000000
12 qid:3294 #p:YBL107C s:QELYPNWQIR i:1.000000
12 qid:3294 #p:YBL107C s:NNIISFCEK i:1.000000
12 qid:3294 #p:YBL107C s:TTAEPLIDAR i:1.000000
12 qid:3294 #p:YBL107C s:IDPYAAR i:1.000000
12 qid:3294 #p:YBL107C s:VTEWVANNR i:1.000000
12 qid:3294 #p:YBL107C s:IEQILTSTTEGILR i:1.000000
12 qid:3294 #p:YBL107C s:QNCEQNNDYLK i:1.000000
12 qid:3294 #p:YBL107C s:EFTQFCK i:1.000000
1 qid:434 #p:YOR065W s:FVFNPPK i:1500601.000000
14 qid:434 #p:YOR065W s:MFSNLSK i:1.000000
14 qid:434 #p:YOR065W s:SFYSTATGAASK i:1.000000
14 qid:434 #p:YOR065W s:LVTAGVAAAGITASTLLYADSLTAEAMTAAEHGLHAPAYAWSHNGPFETFDHASIR i:1.000000
14 qid:434 #p:YOR065W s:EVCAACHSLDR i:1.000000
14 qid:434 #p:YOR065W s:TLVGVSHTNEEVR i:1.000000
14 qid:434 #p:YOR065W s:NMAEEFEYDDEPDEQGNPK i:1.000000
14 qid:434 #p:YOR065W s:LSDYIPGPYPNEQAAR i:1.000000
14 qid:434 #p:YOR065W s:AANQGALPPDLSLIVK i:1.000000
14 qid:434 #p:YOR065W s:HGGCDYIFSLLTGYPDEPPAGVALPPGSNYNPYFPGGSIAMAR i:1.000000
14 qid:434 #p:YOR065W s:VLFDDMVEYEDGTPATTSQMAK i:1.000000
14 qid:434 #p:YOR065W s:DVTTFLNWCAEPEHDER i:1.000000
14 qid:434 #p:YOR065W s:TVIILSSLYLLSIWVK i:1.000000
14 qid:434 #p:YOR065W s:FVFNPPKPR i:1.000000
1 qid:3238 #p:YIL030C s:IPFSLLLSK i:279810001.000000
2 qid:3238 #p:YIL030C s:SILTFFEK i:161220001.000000
63 qid:3238 #p:YIL030C s:MDVDSDVNVSR i:1.000000
63 qid:3238 #p:YIL030C s:VANEETDTATFNDDAPSGATCR i:1.000000
63 qid:3238 #p:YIL030C s:GEATEDNPLFHPCK i:1.000000
63 qid:3238 #p:YIL030C s:YMHESCLLEWVASK i:1.000000
63 qid:3238 #p:YIL030C s:NIDISKPGADVK i:1.000000
63 qid:3238 #p:YIL030C s:CDICHYPIQFK i:1.000000
63 qid:3238 #p:YIL030C s:TIYAENMPEK i:1.000000
63 qid:3238 #p:YIL030C s:LALTIGLAAVLYIIGVPLVWNMFGK i:1.000000
63 qid:3238 #p:YIL030C s:LYTMMLDGSSPYPGDFLK i:1.000000
63 qid:3238 #p:YIL030C s:SLIYGYDQSATPELTTR i:1.000000
63 qid:3238 #p:YIL030C s:AIFYQLLQNHSFTSLQFIMIVILHIALYFQYDMIVR i:1.000000
63 qid:3238 #p:YIL030C s:FPMMDDR i:1.000000
63 qid:3238 #p:YIL030C s:MVEYLAR i:1.000000
63 qid:3238 #p:YIL030C s:QEQGHDR i:1.000000
63 qid:3238 #p:YIL030C s:LNMPAAAADNNNNVINPR i:1.000000
63 qid:3238 #p:YIL030C s:NDNVPPQDPNDHR i:1.000000
63 qid:3238 #p:YIL030C s:HVDELDHDEATEEHENNDSDNSLPSGDDSSR i:1.000000
63 qid:3238 #p:YIL030C s:ILPGSSSDNEEDEEAEGQQQQQQPEEEADYR i:1.000000
63 qid:3238 #p:YIL030C s:DHIEPNPIDMWANR i:1.000000
63 qid:3238 #p:YIL030C s:AQNEFDDLIAAQQNAINRPNAPVFIPPPAQNR i:1.000000
63 qid:3238 #p:YIL030C s:AGNVDQDEQDFGAAVGVPPAQANPDDQGQGPLVINLK i:1.000000
63 qid:3238 #p:YIL030C s:LLNVIAYFIIAVVFTAIYLAISYLFPTFIGFGLLK i:1.000000
63 qid:3238 #p:YIL030C s:IYFGIFK i:1.000000
63 qid:3238 #p:YIL030C s:GLCHLYYLSGAHIAYNGLTK i:1.000000
63 qid:3238 #p:YIL030C s:VDVAMSWISDHLIHDIIYLYNGYTENTMK i:1.000000
63 qid:3238 #p:YIL030C s:ALPALTTYLTSVSIVCASSNLVSR i:1.000000
63 qid:3238 #p:YIL030C s:ENGMSNPTR i:1.000000
63 qid:3238 #p:YIL030C s:LIFQILFALK i:1.000000
63 qid:3238 #p:YIL030C s:VFTLFFIELAGFPILAGVMLDFSLFCPILASNSR i:1.000000
63 qid:3238 #p:YIL030C s:MLWVPSICAIWPPFSLFVYWTIGTLYMYWFAK i:1.000000
63 qid:3238 #p:YIL030C s:NIIRPGVLFFIR i:1.000000
63 qid:3238 #p:YIL030C s:SPEDPNIK i:1.000000
63 qid:3238 #p:YIL030C s:ILHDSLIHPMSIQLSR i:1.000000
63 qid:3238 #p:YIL030C s:LCLSMFIYAIFIVLGFGFHTR i:1.000000
63 qid:3238 #p:YIL030C s:IFFPFMLK i:1.000000
63 qid:3238 #p:YIL030C s:SNLLSVPEAYKPTSIISWK i:1.000000
63 qid:3238 #p:YIL030C s:FNTILLTLYFTK i:1.000000
63 qid:3238 #p:YIL030C s:ILESSSYVKPLLER i:1.000000
63 qid:3238 #p:YIL030C s:LSSFILGK i:1.000000
63 qid:3238 #p:YIL030C s:NAEWSNQELFTKPK i:1.000000
63 qid:3238 #p:YIL030C s:TLEQAEELFGQVR i:1.000000
63 qid:3238 #p:YIL030C s:DVHAYFVPDGVLMR i:1.000000
63 qid:3238 #p:YIL030C s:VPSSDIVSR i:1.000000
63 qid:3238 #p:YIL030C s:NYVQTMFVPVTK i:1.000000
63 qid:3238 #p:YIL030C s:LLKPLDLER i:1.000000
63 qid:3238 #p:YIL030C s:AAGEFGYLDEQNTEYDQYYIVYVPPDFR i:1.000000
63 qid:3238 #p:YIL030C s:YMTLLGLVWLFASILMLGVTFISQALINFVCSFGFLPVVK i:1.000000
63 qid:3238 #p:YIL030C s:ELSDISYSYLNIYYVCVGSVCLSK i:1.000000
63 qid:3238 #p:YIL030C s:DILHFTEGQNTLDEHAVDENEVEEVEHDIPER i:1.000000
63 qid:3238 #p:YIL030C s:DINNAPVNNINNVEEGQGIFMAIFNSIFDSMLVK i:1.000000
63 qid:3238 #p:YIL030C s:YNLMVFIAIMIAVIR i:1.000000
63 qid:3238 #p:YIL030C s:TMVSWVVLTDGILACYNYLTIR i:1.000000
63 qid:3238 #p:YIL030C s:VFGNSSYTIGNSK i:1.000000
63 qid:3238 #p:YIL030C s:YDESLLFVVWIISSMVNFGTGYK i:1.000000
63 qid:3238 #p:YIL030C s:TMALELFK i:1.000000
63 qid:3238 #p:YIL030C s:QGFLHMVIYVLPIIILSLVFLR i:1.000000
63 qid:3238 #p:YIL030C s:QIIDISHGSR i:1.000000
63 qid:3238 #p:YIL030C s:SFTLSLNESFPTWTR i:1.000000
63 qid:3238 #p:YIL030C s:MQDIYFGLLIALESFTFFFQATVLFIQWFK i:1.000000
63 qid:3238 #p:YIL030C s:STVQNVK i:1.000000
63 qid:3238 #p:YIL030C s:ALENLPDES i:1.000000
1 qid:2784 #p:YDL085W s:LELLGSENSIYAIGDCTAHTGFFPTAQVAHQEGEYLAK i:207030001.000000
28 qid:2784 #p:YDL085W s:MTQISKPFFHSTEVGKPGPQQK i:1.000000
28 qid:2784 #p:YDL085W s:SYTAVFK i:1.000000
28 qid:2784 #p:YDL085W s:LTFYTTLAGTLYVSYELYK i:1.000000
28 qid:2784 #p:YDL085W s:QVPQSTAFANGLK i:1.000000
28 qid:2784 #p:YDL085W s:ELVILGTGWGAISLLK i:1.000000
28 qid:2784 #p:YDL085W s:LDTSLYNVTVVSPR i:1.000000
28 qid:2784 #p:YDL085W s:SFFLFTPLLPSTPVGTIEMK i:1.000000
28 qid:2784 #p:YDL085W s:SIVEPVR i:1.000000
28 qid:2784 #p:YDL085W s:TPGEVHYIEAEALDVDPK i:1.000000
28 qid:2784 #p:YDL085W s:VMVQSVSEDEYFVSSLSYDYLVVSVGAK i:1.000000
28 qid:2784 #p:YDL085W s:TTTFNIPGVYGNANFLK i:1.000000
28 qid:2784 #p:YDL085W s:EIEDAQNIR i:1.000000
28 qid:2784 #p:YDL085W s:TIEQASSFPVNDPER i:1.000000
28 qid:2784 #p:YDL085W s:LLTFVVVGGGPTGVEFAAELQDYINQDLR i:1.000000
28 qid:2784 #p:YDL085W s:WMPDLSK i:1.000000
28 qid:2784 #p:YDL085W s:VILIEALPNILNMFDK i:1.000000
28 qid:2784 #p:YDL085W s:YAEDLFAR i:1.000000
28 qid:2784 #p:YDL085W s:DEIDLQVNTAVK i:1.000000
28 qid:2784 #p:YDL085W s:VVEPTYIR i:1.000000
28 qid:2784 #p:YDL085W s:TLQNGQTNTDIEYGMLVWATGNEPIDFSK i:1.000000
28 qid:2784 #p:YDL085W s:IPEQTNR i:1.000000
28 qid:2784 #p:YDL085W s:GLLINDK i:1.000000
28 qid:2784 #p:YDL085W s:LQIEQLEWDMLNSTDETEVSR i:1.000000
28 qid:2784 #p:YDL085W s:HMGALAYIGSETAIADLHMGDSSYQLK i:1.000000
28 qid:2784 #p:YDL085W s:GMFAFLFWK i:1.000000
28 qid:2784 #p:YDL085W s:SAYLAMCLSIR i:1.000000
28 qid:2784 #p:YDL085W s:ILIAMDWTK i:1.000000
1 qid:2429 #p:YER016W s:SQETIGSLNEEIEQYK i:20330001.000000
2 qid:2429 #p:YER016W s:TSVTQGQLVAIQAELTK i:3494601.000000
3 qid:2429 #p:YER016W s:YRPIITNNSATK i:3372301.000000
19 qid:2429 #p:YER016W s:MSAGIGESR i:1.000000
19 qid:2429 #p:YER016W s:TELLTWLNGLLNLNYK i:1.000000
19 qid:2429 #p:YER016W s:IEECGTGAAYCQIMDSIYGDLPMNR i:1.000000
19 qid:2429 #p:YER016W s:FNATAEYEFQTNYK i:1.000000
19 qid:2429 #p:YER016W s:ILQSCFSR i:1.000000
19 qid:2429 #p:YER016W s:FQDNLEFLQWLK i:1.000000
19 qid:2429 #p:YER016W s:DESVYDPDAR i:1.000000
19 qid:2429 #p:YER016W s:YRPIITNNSATKPR i:1.000000
19 qid:2429 #p:YER016W s:TVSNPTTAK i:1.000000
19 qid:2429 #p:YER016W s:SSSTGTGSAMSGGLATR i:1.000000
19 qid:2429 #p:YER016W s:HSSLGINGSR i:1.000000
19 qid:2429 #p:YER016W s:GTVSTLEIER i:1.000000
19 qid:2429 #p:YER016W s:DIEILVHTTQDLINEGVYK i:1.000000
19 qid:2429 #p:YER016W s:FNDETITGHGNGNGGALLR i:1.000000
19 qid:2429 #p:YER016W s:VESILYATAEGFEMNDGEDELNDK i:1.000000
19 qid:2429 #p:YER016W s:NLGEHGTVPNQGGYANSNGEVNGNEGSNHDVIMQNDEGEVGVSNNLIIDEETF i:1.000000
1 qid:925 #p:YFR049W s:TSVFVNRPLQK i:223640001.000000
2 qid:925 #p:YFR049W s:HATEVVVHPCATNGMLPGSK i:128480001.000000
3 qid:925 #p:YFR049W s:HSANAGLSSSK i:113700001.000000
4 qid:925 #p:YFR049W s:PINEHELESINSGGAW i:26015001.000000
5 qid:925 #p:YFR049W s:SAYEPMIK i:20495001.000000
6 qid:925 #p:YFR049W s:ECIPVSK i:2341201.000000
10 qid:925 #p:YFR049W s:MIATPIR i:1.000000
10 qid:925 #p:YFR049W s:FMENYKPFR i:1.000000
10 qid:925 #p:YFR049W s:DELASIFELPAR i:1.000000
10 qid:925 #p:YFR049W s:YKPINEHELESINSGGAW i:1.000000
1 qid:2076 #p:YOR215C s:DSINEFLANK i:136560001.000000
2 qid:2076 #p:YOR215C s:YMDQLPVSSELDIDQNVK i:107460001.000000
3 qid:2076 #p:YOR215C s:EQGEMDIIK i:61100001.000000
4 qid:2076 #p:YOR215C s:SADEYSLYDMYSK i:48783001.000000
5 qid:2076 #p:YOR215C s:SLPTEWK i:13049001.000000
6 qid:2076 #p:YOR215C s:EIMGEIDWK i:946661.000000
10 qid:2076 #p:YOR215C s:QSIRPLVSNR i:1.000000
10 qid:2076 #p:YOR215C s:YNSSPAYTAAVSLLK i:1.000000
10 qid:2076 #p:YOR215C s:NMLSAIK i:1.000000
10 qid:2076 #p:YOR215C s:TSPTAIK i:1.000000
1 qid:2473 #p:YDL043C s:GENVPYTFQDEK i:2127701.000000
2 qid:2473 #p:YDL043C s:LYYVQFFFK i:1550401.000000
16 qid:2473 #p:YDL043C s:MNYLEGVGSK i:1.000000
16 qid:2473 #p:YDL043C s:GGGGIASESQFNLQR i:1.000000
16 qid:2473 #p:YDL043C s:EVESLLSK i:1.000000
16 qid:2473 #p:YDL043C s:SNPYIYK i:1.000000
16 qid:2473 #p:YDL043C s:LCNTMHMSWSSVER i:1.000000
16 qid:2473 #p:YDL043C s:HGLNVLR i:1.000000
16 qid:2473 #p:YDL043C s:EGQTTHDFR i:1.000000
16 qid:2473 #p:YDL043C s:NNGTIPVCK i:1.000000
16 qid:2473 #p:YDL043C s:NGSVGLAIQVNYSSEVK i:1.000000
16 qid:2473 #p:YDL043C s:ENSVDSDDK i:1.000000
16 qid:2473 #p:YDL043C s:IVSGLELSDTK i:1.000000
16 qid:2473 #p:YDL043C s:FLVIAYEPFENIAIELPPNEILFSENNDMDNNNDGVDELNK i:1.000000
16 qid:2473 #p:YDL043C s:CTFWDAISK i:1.000000
16 qid:2473 #p:YDL043C s:QAEQEQADV i:1.000000
1 qid:263 #p:YPR191W s:DDLPYYVNALADVLYK i:888580001.000000
2 qid:263 #p:YPR191W s:NAVQNESVSSPIELNFDAVK i:690930001.000000
3 qid:263 #p:YPR191W s:FNYVAVGDVSNLPYLDEL i:565020001.000000
4 qid:263 #p:YPR191W s:ISTLAVK i:157220001.000000
5 qid:263 #p:YPR191W s:DLSPAINYTK i:97602001.000000
6 qid:263 #p:YPR191W s:ASLAQYEVLANYLTSALSELSGLISSAK i:53120001.000000
7 qid:263 #p:YPR191W s:ENLEVSGENVVEADLK i:39322001.000000
21 qid:263 #p:YPR191W s:LQFAQGSVR i:1.000000
21 qid:263 #p:YPR191W s:DGVAHLLNR i:1.000000
21 qid:263 #p:YPR191W s:FNFQNTNTR i:1.000000
21 qid:263 #p:YPR191W s:ESELLGGTFK i:1.000000
21 qid:263 #p:YPR191W s:TAFKPHELTESVLPAAR i:1.000000
21 qid:263 #p:YPR191W s:YDYAVAEQCPVK i:1.000000
21 qid:263 #p:YPR191W s:SAEDQLYAITFR i:1.000000
21 qid:263 #p:YPR191W s:GLGNPLLYDGVER i:1.000000
21 qid:263 #p:YPR191W s:VSLQDIK i:1.000000
21 qid:263 #p:YPR191W s:FVDESLLSTLPAGK i:1.000000
21 qid:263 #p:YPR191W s:FFLGEENR i:1.000000
21 qid:263 #p:YPR191W s:FIGDSVAAIGIPVNK i:1.000000
21 qid:263 #p:YPR191W s:FTDGGLFTLFVR i:1.000000
21 qid:263 #p:YPR191W s:DQDSAVVSSNIK i:1.000000
1 qid:2147 #p:YHR133C s:GDIVSFLK i:58836001.000000
2 qid:2147 #p:YHR133C s:PALFSFYDDDITK i:21707001.000000
3 qid:2147 #p:YHR133C s:NQLNTGGVPNGVHNTK i:14266001.000000
4 qid:2147 #p:YHR133C s:EAALPPLGNK i:5787901.000000
5 qid:2147 #p:YHR133C s:LGSASFTAINTLTK i:4538301.000000
13 qid:2147 #p:YHR133C s:LGSASFTAINTLTKPALFSFYDDDITK i:1.000000
13 qid:2147 #p:YHR133C s:NEGNVYDK i:1.000000
13 qid:2147 #p:YHR133C s:ALLSNASQLEMVPPSATAR i:1.000000
13 qid:2147 #p:YHR133C s:IINTIAAFFILFIAGILFPMISECLFDNDQLAK i:1.000000
13 qid:2147 #p:YHR133C s:IVAEPDMVPDWAVFGTEGVIFGSIVPFIDSFVR i:1.000000
13 qid:2147 #p:YHR133C s:NTLGSFIR i:1.000000
13 qid:2147 #p:YHR133C s:CANTLLGLIFGIR i:1.000000
13 qid:2147 #p:YHR133C s:LEWSSSLQAAGAWSLLNIVLWLFFDGTLTVFFPGLVIGALSAFTCSQCFSQLSLALYFIDFYFFGFLMFSK i:1.000000
1 qid:24 #p:YOR375C s:GLNWGGSLIRPEATGYGLVYYTQAMIDYATNGK i:1595800001.000000
2 qid:24 #p:YOR375C s:VDIALPCATQNEVSGEEAK i:1064100001.000000
3 qid:24 #p:YOR375C s:VIELGGTVVSLSDSK i:804860001.000000
4 qid:24 #p:YOR375C s:SLEQIVNEYSTFSENK i:804760001.000000
5 qid:24 #p:YOR375C s:VQYIAGARPWTHVQK i:584170001.000000
6 qid:24 #p:YOR375C s:GANIASFIK i:375790001.000000
7 qid:24 #p:YOR375C s:GCIISETGITSEQVADISSAK i:284810001.000000
8 qid:24 #p:YOR375C s:ALVAQGVK i:274150001.000000
9 qid:24 #p:YOR375C s:VSDAMFDQGDVF i:224380001.000000
10 qid:24 #p:YOR375C s:VLPSLVK i:221710001.000000
21 qid:24 #p:YOR375C s:NSLTGLDMGGGK i:1.000000
21 qid:24 #p:YOR375C s:MSEPEFQQAYEEVVSSLEDSTLFEQHPEYR i:1.000000
21 qid:24 #p:YOR375C s:VTWENDK i:1.000000
21 qid:24 #p:YOR375C s:GEQEVAQGYR i:1.000000
21 qid:24 #p:YOR375C s:VQYNSAK i:1.000000
21 qid:24 #p:YOR375C s:HIGQDTDVPAGDIGVGGR i:1.000000
21 qid:24 #p:YOR375C s:FIAEGSNMGSTPEAIAVFETAR i:1.000000
21 qid:24 #p:YOR375C s:STATGPSEAVWYGPPK i:1.000000
21 qid:24 #p:YOR375C s:AANLGGVAVSGLEMAQNSQR i:1.000000
21 qid:24 #p:YOR375C s:ITWTSER i:1.000000
21 qid:24 #p:YOR375C s:IMINCFNECIDYAK i:1.000000
1 qid:1224 #p:YGL062W s:HQVDFIHPGYGFLSENSEFADK i:339790001.000000
2 qid:1224 #p:YGL062W s:LLHYLADVAVNGSSIK i:127110001.000000
3 qid:1224 #p:YGL062W s:VGVDAVK i:81166001.000000
4 qid:1224 #p:YGL062W s:ADMHDPLHIGAPMAGVIVEVK i:71918001.000000
5 qid:1224 #p:YGL062W s:ANVPTVPGTPGPIETVEEALDFVNEYGYPVIIK i:70644001.000000
6 qid:1224 #p:YGL062W s:EVFVSDGENVDSSDLLVLLEDQVPVETK i:20813001.000000
7 qid:1224 #p:YGL062W s:YNLDYYLEIAEK i:2139301.000000
27 qid:1224 #p:YGL062W s:DNFNLLGEK i:1.000000
27 qid:1224 #p:YGL062W s:TAHELSMQTVAIYSHEDR i:1.000000
27 qid:1224 #p:YGL062W s:ADEAYVIGEVGQYTPVGAYLAIDEIISIAQK i:1.000000
27 qid:1224 #p:YGL062W s:IQVEHTITEEITGIDIVAAQIQIAAGASLPQLGLFQDK i:1.000000
27 qid:1224 #p:YGL062W s:GFAIQCR i:1.000000
27 qid:1224 #p:YGL062W s:ITTEDPAK i:1.000000
27 qid:1224 #p:YGL062W s:LDGGNAYAGTIISPHYDSMLVK i:1.000000
27 qid:1224 #p:YGL062W s:GPAEFAR i:1.000000
27 qid:1224 #p:YGL062W s:THDLATIAPTTAHALAGR i:1.000000
27 qid:1224 #p:YGL062W s:FALECWGGATFDVAMR i:1.000000
27 qid:1224 #p:YGL062W s:AGGVVEATVCFSGDMLQPGK i:1.000000
27 qid:1224 #p:YGL062W s:YPDLPIHVHTHDSAGTAVASMTACALAGADVVDVAINSMSGLTSQPSINALLASLEGNIDTGINVEHVR i:1.000000
27 qid:1224 #p:YGL062W s:LTSDDVR i:1.000000
27 qid:1224 #p:YGL062W s:LANSLDFPDSVMDFFEGLIGQPYGGFPEPFR i:1.000000
27 qid:1224 #p:YGL062W s:FGDVDECDVASYNMYPR i:1.000000
27 qid:1224 #p:YGL062W s:ETYGDLSVLPTR i:1.000000
27 qid:1224 #p:YGL062W s:SFLSPLETDEEIEVVIEQGK i:1.000000
27 qid:1224 #p:YGL062W s:EVYFDLNGEMR i:1.000000
27 qid:1224 #p:YGL062W s:GQPVAVLSAMK i:1.000000
27 qid:1224 #p:YGL062W s:MEMIISSPSDGQVK i:1.000000
1 qid:2836 #p:YJL066C s:AIPPLPQLDFLLPLEEIK i:12177000001.000000
2 qid:2836 #p:YJL066C s:FATAPFWNLFPK i:8014500001.000000
3 qid:2836 #p:YJL066C s:SHSHGLFFNDFNLFLK i:2021900001.000000
4 qid:2836 #p:YJL066C s:GQSAWTTQGIWK i:173430001.000000
14 qid:2836 #p:YJL066C s:IYFDDGTVDITTTTTSK i:1.000000
14 qid:2836 #p:YJL066C s:MGFYEGDDNDANTK i:1.000000
14 qid:2836 #p:YJL066C s:DIDEYDNPLLPLPFNFNFR i:1.000000
14 qid:2836 #p:YJL066C s:DLGDSALAMASGIPTVK i:1.000000
14 qid:2836 #p:YJL066C s:STAVEPLAR i:1.000000
14 qid:2836 #p:YJL066C s:TPEDLMLNWDDLHLGNDAEYASADGSK i:1.000000
14 qid:2836 #p:YJL066C s:AQSISTTK i:1.000000
14 qid:2836 #p:YJL066C s:DSNDAKPSTVK i:1.000000
14 qid:2836 #p:YJL066C s:GSSPQVK i:1.000000
14 qid:2836 #p:YJL066C s:VVSVDEDN i:1.000000
1 qid:988 #p:YMR312W s:SMINLNLNPLK i:15282001.000000
2 qid:988 #p:YMR312W s:FSAAIQNNPTDTIVIIEQPELLLSLVSGLTCSELNNK i:8630501.000000
3 qid:988 #p:YMR312W s:VLIIVSNSDIFNIDEYDASVHSSNLQNFYK i:3987201.000000
10 qid:988 #p:YMR312W s:QDLVLFSDQSVLPAHFFQDSNSHNLFFITHQSCTQPLWMINALVETHVLGSPSSLNESSSSMLPSSTR i:1.000000
10 qid:988 #p:YMR312W s:SHAVLASFIHEQNYFTNSLNK i:1.000000
10 qid:988 #p:YMR312W s:IPSNNYNVLDFLSDFIVNNIHNKPR i:1.000000
10 qid:988 #p:YMR312W s:ILSDVLAK i:1.000000
10 qid:988 #p:YMR312W s:FITPLLR i:1.000000
10 qid:988 #p:YMR312W s:DVTGSLHVCR i:1.000000
10 qid:988 #p:YMR312W s:GGAPIATSNTSLHVVENEYLYLNEK i:1.000000
1 qid:37 #p:YKL033W s:AFGAHVIWVPHPEAHAVLGDTEALLAGK i:216770001.000000
2 qid:37 #p:YKL033W s:LQGLPGPEAGK i:171060001.000000
3 qid:37 #p:YKL033W s:FHTDIKPDECIVFEDGIPGVK i:164790001.000000
4 qid:37 #p:YKL033W s:NIPIALCTSSNK i:87936001.000000
5 qid:37 #p:YKL033W s:WGTCEFLPGALNLLK i:66565001.000000
6 qid:37 #p:YKL033W s:THPVAVK i:61802001.000000
7 qid:37 #p:YKL033W s:ACLFDMDGLLINTEDIYTETLNETLAEFGK i:47906001.000000
8 qid:37 #p:YKL033W s:PFPDIWQLGLK i:31150001.000000
9 qid:37 #p:YKL033W s:GELLSSLEK i:29887001.000000
74 qid:37 #p:YKL033W s:MNSDTNAFK i:1.000000
74 qid:37 #p:YKL033W s:ISCVELSR i:1.000000
74 qid:37 #p:YKL033W s:IAFLPTESFDPNSLTLLACLK i:1.000000
74 qid:37 #p:YKL033W s:LSAYEDDSLSPK i:1.000000
74 qid:37 #p:YKL033W s:FADYVFVPIASLLK i:1.000000
74 qid:37 #p:YKL033W s:QPALGESQTEYVLLIIFHLLR i:1.000000
74 qid:37 #p:YKL033W s:TCWSSNGK i:1.000000
74 qid:37 #p:YKL033W s:FSEQLGQQLFPLITFLVSSDK i:1.000000
74 qid:37 #p:YKL033W s:YAGCLVLHQFFK i:1.000000
74 qid:37 #p:YKL033W s:EFFSNSKPNLLPALGHSVTILLK i:1.000000
74 qid:37 #p:YKL033W s:ILEQSPQNNELQFK i:1.000000
74 qid:37 #p:YKL033W s:ALASLEVLFQDIISDGEMLSFILPGNVSVFAK i:1.000000
74 qid:37 #p:YKL033W s:ILTKPGR i:1.000000
74 qid:37 #p:YKL033W s:TLEVLAK i:1.000000
74 qid:37 #p:YKL033W s:LLVLVYDDFSLDIK i:1.000000
74 qid:37 #p:YKL033W s:HEINQSFMFNGPIVLLR i:1.000000
74 qid:37 #p:YKL033W s:DTSWLTATSGQINIALEAFIPK i:1.000000
74 qid:37 #p:YKL033W s:NNESIDEALATFVSILLTR i:1.000000
74 qid:37 #p:YKL033W s:CENSLNNCEK i:1.000000
74 qid:37 #p:YKL033W s:VLVSTLVHLER i:1.000000
74 qid:37 #p:YKL033W s:LPSHLVK i:1.000000
74 qid:37 #p:YKL033W s:EVVNEDLHK i:1.000000
74 qid:37 #p:YKL033W s:LSSLSFAITILEK i:1.000000
74 qid:37 #p:YKL033W s:DTMINEVVR i:1.000000
74 qid:37 #p:YKL033W s:CLFESLNESIEPPSLINHK i:1.000000
74 qid:37 #p:YKL033W s:IIEQSSQLTTTVNFENLESTNALIALPR i:1.000000
74 qid:37 #p:YKL033W s:LSEDMSLK i:1.000000
74 qid:37 #p:YKL033W s:FTYHMGSLLLER i:1.000000
74 qid:37 #p:YKL033W s:HILNDVVTELISEQVDSPR i:1.000000
74 qid:37 #p:YKL033W s:IVALWLSTNFIK i:1.000000
74 qid:37 #p:YKL033W s:EEEVYLQFESDANYSSSMVEEVCLIVLEFCNELSQDISMEIEGK i:1.000000
74 qid:37 #p:YKL033W s:SDEFAVCTVLFSIETICAVMR i:1.000000
74 qid:37 #p:YKL033W s:EEFQPELIDYIYTVVDALASPSEAIR i:1.000000
74 qid:37 #p:YKL033W s:YVSQSCALR i:1.000000
74 qid:37 #p:YKL033W s:IADTLYHGSIPNMILSNVDYLVESISSR i:1.000000
74 qid:37 #p:YKL033W s:LNSGMTER i:1.000000
74 qid:37 #p:YKL033W s:VSQILMVICQLAGYETIENFK i:1.000000
74 qid:37 #p:YKL033W s:DVIETIFK i:1.000000
74 qid:37 #p:YKL033W s:LLDYYHGYSDLCLQFFQLFK i:1.000000
74 qid:37 #p:YKL033W s:IIILEMK i:1.000000
74 qid:37 #p:YKL033W s:YINDDEMILK i:1.000000
74 qid:37 #p:YKL033W s:IANQHISQSTFSPWGMTDFQQVLNILDK i:1.000000
74 qid:37 #p:YKL033W s:DDITDENDVDFLK i:1.000000
74 qid:37 #p:YKL033W s:DDNEPSNFQEYFDSK i:1.000000
74 qid:37 #p:YKL033W s:EPDSDDDEEER i:1.000000
74 qid:37 #p:YKL033W s:EEEVEGSSK i:1.000000
74 qid:37 #p:YKL033W s:EYTDQWTSPIPSDSYK i:1.000000
74 qid:37 #p:YKL033W s:ILLQILGYGER i:1.000000
74 qid:37 #p:YKL033W s:LLTHPSK i:1.000000
74 qid:37 #p:YKL033W s:VQILIVMR i:1.000000
74 qid:37 #p:YKL033W s:LIFPLLSTQHNLLIR i:1.000000
74 qid:37 #p:YKL033W s:EVASTWDSIIQCVLCSDYSIVQPACSCVEQMIK i:1.000000
74 qid:37 #p:YKL033W s:YSGDFVAK i:1.000000
74 qid:37 #p:YKL033W s:FIELWQK i:1.000000
74 qid:37 #p:YKL033W s:LCQDSFILK i:1.000000
74 qid:37 #p:YKL033W s:IDPTVHNHEK i:1.000000
74 qid:37 #p:YKL033W s:FPPVTENALVSMVHMVLEGVK i:1.000000
74 qid:37 #p:YKL033W s:ITEYLISEAVLEQIIYCCIQVVPVEK i:1.000000
74 qid:37 #p:YKL033W s:ISSMSLIVGDIVWK i:1.000000
74 qid:37 #p:YKL033W s:MTHPVAVK i:1.000000
74 qid:37 #p:YKL033W s:GPLTWDVK i:1.000000
74 qid:37 #p:YKL033W s:LPITLDEYDER i:1.000000
74 qid:37 #p:YKL033W s:NVALQSLK i:1.000000
74 qid:37 #p:YKL033W s:TSHLEEGFDLFDTIVTGDDPR i:1.000000
74 qid:37 #p:YKL033W s:GKPFPDIWQLGLK i:1.000000
1 qid:1337 #p:YML100W s:LVNDEASEGQVK i:470940001.000000
2 qid:1337 #p:YML100W s:AGHAIVYGDATSTYAK i:334810001.000000
3 qid:1337 #p:YML100W s:SLLVHSLLNNTSQTSLEGPNNHIVTPK i:35057001.000000
4 qid:1337 #p:YML100W s:NFSQAILK i:33816001.000000
5 qid:1337 #p:YML100W s:FLVENPEYVEK i:23725001.000000
6 qid:1337 #p:YML100W s:TLMEDYQSSK i:22074001.000000
7 qid:1337 #p:YML100W s:DIINNDSTNWIK i:12430001.000000
8 qid:1337 #p:YML100W s:GLEMPFDK i:9853501.000000
9 qid:1337 #p:YML100W s:YDSYPVLTDDDTFK i:9603701.000000
10 qid:1337 #p:YML100W s:QGSASSGSSGSSAPPSIK i:9349901.000000
11 qid:1337 #p:YML100W s:INESMIK i:6185101.000000
12 qid:1337 #p:YML100W s:WVGTVGIPTDEIPENILANISDSLK i:4974001.000000
60 qid:1337 #p:YML100W s:GNIVYIMNSFPK i:1.000000
60 qid:1337 #p:YML100W s:MALIVASLFLPYQPQFELDTSLPENSQVDSSLVNIQAMANDQQQQR i:1.000000
60 qid:1337 #p:YML100W s:ALSNNISQESLVAPAPEQGVPPAISR i:1.000000
60 qid:1337 #p:YML100W s:SPSAFNR i:1.000000
60 qid:1337 #p:YML100W s:ASSTTNTATLDDLVSSDIFMENLTANATTSHTPTSK i:1.000000
60 qid:1337 #p:YML100W s:FFSPSSNIPTDR i:1.000000
60 qid:1337 #p:YML100W s:IASPIQHEHDSGSR i:1.000000
60 qid:1337 #p:YML100W s:IASPIQQQQQDPTTNLLK i:1.000000
60 qid:1337 #p:YML100W s:AGNRPTSAATSLVNR i:1.000000
60 qid:1337 #p:YML100W s:ITPHLTASAAK i:1.000000
60 qid:1337 #p:YML100W s:QRPLLAK i:1.000000
60 qid:1337 #p:YML100W s:YSELADISSSETSSQHNESDPDDLTTAPDEEYVSDLEMDDAK i:1.000000
60 qid:1337 #p:YML100W s:FGGYSNK i:1.000000
60 qid:1337 #p:YML100W s:SSQELFSR i:1.000000
60 qid:1337 #p:YML100W s:LPWSIVPSIK i:1.000000
60 qid:1337 #p:YML100W s:NAINTAVLENIIPHR i:1.000000
60 qid:1337 #p:YML100W s:QILWPTLHYQIPDNPNSK i:1.000000
60 qid:1337 #p:YML100W s:AFEDHSWK i:1.000000
60 qid:1337 #p:YML100W s:FADAIVK i:1.000000
60 qid:1337 #p:YML100W s:GDTIWIHDYHLMLVPQMVR i:1.000000
60 qid:1337 #p:YML100W s:DVLPFAK i:1.000000
60 qid:1337 #p:YML100W s:IGFTLHVSFPSSEVFR i:1.000000
60 qid:1337 #p:YML100W s:ILEGLTGADFVGFQTR i:1.000000
60 qid:1337 #p:YML100W s:HFLQTSNR i:1.000000
60 qid:1337 #p:YML100W s:LLMADVVHDEELK i:1.000000
60 qid:1337 #p:YML100W s:FTPVGIDAFDLQSQLK i:1.000000
60 qid:1337 #p:YML100W s:DGSVMQWR i:1.000000
60 qid:1337 #p:YML100W s:STLIQICIGSSK i:1.000000
60 qid:1337 #p:YML100W s:QIMIVVDR i:1.000000
60 qid:1337 #p:YML100W s:INSLSTNISISQPVVFLHQDLDFSQYLALSSEADLFVVSSLR i:1.000000
60 qid:1337 #p:YML100W s:EGMNLTCHEFIVCSEDK i:1.000000
60 qid:1337 #p:YML100W s:NAPLLLSEFTGSASLLNDGAIIINPWDTK i:1.000000
60 qid:1337 #p:YML100W s:TSLQDIHISWQFNQEGSK i:1.000000
60 qid:1337 #p:YML100W s:MFVFNIAEPPSSR i:1.000000
60 qid:1337 #p:YML100W s:MISILNDMTSK i:1.000000
60 qid:1337 #p:YML100W s:GNIVYIMNSFPKPILENLYSR i:1.000000
60 qid:1337 #p:YML100W s:VQNIGLIAENGAYVSLNGVWYNIVDQVDWR i:1.000000
60 qid:1337 #p:YML100W s:LPGSYYK i:1.000000
60 qid:1337 #p:YML100W s:FHTENAEDQDR i:1.000000
60 qid:1337 #p:YML100W s:VASVIGDAITHINTVFDHR i:1.000000
60 qid:1337 #p:YML100W s:GIHAYVYK i:1.000000
60 qid:1337 #p:YML100W s:NVVSVQQVGLSLSAAQFLFR i:1.000000
60 qid:1337 #p:YML100W s:FYNSASDPLDTSSGQITNIQTPSQQNPSDQEQQPPASPTVSMNHIDFACVSGSSSPVLEPLFK i:1.000000
60 qid:1337 #p:YML100W s:EHVNGLNELFTIISR i:1.000000
60 qid:1337 #p:YML100W s:CVPSYYSK i:1.000000
60 qid:1337 #p:YML100W s:AGTIVVTYCEISALLVSLK i:1.000000
60 qid:1337 #p:YML100W s:GETEGQIEISR i:1.000000
60 qid:1337 #p:YML100W s:AGHPAPAF i:1.000000
1 qid:2715 #p:YHL023C s:VISLQIPIQNEFEK i:22100001.000000
52 qid:2715 #p:YHL023C s:TASQIALNESAK i:1.000000
52 qid:2715 #p:YHL023C s:MDECLPNSCLLGVHLVISTHSGPQIVYHYPPSNTAFLTNNPTK i:1.000000
52 qid:2715 #p:YHL023C s:HQHLYGNHANLNK i:1.000000
52 qid:2715 #p:YHL023C s:LFNSGSTK i:1.000000
52 qid:2715 #p:YHL023C s:SYNTAITPSMTNTNTNNVTLPPTR i:1.000000
52 qid:2715 #p:YHL023C s:SHANTVGSQSSIPAATNGVGYR i:1.000000
52 qid:2715 #p:YHL023C s:TDIEDTSR i:1.000000
52 qid:2715 #p:YHL023C s:TFQYQETESETSSSGLSDSELSTDYLDISSDSFSISSSLSSSSLSSSPSSSSSSSPPQDGLSR i:1.000000
52 qid:2715 #p:YHL023C s:TNSSFQSTDSMSPTSPQMIMENDSISVAESYLDSGTNNK i:1.000000
52 qid:2715 #p:YHL023C s:SQNFFHK i:1.000000
52 qid:2715 #p:YHL023C s:SKPSQSTK i:1.000000
52 qid:2715 #p:YHL023C s:NTSNETDGNAFTGSCSISSK i:1.000000
52 qid:2715 #p:YHL023C s:SLSSTGEHNQELR i:1.000000
52 qid:2715 #p:YHL023C s:NSSLNDTPGQSPHHYHHR i:1.000000
52 qid:2715 #p:YHL023C s:NAATSQR i:1.000000
52 qid:2715 #p:YHL023C s:NSHTQYDVEEEDMEVSAMLQDGK i:1.000000
52 qid:2715 #p:YHL023C s:ISMNEIFFEEENFQDINK i:1.000000
52 qid:2715 #p:YHL023C s:ILEFDNDFVAEFCSPER i:1.000000
52 qid:2715 #p:YHL023C s:FEFTVDNFCFLGLPIHVDSQGR i:1.000000
52 qid:2715 #p:YHL023C s:SSSTTTNISR i:1.000000
52 qid:2715 #p:YHL023C s:ISSLSENTLK i:1.000000
52 qid:2715 #p:YHL023C s:VNSGEADTVYDSNIGHEASTDTPNLR i:1.000000
52 qid:2715 #p:YHL023C s:INTDVSGNEFER i:1.000000
52 qid:2715 #p:YHL023C s:NMNMFHVCFVMNPHLIEYNK i:1.000000
52 qid:2715 #p:YHL023C s:IDDMYQFVVTR i:1.000000
52 qid:2715 #p:YHL023C s:TSYISSECHIILK i:1.000000
52 qid:2715 #p:YHL023C s:ALTECVDK i:1.000000
52 qid:2715 #p:YHL023C s:NEIACLEINDDK i:1.000000
52 qid:2715 #p:YHL023C s:GSYLTSILNMK i:1.000000
52 qid:2715 #p:YHL023C s:QNDQAQFSDTNNNIYR i:1.000000
52 qid:2715 #p:YHL023C s:FGNNINSTGHCGAANVDDGDDNESNYYCDDNDDLLNYALLLLDEPNNIISSLETFSYQDDIGTIILK i:1.000000
52 qid:2715 #p:YHL023C s:NIQPNIPLR i:1.000000
52 qid:2715 #p:YHL023C s:YLITDLLDNPSSLDDLTTETNSLESSILR i:1.000000
52 qid:2715 #p:YHL023C s:SCALHLMYWR i:1.000000
52 qid:2715 #p:YHL023C s:IVIPLSSK i:1.000000
52 qid:2715 #p:YHL023C s:YTYIVSPLAPIQGYTIDDYK i:1.000000
52 qid:2715 #p:YHL023C s:STSQNDGNVK i:1.000000
52 qid:2715 #p:YHL023C s:VPLIYQNSMLFR i:1.000000
52 qid:2715 #p:YHL023C s:FPSLPSLPIFLSLLSTDKPQAYSNIIPSR i:1.000000
52 qid:2715 #p:YHL023C s:EHKPVYLNALAWLIQYGYVTQLLTFINIR i:1.000000
52 qid:2715 #p:YHL023C s:MAVDEDLEK i:1.000000
52 qid:2715 #p:YHL023C s:RPSMDYK i:1.000000
52 qid:2715 #p:YHL023C s:LDDEDGQSR i:1.000000
52 qid:2715 #p:YHL023C s:DANASEACSGK i:1.000000
52 qid:2715 #p:YHL023C s:NEGMQSNDNNK i:1.000000
52 qid:2715 #p:YHL023C s:DNENDSR i:1.000000
52 qid:2715 #p:YHL023C s:DDNEIAIADEEEILHFEYDDPEMQHDYTIILEPER i:1.000000
52 qid:2715 #p:YHL023C s:CIYGQPSDIQILFNK i:1.000000
52 qid:2715 #p:YHL023C s:VPMELVIIK i:1.000000
52 qid:2715 #p:YHL023C s:LLNALDK i:1.000000
52 qid:2715 #p:YHL023C s:YLIEIHHW i:1.000000
44 qid:2713 #p:YPR185W s:VAEEDIEK i:1.000000
44 qid:2713 #p:YPR185W s:MVAEEDIEK i:1.000000
44 qid:2713 #p:YPR185W s:QVLQLIDSFFLK i:1.000000
44 qid:2713 #p:YPR185W s:TTLLICSTESSR i:1.000000
44 qid:2713 #p:YPR185W s:YQSSTENIFLFDDTWFEDHSELVSELPEIISK i:1.000000
44 qid:2713 #p:YPR185W s:WSHYDGR i:1.000000
44 qid:2713 #p:YPR185W s:ELPPLVVETYLDLR i:1.000000
44 qid:2713 #p:YPR185W s:QLNSSHLVR i:1.000000
44 qid:2713 #p:YPR185W s:DHEGHLWNVCK i:1.000000
44 qid:2713 #p:YPR185W s:QEIVMER i:1.000000
44 qid:2713 #p:YPR185W s:WLIELDNSSPTFK i:1.000000
44 qid:2713 #p:YPR185W s:SYSEDETDVNELSK i:1.000000
44 qid:2713 #p:YPR185W s:QLVLLFR i:1.000000
44 qid:2713 #p:YPR185W s:YLLTLIQLLPTTELYQLLIK i:1.000000
44 qid:2713 #p:YPR185W s:SYNGPQNEGSSNPITSTGPLVSIR i:1.000000
44 qid:2713 #p:YPR185W s:TCVLDGSKPILSK i:1.000000
44 qid:2713 #p:YPR185W s:IGLSKPIINTYSNALNESNLPAHLDQK i:1.000000
44 qid:2713 #p:YPR185W s:ITPVWTK i:1.000000
44 qid:2713 #p:YPR185W s:FEINNTNDELFSAR i:1.000000
44 qid:2713 #p:YPR185W s:HASVSHNSQGPQNQPEQEGQSDQDIGK i:1.000000
44 qid:2713 #p:YPR185W s:QPQFQQQQQPQQQQQQQQQQQR i:1.000000
44 qid:2713 #p:YPR185W s:QHQVQTQQQR i:1.000000
44 qid:2713 #p:YPR185W s:SLSLSPCTR i:1.000000
44 qid:2713 #p:YPR185W s:ANSFEPQSWQK i:1.000000
44 qid:2713 #p:YPR185W s:VYPISRPVQPFK i:1.000000
44 qid:2713 #p:YPR185W s:VGSIGSQSASR i:1.000000
44 qid:2713 #p:YPR185W s:NPSNSSFFNQPPVHRPSMSSNYGPQMNIEGTSVGSTSK i:1.000000
44 qid:2713 #p:YPR185W s:YSSSFGNIR i:1.000000
44 qid:2713 #p:YPR185W s:TTENAEK i:1.000000
44 qid:2713 #p:YPR185W s:SPLQPQESQEDLMDFVK i:1.000000
44 qid:2713 #p:YPR185W s:LLEEKPDLTIK i:1.000000
44 qid:2713 #p:YPR185W s:TSGNNPPNINISDSLIR i:1.000000
44 qid:2713 #p:YPR185W s:YQNLKPSNDLLSEDLSVSLSMDPNHTYHR i:1.000000
44 qid:2713 #p:YPR185W s:SDSHSPLPSISPSMHYGSLNSR i:1.000000
44 qid:2713 #p:YPR185W s:MSQGANASHLIAR i:1.000000
44 qid:2713 #p:YPR185W s:GGGNSSTSALNSR i:1.000000
44 qid:2713 #p:YPR185W s:QGMSGLPPIFGGESTSYHHDNK i:1.000000
44 qid:2713 #p:YPR185W s:YNQLGVEEDDDDENDR i:1.000000
44 qid:2713 #p:YPR185W s:LLNQMGNSATK i:1.000000
44 qid:2713 #p:YPR185W s:SIDSISSSFIK i:1.000000
44 qid:2713 #p:YPR185W s:QPYHYSQPTTAPFQAQAK i:1.000000
44 qid:2713 #p:YPR185W s:FHKPANK i:1.000000
44 qid:2713 #p:YPR185W s:LIDNGNR i:1.000000
44 qid:2713 #p:YPR185W s:SNSNNNNHNGNDAVGVMHNDEDDQDDDLVFFMSDMNLSK i:1.000000
1 qid:2799 #p:YJL063C s:SVINDDANQLPHNPLTLQNLHK i:859470001.000000
2 qid:2799 #p:YJL063C s:AEAQLHGEIMLIK i:250260001.000000
3 qid:2799 #p:YJL063C s:NLACQLFQHESIVSTHAK i:10115001.000000
12 qid:2799 #p:YJL063C s:MTVGIAR i:1.000000
12 qid:2799 #p:YJL063C s:AITTSNSVAQAELK i:1.000000
12 qid:2799 #p:YJL063C s:SQIQSQLFLAGDNR i:1.000000
12 qid:2799 #p:YJL063C s:LFSEIAPR i:1.000000
12 qid:2799 #p:YJL063C s:YLERPGGYTR i:1.000000
12 qid:2799 #p:YJL063C s:ANDSAPQSVLELVDSPVMSESHTVNR i:1.000000
12 qid:2799 #p:YJL063C s:EMSLPYDEALENER i:1.000000
12 qid:2799 #p:YJL063C s:EVYSSSLPK i:1.000000
12 qid:2799 #p:YJL063C s:KPSSYVMVPRP i:1.000000
1 qid:600 #p:YGR266W s:VGDIVIPGIITEQQK i:62684001.000000
2 qid:600 #p:YGR266W s:ITYQLGPSLPSEDEDIEVNEAFFEGK i:16799001.000000
3 qid:600 #p:YGR266W s:SLACIPAINVWDDHDIIDGYGSYNDSFMK i:3376701.000000
41 qid:600 #p:YGR266W s:MHATNWFDDWNPEALYR i:1.000000
41 qid:600 #p:YGR266W s:DDVTGCDDCSETSPIPK i:1.000000
41 qid:600 #p:YGR266W s:SGIICGPILR i:1.000000
41 qid:600 #p:YGR266W s:LINMDFK i:1.000000
41 qid:600 #p:YGR266W s:TYEGSIMVVVR i:1.000000
41 qid:600 #p:YGR266W s:GEENFPK i:1.000000
41 qid:600 #p:YGR266W s:DDNIWFYR i:1.000000
41 qid:600 #p:YGR266W s:LPMSNYEQMVK i:1.000000
41 qid:600 #p:YGR266W s:YAVDGTMEPHYR i:1.000000
41 qid:600 #p:YGR266W s:FFVPSFTQNSNVISYSCNGFSLSVDTSK i:1.000000
41 qid:600 #p:YGR266W s:GSLWYDVLK i:1.000000
41 qid:600 #p:YGR266W s:YVHYHAILGGGDQIYSDNIK i:1.000000
41 qid:600 #p:YGR266W s:LHAPNLK i:1.000000
41 qid:600 #p:YGR266W s:YNTQTTEETK i:1.000000
41 qid:600 #p:YGR266W s:QFYLEHYLNWYGYGHWYGSTPK i:1.000000
41 qid:600 #p:YGR266W s:TENFLTVGR i:1.000000
41 qid:600 #p:YGR266W s:YYMLFQQHVSASK i:1.000000
41 qid:600 #p:YGR266W s:QDGDEYAYLK i:1.000000
41 qid:600 #p:YGR266W s:QWILGNEK i:1.000000
41 qid:600 #p:YGR266W s:GSSYIGER i:1.000000
41 qid:600 #p:YGR266W s:SHSIFSWLGPK i:1.000000
41 qid:600 #p:YGR266W s:MAMLGLDCR i:1.000000
41 qid:600 #p:YGR266W s:LHEIFSER i:1.000000
41 qid:600 #p:YGR266W s:SYSLIWER i:1.000000
41 qid:600 #p:YGR266W s:GGHLLLMLGIPIAYPR i:1.000000
41 qid:600 #p:YGR266W s:LVWLEWLFTSK i:1.000000
41 qid:600 #p:YGR266W s:GIFASGFVNEFNGDVELLDDLNDHWCAR i:1.000000
41 qid:600 #p:YGR266W s:LQDIGAK i:1.000000
41 qid:600 #p:YGR266W s:ITILSGDVHLASVGR i:1.000000
41 qid:600 #p:YGR266W s:HHLIMSEEK i:1.000000
41 qid:600 #p:YGR266W s:IIEEPTK i:1.000000
41 qid:600 #p:YGR266W s:LIFNIIASAIVNTPPPDAMATLLQK i:1.000000
41 qid:600 #p:YGR266W s:LHHFDLETDEDAVPIFAK i:1.000000
41 qid:600 #p:YGR266W s:EVDGVHK i:1.000000
41 qid:600 #p:YGR266W s:ESCFMNK i:1.000000
41 qid:600 #p:YGR266W s:NWSDIIPIENLLNNPQLSK i:1.000000
41 qid:600 #p:YGR266W s:LENDDQINSYPVTSGGLFTTIHVER i:1.000000
41 qid:600 #p:YGR266W s:DANQTNSQTVSYCLPIPELTVTCER i:1.000000
1 qid:1675 #p:YLR005W s:ATNYGDESFYK i:4845801.000000
2 qid:1675 #p:YLR005W s:ELFNEAVTPLPVNK i:2792801.000000
23 qid:1675 #p:YLR005W s:MAPVVISESEEDEDR i:1.000000
23 qid:1675 #p:YLR005W s:QVHFDGEGDDR i:1.000000
23 qid:1675 #p:YLR005W s:VDQQQQQHSSSHR i:1.000000
23 qid:1675 #p:YLR005W s:NLQGSNGGYAWEDEIK i:1.000000
23 qid:1675 #p:YLR005W s:VDDEGDMASLVASIVEAR i:1.000000
23 qid:1675 #p:YLR005W s:NITPYQR i:1.000000
23 qid:1675 #p:YLR005W s:SLILTLDCSEAMLEK i:1.000000
23 qid:1675 #p:YLR005W s:HAMIIQYAIDFVHEFFDQNPISQMGIIIMR i:1.000000
23 qid:1675 #p:YLR005W s:NGLAQLVSQVSGNPQDHIDALK i:1.000000
23 qid:1675 #p:YLR005W s:GNPSLQNALEMAR i:1.000000
23 qid:1675 #p:YLR005W s:GLLLPVPAHCTR i:1.000000
23 qid:1675 #p:YLR005W s:EVLIVFGSLSTTDPGDIHQTIDSLVSEK i:1.000000
23 qid:1675 #p:YLR005W s:VLGLSAQVAICK i:1.000000
23 qid:1675 #p:YLR005W s:ILLDETHLK i:1.000000
23 qid:1675 #p:YLR005W s:IFEDTPTFCSCHSK i:1.000000
23 qid:1675 #p:YLR005W s:LVYGGYFCPNCHSK i:1.000000
23 qid:1675 #p:YLR005W s:VCSLPTVCPCCDLMLILSTHLAR i:1.000000
23 qid:1675 #p:YLR005W s:SYHHLMPLK i:1.000000
23 qid:1675 #p:YLR005W s:TFAEVPTTEK i:1.000000
23 qid:1675 #p:YLR005W s:SEDCFSCQSR i:1.000000
23 qid:1675 #p:YLR005W s:QEFCVDCDVFIHEILHNCPGCESKPVIT i:1.000000
1 qid:2577 #p:YGR093W s:RPLETETENSFDGDK i:3706701.000000
2 qid:2577 #p:YGR093W s:SILDEFGK i:2246901.000000
3 qid:2577 #p:YGR093W s:SEDQVDILLTK i:2047401.000000
28 qid:2577 #p:YGR093W s:ILVAHISESDADEAIR i:1.000000
28 qid:2577 #p:YGR093W s:SGPFDLIIIFSNSYDENFELNTDGLPQLILLSCDK i:1.000000
28 qid:2577 #p:YGR093W s:INENVTLLHNMGTYK i:1.000000
28 qid:2577 #p:YGR093W s:LANGITLSYFIYPDDTLQGEK i:1.000000
28 qid:2577 #p:YGR093W s:EWGLSISER i:1.000000
28 qid:2577 #p:YGR093W s:LSGSEVVDELAK i:1.000000
28 qid:2577 #p:YGR093W s:YHFAFSDEINFYELEPFQWER i:1.000000
28 qid:2577 #p:YGR093W s:WAYAFNMPIGDNELK i:1.000000
28 qid:2577 #p:YGR093W s:DEPEPPNLIANPYNSVVTNSNK i:1.000000
28 qid:2577 #p:YGR093W s:TILPSSCHFCFSNPNLEDHMIISIGK i:1.000000
28 qid:2577 #p:YGR093W s:LVYLTTAK i:1.000000
28 qid:2577 #p:YGR093W s:GPLSVPK i:1.000000
28 qid:2577 #p:YGR093W s:GDMDISGHCLIIPIEHIPK i:1.000000
28 qid:2577 #p:YGR093W s:NAELTQSILAYEASLVK i:1.000000
28 qid:2577 #p:YGR093W s:FDMCTIVFEIQSER i:1.000000
28 qid:2577 #p:YGR093W s:QVIPVPK i:1.000000
28 qid:2577 #p:YGR093W s:FCSALDR i:1.000000
28 qid:2577 #p:YGR093W s:QVHFNNEK i:1.000000
28 qid:2577 #p:YGR093W s:LEFQCYDSHSSK i:1.000000
28 qid:2577 #p:YGR093W s:QYVDVINNQSNNYLQFTVYETPEADPK i:1.000000
28 qid:2577 #p:YGR093W s:IYLATFNASETIDLQFGR i:1.000000
28 qid:2577 #p:YGR093W s:VLAFLLNLPR i:1.000000
28 qid:2577 #p:YGR093W s:WNSSTCLQTK i:1.000000
28 qid:2577 #p:YGR093W s:QQETIEAEK i:1.000000
28 qid:2577 #p:YGR093W s:TYDISLTEN i:1.000000
1 qid:307 #p:YKL094W s:GVTDEYHVFNDLEHFVEK i:119440001.000000
2 qid:307 #p:YKL094W s:VQTTVPELQYENFDGAK i:81443001.000000
3 qid:307 #p:YKL094W s:FIQDCPSADK i:51540001.000000
4 qid:307 #p:YKL094W s:DKPVIIMHGQDDTINDPK i:38621001.000000
5 qid:307 #p:YKL094W s:GIPLFMWGHSMGGGICLNYACQGK i:15403001.000000
18 qid:307 #p:YKL094W s:NENNYIQK i:1.000000
18 qid:307 #p:YKL094W s:MAPYPYK i:1.000000
18 qid:307 #p:YKL094W s:FGYMFWPVQNGTNEVR i:1.000000
18 qid:307 #p:YKL094W s:VLLIHGFGEYTK i:1.000000
18 qid:307 #p:YKL094W s:LMDHLSLNGYESFTFDQR i:1.000000
18 qid:307 #p:YKL094W s:GAGVTSPGR i:1.000000
18 qid:307 #p:YKL094W s:NEISGYIGSGPLIILHPHTMYNKPTQIIAPLLAK i:1.000000
18 qid:307 #p:YKL094W s:IDTGLDLK i:1.000000
18 qid:307 #p:YKL094W s:AFLGSDPMSVPLYGSFR i:1.000000
18 qid:307 #p:YKL094W s:QIHDFMQR i:1.000000
18 qid:307 #p:YKL094W s:HSIFSLETDK i:1.000000
18 qid:307 #p:YKL094W s:VFNTVFNDMK i:1.000000
18 qid:307 #p:YKL094W s:HTTTEAKP i:1.000000
1 qid:480 #p:YNR015W s:ENTALQTVDYVVPSK i:30016001.000000
2 qid:480 #p:YNR015W s:LIFQIGSASPALATQAALK i:29251001.000000
3 qid:480 #p:YNR015W s:SPEEVSFVLK i:15500001.000000
4 qid:480 #p:YNR015W s:VINDVSGIDINAGCPK i:2401401.000000
25 qid:480 #p:YNR015W s:MVTYAGK i:1.000000
25 qid:480 #p:YNR015W s:LVLAPMVR i:1.000000
25 qid:480 #p:YNR015W s:AGELPTR i:1.000000
25 qid:480 #p:YNR015W s:LMALAHGADLVWSPEIIDK i:1.000000
25 qid:480 #p:YNR015W s:VQTRPETLVFR i:1.000000
25 qid:480 #p:YNR015W s:HFSIHSGMGSALLR i:1.000000
25 qid:480 #p:YNR015W s:TPDTLCLILK i:1.000000
25 qid:480 #p:YNR015W s:NVGNPHSKPISVK i:1.000000
25 qid:480 #p:YNR015W s:QDTLQLVK i:1.000000
25 qid:480 #p:YNR015W s:LCATGITNLTVHCR i:1.000000
25 qid:480 #p:YNR015W s:EQPITDYIAEIYEICQANNVSLIVNGAIR i:1.000000
25 qid:480 #p:YNR015W s:SHFHDLQANHWK i:1.000000
25 qid:480 #p:YNR015W s:NTNIGGMIAECAER i:1.000000
25 qid:480 #p:YNR015W s:DPTVFDHTSKPSEDGPSWVVACR i:1.000000
25 qid:480 #p:YNR015W s:EFIQWATK i:1.000000
25 qid:480 #p:YNR015W s:FDNHIGNTK i:1.000000
25 qid:480 #p:YNR015W s:SVFFQYFAR i:1.000000
25 qid:480 #p:YNR015W s:QLNDDGSAQTDPSEYLENCR i:1.000000
25 qid:480 #p:YNR015W s:NANAIAK i:1.000000
25 qid:480 #p:YNR015W s:QTDHIGSDTK i:1.000000
25 qid:480 #p:YNR015W s:VVPLPTDI i:1.000000
1 qid:2090 #p:YJL218W s:GVLENIVPGELYDANYDPDLLK i:11749001.000000
9 qid:2090 #p:YJL218W s:MGVLENIVPGELYDANYDPDLLK i:1.000000
9 qid:2090 #p:YJL218W s:LHEYNTLSPADENK i:1.000000
9 qid:2090 #p:YJL218W s:ELLGSCTDNFIIEPPFYCDYGSNIYIGDNFYANHNLVILDGAK i:1.000000
9 qid:2090 #p:YJL218W s:VVIGDNVFIAPNVGIYTAGHPIDVER i:1.000000
9 qid:2090 #p:YJL218W s:LQGLEYAMPVTIGDNVWIGGGVSIIPGVNIGK i:1.000000
9 qid:2090 #p:YJL218W s:NSVIAAGSVVIR i:1.000000
9 qid:2090 #p:YJL218W s:DIPENVVAAGNPCK i:1.000000
9 qid:2090 #p:YJL218W s:DSTTTNYR i:1.000000
1 qid:574 #p:YDL189W s:KPEECASSSESIEK i:3471001.000000
17 qid:574 #p:YDL189W s:MTALDSR i:1.000000
17 qid:574 #p:YDL189W s:NWGLTPAMETGLFQKPQDR i:1.000000
17 qid:574 #p:YDL189W s:IFIIELENSIVSFINSNTESFQLRPMNSYYR i:1.000000
17 qid:574 #p:YDL189W s:LLSHQIAEYHNLNHVLAR i:1.000000
17 qid:574 #p:YDL189W s:TQDSCVILFK i:1.000000
17 qid:574 #p:YDL189W s:IEGKPLLQELQLNK i:1.000000
17 qid:574 #p:YDL189W s:EVGNECDYK i:1.000000
17 qid:574 #p:YDL189W s:TPNSNLTANSNK i:1.000000
17 qid:574 #p:YDL189W s:SSTDLEQER i:1.000000
17 qid:574 #p:YDL189W s:STNSSGSSDSDNEWSDWLNGDDSNTQTSNGSVSSSSPFNSSVTTIQVNKPQQQFYDSR i:1.000000
17 qid:574 #p:YDL189W s:ENGGYQSGYSSPYLVYPPPQMGGNSLPTYPLMYNPAGPAPGPAPSPMVMGNNTVFMNPYMYNMNPQGSCSFGTPIPMYPPYQYQYQYQYNTQYHSGPYSNTPSYNSNNYTR i:1.000000
17 qid:574 #p:YDL189W s:YHHFQGK i:1.000000
17 qid:574 #p:YDL189W s:NSYSGAIPK i:1.000000
17 qid:574 #p:YDL189W s:SDDSNSNK i:1.000000
17 qid:574 #p:YDL189W s:ASVEGSPSSR i:1.000000
17 qid:574 #p:YDL189W s:DTDSVEMK i:1.000000
1 qid:1947 #p:YIL002W s:DILDVLNLLK i:729230001.000000
2 qid:1947 #p:YIL002W s:ISEVELK i:21951001.000000
5 qid:1947 #p:YIL002W s:DTPEDVSTAGAK i:1.000000
5 qid:1947 #p:YIL002W s:MDSLLVQLEDLHR i:1.000000
5 qid:1947 #p:YIL002W s:DNNDLAK i:1.000000
1 qid:2892 #p:YKL019W s:VELADELQFIMDK i:151980001.000000
2 qid:2892 #p:YKL019W s:ELDWLDEVTLNNPK i:19577001.000000
3 qid:2892 #p:YKL019W s:AYSLLAIK i:6223201.000000
17 qid:2892 #p:YKL019W s:MEEYDYSDVKPLPIETDLQDELCR i:1.000000
17 qid:2892 #p:YKL019W s:IMYTEDYK i:1.000000
17 qid:2892 #p:YKL019W s:ALISLNELSPR i:1.000000
17 qid:2892 #p:YKL019W s:ALQLTAEIIDVAPAFYTIWNYR i:1.000000
17 qid:2892 #p:YKL019W s:HMMSESEDTVLYLNK i:1.000000
17 qid:2892 #p:YKL019W s:NYQIWSYR i:1.000000
17 qid:2892 #p:YKL019W s:LHPSPSFK i:1.000000
17 qid:2892 #p:YKL019W s:LMIDDDSK i:1.000000
17 qid:2892 #p:YKL019W s:NYHVWSYR i:1.000000
17 qid:2892 #p:YKL019W s:WCCLFFSDFQHELAYASDLIETDIYNNSAWTHR i:1.000000
17 qid:2892 #p:YKL019W s:MFYWVNAK i:1.000000
17 qid:2892 #p:YKL019W s:IQLVPQNISPWTYLR i:1.000000
17 qid:2892 #p:YKL019W s:GFQELFHDR i:1.000000
17 qid:2892 #p:YKL019W s:VVDFATTFIGDVLSLPIGSPEDLPEIESSYALEFLAYHWGADPCTR i:1.000000
1 qid:1404 #p:YDR097C s:VGFSAFGGLLYYLK i:52622001.000000
2 qid:1404 #p:YDR097C s:VQKPTPATLENTATDK i:13506001.000000
3 qid:1404 #p:YDR097C s:TLEEDLK i:10397001.000000
4 qid:1404 #p:YDR097C s:PTPATLENTATDK i:10079001.000000
5 qid:1404 #p:YDR097C s:FNSAPNAIFNEVK i:3026601.000000
6 qid:1404 #p:YDR097C s:SLFSIIDDLQS i:746131.000000
70 qid:1404 #p:YDR097C s:MAPATPK i:1.000000
70 qid:1404 #p:YDR097C s:TAHFENGSTSSQK i:1.000000
70 qid:1404 #p:YDR097C s:QSSLLSFFSK i:1.000000
70 qid:1404 #p:YDR097C s:QVPSGTPSK i:1.000000
70 qid:1404 #p:YDR097C s:LFVDVDEDNDLTIAEETVSTVR i:1.000000
70 qid:1404 #p:YDR097C s:SDIMHSQEPQSDTMLNSNTTEPK i:1.000000
70 qid:1404 #p:YDR097C s:STTTDEDLSSSQSR i:1.000000
70 qid:1404 #p:YDR097C s:VNYAESDDDDSDTTFTAK i:1.000000
70 qid:1404 #p:YDR097C s:VVDSESDEDEYLPDK i:1.000000
70 qid:1404 #p:YDR097C s:NDGDEDDDIADDK i:1.000000
70 qid:1404 #p:YDR097C s:GELAEDSGDDDDLISLAETTSK i:1.000000
70 qid:1404 #p:YDR097C s:FSYNTSHSSSPFTR i:1.000000
70 qid:1404 #p:YDR097C s:SRPNQAPSR i:1.000000
70 qid:1404 #p:YDR097C s:SYNPSHSQPSATSK i:1.000000
70 qid:1404 #p:YDR097C s:YQWLVDER i:1.000000
70 qid:1404 #p:YDR097C s:SDPEYDPR i:1.000000
70 qid:1404 #p:YDR097C s:TLYIPSSAWNK i:1.000000
70 qid:1404 #p:YDR097C s:MWDCIVFFK i:1.000000
70 qid:1404 #p:YDR097C s:FFELYEK i:1.000000
70 qid:1404 #p:YDR097C s:DALLANALFDLK i:1.000000
70 qid:1404 #p:YDR097C s:ANMQLAGIPEMSFEYWAAQFIQMGYK i:1.000000
70 qid:1404 #p:YDR097C s:ELQCILTSGTLTDGDMLHSDLATFCLAIR i:1.000000
70 qid:1404 #p:YDR097C s:EEPGNFYNETQLDSSTIVQK i:1.000000
70 qid:1404 #p:YDR097C s:IFGAAFIDTATGELQMLEFEDDSECTK i:1.000000
70 qid:1404 #p:YDR097C s:LDTLMSQVRPMEVVMER i:1.000000
70 qid:1404 #p:YDR097C s:NNLSTLANK i:1.000000
70 qid:1404 #p:YDR097C s:AGEEFYDCDK i:1.000000
70 qid:1404 #p:YDR097C s:TYAEIISSEYFSTEEDWPEVLK i:1.000000
70 qid:1404 #p:YDR097C s:SYYDTGK i:1.000000
70 qid:1404 #p:YDR097C s:SQHSMVLDGITLQNLEIFSNSFDGSDK i:1.000000
70 qid:1404 #p:YDR097C s:AITPMGK i:1.000000
70 qid:1404 #p:YDR097C s:WLMHPLLR i:1.000000
70 qid:1404 #p:YDR097C s:LDSVDSLLQDITLR i:1.000000
70 qid:1404 #p:YDR097C s:EQLEITFSK i:1.000000
70 qid:1404 #p:YDR097C s:VITAFETIIELQDSLK i:1.000000
70 qid:1404 #p:YDR097C s:YISSFPEGLVEAVK i:1.000000
70 qid:1404 #p:YDR097C s:SWTNAFER i:1.000000
70 qid:1404 #p:YDR097C s:AINENIIVPQR i:1.000000
70 qid:1404 #p:YDR097C s:GFDIEFDK i:1.000000
70 qid:1404 #p:YDR097C s:IQELEDELMEILMTYR i:1.000000
70 qid:1404 #p:YDR097C s:CSNIQYK i:1.000000
70 qid:1404 #p:YDR097C s:EIYTIEIPISATK i:1.000000
70 qid:1404 #p:YDR097C s:NVPSNWVQMAANK i:1.000000
70 qid:1404 #p:YDR097C s:YYSDEVR i:1.000000
70 qid:1404 #p:YDR097C s:FDAHYNTIWMPTIQAISNIDCLLAITR i:1.000000
70 qid:1404 #p:YDR097C s:TSEYLGAPSCRPTIVDEVDSK i:1.000000
70 qid:1404 #p:YDR097C s:TNTQLNGFLK i:1.000000
70 qid:1404 #p:YDR097C s:HPCFNLGATTAK i:1.000000
70 qid:1404 #p:YDR097C s:DFIPNDIELGK i:1.000000
70 qid:1404 #p:YDR097C s:LGLLTGANAAGK i:1.000000
70 qid:1404 #p:YDR097C s:MACIAVIMAQMGCYVPCESAVLTPIDR i:1.000000
70 qid:1404 #p:YDR097C s:LGANDNIMQGK i:1.000000
70 qid:1404 #p:YDR097C s:STFFVELAETK i:1.000000
70 qid:1404 #p:YDR097C s:ILDMATNR i:1.000000
70 qid:1404 #p:YDR097C s:SLLVVDELGR i:1.000000
70 qid:1404 #p:YDR097C s:GGSSSDGFAIAESVLHHVATHIQSLGFFATHYGTLASSFK i:1.000000
70 qid:1404 #p:YDR097C s:HHPQVRPLK i:1.000000
70 qid:1404 #p:YDR097C s:MSILVDEATR i:1.000000
70 qid:1404 #p:YDR097C s:NVTFLYK i:1.000000
70 qid:1404 #p:YDR097C s:MLEGQSEGSFGMHVASMCGISK i:1.000000
70 qid:1404 #p:YDR097C s:EIIDNAQIAADNLEHTSR i:1.000000
70 qid:1404 #p:YDR097C s:DLAANNLNGEVVSVPGGLQSDFVR i:1.000000
70 qid:1404 #p:YDR097C s:IAYGDGLK i:1.000000
70 qid:1404 #p:YDR097C s:LGSGEGVLNYDWNIK i:1.000000
1 qid:575 #p:YHL003C s:IDLGDTVPGFAAMPESAASK i:92677001.000000
19 qid:575 #p:YHL003C s:MTSATDK i:1.000000
19 qid:575 #p:YHL003C s:ALTGDSK i:1.000000
19 qid:575 #p:YHL003C s:DSDLLWK i:1.000000
19 qid:575 #p:YHL003C s:HSWLTPFFILVCVYSAYFLSGNR i:1.000000
19 qid:575 #p:YHL003C s:TESNPLHMFVAISYQVDGTDSYAK i:1.000000
19 qid:575 #p:YHL003C s:DLSFVFFYMIFFTFLR i:1.000000
19 qid:575 #p:YHL003C s:EFLMDVVIRPFTVYLNVTSEHR i:1.000000
19 qid:575 #p:YHL003C s:MLEQMYAIFYCGVSGPFGLYIMYHSDLWLFK i:1.000000
19 qid:575 #p:YHL003C s:TYPVITNPFLFK i:1.000000
19 qid:575 #p:YHL003C s:IFYLGQAAFWAQQACVLVLQLEKPR i:1.000000
19 qid:575 #p:YHL003C s:ELVFHHIVTLLLIWSSYVFHFTK i:1.000000
19 qid:575 #p:YHL003C s:MGLAIYITMDVSDFFLSLSK i:1.000000
19 qid:575 #p:YHL003C s:TLNYLNSVFTPFVFGLFVFFWIYLR i:1.000000
19 qid:575 #p:YHL003C s:ILWSVLTEFR i:1.000000
19 qid:575 #p:YHL003C s:HEGNYVLNFATQQYK i:1.000000
19 qid:575 #p:YHL003C s:CWISLPIVFVLIAALQLVNLYWLFLILR i:1.000000
19 qid:575 #p:YHL003C s:LIWQGIQK i:1.000000
19 qid:575 #p:YHL003C s:SDSDSDESAENEESK i:1.000000
1 qid:2825 #p:YMR089C s:LAGEIFDLK i:530350001.000000
2 qid:2825 #p:YMR089C s:AIFAVHLHHLK i:133270001.000000
3 qid:2825 #p:YMR089C s:EEIMEFVSFLK i:61667001.000000
4 qid:2825 #p:YMR089C s:IAQVLLK i:1593301.000000
5 qid:2825 #p:YMR089C s:YLNDYETEK i:442161.000000
47 qid:2825 #p:YMR089C s:MLLLSWSR i:1.000000
47 qid:2825 #p:YMR089C s:SYYGLTHIK i:1.000000
47 qid:2825 #p:YMR089C s:SLHTQYR i:1.000000
47 qid:2825 #p:YMR089C s:NEDNNEDAK i:1.000000
47 qid:2825 #p:YMR089C s:EIPTDEEVEAIR i:1.000000
47 qid:2825 #p:YMR089C s:NNTIPANWK i:1.000000
47 qid:2825 #p:YMR089C s:LEDAVLK i:1.000000
47 qid:2825 #p:YMR089C s:EEENGPSK i:1.000000
47 qid:2825 #p:YMR089C s:EQGYFEGNNSR i:1.000000
47 qid:2825 #p:YMR089C s:NIPPPPPPPPPKPPLNDPSNPVSK i:1.000000
47 qid:2825 #p:YMR089C s:NVNLFQIGLTFFLLSFLLDLLNSLEEQSEITWQDFR i:1.000000
47 qid:2825 #p:YMR089C s:VMLNDNGK i:1.000000
47 qid:2825 #p:YMR089C s:NQADNYGR i:1.000000
47 qid:2825 #p:YMR089C s:NFYYFTIGSIDSFEHK i:1.000000
47 qid:2825 #p:YMR089C s:AQDELDIDK i:1.000000
47 qid:2825 #p:YMR089C s:IPVLYVQEGNWAK i:1.000000
47 qid:2825 #p:YMR089C s:AMFQILPTVLMIAGIIWLTR i:1.000000
47 qid:2825 #p:YMR089C s:SAQAAGGSR i:1.000000
47 qid:2825 #p:YMR089C s:GGIFGLSR i:1.000000
47 qid:2825 #p:YMR089C s:FNTETDVK i:1.000000
47 qid:2825 #p:YMR089C s:DVAGCDEAK i:1.000000
47 qid:2825 #p:YMR089C s:ATAGEAGVPFYFVSGSEFVEMFVGVGAAR i:1.000000
47 qid:2825 #p:YMR089C s:ENAPSIVFIDEIDAIGK i:1.000000
47 qid:2825 #p:YMR089C s:GNFSGANDER i:1.000000
47 qid:2825 #p:YMR089C s:ENTLNQMLVEMDGFTPADHVVVLAGTNRPDILDK i:1.000000
47 qid:2825 #p:YMR089C s:ALLRPGR i:1.000000
47 qid:2825 #p:YMR089C s:HINIDKPELEGR i:1.000000
47 qid:2825 #p:YMR089C s:LAALTPGFSGADIANVCNEAALIAAR i:1.000000
47 qid:2825 #p:YMR089C s:SDEDAVK i:1.000000
47 qid:2825 #p:YMR089C s:LNHFEQAIER i:1.000000
47 qid:2825 #p:YMR089C s:VIGGVER i:1.000000
47 qid:2825 #p:YMR089C s:LLSPEEK i:1.000000
47 qid:2825 #p:YMR089C s:VVAYHEAGHAVCGWYLK i:1.000000
47 qid:2825 #p:YMR089C s:GQGALGYAQYLPGDIFLLTEQQLK i:1.000000
47 qid:2825 #p:YMR089C s:MTMSLGGR i:1.000000
47 qid:2825 #p:YMR089C s:VSEELHFPSVTSGASDDFK i:1.000000
47 qid:2825 #p:YMR089C s:VTSMATAMVTELGMSDK i:1.000000
47 qid:2825 #p:YMR089C s:IGWVNYQK i:1.000000
47 qid:2825 #p:YMR089C s:DDSDLTKPFSDETGDIIDSEVYR i:1.000000
47 qid:2825 #p:YMR089C s:IVQECHDR i:1.000000
47 qid:2825 #p:YMR089C s:EDMIDLLGK i:1.000000
47 qid:2825 #p:YMR089C s:NEPKPSTN i:1.000000
1 qid:1750 #p:YHR025W s:LLEPAYDGASVEQQ i:110040001.000000
2 qid:1750 #p:YHR025W s:YQWNPAIK i:33051001.000000
17 qid:1750 #p:YHR025W s:VPASSANIGPGYDVLGVGLSLFLELDVTIDSSQAQETNDDPNNCK i:1.000000
17 qid:1750 #p:YHR025W s:ESEGYSTVPLR i:1.000000
17 qid:1750 #p:YHR025W s:SDANLITR i:1.000000
17 qid:1750 #p:YHR025W s:TALYVLR i:1.000000
17 qid:1750 #p:YHR025W s:NFPSGTK i:1.000000
17 qid:1750 #p:YHR025W s:VHVSNPIPLGR i:1.000000
17 qid:1750 #p:YHR025W s:GLGSSGAAVVAGVILGNEVAQLGFSK i:1.000000
17 qid:1750 #p:YHR025W s:MLDYCLMIER i:1.000000
17 qid:1750 #p:YHR025W s:HPDNITAAMMGGFCGSFLR i:1.000000
17 qid:1750 #p:YHR025W s:DLTPQEVER i:1.000000
17 qid:1750 #p:YHR025W s:EIPLAEVLPEPSGGEDTGLVPPLPPTDIGR i:1.000000
17 qid:1750 #p:YHR025W s:CIAIIPQFELSTADSR i:1.000000
17 qid:1750 #p:YHR025W s:AYPTQDLVFNLQR i:1.000000
17 qid:1750 #p:YHR025W s:LAVLTTALTMDPPNADLIYPAMQDR i:1.000000
17 qid:1750 #p:YHR025W s:TLIPGLTEILSCVTPSTYPGLLGICLSGAGPTILALATENFEEISQEIINR i:1.000000
1 qid:1312 #p:YGL020C s:EFNNSISAQDNYAK i:24373001.000000
2 qid:1312 #p:YGL020C s:FAPGNELSK i:10459001.000000
3 qid:1312 #p:YGL020C s:MEAPASVETQEEK i:10107001.000000
4 qid:1312 #p:YGL020C s:AFQAHLHK i:422371.000000
13 qid:1312 #p:YGL020C s:MHWAAAVAIFFIVVTK i:1.000000
13 qid:1312 #p:YGL020C s:FLQYTNK i:1.000000
13 qid:1312 #p:YGL020C s:DEIQSENK i:1.000000
13 qid:1312 #p:YGL020C s:LLALTVPFFVFK i:1.000000
13 qid:1312 #p:YGL020C s:LSSSTSTLFPTFVSGVWSQGWLYVLLHPLR i:1.000000
13 qid:1312 #p:YGL020C s:WHIMEGK i:1.000000
13 qid:1312 #p:YGL020C s:FDDMALQSVSLGIWVWALMNVINGVEFIVK i:1.000000
13 qid:1312 #p:YGL020C s:QLFLTPK i:1.000000
13 qid:1312 #p:YGL020C s:ALDAVDDAIILD i:1.000000
1 qid:2900 #p:YGR205W s:TVLDYTIEFLDK i:3639400001.000000
2 qid:2900 #p:YGR205W s:SIGYASIDDFYLTHEDQLK i:3580000001.000000
3 qid:2900 #p:YGR205W s:LLQEVLNTIFNNNEHPDQDTVVLPK i:2318600001.000000
4 qid:2900 #p:YGR205W s:SFTSIQIYNHLMEK i:692590001.000000
5 qid:2900 #p:YGR205W s:CPLFIFFSGPQGSGK i:203720001.000000
6 qid:2900 #p:YGR205W s:YIPEWFETGNK i:154610001.000000
14 qid:2900 #p:YGR205W s:GLPGTHDMK i:1.000000
14 qid:2900 #p:YGR205W s:LPVDIFILEGWFLGFNPILQGIENNDLLTGDMVDVNAK i:1.000000
14 qid:2900 #p:YGR205W s:LFFYSDLLWR i:1.000000
14 qid:2900 #p:YGR205W s:SLGIVFTTDNINNVYGWR i:1.000000
14 qid:2900 #p:YGR205W s:LQQEHELISK i:1.000000
14 qid:2900 #p:YGR205W s:GMTDEQVHAFVDR i:1.000000
14 qid:2900 #p:YGR205W s:LYLNDFVR i:1.000000
14 qid:2900 #p:YGR205W s:SESLGSIATLTLGIDSNR i:1.000000
1 qid:3305 #p:YJL102W s:QPTSNDYVFQGVIDVVNGK i:18120001.000000
36 qid:3305 #p:YJL102W s:LSVINVGSR i:1.000000
36 qid:3305 #p:YJL102W s:NIGIIAHIDAGK i:1.000000
36 qid:3305 #p:YJL102W s:MLYYAGISK i:1.000000
36 qid:3305 #p:YJL102W s:HIGDVDTGDTITDFLEQER i:1.000000
36 qid:3305 #p:YJL102W s:GITIQSAAISFPWR i:1.000000
36 qid:3305 #p:YJL102W s:NTFAINLIDTPGHIDFTFEVIR i:1.000000
36 qid:3305 #p:YJL102W s:VIDSCVVILDAVAGVEAQTEK i:1.000000
36 qid:3305 #p:YJL102W s:MGASFNHTVNDLINK i:1.000000
36 qid:3305 #p:YJL102W s:GTTTKPVLVNIPYYR i:1.000000
36 qid:3305 #p:YJL102W s:LTWNPENPDEIIVDELDGTSLEQCNR i:1.000000
36 qid:3305 #p:YJL102W s:ESMIETLTEYDEDLVQHFLEEAEGDYSK i:1.000000
36 qid:3305 #p:YJL102W s:VSAQFLNASIR i:1.000000
36 qid:3305 #p:YJL102W s:NMIVPVLCGASFK i:1.000000
36 qid:3305 #p:YJL102W s:NIGVQPLLDAIVNYLPSPIEAELPELNDK i:1.000000
36 qid:3305 #p:YJL102W s:VGCLVNNNK i:1.000000
36 qid:3305 #p:YJL102W s:NLCIALAFK i:1.000000
36 qid:3305 #p:YJL102W s:VITDPIR i:1.000000
36 qid:3305 #p:YJL102W s:IYSGTLNSGNTVYNSTTGEK i:1.000000
36 qid:3305 #p:YJL102W s:LLIPHAGTSQPVNILTAGQIGLLTGSTVENNISTGDTLITHSSK i:1.000000
36 qid:3305 #p:YJL102W s:INSIFIPPPVFGVSIEPR i:1.000000
36 qid:3305 #p:YJL102W s:SMEEALNTLITEDPSLSISQNDETGQTVLNGMGELHLEIAK i:1.000000
36 qid:3305 #p:YJL102W s:ADVEFGQLMVSYK i:1.000000
36 qid:3305 #p:YJL102W s:ETINSETNIETYESDDGYR i:1.000000
36 qid:3305 #p:YJL102W s:FSLSLLPNSDALPNCLAYPLGVNENFLIMEK i:1.000000
36 qid:3305 #p:YJL102W s:YQVSFESILNSIIASCIVGLQR i:1.000000
36 qid:3305 #p:YJL102W s:IANFPLYACSIK i:1.000000
36 qid:3305 #p:YJL102W s:INSDWSVPPDIETPQEILK i:1.000000
36 qid:3305 #p:YJL102W s:ALNDLKPEK i:1.000000
36 qid:3305 #p:YJL102W s:YNLLEPIMNLDLTIPQSDVGTVLQDLTGAR i:1.000000
36 qid:3305 #p:YJL102W s:AQILSIEDESSVSNSGASTCNSPENSNR i:1.000000
36 qid:3305 #p:YJL102W s:IYIPSDAVTTLHATK i:1.000000
36 qid:3305 #p:YJL102W s:NTQETSSNVK i:1.000000
36 qid:3305 #p:YJL102W s:EITTYTNK i:1.000000
36 qid:3305 #p:YJL102W s:GEFNIEYSDMEK i:1.000000
36 qid:3305 #p:YJL102W s:LQSILHDL i:1.000000
1 qid:1513 #p:YLR430W s:DLTLEELVDK i:16099001.000000
2 qid:1513 #p:YLR430W s:DIAPNSDVQLATVYTK i:11349001.000000
3 qid:1513 #p:YLR430W s:SIDFNTIDGFQGQEK i:3048101.000000
4 qid:1513 #p:YLR430W s:LTEQQASEILQK i:2957401.000000
5 qid:1513 #p:YLR430W s:EGFSLIQGPPGTGK i:1897201.000000
6 qid:1513 #p:YLR430W s:NDEFETVLLTK i:1397401.000000
132 qid:1513 #p:YLR430W s:MNSNNPDNNNSNNINNNNK i:1.000000
132 qid:1513 #p:YLR430W s:SYIPQIEQVYQGTNPNIQEAK i:1.000000
132 qid:1513 #p:YLR430W s:LLGELLQVLAEVPK i:1.000000
132 qid:1513 #p:YLR430W s:GTHLFCDPILEPISIFSLTIFSFNEEATATWLK i:1.000000
132 qid:1513 #p:YLR430W s:NHFNPILSVCDK i:1.000000
132 qid:1513 #p:YLR430W s:CILNFAR i:1.000000
132 qid:1513 #p:YLR430W s:MLQHFAIQR i:1.000000
132 qid:1513 #p:YLR430W s:HVPHEHVAK i:1.000000
132 qid:1513 #p:YLR430W s:FNDIVCQWR i:1.000000
132 qid:1513 #p:YLR430W s:VEAVFPILR i:1.000000
132 qid:1513 #p:YLR430W s:NISVNDNTGINITNEIETAMYECLCNPHMLR i:1.000000
132 qid:1513 #p:YLR430W s:ATFEAIFK i:1.000000
132 qid:1513 #p:YLR430W s:LLDVTNPLSIK i:1.000000
132 qid:1513 #p:YLR430W s:TFISGVIFCWCEGSK i:1.000000
132 qid:1513 #p:YLR430W s:EENEWSR i:1.000000
132 qid:1513 #p:YLR430W s:NFHINLSNLTPDIIEEVYIHILFLQNPANWTEIVVSQFWSR i:1.000000
132 qid:1513 #p:YLR430W s:LLPVFNLFDK i:1.000000
132 qid:1513 #p:YLR430W s:DVFIEYFQVPK i:1.000000
132 qid:1513 #p:YLR430W s:FPLEPIFK i:1.000000
132 qid:1513 #p:YLR430W s:MWYNHLSK i:1.000000
132 qid:1513 #p:YLR430W s:SYHDKPLDFLLR i:1.000000
132 qid:1513 #p:YLR430W s:GLTMFLNK i:1.000000
132 qid:1513 #p:YLR430W s:FGSEFWSK i:1.000000
132 qid:1513 #p:YLR430W s:IEPFTFHSILDIIFNR i:1.000000
132 qid:1513 #p:YLR430W s:IQDNPIVEHQTEVYFQLTGSVTDLLSWTLPFYHALSPSK i:1.000000
132 qid:1513 #p:YLR430W s:VSMAFLR i:1.000000
132 qid:1513 #p:YLR430W s:IIANYPSLK i:1.000000
132 qid:1513 #p:YLR430W s:ACLMNSATALLR i:1.000000
132 qid:1513 #p:YLR430W s:ALLNNPLIQDIIIR i:1.000000
132 qid:1513 #p:YLR430W s:SASNPNDFYPGLGAASASVATSTMMVLAECIDFDILLLCHR i:1.000000
132 qid:1513 #p:YLR430W s:LYSGKPISEIPISTNVLENVTNK i:1.000000
132 qid:1513 #p:YLR430W s:SFHDGPLLAK i:1.000000
132 qid:1513 #p:YLR430W s:QLLVSLK i:1.000000
132 qid:1513 #p:YLR430W s:NINGLLIVPSNTAVAEAHNALNQK i:1.000000
132 qid:1513 #p:YLR430W s:FLLLSTR i:1.000000
132 qid:1513 #p:YLR430W s:FADILPGQLSK i:1.000000
132 qid:1513 #p:YLR430W s:ILADEDASQGFWSCIFSSDK i:1.000000
132 qid:1513 #p:YLR430W s:HLYQAATNILYNTFDVEGR i:1.000000
132 qid:1513 #p:YLR430W s:LEGILAILNSNLTVNLK i:1.000000
132 qid:1513 #p:YLR430W s:NINVMLQR i:1.000000
132 qid:1513 #p:YLR430W s:LINCEFYEPCPR i:1.000000
132 qid:1513 #p:YLR430W s:VLMDVVSAFVDPISGVFANFQTLK i:1.000000
132 qid:1513 #p:YLR430W s:FWESCWLFLDTIYK i:1.000000
132 qid:1513 #p:YLR430W s:YDYSELENFTK i:1.000000
132 qid:1513 #p:YLR430W s:DTLDLSR i:1.000000
132 qid:1513 #p:YLR430W s:SLVDSFR i:1.000000
132 qid:1513 #p:YLR430W s:EFSDILHDQTK i:1.000000
132 qid:1513 #p:YLR430W s:NLLLNVLETFK i:1.000000
132 qid:1513 #p:YLR430W s:NMLYWLR i:1.000000
132 qid:1513 #p:YLR430W s:LSDEVLLESCVR i:1.000000
132 qid:1513 #p:YLR430W s:LIISTSDLAHEK i:1.000000
132 qid:1513 #p:YLR430W s:VDDSLVEMMAK i:1.000000
132 qid:1513 #p:YLR430W s:ALTEEVATEAENYR i:1.000000
132 qid:1513 #p:YLR430W s:VIDLTDSVPASPSLSPSLSSTIASSSAESR i:1.000000
132 qid:1513 #p:YLR430W s:ALSSSITGRPR i:1.000000
132 qid:1513 #p:YLR430W s:ITSFGTFQSSANAK i:1.000000
132 qid:1513 #p:YLR430W s:TKPVKPLSK i:1.000000
132 qid:1513 #p:YLR430W s:MQLLNNR i:1.000000
132 qid:1513 #p:YLR430W s:VVHPPSAPAFHTK i:1.000000
132 qid:1513 #p:YLR430W s:NDDSSSEESDNDIESAR i:1.000000
132 qid:1513 #p:YLR430W s:ELFAIAK i:1.000000
132 qid:1513 #p:YLR430W s:GIQTVDINGK i:1.000000
132 qid:1513 #p:YLR430W s:QTAAELAK i:1.000000
132 qid:1513 #p:YLR430W s:QELEHMR i:1.000000
132 qid:1513 #p:YLR430W s:LNVDMNPLYEIILQWDYTR i:1.000000
132 qid:1513 #p:YLR430W s:NSEYPDDEPIGNYSDVK i:1.000000
132 qid:1513 #p:YLR430W s:DFFNSPADYQK i:1.000000
132 qid:1513 #p:YLR430W s:VMKPLLLLESWQGLCSSR i:1.000000
132 qid:1513 #p:YLR430W s:EDYKPFSIIVGNR i:1.000000
132 qid:1513 #p:YLR430W s:TAVSDFYDVYASVAK i:1.000000
132 qid:1513 #p:YLR430W s:QVIQDCGISESDLIVMAYLPDFRPDK i:1.000000
132 qid:1513 #p:YLR430W s:LSSDDFK i:1.000000
132 qid:1513 #p:YLR430W s:AQHTCLAK i:1.000000
132 qid:1513 #p:YLR430W s:GGNVDVTLR i:1.000000
132 qid:1513 #p:YLR430W s:SEIYCVK i:1.000000
132 qid:1513 #p:YLR430W s:VMQMTTIER i:1.000000
132 qid:1513 #p:YLR430W s:EYSTLEGLEYYDLVGQILQAKPSPPVNVDAAEIETVK i:1.000000
132 qid:1513 #p:YLR430W s:LNTSQAEAIVNSVSK i:1.000000
132 qid:1513 #p:YLR430W s:TILGIIGYFLSTK i:1.000000
132 qid:1513 #p:YLR430W s:NASSSNVIK i:1.000000
132 qid:1513 #p:YLR430W s:NSSNTEQLLK i:1.000000
132 qid:1513 #p:YLR430W s:ILICAPSNAAVDEICLR i:1.000000
132 qid:1513 #p:YLR430W s:QGHQFKPQLVR i:1.000000
132 qid:1513 #p:YLR430W s:SDVVNVAIK i:1.000000
132 qid:1513 #p:YLR430W s:TDPELER i:1.000000
132 qid:1513 #p:YLR430W s:FNNAVTK i:1.000000
132 qid:1513 #p:YLR430W s:LDSESGNPESPMSTEDISK i:1.000000
132 qid:1513 #p:YLR430W s:IINELGR i:1.000000
132 qid:1513 #p:YLR430W s:NAQAHILAVSDIICSTLSGSAHDVLATMGIK i:1.000000
132 qid:1513 #p:YLR430W s:FDTVIIDEACQCTELSSIIPLR i:1.000000
132 qid:1513 #p:YLR430W s:CIMVGDPNQLPPTVLSGAASNFK i:1.000000
132 qid:1513 #p:YLR430W s:YNQSLFVR i:1.000000
132 qid:1513 #p:YLR430W s:NSSPYLLDVQYR i:1.000000
132 qid:1513 #p:YLR430W s:MHPSISK i:1.000000
132 qid:1513 #p:YLR430W s:FPSSEFYQGR i:1.000000
132 qid:1513 #p:YLR430W s:DGPGMDILNK i:1.000000
132 qid:1513 #p:YLR430W s:RPWHQLEPLAPYK i:1.000000
132 qid:1513 #p:YLR430W s:FFDIISGR i:1.000000
132 qid:1513 #p:YLR430W s:TMSYTNMEEIR i:1.000000
132 qid:1513 #p:YLR430W s:VAIELVDYLFR i:1.000000
132 qid:1513 #p:YLR430W s:IGIISPYR i:1.000000
132 qid:1513 #p:YLR430W s:YFGGMINK i:1.000000
132 qid:1513 #p:YLR430W s:EIILISCVR i:1.000000
132 qid:1513 #p:YLR430W s:SSVGFLK i:1.000000
132 qid:1513 #p:YLR430W s:MNVALTR i:1.000000
132 qid:1513 #p:YLR430W s:TSIWVLGHQR i:1.000000
132 qid:1513 #p:YLR430W s:DLIEDAK i:1.000000
132 qid:1513 #p:YLR430W s:SCLAYACSGFLDPR i:1.000000
132 qid:1513 #p:YLR430W s:FNVPVPSEQEDDYK i:1.000000
132 qid:1513 #p:YLR430W s:LPMEYITQGPDEVK i:1.000000
132 qid:1513 #p:YLR430W s:VVDEGEEADK i:1.000000
132 qid:1513 #p:YLR430W s:AESPSTSSGTK i:1.000000
132 qid:1513 #p:YLR430W s:SSIFGGMSVPSAVVPK i:1.000000
132 qid:1513 #p:YLR430W s:TFPDVDSNK i:1.000000
132 qid:1513 #p:YLR430W s:AAAVVGK i:1.000000
132 qid:1513 #p:YLR430W s:HVCFSDDVSFIPR i:1.000000
132 qid:1513 #p:YLR430W s:NDEPEIK i:1.000000
132 qid:1513 #p:YLR430W s:SLSSVLK i:1.000000
132 qid:1513 #p:YLR430W s:TISPPEISNNEDDDDEDDYTPSISDSSLMK i:1.000000
132 qid:1513 #p:YLR430W s:VASHNQNFSASIYDDPQVSQAK i:1.000000
132 qid:1513 #p:YLR430W s:QTQVPAAITK i:1.000000
132 qid:1513 #p:YLR430W s:SSNSVLSGGSSR i:1.000000
132 qid:1513 #p:YLR430W s:ILTASDYGEPNQNGQNGANR i:1.000000
132 qid:1513 #p:YLR430W s:TLSQHVGNANQYSTAPVGTGELHETLPAHPQDSYPAEAEDPYDLNPHPQPQSSAFK i:1.000000
132 qid:1513 #p:YLR430W s:GPGSGPTGTR i:1.000000
132 qid:1513 #p:YLR430W s:NASSSPFIPK i:1.000000
1 qid:143 #p:YLR388W s:ANDIGFNK i:1593200001.000000
3 qid:143 #p:YLR388W s:VCSSHTGLIR i:1.000000
3 qid:143 #p:YLR388W s:YGLNICR i:1.000000
1 qid:1720 #p:YPR055W s:AVSSIMQAQEQTLNLK i:3715801.000000
2 qid:1720 #p:YPR055W s:SQIGSHLQDVVNEHSQVFNTNVASYGK i:3527801.000000
3 qid:1720 #p:YPR055W s:NLEQFIHDQSLNK i:1246501.000000
55 qid:1720 #p:YPR055W s:DQAFELK i:1.000000
55 qid:1720 #p:YPR055W s:MDYLKPAQK i:1.000000
55 qid:1720 #p:YPR055W s:GLSINSLSETQQSAMNSSLDHLQNDLNR i:1.000000
55 qid:1720 #p:YPR055W s:INLQWNR i:1.000000
55 qid:1720 #p:YPR055W s:ILSDNTNPLELALAFLDDTSVGLGHR i:1.000000
55 qid:1720 #p:YPR055W s:YEEFNQLK i:1.000000
55 qid:1720 #p:YPR055W s:GSLQELNDNNLK i:1.000000
55 qid:1720 #p:YPR055W s:MIDVLVNIEELLQIPEK i:1.000000
55 qid:1720 #p:YPR055W s:ENFHQVQILLER i:1.000000
55 qid:1720 #p:YPR055W s:GFILMNNK i:1.000000
55 qid:1720 #p:YPR055W s:TVEILKPINQQLELQEHLLFNNLIEEIHDIMYSK i:1.000000
55 qid:1720 #p:YPR055W s:VTNNDIFK i:1.000000
55 qid:1720 #p:YPR055W s:IISISHNGFTSLENYLYNIVNIDIMEHSK i:1.000000
55 qid:1720 #p:YPR055W s:GNIMLQENAATQAPLAPSR i:1.000000
55 qid:1720 #p:YPR055W s:NQENEGFNR i:1.000000
55 qid:1720 #p:YPR055W s:TINNINK i:1.000000
55 qid:1720 #p:YPR055W s:LPVAFNIITER i:1.000000
55 qid:1720 #p:YPR055W s:EEIHNIIVK i:1.000000
55 qid:1720 #p:YPR055W s:NDNHFGLPVQDILSIILR i:1.000000
55 qid:1720 #p:YPR055W s:ECFWEIFLK i:1.000000
55 qid:1720 #p:YPR055W s:LLYAIQCHR i:1.000000
55 qid:1720 #p:YPR055W s:AIFEMSNILQPTSSAKPAFK i:1.000000
55 qid:1720 #p:YPR055W s:LLDEIELLLVR i:1.000000
55 qid:1720 #p:YPR055W s:YINDPELISSNNGSIKPINGATNNAPTLPK i:1.000000
55 qid:1720 #p:YPR055W s:IFSLEYNIEDNSSVK i:1.000000
55 qid:1720 #p:YPR055W s:DIFPGFSVSSNMDLDSIYVK i:1.000000
55 qid:1720 #p:YPR055W s:DESFEQDEPLVPPSVFNMK i:1.000000
55 qid:1720 #p:YPR055W s:VILDPFLLFTQSTSTIVPSVLTQNTISSLTFFDDYMNK i:1.000000
55 qid:1720 #p:YPR055W s:IQMTMDYLFTVEVESNNPYALELSDENHNIFK i:1.000000
55 qid:1720 #p:YPR055W s:TALDFQR i:1.000000
55 qid:1720 #p:YPR055W s:LFYNLLNVFNTANTFR i:1.000000
55 qid:1720 #p:YPR055W s:ISYCILDLLNHFYNYYLGLFNSLIGTSDR i:1.000000
55 qid:1720 #p:YPR055W s:IITAWLQNGILMDQEQK i:1.000000
55 qid:1720 #p:YPR055W s:ILNGDETLFHEESIELFK i:1.000000
55 qid:1720 #p:YPR055W s:EIPHFYQAGK i:1.000000
55 qid:1720 #p:YPR055W s:SDLFNNLTLDTILQFSASVLWILNWLPGLK i:1.000000
55 qid:1720 #p:YPR055W s:AINIDEVSQEPMLDADR i:1.000000
55 qid:1720 #p:YPR055W s:SSWTFSESMDLNYSNPSSSPNSLGNLK i:1.000000
55 qid:1720 #p:YPR055W s:FDETIDGFK i:1.000000
55 qid:1720 #p:YPR055W s:ALCIYDIGSFFQNTK i:1.000000
55 qid:1720 #p:YPR055W s:IWNMDVGSIELDQNIASLISELR i:1.000000
55 qid:1720 #p:YPR055W s:NSIFIGLDIVNNYALIK i:1.000000
55 qid:1720 #p:YPR055W s:VLNHNGIK i:1.000000
55 qid:1720 #p:YPR055W s:NVNVLQHAYR i:1.000000
55 qid:1720 #p:YPR055W s:NLSSEPSK i:1.000000
55 qid:1720 #p:YPR055W s:INMNVTMNFYSLCGSSEAELFEYIK i:1.000000
55 qid:1720 #p:YPR055W s:DNELPHCSVEDLK i:1.000000
55 qid:1720 #p:YPR055W s:LQFSEEMHR i:1.000000
55 qid:1720 #p:YPR055W s:QSTSSTK i:1.000000
55 qid:1720 #p:YPR055W s:GSIKPSNK i:1.000000
55 qid:1720 #p:YPR055W s:YTEALEK i:1.000000
55 qid:1720 #p:YPR055W s:LNAVHTANEK i:1.000000
1 qid:1619 #p:YDR162C s:TGLVPEEFVSYIQPEDGENEVENK i:98535001.000000
2 qid:1619 #p:YDR162C s:ARPFYLTHLITQSVSPK i:15417001.000000
11 qid:1619 #p:YDR162C s:MATMETTTQK i:1.000000
11 qid:1619 #p:YDR162C s:TIGVLNEAVLQNGR i:1.000000
11 qid:1619 #p:YDR162C s:EVEAVQAGNSDTMEDTETTTIGYISIK i:1.000000
11 qid:1619 #p:YDR162C s:DYAYADSNPLHYGYFDGDNEEDEMVSDSSNGEDTYNK i:1.000000
11 qid:1619 #p:YDR162C s:QSITLPDDYIVNQR i:1.000000
11 qid:1619 #p:YDR162C s:AVALYDFEPENDNELR i:1.000000
11 qid:1619 #p:YDR162C s:LAEGDIVFISYK i:1.000000
11 qid:1619 #p:YDR162C s:HGQGWLVAENESGSK i:1.000000
11 qid:1619 #p:YDR162C s:NNIDNTNEDEYDDNDEWEDIDDVAEVEADMK i:1.000000
1 qid:1427 #p:YKR023W s:SSTTRPTVQPSNQSTQSNPIK i:21286001.000000
2 qid:1427 #p:YKR023W s:VVCVIEGLNK i:11623001.000000
3 qid:1427 #p:YKR023W s:LQSLQEIDEAIK i:9517901.000000
4 qid:1427 #p:YKR023W s:FNELLNQNDK i:4825101.000000
5 qid:1427 #p:YKR023W s:QVPQILPLEESDVK i:3187601.000000
6 qid:1427 #p:YKR023W s:ALCEQVLSTSSDDPEQIASK i:2480301.000000
7 qid:1427 #p:YKR023W s:NELNGSSSSLSNASNGANVPK i:2473801.000000
8 qid:1427 #p:YKR023W s:NLFAEQDK i:1230301.000000
31 qid:1427 #p:YKR023W s:SLENLHLQSK i:1.000000
31 qid:1427 #p:YKR023W s:QAIDYAIK i:1.000000
31 qid:1427 #p:YKR023W s:FLEFLGHEDLSFEFVMK i:1.000000
31 qid:1427 #p:YKR023W s:NVHLEHTAPTSWK i:1.000000
31 qid:1427 #p:YKR023W s:QPTNNYINK i:1.000000
31 qid:1427 #p:YKR023W s:NCNCQGTR i:1.000000
31 qid:1427 #p:YKR023W s:HPVFDIAPNCLHCGK i:1.000000
31 qid:1427 #p:YKR023W s:CGHCHEQLISDNER i:1.000000
31 qid:1427 #p:YKR023W s:TQMVEILNQEK i:1.000000
31 qid:1427 #p:YKR023W s:ITSGMGK i:1.000000
31 qid:1427 #p:YKR023W s:LFDFIER i:1.000000
31 qid:1427 #p:YKR023W s:QASEHDHK i:1.000000
31 qid:1427 #p:YKR023W s:AEENPELLAAQER i:1.000000
31 qid:1427 #p:YKR023W s:LLYFQDTSAER i:1.000000
31 qid:1427 #p:YKR023W s:IIDNASDFDMNQEVGLWGSAR i:1.000000
31 qid:1427 #p:YKR023W s:YVVSMNIGSNGK i:1.000000
31 qid:1427 #p:YKR023W s:VTMTEVPK i:1.000000
31 qid:1427 #p:YKR023W s:DTENVIAGSDDDISDISDEEDISDLK i:1.000000
31 qid:1427 #p:YKR023W s:SEINTTK i:1.000000
31 qid:1427 #p:YKR023W s:QFDRPTYVK i:1.000000
31 qid:1427 #p:YKR023W s:NSDTAQQNR i:1.000000
31 qid:1427 #p:YKR023W s:AHDMQAYDLK i:1.000000
31 qid:1427 #p:YKR023W s:VQVDQNADASVEQNILAVL i:1.000000
1 qid:843 #p:YNL216W s:ENVFIVSPYNHTNLPTVTPTYIK i:177830001.000000
2 qid:843 #p:YNL216W s:LHEVISGDYEPSQAEK i:68052001.000000
3 qid:843 #p:YNL216W s:ANQNEENTGATAAETSEK i:56204001.000000
4 qid:843 #p:YNL216W s:DNVNPPPNVPGIWTHDDDESLK i:42734001.000000
5 qid:843 #p:YNL216W s:TEIISTNTNGATEDSTSEK i:39457001.000000
6 qid:843 #p:YNL216W s:NLTNRPK i:23746001.000000
7 qid:843 #p:YNL216W s:EQVSGPPLSNMK i:21516001.000000
8 qid:843 #p:YNL216W s:RPGVPTPGNYNSAAK i:4694801.000000
39 qid:843 #p:YNL216W s:VDQTEVEK i:1.000000
39 qid:843 #p:YNL216W s:MSSPDDFETAPAEYVDALDPSMVVVDSGSAAVTAPSDSAAEVK i:1.000000
39 qid:843 #p:YNL216W s:DDDDTTEVGVTTTTPSIADTAATANIASTSGASVTEPTTDDTAADEK i:1.000000
39 qid:843 #p:YNL216W s:DADAHDSLNDIDQLAR i:1.000000
39 qid:843 #p:YNL216W s:ANGGEVLDSKPR i:1.000000
39 qid:843 #p:YNL216W s:ACCQSNSLLNMENYLVPYDNFR i:1.000000
39 qid:843 #p:YNL216W s:LQEESHSNGVDNSNSNSDNK i:1.000000
39 qid:843 #p:YNL216W s:VMVDAEQQAR i:1.000000
39 qid:843 #p:YNL216W s:LQEQAQLLR i:1.000000
39 qid:843 #p:YNL216W s:QHVSSTASITSGGHNDLVQIEQPQK i:1.000000
39 qid:843 #p:YNL216W s:DTSNNNNSNVNDEDNDLLTQDNNPQTADEGNASFQAQR i:1.000000
39 qid:843 #p:YNL216W s:GALPSHNK i:1.000000
39 qid:843 #p:YNL216W s:ASFTDEEDEFILDVVR i:1.000000
39 qid:843 #p:YNL216W s:TTHTLYDEISHYVPNHTGNSIR i:1.000000
39 qid:843 #p:YNL216W s:LEYVYEVDK i:1.000000
39 qid:843 #p:YNL216W s:DDDGNLIK i:1.000000
39 qid:843 #p:YNL216W s:VLPPSIK i:1.000000
39 qid:843 #p:YNL216W s:FSADEDYTLAIAVK i:1.000000
39 qid:843 #p:YNL216W s:DLFQIDPDTGR i:1.000000
39 qid:843 #p:YNL216W s:SLITDEDTPTAIAR i:1.000000
39 qid:843 #p:YNL216W s:NMTMDPNHVPGSEPNFAAYR i:1.000000
39 qid:843 #p:YNL216W s:HFAEEHAAHTENAWR i:1.000000
39 qid:843 #p:YNL216W s:FLLAYGIDDYISYYEAEK i:1.000000
39 qid:843 #p:YNL216W s:NVQPTANAASANAAAAAAAAASNSYAIPENELLDEDTMNFISSLK i:1.000000
39 qid:843 #p:YNL216W s:NDLSNISNSLPFEYPHEIAEAIR i:1.000000
39 qid:843 #p:YNL216W s:SDFSNEDIYDNIDPDTISFPPK i:1.000000
39 qid:843 #p:YNL216W s:IATTDLFLPLFFHFGSTR i:1.000000
39 qid:843 #p:YNL216W s:LVQDLCDETGIR i:1.000000
39 qid:843 #p:YNL216W s:NFSTSILTCLSGDLMVFPR i:1.000000
39 qid:843 #p:YNL216W s:YFLNMFK i:1.000000
39 qid:843 #p:YNL216W s:SNDQEQIR i:1.000000
1 qid:1202 #p:YKL005C s:DVISISQEFAHNLEEELYK i:14336001.000000
2 qid:1202 #p:YKL005C s:DFYIVPSK i:9368301.000000
3 qid:1202 #p:YKL005C s:GDELIEDIAEPQEDILYSK i:8674401.000000
4 qid:1202 #p:YKL005C s:GGEIPEILK i:5820101.000000
5 qid:1202 #p:YKL005C s:TTFADVVDSLENK i:4932901.000000
6 qid:1202 #p:YKL005C s:FIVPETIEAK i:4093501.000000
7 qid:1202 #p:YKL005C s:LVNMNASELANPDLQEFK i:1514601.000000
8 qid:1202 #p:YKL005C s:YIEYLLQEETEAPK i:1188901.000000
9 qid:1202 #p:YKL005C s:LYELPDGK i:869181.000000
31 qid:1202 #p:YKL005C s:ACLNVEFGTLDK i:1.000000
31 qid:1202 #p:YKL005C s:VDSAIEK i:1.000000
31 qid:1202 #p:YKL005C s:SDSSQEPR i:1.000000
31 qid:1202 #p:YKL005C s:TDEVDEADEGYVR i:1.000000
31 qid:1202 #p:YKL005C s:CLCGANNENYDAAEYSHGDMVQCDGCDTWQHIK i:1.000000
31 qid:1202 #p:YKL005C s:DTIDGLMSEDSK i:1.000000
31 qid:1202 #p:YKL005C s:YYCELCDPSLYAHLETSK i:1.000000
31 qid:1202 #p:YKL005C s:EAEVSEDEDYHDDVYKPVNDHDDNDADVFLDEESPR i:1.000000
31 qid:1202 #p:YKL005C s:SDTAENEMPTR i:1.000000
31 qid:1202 #p:YKL005C s:MFSTLFSK i:1.000000
31 qid:1202 #p:YKL005C s:SLYSNLK i:1.000000
31 qid:1202 #p:YKL005C s:AHVVEGK i:1.000000
31 qid:1202 #p:YKL005C s:IILENFIVEVPDKPMYVK i:1.000000
31 qid:1202 #p:YKL005C s:LHNIDSIDSDK i:1.000000
31 qid:1202 #p:YKL005C s:IEQTHAISK i:1.000000
31 qid:1202 #p:YKL005C s:EPSPSTIINEESLNCAFLYPGLGLEFTGYLNYIGASQK i:1.000000
31 qid:1202 #p:YKL005C s:EAIGDGK i:1.000000
31 qid:1202 #p:YKL005C s:LPTTTAAPYLK i:1.000000
31 qid:1202 #p:YKL005C s:AILVYQLFPSNDSESK i:1.000000
31 qid:1202 #p:YKL005C s:IAGIKPK i:1.000000
31 qid:1202 #p:YKL005C s:DILGSHNDER i:1.000000
31 qid:1202 #p:YKL005C s:TLFAFVVVK i:1.000000
1 qid:2797 #p:YOR254C s:FDINDWEIGTIK i:570580001.000000
2 qid:2797 #p:YOR254C s:QPLVPYSFAPFFPTK i:562410001.000000
3 qid:2797 #p:YOR254C s:QFFPDLQPTDFEK i:549740001.000000
4 qid:2797 #p:YOR254C s:EFNEEVFK i:389020001.000000
5 qid:2797 #p:YOR254C s:ADFLVPGENQVTPSSTPYISLK i:310810001.000000
6 qid:2797 #p:YOR254C s:GIHNVTASNFVSNLVNYK i:193980001.000000
7 qid:2797 #p:YOR254C s:IGEVLGIK i:60484001.000000
8 qid:2797 #p:YOR254C s:LFTLEDAK i:20020001.000000
9 qid:2797 #p:YOR254C s:ILQTPIIIEK i:19049001.000000
10 qid:2797 #p:YOR254C s:NLNEEYTSDEIK i:11210001.000000
11 qid:2797 #p:YOR254C s:STDYFTTDLDITMNMK i:5650301.000000
32 qid:2797 #p:YOR254C s:SVMEETYVQITK i:1.000000
32 qid:2797 #p:YOR254C s:MPTNYEYDEASETWPSFILTGLLMVVGPMTLLQIYQIFFGANAEDGNSGK i:1.000000
32 qid:2797 #p:YOR254C s:NIIIIVGWILVAILLQR i:1.000000
32 qid:2797 #p:YOR254C s:INSNDAIK i:1.000000
32 qid:2797 #p:YOR254C s:LFDPYEILGISTSASDR i:1.000000
32 qid:2797 #p:YOR254C s:GLTPDEK i:1.000000
32 qid:2797 #p:YOR254C s:AYESLTDELVR i:1.000000
32 qid:2797 #p:YOR254C s:YGHPDGPQSTSHGIALPR i:1.000000
32 qid:2797 #p:YOR254C s:FLVDGSASPLLVVCYVALLGLILPYFVSR i:1.000000
32 qid:2797 #p:YOR254C s:GIHNVTASNFVSNLVNYKPSEIVTTDLILHWLSFAHEFK i:1.000000
32 qid:2797 #p:YOR254C s:LLQDHINR i:1.000000
32 qid:2797 #p:YOR254C s:CHSLLHGLLDIACGFR i:1.000000
32 qid:2797 #p:YOR254C s:NLDIALGAINTFK i:1.000000
32 qid:2797 #p:YOR254C s:CIVQAVPLTPNCQILQLPNVDK i:1.000000
32 qid:2797 #p:YOR254C s:TGDIHTLGK i:1.000000
32 qid:2797 #p:YOR254C s:VASHIPNLK i:1.000000
32 qid:2797 #p:YOR254C s:QPLIPTSLIPEENLTEPQDFESQR i:1.000000
32 qid:2797 #p:YOR254C s:DPFAMMSK i:1.000000
32 qid:2797 #p:YOR254C s:GSWCCLVSSQK i:1.000000
32 qid:2797 #p:YOR254C s:IPLGQPAPETVGDFFFR i:1.000000
32 qid:2797 #p:YOR254C s:DSPAVEQVEVYSEEDDEYSTDDDETESDDESDASDYTDIDTDTEAEDDESPE i:1.000000
1 qid:1075 #p:YLR284C s:NFNMPSSNAEAFNAK i:2914801.000000
16 qid:1075 #p:YLR284C s:IEGPFFIIHLMNPDNLNALEGEDYIYLGELLELADR i:1.000000
16 qid:1075 #p:YLR284C s:DVYFTIIQSSGR i:1.000000
16 qid:1075 #p:YLR284C s:FFSSGADFK i:1.000000
16 qid:1075 #p:YLR284C s:AQGDDTNK i:1.000000
16 qid:1075 #p:YLR284C s:YPSETSK i:1.000000
16 qid:1075 #p:YLR284C s:WVSNFVAR i:1.000000
16 qid:1075 #p:YLR284C s:NVYVTDAFIK i:1.000000
16 qid:1075 #p:YLR284C s:VLICCLNGPAIGLSAALVALCDIVYSINDK i:1.000000
16 qid:1075 #p:YLR284C s:VYLLYPFANLGLITEGGTTVSLPLK i:1.000000
16 qid:1075 #p:YLR284C s:FGTNTTYECLMFNKPFK i:1.000000
16 qid:1075 #p:YLR284C s:YDIMCENGFISK i:1.000000
16 qid:1075 #p:YLR284C s:GLYLPSCLGMK i:1.000000
16 qid:1075 #p:YLR284C s:SNHIDAFNK i:1.000000
16 qid:1075 #p:YLR284C s:ANSVEVNESLK i:1.000000
16 qid:1075 #p:YLR284C s:YWVDGEPLK i:1.000000
1 qid:1475 #p:YGR123C s:VDNFQSALNDCDEAIK i:45058001.000000
2 qid:1475 #p:YGR123C s:DLNVLLK i:35897001.000000
3 qid:1475 #p:YGR123C s:IYGFEDECK i:23659001.000000
4 qid:1475 #p:YGR123C s:LEFEQLYDDK i:21090001.000000
5 qid:1475 #p:YGR123C s:MVNDLFLK i:15782001.000000
6 qid:1475 #p:YGR123C s:NEGNVFVK i:12785001.000000
27 qid:1475 #p:YGR123C s:MSTPTAADR i:1.000000
27 qid:1475 #p:YGR123C s:YTEAIDLDSTQSIYFSNR i:1.000000
27 qid:1475 #p:YGR123C s:ALSCMALLEFK i:1.000000
27 qid:1475 #p:YGR123C s:AKPNDPAATK i:1.000000
27 qid:1475 #p:YGR123C s:ALLTCDR i:1.000000
27 qid:1475 #p:YGR123C s:AIGGAENEAK i:1.000000
27 qid:1475 #p:YGR123C s:ISLCQTLNLSSFDANADLANYEGPK i:1.000000
27 qid:1475 #p:YGR123C s:NMSQEFISK i:1.000000
27 qid:1475 #p:YGR123C s:YVAAIISHADTLFR i:1.000000
27 qid:1475 #p:YGR123C s:QEPSMVELENNSTPDVK i:1.000000
27 qid:1475 #p:YGR123C s:ISVCGDTHGQFYDVLNLFR i:1.000000
27 qid:1475 #p:YGR123C s:HTYLFNGDFVDR i:1.000000
27 qid:1475 #p:YGR123C s:GSWSCEVALLFYCLK i:1.000000
27 qid:1475 #p:YGR123C s:ILHPNNFFLNR i:1.000000
27 qid:1475 #p:YGR123C s:GNHESDNMNK i:1.000000
27 qid:1475 #p:YGR123C s:IFNMFAQSFESLPLATLINNDYLVMHGGLPSDPSATLSDFK i:1.000000
27 qid:1475 #p:YGR123C s:DGAFMELLWADPQEANGMGPSQR i:1.000000
27 qid:1475 #p:YGR123C s:GLGHAFGPDITDR i:1.000000
27 qid:1475 #p:YGR123C s:MGGVQFEQK i:1.000000
27 qid:1475 #p:YGR123C s:LMTVFSAPNYCDSQGNLGGVIHVVPGHGILQAGR i:1.000000
27 qid:1475 #p:YGR123C s:NDDQNLIIETFEAVEHPDIKPMAYSNGGFGL i:1.000000
1 qid:2171 #p:YNL227C s:IAGHAAVK i:619490001.000000
2 qid:2171 #p:YNL227C s:NPDNVEEATQK i:26954001.000000
3 qid:2171 #p:YNL227C s:LLYPLFGYSPTDYEYLK i:9618501.000000
27 qid:2171 #p:YNL227C s:VYDNFGEFENSK i:1.000000
27 qid:2171 #p:YNL227C s:TCYYELLGVETHASDLELK i:1.000000
27 qid:2171 #p:YNL227C s:ALQYHPDK i:1.000000
27 qid:2171 #p:YNL227C s:AAYEVLSDPQER i:1.000000
27 qid:2171 #p:YNL227C s:AWYDSHK i:1.000000
27 qid:2171 #p:YNL227C s:EQILNDTPPSTDDYYDYEVDATVTGVTTDELLLFFNSALYTK i:1.000000
27 qid:2171 #p:YNL227C s:IDNSAAGIYQIAGK i:1.000000
27 qid:2171 #p:YNL227C s:DEILSGK i:1.000000
27 qid:2171 #p:YNL227C s:FSEYQDDVFEQDINSIGYLK i:1.000000
27 qid:2171 #p:YNL227C s:ACDNFINK i:1.000000
27 qid:2171 #p:YNL227C s:TWSAFNTLK i:1.000000
27 qid:2171 #p:YNL227C s:DEYMYSK i:1.000000
27 qid:2171 #p:YNL227C s:FGNDNNDEEK i:1.000000
27 qid:2171 #p:YNL227C s:FHLQSWQTVK i:1.000000
27 qid:2171 #p:YNL227C s:EENWDELEK i:1.000000
27 qid:2171 #p:YNL227C s:EGEVLIYECFICNK i:1.000000
27 qid:2171 #p:YNL227C s:EMEEENITLGLDNLSDLEK i:1.000000
27 qid:2171 #p:YNL227C s:FDSADESVK i:1.000000
27 qid:2171 #p:YNL227C s:EDIDLQALQAELAEIER i:1.000000
27 qid:2171 #p:YNL227C s:LAESSSEDESEDDNLNIEMDIEVEDVSSDENVHVNTK i:1.000000
27 qid:2171 #p:YNL227C s:VDTETEESESFDDTK i:1.000000
27 qid:2171 #p:YNL227C s:SNELDDLLASLGDK i:1.000000
27 qid:2171 #p:YNL227C s:GLQTDDDEDWSTK i:1.000000
27 qid:2171 #p:YNL227C s:STPSLSTLPSSMSPTSAIEVCTTCGESFDSR i:1.000000
1 qid:3008 #p:YHR059W s:DTFENNWNNLFQWDSK i:248740001.000000
2 qid:3008 #p:YHR059W s:PSDQVPDVDAFLNK i:190450001.000000
7 qid:3008 #p:YHR059W s:SSLAAPK i:1.000000
7 qid:3008 #p:YHR059W s:FSSTIPKPSDQVPDVDAFLNK i:1.000000
7 qid:3008 #p:YHR059W s:GVNIQQR i:1.000000
7 qid:3008 #p:YHR059W s:NNRPIHEIK i:1.000000
7 qid:3008 #p:YHR059W s:SFFGGER i:1.000000
1 qid:1531 #p:YLR410W s:EPIESDEVPQQETK i:60487001.000000
2 qid:1531 #p:YLR410W s:FTPVNITSPNLSFQK i:55081001.000000
3 qid:1531 #p:YLR410W s:LDIGLLTSLPLAK i:48309001.000000
4 qid:1531 #p:YLR410W s:NNLPSAPSEMSPLFLNK i:46438001.000000
5 qid:1531 #p:YLR410W s:PVDGEDHNIYIYYHSK i:39578001.000000
6 qid:1531 #p:YLR410W s:DLLDDSNAAK i:35965001.000000
7 qid:1531 #p:YLR410W s:SEADPEGLSNSNIVNDADNINSISK i:29822001.000000
8 qid:1531 #p:YLR410W s:AMQSIAPILEGFSPK i:24442001.000000
9 qid:1531 #p:YLR410W s:IIDSHSMNNSGK i:23566001.000000
10 qid:1531 #p:YLR410W s:IMDNNFAK i:22465001.000000
11 qid:1531 #p:YLR410W s:MPEPYLVIK i:19876001.000000
12 qid:1531 #p:YLR410W s:VLFDFICPK i:15366001.000000
13 qid:1531 #p:YLR410W s:ISELYDTMK i:13441001.000000
14 qid:1531 #p:YLR410W s:SILQNIK i:11983001.000000
15 qid:1531 #p:YLR410W s:MVDDDTLEVDGK i:10934001.000000
16 qid:1531 #p:YLR410W s:IGVCAMDAK i:4974601.000000
17 qid:1531 #p:YLR410W s:NSSNSVGSLGWVLESGK i:3843301.000000
18 qid:1531 #p:YLR410W s:HLDMDYVQQK i:2473601.000000
19 qid:1531 #p:YLR410W s:HSFTSPIFISLLK i:2111501.000000
20 qid:1531 #p:YLR410W s:PFVEKPVDGEDHNIYIYYHSK i:1168901.000000
21 qid:1531 #p:YLR410W s:LNFPGTK i:597821.000000
71 qid:1531 #p:YLR410W s:SYVIDVNGFSFVK i:1.000000
71 qid:1531 #p:YLR410W s:TSASENMSLK i:1.000000
71 qid:1531 #p:YLR410W s:LPPPGIQDDHSEENLTVHDTLQR i:1.000000
71 qid:1531 #p:YLR410W s:TISTALGNGNNTNTVTTSGLK i:1.000000
71 qid:1531 #p:YLR410W s:TGSPHLPQGTMDAEQTNMGTNSVPTSSASSR i:1.000000
71 qid:1531 #p:YLR410W s:SSTSHPKPR i:1.000000
71 qid:1531 #p:YLR410W s:VLSKPMR i:1.000000
71 qid:1531 #p:YLR410W s:LIEHGEFETVIFGDK i:1.000000
71 qid:1531 #p:YLR410W s:IENWPTCDFLISFFSSGFPLDK i:1.000000
71 qid:1531 #p:YLR410W s:KPFIINDLIMQK i:1.000000
71 qid:1531 #p:YLR410W s:LCLQVLEAYNVPTPPR i:1.000000
71 qid:1531 #p:YLR410W s:EHGVEVKPVEEPEWK i:1.000000
71 qid:1531 #p:YLR410W s:TMTKPFVEKPVDGEDHNIYIYYHSK i:1.000000
71 qid:1531 #p:YLR410W s:SSEFDPTLVHPR i:1.000000
71 qid:1531 #p:YLR410W s:TEGSYIYEQFMDTDNFEDVK i:1.000000
71 qid:1531 #p:YLR410W s:AYTIGENFCHAETR i:1.000000
71 qid:1531 #p:YLR410W s:SPVVDGIVR i:1.000000
71 qid:1531 #p:YLR410W s:YITELSDEEK i:1.000000
71 qid:1531 #p:YLR410W s:AFSQMICGFDLLR i:1.000000
71 qid:1531 #p:YLR410W s:AYYDSCANILR i:1.000000
71 qid:1531 #p:YLR410W s:STFIEAK i:1.000000
71 qid:1531 #p:YLR410W s:GLAIIIR i:1.000000
71 qid:1531 #p:YLR410W s:IVLQALR i:1.000000
71 qid:1531 #p:YLR410W s:VLANALEK i:1.000000
71 qid:1531 #p:YLR410W s:IQLKPVLNK i:1.000000
71 qid:1531 #p:YLR410W s:WGGEPTHSAK i:1.000000
71 qid:1531 #p:YLR410W s:YQATELGEQMR i:1.000000
71 qid:1531 #p:YLR410W s:QDFDLLNK i:1.000000
71 qid:1531 #p:YLR410W s:IFSSSER i:1.000000
71 qid:1531 #p:YLR410W s:VLHTAQYWTR i:1.000000
71 qid:1531 #p:YLR410W s:ALFGADELGSDEISIR i:1.000000
71 qid:1531 #p:YLR410W s:EAPPQFAWPSK i:1.000000
71 qid:1531 #p:YLR410W s:VVELMNYHK i:1.000000
71 qid:1531 #p:YLR410W s:DVNSMQTR i:1.000000
71 qid:1531 #p:YLR410W s:WCTSEDPSLFK i:1.000000
71 qid:1531 #p:YLR410W s:EFNNAEK i:1.000000
71 qid:1531 #p:YLR410W s:YDALHNR i:1.000000
71 qid:1531 #p:YLR410W s:QFLENIFDPGLPNEAIADELGSHSLVDR i:1.000000
71 qid:1531 #p:YLR410W s:YPINVLAK i:1.000000
71 qid:1531 #p:YLR410W s:SSSQFDEPR i:1.000000
71 qid:1531 #p:YLR410W s:EYGISDAEK i:1.000000
71 qid:1531 #p:YLR410W s:QILNDIGDMK i:1.000000
71 qid:1531 #p:YLR410W s:ETPACVAYFTK i:1.000000
71 qid:1531 #p:YLR410W s:ESHIYTLLNIIYESGIPMR i:1.000000
71 qid:1531 #p:YLR410W s:NALPELDYLSQITFELYESTDASGQK i:1.000000
71 qid:1531 #p:YLR410W s:MSPGCHTQDPLDVQLDDR i:1.000000
71 qid:1531 #p:YLR410W s:HYISCIPK i:1.000000
71 qid:1531 #p:YLR410W s:RPASSGSSSSTSVNK i:1.000000
71 qid:1531 #p:YLR410W s:IINLGER i:1.000000
71 qid:1531 #p:YLR410W s:DNEIQYDILGLEIK i:1.000000
1 qid:1306 #p:YJL033W s:LTEIQADSIPVSLQGHDVLAAAK i:69899001.000000
2 qid:1306 #p:YJL033W s:EDEYIENLK i:56542001.000000
3 qid:1306 #p:YJL033W s:NQTILSEHYLNITK i:56307001.000000
4 qid:1306 #p:YJL033W s:LIFDDEGEAHPVYELEDEEEFHK i:45745001.000000
5 qid:1306 #p:YJL033W s:ESAVMADIDNIDK i:45700001.000000
6 qid:1306 #p:YJL033W s:ANEDGEVIEDK i:43137001.000000
7 qid:1306 #p:YJL033W s:PQLQSLLFK i:40104001.000000
8 qid:1306 #p:YJL033W s:AQAQEDEDDDFISVK i:40012001.000000
9 qid:1306 #p:YJL033W s:DLPISDPTLK i:34186001.000000
10 qid:1306 #p:YJL033W s:TLAFLVPVIEK i:15495001.000000
11 qid:1306 #p:YJL033W s:FDELPTEEFAYSLGLPGAPK i:10523001.000000
12 qid:1306 #p:YJL033W s:TVGTHDVMDGSVNK i:10073001.000000
13 qid:1306 #p:YJL033W s:SLIMLTPQEQEAFLK i:8650901.000000
14 qid:1306 #p:YJL033W s:LDILFSFIK i:2547801.000000
15 qid:1306 #p:YJL033W s:TVAYLGTGNLSDDMSDGDMPDSEGHLK i:1687801.000000
38 qid:1306 #p:YJL033W s:IDEYDPK i:1.000000
38 qid:1306 #p:YJL033W s:WTEFDGLGALIISPTR i:1.000000
38 qid:1306 #p:YJL033W s:ELAMQIYEVLTK i:1.000000
38 qid:1306 #p:YJL033W s:IGSHTSFSAGLVIGGK i:1.000000
38 qid:1306 #p:YJL033W s:INILIGTPGR i:1.000000
38 qid:1306 #p:YJL033W s:ILQHLDQAVGLNTSNLQMLVLDEADR i:1.000000
38 qid:1306 #p:YJL033W s:CLDMGFK i:1.000000
38 qid:1306 #p:YJL033W s:TLDAIVSTLSPSR i:1.000000
38 qid:1306 #p:YJL033W s:QTLLFSATQSQSVADLAR i:1.000000
38 qid:1306 #p:YJL033W s:LSLTDYK i:1.000000
38 qid:1306 #p:YJL033W s:EASTPETLQQFYIEVPLADK i:1.000000
38 qid:1306 #p:YJL033W s:MIVFLSSSK i:1.000000
38 qid:1306 #p:YJL033W s:QVHFVYETFR i:1.000000
38 qid:1306 #p:YJL033W s:MQPGISLMHLHGR i:1.000000
38 qid:1306 #p:YJL033W s:AQQVCLFATDVVAR i:1.000000
38 qid:1306 #p:YJL033W s:GIDFPAVDWVVQVDCPEDVDTYIHR i:1.000000
38 qid:1306 #p:YJL033W s:SIKPQLQSLLFK i:1.000000
38 qid:1306 #p:YJL033W s:AFISYVR i:1.000000
38 qid:1306 #p:YJL033W s:QLAFLSK i:1.000000
38 qid:1306 #p:YJL033W s:DHEINEAELPALTLPTSR i:1.000000
38 qid:1306 #p:YJL033W s:GDAEVQK i:1.000000
38 qid:1306 #p:YJL033W s:EMEAAMEEEISGDEEEGK i:1.000000
38 qid:1306 #p:YJL033W s:TVDYSHGHNPSNSVDDDIIEVEEPQTLEDLESLTAK i:1.000000
1 qid:2031 #p:YOR353C s:LSILDLEDNK i:5912501.000000
2 qid:2031 #p:YOR353C s:TSTNSSNTIISELATQEK i:5340801.000000
3 qid:2031 #p:YOR353C s:EELDQVQSYTPFHTGIPK i:1510001.000000
44 qid:2031 #p:YOR353C s:MVATSSK i:1.000000
44 qid:2031 #p:YOR353C s:EEHLPADK i:1.000000
44 qid:2031 #p:YOR353C s:SSSSGTTLK i:1.000000
44 qid:2031 #p:YOR353C s:LIALNIK i:1.000000
44 qid:2031 #p:YOR353C s:SISDEDVGYIQNVER i:1.000000
44 qid:2031 #p:YOR353C s:NHLTSLPASFK i:1.000000
44 qid:2031 #p:YOR353C s:LQYLDLHNNNFK i:1.000000
44 qid:2031 #p:YOR353C s:EIPYILTQCPQLEILDLSSNEIEALPDEISSFWQDNIR i:1.000000
44 qid:2031 #p:YOR353C s:DNNVTSIR i:1.000000
44 qid:2031 #p:YOR353C s:EEYWAIAISR i:1.000000
44 qid:2031 #p:YOR353C s:DHPNLPTPEPK i:1.000000
44 qid:2031 #p:YOR353C s:MGFINTNLSNGAMNENNIISLAPSANTTISASTAMVSSNQTSATSFSGTVNAESEQSGAVNGTELYNHTK i:1.000000
44 qid:2031 #p:YOR353C s:LSILPEESMSNGHQK i:1.000000
44 qid:2031 #p:YOR353C s:ISHAELVVSCR i:1.000000
44 qid:2031 #p:YOR353C s:LLFSFTECQQAIR i:1.000000
44 qid:2031 #p:YOR353C s:AVAVNVVSLLYSVR i:1.000000
44 qid:2031 #p:YOR353C s:SHTDNLVEVLQQTENEDESHDQALIK i:1.000000
44 qid:2031 #p:YOR353C s:LCLTIITNFK i:1.000000
44 qid:2031 #p:YOR353C s:QIITLLR i:1.000000
44 qid:2031 #p:YOR353C s:NFEIFFK i:1.000000
44 qid:2031 #p:YOR353C s:EDDLCFIR i:1.000000
44 qid:2031 #p:YOR353C s:MFYMTLMCAYMEMYNAWSFIK i:1.000000
44 qid:2031 #p:YOR353C s:EDDQVSGSASK i:1.000000
44 qid:2031 #p:YOR353C s:HETSSSSITSGGGPAASTTSTHCSGNIK i:1.000000
44 qid:2031 #p:YOR353C s:TPSASALLSNSNILTGDTTAVPLLSPNLNGAHTHGPILGHQNAISNGSSQTNMNEVK i:1.000000
44 qid:2031 #p:YOR353C s:TTSDTIPR i:1.000000
44 qid:2031 #p:YOR353C s:QQLLQHNK i:1.000000
44 qid:2031 #p:YOR353C s:ESQAHEPK i:1.000000
44 qid:2031 #p:YOR353C s:QHPVMTSSIINASNSNNVSNVNITPPPMNGGGAANSSANVVETNIDIQLYQTLSTVVK i:1.000000
44 qid:2031 #p:YOR353C s:MVSVVYNQLTSEISK i:1.000000
44 qid:2031 #p:YOR353C s:IAIASTMGK i:1.000000
44 qid:2031 #p:YOR353C s:QILTDSLAPK i:1.000000
44 qid:2031 #p:YOR353C s:DLTETCR i:1.000000
44 qid:2031 #p:YOR353C s:QAMDLSK i:1.000000
44 qid:2031 #p:YOR353C s:LNVLIPNDSNSEK i:1.000000
44 qid:2031 #p:YOR353C s:YLTSLEK i:1.000000
44 qid:2031 #p:YOR353C s:TWEIMNSFLK i:1.000000
44 qid:2031 #p:YOR353C s:VIISILANTK i:1.000000
44 qid:2031 #p:YOR353C s:IVMSDVPNLNELRPNLANLAK i:1.000000
44 qid:2031 #p:YOR353C s:DVTVILDLSSYK i:1.000000
44 qid:2031 #p:YOR353C s:AVSVSANSPE i:1.000000
1 qid:2526 #p:YAL013W s:SQELEEAIDSK i:31327001.000000
2 qid:2526 #p:YAL013W s:SLANLPELK i:23739001.000000
3 qid:2526 #p:YAL013W s:SQQTPQESEQTTAK i:9009401.000000
23 qid:2526 #p:YAL013W s:MSQQTPQESEQTTAK i:1.000000
23 qid:2526 #p:YAL013W s:EQDLDQESVLSNIDFNTDLNHNLNLSEYCISSDAGTEK i:1.000000
23 qid:2526 #p:YAL013W s:MDSDEEK i:1.000000
23 qid:2526 #p:YAL013W s:QETLTESLK i:1.000000
23 qid:2526 #p:YAL013W s:RPHEDEK i:1.000000
23 qid:2526 #p:YAL013W s:EAIDEAK i:1.000000
23 qid:2526 #p:YAL013W s:VPGENEDESK i:1.000000
23 qid:2526 #p:YAL013W s:DEQGDEGDNEEENNEEDNENENEHTAPPALVMPSPIEMEEQR i:1.000000
23 qid:2526 #p:YAL013W s:EITDIEYK i:1.000000
23 qid:2526 #p:YAL013W s:LYDNQLVR i:1.000000
23 qid:2526 #p:YAL013W s:LQTELQMCLEGSHPELQVYYSK i:1.000000
23 qid:2526 #p:YAL013W s:YELSCINTETIATR i:1.000000
23 qid:2526 #p:YAL013W s:TFIHQDFHK i:1.000000
23 qid:2526 #p:YAL013W s:TTQTWYDINK i:1.000000
23 qid:2526 #p:YAL013W s:DMDIVIPDVNYHVPIK i:1.000000
23 qid:2526 #p:YAL013W s:TLSCITGYASAAQLCYPGEPVAEDLACESIEYR i:1.000000
23 qid:2526 #p:YAL013W s:LEVIVDR i:1.000000
23 qid:2526 #p:YAL013W s:LNNEISDLEGLR i:1.000000
23 qid:2526 #p:YAL013W s:YFHSFPGAPELNPLR i:1.000000
23 qid:2526 #p:YAL013W s:DSEINDDFHQWAQ i:1.000000
1 qid:2268 #p:YDR383C s:LSDILSQTNSINSLTTSIK i:7676501.000000
2 qid:2268 #p:YDR383C s:LLLEEAVK i:3079601.000000
14 qid:2268 #p:YDR383C s:MTDTYNSISNFIENELTALLSSDDYLMDDLAGELPNEVCR i:1.000000
14 qid:2268 #p:YDR383C s:EIYDNESELR i:1.000000
14 qid:2268 #p:YDR383C s:ASQSQQIMELVGDIPK i:1.000000
14 qid:2268 #p:YDR383C s:YSLGSELR i:1.000000
14 qid:2268 #p:YDR383C s:VEGEPQSTSIER i:1.000000
14 qid:2268 #p:YDR383C s:LIEDVLK i:1.000000
14 qid:2268 #p:YDR383C s:LPQMEVADEEEVEVENDLK i:1.000000
14 qid:2268 #p:YDR383C s:VLSEYSNLR i:1.000000
14 qid:2268 #p:YDR383C s:CQALQIGESK i:1.000000
14 qid:2268 #p:YDR383C s:EASEDDDISEYFATYNGK i:1.000000
14 qid:2268 #p:YDR383C s:LVVALEEMK i:1.000000
14 qid:2268 #p:YDR383C s:TFGNSPEK i:1.000000
1 qid:2650 #p:YJR067C s:SIFDPNFDLQEK i:23365001.000000
2 qid:2650 #p:YJR067C s:LQEGFNDGFPTGAK i:8586601.000000
3 qid:2650 #p:YJR067C s:WTDIANTYCEK i:1855301.000000
9 qid:2650 #p:YJR067C s:MSNTWDDVWASDSDVETER i:1.000000
9 qid:2650 #p:YJR067C s:GYLDGIVSSK i:1.000000
9 qid:2650 #p:YJR067C s:QVGIIMGILLGLR i:1.000000
9 qid:2650 #p:YJR067C s:FGDEDEDLSK i:1.000000
9 qid:2650 #p:YJR067C s:AYIDAQK i:1.000000
9 qid:2650 #p:YJR067C s:YHVPSIQ i:1.000000
1 qid:1318 #p:YGL055W s:DDSASSGIVDEVDLTEANILATGLNK i:927070001.000000
2 qid:1318 #p:YGL055W s:GLVIISGIVHDVSGYISEHPGGETLIK i:309150001.000000
3 qid:1318 #p:YGL055W s:PTSGTTIELIDDQFPK i:138820001.000000
4 qid:1318 #p:YGL055W s:FSQNAIEEALIQQEQK i:69724001.000000
5 qid:1318 #p:YGL055W s:EMVSVEFDK i:58242001.000000
6 qid:1318 #p:YGL055W s:WYQYDPTK i:3380301.000000
23 qid:1318 #p:YGL055W s:MPTSGTTIELIDDQFPK i:1.000000
23 qid:1318 #p:YGL055W s:IVNGFGSLMGSK i:1.000000
23 qid:1318 #p:YGL055W s:IHISEQPWTLNNWHQHLNWLNMVLVCGMPMIGWYFALSGK i:1.000000
23 qid:1318 #p:YGL055W s:VPLHLNVFLFSVFYYAVGGVSITAGYHR i:1.000000
23 qid:1318 #p:YGL055W s:SYSAHWPLR i:1.000000
23 qid:1318 #p:YGL055W s:LFYAIFGCASVEGSAK i:1.000000
23 qid:1318 #p:YGL055W s:WWGHSHR i:1.000000
23 qid:1318 #p:YGL055W s:GLWYSHMGWMLLKPNPK i:1.000000
23 qid:1318 #p:YGL055W s:ADITDMTDDWTIR i:1.000000
23 qid:1318 #p:YGL055W s:HYILLMLLTAFVIPTLICGYFFNDYMGGLIYAGFIR i:1.000000
23 qid:1318 #p:YGL055W s:VFVIQQATFCINSLAHYIGTQPFDDR i:1.000000
23 qid:1318 #p:YGL055W s:DNWITAIVTFGEGYHNFHHEFPTDYR i:1.000000
23 qid:1318 #p:YGL055W s:VIIYLTSLVGLAYDLK i:1.000000
23 qid:1318 #p:YGL055W s:INWGPVLTDLPMWDK i:1.000000
23 qid:1318 #p:YGL055W s:AFSGGVYR i:1.000000
23 qid:1318 #p:YGL055W s:HSNAAQNVLADMR i:1.000000
23 qid:1318 #p:YGL055W s:GEIYETGK i:1.000000
1 qid:2093 #p:YPR175W s:DTDIVPIDELVK i:23269001.000000
37 qid:2093 #p:YPR175W s:MFGSGNVLPVK i:1.000000
37 qid:2093 #p:YPR175W s:IQPPLLRPLAYR i:1.000000
37 qid:2093 #p:YPR175W s:SDGLSALAEFVGTNIGANWR i:1.000000
37 qid:2093 #p:YPR175W s:QGPATIK i:1.000000
37 qid:2093 #p:YPR175W s:FLEQFAAVWK i:1.000000
37 qid:2093 #p:YPR175W s:GLFIDQSGVK i:1.000000
37 qid:2093 #p:YPR175W s:EVIQEMK i:1.000000
37 qid:2093 #p:YPR175W s:VEWSHEHPIQHEENILGR i:1.000000
37 qid:2093 #p:YPR175W s:TDDDENNSDDEMPIAADSSLQNVSLSSPMR i:1.000000
37 qid:2093 #p:YPR175W s:QPFKPESSK i:1.000000
37 qid:2093 #p:YPR175W s:VINASQQQR i:1.000000
37 qid:2093 #p:YPR175W s:FSYNPHK i:1.000000
37 qid:2093 #p:YPR175W s:MQFIFVPNK i:1.000000
37 qid:2093 #p:YPR175W s:QNGLGGIAGFLPDIEDK i:1.000000
37 qid:2093 #p:YPR175W s:VQMFLTR i:1.000000
37 qid:2093 #p:YPR175W s:YYLTNDR i:1.000000
37 qid:2093 #p:YPR175W s:NENFQNSDMFNPLSSMVSLQNELSNTNR i:1.000000
37 qid:2093 #p:YPR175W s:QQQSSSMSITPIK i:1.000000
37 qid:2093 #p:YPR175W s:DAQNFLLLGLLNK i:1.000000
37 qid:2093 #p:YPR175W s:GNWSLEDPSGSVEIDISQTIPTQGHYYVPGCMVLVEGIYYSVGNK i:1.000000
37 qid:2093 #p:YPR175W s:FHVTSMTLPPGER i:1.000000
37 qid:2093 #p:YPR175W s:EITLETIGNLDLLGIHGISNNNFIAR i:1.000000
37 qid:2093 #p:YPR175W s:FVILGANLFLDDLK i:1.000000
37 qid:2093 #p:YPR175W s:IMTALSK i:1.000000
37 qid:2093 #p:YPR175W s:LNDDPPTLLIWQGSFTSVPVFASMSSR i:1.000000
37 qid:2093 #p:YPR175W s:NISSSTQFK i:1.000000
37 qid:2093 #p:YPR175W s:NNFDALATLLSR i:1.000000
37 qid:2093 #p:YPR175W s:FDNLTENTTMIFIPGPNDLWGSMVSLGASGTLPQDPIPSAFTK i:1.000000
37 qid:2093 #p:YPR175W s:NVVWSSNPTR i:1.000000
37 qid:2093 #p:YPR175W s:IAYLSQEIVIFR i:1.000000
37 qid:2093 #p:YPR175W s:LEFPFNESEDVYTENDNMMSK i:1.000000
37 qid:2093 #p:YPR175W s:EPDQLPQK i:1.000000
37 qid:2093 #p:YPR175W s:TILDQGHLSPFLDSLRPISWDLDHTLTLCPIPSTMVLCDTTSAQFDLTYNGCK i:1.000000
37 qid:2093 #p:YPR175W s:VINPGSFIHNR i:1.000000
37 qid:2093 #p:YPR175W s:YMEYVPSSK i:1.000000
37 qid:2093 #p:YPR175W s:TIQEEIYI i:1.000000
1 qid:3007 #p:YGR127W s:STGDFNFFYGDVIK i:764360001.000000
2 qid:3007 #p:YGR127W s:LATILNLK i:98045001.000000
3 qid:3007 #p:YGR127W s:FEGHYDGLK i:5013701.000000
21 qid:3007 #p:YGR127W s:MCILMATR i:1.000000
21 qid:3007 #p:YGR127W s:AHPDYELILISNR i:1.000000
21 qid:3007 #p:YGR127W s:THATCWHNNDFILSPYDLAK i:1.000000
21 qid:3007 #p:YGR127W s:QIFGTWSGINK i:1.000000
21 qid:3007 #p:YGR127W s:LDNEQNNTK i:1.000000
21 qid:3007 #p:YGR127W s:GLLPFIFLSIHK i:1.000000
21 qid:3007 #p:YGR127W s:ADFEDWDNYK i:1.000000
21 qid:3007 #p:YGR127W s:VIDSLGR i:1.000000
21 qid:3007 #p:YGR127W s:TFDVLSSTCR i:1.000000
21 qid:3007 #p:YGR127W s:DLDSYMVVSNGK i:1.000000
21 qid:3007 #p:YGR127W s:FYDSSSIPGQAWEK i:1.000000
21 qid:3007 #p:YGR127W s:DSLENLVLENIESDEEK i:1.000000
21 qid:3007 #p:YGR127W s:IISSCFQLASK i:1.000000
21 qid:3007 #p:YGR127W s:SSLPSTISNPDVLQMVDPNVTMNTIYVPPLR i:1.000000
21 qid:3007 #p:YGR127W s:DDLGASIPDGDYYGTR i:1.000000
21 qid:3007 #p:YGR127W s:SQIVLLVSK i:1.000000
21 qid:3007 #p:YGR127W s:VLYSSDEDVR i:1.000000
21 qid:3007 #p:YGR127W s:YSVTSPK i:1.000000
1 qid:3136 #p:YNL200C s:LFGYNPVVFYPK i:1992900001.000000
2 qid:3136 #p:YNL200C s:QLVHQLNFFK i:1444700001.000000
3 qid:3136 #p:YNL200C s:FGFEPFGYESTDQILK i:1192000001.000000
4 qid:3136 #p:YNL200C s:VPVLSQDEGNWLEYLKPEK i:838960001.000000
5 qid:3136 #p:YNL200C s:GPISQPSINPAVLVSLTVPK i:834440001.000000
6 qid:3136 #p:YNL200C s:VQNIIPIVSVDVPTGWDVDK i:698290001.000000
7 qid:3136 #p:YNL200C s:VPVLSQDEGNWLEYLK i:415510001.000000
8 qid:3136 #p:YNL200C s:TLCIVDAIFGFSFK i:153100001.000000
9 qid:3136 #p:YNL200C s:LAAEIDK i:1196901.000000
15 qid:3136 #p:YNL200C s:ELMGPQIGFTLQQLMELAGFSVAQAVCR i:1.000000
15 qid:3136 #p:YNL200C s:HVFVIAGPGNNGGDGLVCAR i:1.000000
15 qid:3136 #p:YNL200C s:TLCIVDAIFGFSFKPPMR i:1.000000
15 qid:3136 #p:YNL200C s:GIVEELCK i:1.000000
15 qid:3136 #p:YNL200C s:GPISQPSINPAVLVSLTVPKPCSSHIR i:1.000000
15 qid:3136 #p:YNL200C s:ENQTTHYVGGR i:1.000000
1 qid:1980 #p:YGR092W s:DLEFPAFTEK i:11901001.000000
2 qid:1980 #p:YGR092W s:LTAMVDDSAVSSK i:1301501.000000
22 qid:1980 #p:YGR092W s:NVDLLAGNMSNLSFDGHGTPGGTGLFPNQNITK i:1.000000
22 qid:1980 #p:YGR092W s:TRPAGINDSPSPVKPSFFPYEDTSNMDIDEVSQPDMDVSNSPK i:1.000000
22 qid:1980 #p:YGR092W s:MYFLEHYCDMFDYVISR i:1.000000
22 qid:1980 #p:YGR092W s:QVLEYLQQQSQLPNSDQIK i:1.000000
22 qid:1980 #p:YGR092W s:LNEEWSSYLQR i:1.000000
22 qid:1980 #p:YGR092W s:DFEMITQVGQGGYGQVYLAR i:1.000000
22 qid:1980 #p:YGR092W s:DILTTTR i:1.000000
22 qid:1980 #p:YGR092W s:LLYAFQDLQSLYLAMEFVPGGDFR i:1.000000
22 qid:1980 #p:YGR092W s:TLLINTR i:1.000000
22 qid:1980 #p:YGR092W s:FYISEMFCAVNALHDLGYTHR i:1.000000
22 qid:1980 #p:YGR092W s:DLKPENFLIDAK i:1.000000
22 qid:1980 #p:YGR092W s:LTDFGLAAGTISNER i:1.000000
22 qid:1980 #p:YGR092W s:EINYANSMVGSPDYMALEVLEGK i:1.000000
22 qid:1980 #p:YGR092W s:YDFTVDYWSLGCMLFESLVGYTPFSGSSTNETYDNLR i:1.000000
22 qid:1980 #p:YGR092W s:TWDLITR i:1.000000
22 qid:1980 #p:YGR092W s:LIADPINR i:1.000000
22 qid:1980 #p:YGR092W s:MSYFADINFSTLR i:1.000000
22 qid:1980 #p:YGR092W s:SMIPPFTPQLDSETDAGYFDDFTSEADMAK i:1.000000
22 qid:1980 #p:YGR092W s:LVGFTFR i:1.000000
22 qid:1980 #p:YGR092W s:QGSSGILFNGLEHSDPFSTFY i:1.000000
1 qid:1837 #p:YHR146W s:EAPGNFHILPIDQSADTTQSNGIIGGPGPVLVPNPGEIK i:700800001.000000
2 qid:1837 #p:YHR146W s:DEEVFTLDPIVNK i:452100001.000000
3 qid:1837 #p:YHR146W s:SPALPQADDPIVETK i:450210001.000000
4 qid:1837 #p:YHR146W s:VEPVEGSLQSK i:417460001.000000
5 qid:1837 #p:YHR146W s:EEVPEPVAGPIVESSVTEK i:158140001.000000
6 qid:1837 #p:YHR146W s:DDTFQFK i:127190001.000000
7 qid:1837 #p:YHR146W s:EVAHNVQELTPQVEAVTPLINEPEPLPTPEAQISIPESSK i:120690001.000000
8 qid:1837 #p:YHR146W s:GNFEITMPVK i:70697001.000000
9 qid:1837 #p:YHR146W s:QTASPLSSSTEEPK i:32847001.000000
10 qid:1837 #p:YHR146W s:FIVDGVWCVSDSYK i:1519301.000000
21 qid:1837 #p:YHR146W s:MSSELMFNYTFSWPAGPK i:1.000000
21 qid:1837 #p:YHR146W s:DVILTGTFDDWR i:1.000000
21 qid:1837 #p:YHR146W s:GTLPLVK i:1.000000
21 qid:1837 #p:YHR146W s:EHVSEGIENNFLQITDLVETQEVAGASR i:1.000000
21 qid:1837 #p:YHR146W s:IPEAGGLLCGKPPR i:1.000000
21 qid:1837 #p:YHR146W s:SAGPPSTSNR i:1.000000
21 qid:1837 #p:YHR146W s:SNESLDDNEEEDGVTGTTTEDVTGTSR i:1.000000
21 qid:1837 #p:YHR146W s:EETPLAEPTNVSK i:1.000000
21 qid:1837 #p:YHR146W s:ESTEGVLDGSK i:1.000000
21 qid:1837 #p:YHR146W s:LPLTDEQTAEGR i:1.000000
21 qid:1837 #p:YHR146W s:SPAVSEEK i:1.000000
1 qid:2305 #p:YJL117W s:NAPSVPQVDASLDK i:82677001.000000
2 qid:2305 #p:YJL117W s:LLIDVYSFDSTLK i:12187001.000000
3 qid:2305 #p:YJL117W s:SGIIEDLIDWAMLHSK i:11588001.000000
4 qid:2305 #p:YJL117W s:ELWGLQFHFK i:3235401.000000
16 qid:2305 #p:YJL117W s:INQLVGSK i:1.000000
16 qid:2305 #p:YJL117W s:NAPSVPQVDASLDKPLDIDAPPTIYSVNLKPEYGTAALNLSADFIR i:1.000000
16 qid:2305 #p:YJL117W s:QEQALANK i:1.000000
16 qid:2305 #p:YJL117W s:YLFFHPVILVVLTIGLLIYLTPR i:1.000000
16 qid:2305 #p:YJL117W s:NTGSVAGWFYQLAR i:1.000000
16 qid:2305 #p:YJL117W s:VVLSGLVFTAIGASFLFTLLSR i:1.000000
16 qid:2305 #p:YJL117W s:VSDSYFK i:1.000000
16 qid:2305 #p:YJL117W s:VFGINLNDLVAR i:1.000000
16 qid:2305 #p:YJL117W s:DPVVNNTHIIVYR i:1.000000
16 qid:2305 #p:YJL117W s:ETPIALISLAPNMTLSTDENLVMSVTTVGCR i:1.000000
16 qid:2305 #p:YJL117W s:GFTYIQSIR i:1.000000
16 qid:2305 #p:YJL117W s:LLGGLFGVK i:1.000000
1 qid:1712 #p:YGR037C s:AVNELPTKPSTDELLELYALYK i:3076900001.000000
2 qid:1712 #p:YGR037C s:EYIALVDQLIAK i:2326100001.000000
3 qid:1712 #p:YGR037C s:VSQLFEEK i:2212400001.000000
4 qid:1712 #p:YGR037C s:WEAWENLK i:303290001.000000
5 qid:1712 #p:YGR037C s:PGIFNMK i:258590001.000000
6 qid:1712 #p:YGR037C s:PSTDELLELYALYK i:191280001.000000
7 qid:1712 #p:YGR037C s:AVNELPTK i:181820001.000000
8 qid:1712 #p:YGR037C s:EKPGIFNMK i:181140001.000000
9 qid:1712 #p:YGR037C s:MVSQLFEEK i:53338001.000000
11 qid:1712 #p:YGR037C s:QATVGDNDK i:1.000000
11 qid:1712 #p:YGR037C s:SQEDAEK i:1.000000
1 qid:22 #p:YLR100W s:TQEIDPTGMSDVFAYIQK i:89626001.000000
2 qid:22 #p:YLR100W s:EVFTNPLEAVTNPTYK i:44447001.000000
3 qid:22 #p:YLR100W s:YLSLNDIELLK i:36252001.000000
4 qid:22 #p:YLR100W s:IQLVGVK i:19683001.000000
5 qid:22 #p:YLR100W s:AYIVWISSIMSDPK i:12337001.000000
22 qid:22 #p:YLR100W s:VAIVTGTNSNLGLNIVFR i:1.000000
22 qid:22 #p:YLR100W s:LIETEDTNVR i:1.000000
22 qid:22 #p:YLR100W s:LTIVVTSR i:1.000000
22 qid:22 #p:YLR100W s:VQEVINQIK i:1.000000
22 qid:22 #p:YLR100W s:VEDLEIDFDYLLVDFTNMVSVLNAYYDINK i:1.000000
22 qid:22 #p:YLR100W s:AINYLFVNAAQGIFDGIDWIGAVK i:1.000000
22 qid:22 #p:YLR100W s:DDMGLIFQANVFGPYYFISK i:1.000000
22 qid:22 #p:YLR100W s:ILPQLTR i:1.000000
22 qid:22 #p:YLR100W s:TNASYEGSK i:1.000000
22 qid:22 #p:YLR100W s:LVDLLHLATYK i:1.000000
22 qid:22 #p:YLR100W s:LGINQYVVQPGIFTSHSFSEYLNFFTYFGMLCLFYLAR i:1.000000
22 qid:22 #p:YLR100W s:LLGSPWHNIDGYK i:1.000000
22 qid:22 #p:YLR100W s:AANAPVYVTR i:1.000000
22 qid:22 #p:YLR100W s:LANPNFEK i:1.000000
22 qid:22 #p:YLR100W s:YGSATSR i:1.000000
22 qid:22 #p:YLR100W s:DGMPYIK i:1.000000
22 qid:22 #p:YLR100W s:DQIVETR i:1.000000
1 qid:1728 #p:YPL043W s:VAVDFAVQK i:101890001.000000
2 qid:1728 #p:YPL043W s:AVVEFATEVK i:100500001.000000
3 qid:1728 #p:YPL043W s:YALPVIDK i:95736001.000000
4 qid:1728 #p:YPL043W s:MEETIENVEVPSSNVSK i:88029001.000000
5 qid:1728 #p:YPL043W s:FMGPDEIEAQK i:49205001.000000
6 qid:1728 #p:YPL043W s:DQYTYNECIK i:39754001.000000
7 qid:1728 #p:YPL043W s:GTAFVAFK i:30336001.000000
8 qid:1728 #p:YPL043W s:ITGQNNEDEDDADGEDSMLK i:21282001.000000
9 qid:1728 #p:YPL043W s:EEATTPTNPDDK i:3267201.000000
35 qid:1728 #p:YPL043W s:LCGFAFVTMK i:1.000000
35 qid:1728 #p:YPL043W s:QNDDGLDMK i:1.000000
35 qid:1728 #p:YPL043W s:SIPQDVTDEQLADFFSNFAPIK i:1.000000
35 qid:1728 #p:YPL043W s:GFGFVSFAVEDDTK i:1.000000
35 qid:1728 #p:YPL043W s:FNGHILR i:1.000000
35 qid:1728 #p:YPL043W s:TSEVVEK i:1.000000
35 qid:1728 #p:YPL043W s:STPESSEK i:1.000000
35 qid:1728 #p:YPL043W s:NMPWSCR i:1.000000
35 qid:1728 #p:YPL043W s:YGTVVEATIPR i:1.000000
35 qid:1728 #p:YPL043W s:IALENTK i:1.000000
35 qid:1728 #p:YPL043W s:AQPEMNDK i:1.000000
35 qid:1728 #p:YPL043W s:DDNESGNEDAEENHDDEEDENEEEDR i:1.000000
35 qid:1728 #p:YPL043W s:QVDQASK i:1.000000
35 qid:1728 #p:YPL043W s:EDFSVFVR i:1.000000
35 qid:1728 #p:YPL043W s:NVPYDATEESLAPHFSK i:1.000000
35 qid:1728 #p:YPL043W s:NAPAAGSTSLLIGDDVMPEYVYEGR i:1.000000
35 qid:1728 #p:YPL043W s:VLSITPTLVR i:1.000000
35 qid:1728 #p:YPL043W s:NLYLLNEGR i:1.000000
35 qid:1728 #p:YPL043W s:MADLLTNTDMEIR i:1.000000
35 qid:1728 #p:YPL043W s:NPSLHLSMTR i:1.000000
35 qid:1728 #p:YPL043W s:GYGFVEFR i:1.000000
35 qid:1728 #p:YPL043W s:NALMGLR i:1.000000
35 qid:1728 #p:YPL043W s:WLNCHAVTSDEILEGLNDDEK i:1.000000
35 qid:1728 #p:YPL043W s:QVDNDLGK i:1.000000
35 qid:1728 #p:YPL043W s:LCVEFAIENSNVVK i:1.000000
35 qid:1728 #p:YPL043W s:TRPDNEDTGDVGESENK i:1.000000
1 qid:2232 #p:YPL122C s:STTDITTSDDLNK i:8536701.000000
2 qid:2232 #p:YPL122C s:EGNSQVLDFAK i:1750501.000000
32 qid:2232 #p:YPL122C s:MSDYSLK i:1.000000
32 qid:2232 #p:YPL122C s:HSVTQYLEEIPQQVQNR i:1.000000
32 qid:2232 #p:YPL122C s:LYTSPATCLAIYR i:1.000000
32 qid:2232 #p:YPL122C s:ILPPLAK i:1.000000
32 qid:2232 #p:YPL122C s:FFIMAMVFNENEVPLLDLDK i:1.000000
32 qid:2232 #p:YPL122C s:WVNSNGK i:1.000000
32 qid:2232 #p:YPL122C s:LQFQNAIK i:1.000000
32 qid:2232 #p:YPL122C s:SLHLLIPNK i:1.000000
32 qid:2232 #p:YPL122C s:SSGTLMINLNPTFK i:1.000000
32 qid:2232 #p:YPL122C s:NALTGGEVQNSFGVVVEENVVSLDLLDEYSANK i:1.000000
32 qid:2232 #p:YPL122C s:WETILHFMVGTPLAK i:1.000000
32 qid:2232 #p:YPL122C s:LMEEVNSTGEFK i:1.000000
32 qid:2232 #p:YPL122C s:ITNEGFQFLLQEINSQLWTLLLQYLK i:1.000000
32 qid:2232 #p:YPL122C s:MDLVDVLHFIFMLGALEVGK i:1.000000
32 qid:2232 #p:YPL122C s:IDALSETQR i:1.000000
32 qid:2232 #p:YPL122C s:IMLQDMR i:1.000000
32 qid:2232 #p:YPL122C s:DYGLVFQK i:1.000000
32 qid:2232 #p:YPL122C s:HSNDSIFYPTK i:1.000000
32 qid:2232 #p:YPL122C s:LALMLTSDTK i:1.000000
32 qid:2232 #p:YPL122C s:SASNAMDSVLR i:1.000000
32 qid:2232 #p:YPL122C s:EEPSVNEDGANGK i:1.000000
32 qid:2232 #p:YPL122C s:NQDIPDGSLIVETNFK i:1.000000
32 qid:2232 #p:YPL122C s:IYSYSNSPLQIAVLSLFVHLK i:1.000000
32 qid:2232 #p:YPL122C s:FVNMVLGQITR i:1.000000
32 qid:2232 #p:YPL122C s:ALTNGITADQIIAYLETHAHPQMR i:1.000000
32 qid:2232 #p:YPL122C s:LELDPNCK i:1.000000
32 qid:2232 #p:YPL122C s:EPLQVLPPTVVDQIR i:1.000000
32 qid:2232 #p:YPL122C s:LWQLELDR i:1.000000
32 qid:2232 #p:YPL122C s:VITYEGSLYSDFETSQEYNLLSK i:1.000000
32 qid:2232 #p:YPL122C s:YAQDIGVLLWK i:1.000000
1 qid:3213 #p:YGL083W s:HPNILTLIEPLEEHSK i:86745001.000000
2 qid:3213 #p:YGL083W s:QFENYLLHYGIIK i:48208001.000000
3 qid:3213 #p:YGL083W s:VYPVLLSDANFPVLLK i:7437001.000000
4 qid:3213 #p:YGL083W s:SLDLIIK i:1597001.000000
49 qid:3213 #p:YGL083W s:MMFWSSK i:1.000000
49 qid:3213 #p:YGL083W s:YSFSSSPTFTAEPWSIYTGRPK i:1.000000
49 qid:3213 #p:YGL083W s:SSSSSSPSK i:1.000000
49 qid:3213 #p:YGL083W s:VSIFMFDK i:1.000000
49 qid:3213 #p:YGL083W s:VLIQEAYEILR i:1.000000
49 qid:3213 #p:YGL083W s:NQANNLAK i:1.000000
49 qid:3213 #p:YGL083W s:NFMFVTEFVTSSLETVFR i:1.000000
49 qid:3213 #p:YGL083W s:ETDDEEQNFLQGHVK i:1.000000
49 qid:3213 #p:YGL083W s:DNIVVQR i:1.000000
49 qid:3213 #p:YGL083W s:GILQLVNALDFVHNR i:1.000000
49 qid:3213 #p:YGL083W s:ASFVHLNIQPR i:1.000000
49 qid:3213 #p:YGL083W s:AIFINENSDWK i:1.000000
49 qid:3213 #p:YGL083W s:ISGLGYLVK i:1.000000
49 qid:3213 #p:YGL083W s:IPPGTNTSEYFLPQYDPR i:1.000000
49 qid:3213 #p:YGL083W s:VPPFMHLQLNYTAPEIVFENTLTFK i:1.000000
49 qid:3213 #p:YGL083W s:NDYFSLGLLIYFLYTGK i:1.000000
49 qid:3213 #p:YGL083W s:SENSTSEYK i:1.000000
49 qid:3213 #p:YGL083W s:ISTMSWDNIFSK i:1.000000
49 qid:3213 #p:YGL083W s:YDNITLILDSEFFQDPLVK i:1.000000
49 qid:3213 #p:YGL083W s:TLNFLDDLPTK i:1.000000
49 qid:3213 #p:YGL083W s:YVFLEGLVNLLPEFPPALLQK i:1.000000
49 qid:3213 #p:YGL083W s:FLPILLELLSQFCAEK i:1.000000
49 qid:3213 #p:YGL083W s:IGSTLSQLSFQEK i:1.000000
49 qid:3213 #p:YGL083W s:ATICLIDNLDTLK i:1.000000
49 qid:3213 #p:YGL083W s:SDFLENILKPLFNYVLHDSESDITVVCQEK i:1.000000
49 qid:3213 #p:YGL083W s:LLSQIPLALEVLDFPTVK i:1.000000
49 qid:3213 #p:YGL083W s:QFLLPLLSNLFTK i:1.000000
49 qid:3213 #p:YGL083W s:TTSLTVK i:1.000000
49 qid:3213 #p:YGL083W s:NTCVTCFQIMIEHK i:1.000000
49 qid:3213 #p:YGL083W s:SIDSYTCSETVLPLFK i:1.000000
49 qid:3213 #p:YGL083W s:LFETVPLIITDEIVLVDQVLPLMWNYSMASTLTK i:1.000000
49 qid:3213 #p:YGL083W s:SQYSGYTK i:1.000000
49 qid:3213 #p:YGL083W s:MSSDIQK i:1.000000
49 qid:3213 #p:YGL083W s:VNDIGEDAFHK i:1.000000
49 qid:3213 #p:YGL083W s:VIEPTIMK i:1.000000
49 qid:3213 #p:YGL083W s:EDPETVAAK i:1.000000
49 qid:3213 #p:YGL083W s:NIEVAAMQPVK i:1.000000
49 qid:3213 #p:YGL083W s:TGSSYGETLPQSK i:1.000000
49 qid:3213 #p:YGL083W s:SILNSKPLNPK i:1.000000
49 qid:3213 #p:YGL083W s:ILNSPPQTPSSR i:1.000000
49 qid:3213 #p:YGL083W s:GGSNDASSTK i:1.000000
49 qid:3213 #p:YGL083W s:VEEEFNEFQSFSSTGSIR i:1.000000
49 qid:3213 #p:YGL083W s:QTSAPSDVWMNSTPSPTPTSASSTNLPPGFSISLQPNK i:1.000000
49 qid:3213 #p:YGL083W s:DGSSDIPR i:1.000000
49 qid:3213 #p:YGL083W s:SNVYGSLI i:1.000000
1 qid:1862 #p:YHR042W s:SITTDEATELIK i:300380001.000000
2 qid:1862 #p:YHR042W s:VPFPTPTTIGAAIK i:233900001.000000
3 qid:1862 #p:YHR042W s:DELHLDEQEAK i:195880001.000000
4 qid:1862 #p:YHR042W s:DQFAVEITSK i:180440001.000000
5 qid:1862 #p:YHR042W s:YFNIADALK i:144180001.000000
6 qid:1862 #p:YHR042W s:DSILEVLK i:92365001.000000
7 qid:1862 #p:YHR042W s:YSTGDHLAVWPSNPLEK i:67131001.000000
8 qid:1862 #p:YHR042W s:PLDPTVK i:31249001.000000
9 qid:1862 #p:YHR042W s:VEQFLSIFNLDPETIFDLKPLDPTVK i:27549001.000000
10 qid:1862 #p:YHR042W s:NYLVLYASQTGTAEDYAK i:11248001.000000
11 qid:1862 #p:YHR042W s:VEQFLSIFNLDPETIFDLK i:5414301.000000
37 qid:1862 #p:YHR042W s:MPFGIDNTDFTVLAGLVLAVLLYVK i:1.000000
37 qid:1862 #p:YHR042W s:ELLMSDDGDITAVSSGNR i:1.000000
37 qid:1862 #p:YHR042W s:DIAQVVTENNK i:1.000000
37 qid:1862 #p:YHR042W s:FNLNVMCADVENYDFESLNDVPVIVSIFISTYGEGDFPDGAVNFEDFICNAEAGALSNLR i:1.000000
37 qid:1862 #p:YHR042W s:YNMFGLGNSTYEFFNGAAK i:1.000000
37 qid:1862 #p:YHR042W s:HLSAAGAIR i:1.000000
37 qid:1862 #p:YHR042W s:LGEADDGAGTTDEDYMAWK i:1.000000
37 qid:1862 #p:YHR042W s:FTSQFQYTVLNEITDSMSLGEPSAHYLPSHQLNR i:1.000000
37 qid:1862 #p:YHR042W s:NADGIQLGPFDLSQPYIAPIVK i:1.000000
37 qid:1862 #p:YHR042W s:ELFSSNDR i:1.000000
37 qid:1862 #p:YHR042W s:NCIHSEFDLSGSNIK i:1.000000
37 qid:1862 #p:YHR042W s:HYLEITGPVSR i:1.000000
37 qid:1862 #p:YHR042W s:QLFSSLIQFAPNADVK i:1.000000
37 qid:1862 #p:YHR042W s:YLSDGAK i:1.000000
37 qid:1862 #p:YHR042W s:WDTVPMQFLVESVPQMTPR i:1.000000
37 qid:1862 #p:YHR042W s:YYSISSSSLSEK i:1.000000
37 qid:1862 #p:YHR042W s:QTVHVTSIVENFPNPELPDAPPVVGVTTNLLR i:1.000000
37 qid:1862 #p:YHR042W s:NIQLAQNNVNIAETNLPVHYDLNGPR i:1.000000
37 qid:1862 #p:YHR042W s:LPSNPSTPVIMIGPGTGVAPFR i:1.000000
37 qid:1862 #p:YHR042W s:VAFLESQK i:1.000000
37 qid:1862 #p:YHR042W s:GGNNVSLGK i:1.000000
37 qid:1862 #p:YHR042W s:HILFYGSR i:1.000000
37 qid:1862 #p:YHR042W s:NTDDFLYQDEWPEYAK i:1.000000
37 qid:1862 #p:YHR042W s:LDGSFEMVVAHSR i:1.000000
37 qid:1862 #p:YHR042W s:DYEDQVFEMINNGAFIYVCGDAK i:1.000000
37 qid:1862 #p:YHR042W s:GVSTALVGILSR i:1.000000
1 qid:2846 #p:YOR257W s:ALGFELPK i:37890001.000000
2 qid:2846 #p:YOR257W s:YDDFYIVMGEK i:21001001.000000
3 qid:2846 #p:YOR257W s:QEIYEAFSLFDMNNDGFLDYHELK i:4475901.000000
9 qid:2846 #p:YOR257W s:SSLQSGPLNSELLEEQK i:1.000000
9 qid:2846 #p:YOR257W s:EILDLIDEYDSEGR i:1.000000
9 qid:2846 #p:YOR257W s:DPLDEIK i:1.000000
9 qid:2846 #p:YOR257W s:AFQLFDDDHTGK i:1.000000
9 qid:2846 #p:YOR257W s:ELGETLTDEELR i:1.000000
9 qid:2846 #p:YOR257W s:AMIEEFDLDGDGEINENEFIAICTDS i:1.000000
1 qid:1025 #p:YIL070C s:ETLPESTSLDSFNDFLNK i:583650001.000000
2 qid:1025 #p:YIL070C s:ENNEYISWLEK i:332410001.000000
3 qid:1025 #p:YIL070C s:FSLVETPGK i:125690001.000000
12 qid:1025 #p:YIL070C s:SILTTPKPAVVK i:1.000000
12 qid:1025 #p:YIL070C s:VFTVANSK i:1.000000
12 qid:1025 #p:YIL070C s:CFTPAAIMR i:1.000000
12 qid:1025 #p:YIL070C s:VGDILQSELK i:1.000000
12 qid:1025 #p:YIL070C s:NEAEIVR i:1.000000
12 qid:1025 #p:YIL070C s:TESGETVHVFFDVAQIANLPYNNAMDENTEQNEDGINEDDFDALSDNFANVNVVISK i:1.000000
12 qid:1025 #p:YIL070C s:ESASEPAVSFELLMNLQEGSFYVDSATPYPSVDAALNQSAEAEITR i:1.000000
12 qid:1025 #p:YIL070C s:ELVYHGPPFSNLDEELQESLEAYLESR i:1.000000
12 qid:1025 #p:YIL070C s:GVNEELASFISAYSEFK i:1.000000
1 qid:852 #p:YIL021W s:NCEYEDPPNEGDPFDYK i:89111001.000000
2 qid:852 #p:YIL021W s:WGPAAAIEFEYDPWNK i:75155001.000000
3 qid:852 #p:YIL021W s:VASILLALTQMDQDK i:65776001.000000
4 qid:852 #p:YIL021W s:HTDYWYEQDSAK i:62145001.000000
5 qid:852 #p:YIL021W s:SEEGPQVK i:12811001.000000
17 qid:852 #p:YIL021W s:MSEEGPQVK i:1.000000
17 qid:852 #p:YIL021W s:DNVDFILSNVDLAMANSLR i:1.000000
17 qid:852 #p:YIL021W s:VMIAEIPTLAIDSVEVETNTTVLADEFIAHR i:1.000000
17 qid:852 #p:YIL021W s:LGLIPLQSMDIEQLEYSR i:1.000000
17 qid:852 #p:YIL021W s:DCFCEDHCDK i:1.000000
17 qid:852 #p:YIL021W s:CSVVLTLQAFGESESTTNVYSK i:1.000000
17 qid:852 #p:YIL021W s:DLVIVSNLMGR i:1.000000
17 qid:852 #p:YIL021W s:NIGHPIIQDK i:1.000000
17 qid:852 #p:YIL021W s:EGNGVLICK i:1.000000
17 qid:852 #p:YIL021W s:AQADTFYMNVESVGSIPVDQVVVR i:1.000000
17 qid:852 #p:YIL021W s:GIDTLQK i:1.000000
17 qid:852 #p:YIL021W s:VNFASGDNNTASNMLGSNEDVMMTGAEQDPYSNASQMGNTGSGGYDNAW i:1.000000
1 qid:3018 #p:YKL134C s:ILLDDFEK i:26067001.000000
2 qid:3018 #p:YKL134C s:FIQLSQEISLVGQEFINHTDYPGSNSVK i:17272001.000000
3 qid:3018 #p:YKL134C s:DVQDFILTLMNNTIEK i:15518001.000000
4 qid:3018 #p:YKL134C s:FSQVSLQQAQELLDK i:8717101.000000
46 qid:3018 #p:YKL134C s:AGSNASIPSPSR i:1.000000
46 qid:3018 #p:YKL134C s:FFATAGAVSR i:1.000000
46 qid:3018 #p:YKL134C s:TSPGSIK i:1.000000
46 qid:3018 #p:YKL134C s:IFDDNSYWR i:1.000000
46 qid:3018 #p:YKL134C s:NINGQDANNSK i:1.000000
46 qid:3018 #p:YKL134C s:ISQYLFK i:1.000000
46 qid:3018 #p:YKL134C s:NPYLTSPDGLR i:1.000000
46 qid:3018 #p:YKL134C s:NDFSESGK i:1.000000
46 qid:3018 #p:YKL134C s:LTYIMNLDR i:1.000000
46 qid:3018 #p:YKL134C s:LSDTLCR i:1.000000
46 qid:3018 #p:YKL134C s:VIDLCEFIR i:1.000000
46 qid:3018 #p:YKL134C s:STHPDDAFVR i:1.000000
46 qid:3018 #p:YKL134C s:AAQDCHEQMFEFMNVLNTDVSLCNILK i:1.000000
46 qid:3018 #p:YKL134C s:SVLNNPEVSSK i:1.000000
46 qid:3018 #p:YKL134C s:LSAEELK i:1.000000
46 qid:3018 #p:YKL134C s:SGIYMNPDVR i:1.000000
46 qid:3018 #p:YKL134C s:VSTFLLK i:1.000000
46 qid:3018 #p:YKL134C s:VPTFGYAAYALLK i:1.000000
46 qid:3018 #p:YKL134C s:SCENEMVR i:1.000000
46 qid:3018 #p:YKL134C s:LWTALHSCSDK i:1.000000
46 qid:3018 #p:YKL134C s:AILANLMHK i:1.000000
46 qid:3018 #p:YKL134C s:TSYAEYQLEGK i:1.000000
46 qid:3018 #p:YKL134C s:KPLTTNTDEILK i:1.000000
46 qid:3018 #p:YKL134C s:LVRPWDR i:1.000000
46 qid:3018 #p:YKL134C s:YFQLNPSNSPNAK i:1.000000
46 qid:3018 #p:YKL134C s:EISYYFTLGNVIQGLSDLFQQIYGIR i:1.000000
46 qid:3018 #p:YKL134C s:LEPAITDEGETWSPDVR i:1.000000
46 qid:3018 #p:YKL134C s:LNVISEEEGIIGIIYCDLFER i:1.000000
46 qid:3018 #p:YKL134C s:TSNPAHFTVCCSR i:1.000000
46 qid:3018 #p:YKL134C s:QIYPSETDFSTIQVGENPDGTYFQLPVISLVCNFSPILIASK i:1.000000
46 qid:3018 #p:YKL134C s:SLCFLQLSEVETLFHEMGHAMHSMLGR i:1.000000
46 qid:3018 #p:YKL134C s:THMQNISGTR i:1.000000
46 qid:3018 #p:YKL134C s:CATDFVELPSILMEHFAK i:1.000000
46 qid:3018 #p:YKL134C s:HYGTGETIQADMLQR i:1.000000
46 qid:3018 #p:YKL134C s:STNFLQNCETYSQAK i:1.000000
46 qid:3018 #p:YKL134C s:MAMLDQSFHDEK i:1.000000
46 qid:3018 #p:YKL134C s:IISDIDNFDVVENYQALER i:1.000000
46 qid:3018 #p:YKL134C s:VLVDDQSNWCGR i:1.000000
46 qid:3018 #p:YKL134C s:FGHLFGYGATYYSYLFDR i:1.000000
46 qid:3018 #p:YKL134C s:IWYALFEDDPYSR i:1.000000
46 qid:3018 #p:YKL134C s:CIADVLECPMLEK i:1.000000
46 qid:3018 #p:YKL134C s:GGSDAMEFIAQSHK i:1.000000
1 qid:979 #p:YGL056C s:INVNINLSGPSPSQPQSPSATMPPPQSPSNCPASPTPAHFEK i:13006001.000000
2 qid:979 #p:YGL056C s:SDTESLHK i:11656001.000000
24 qid:979 #p:YGL056C s:HTSIVEMLSTPPQLPNSTDLNSLSEQTDK i:1.000000
24 qid:979 #p:YGL056C s:SSSSSSLSTLDNTEYSNNNGNSLSTLNSQNLLSVHR i:1.000000
24 qid:979 #p:YGL056C s:QEWQHTPLSNLVEQNK i:1.000000
24 qid:979 #p:YGL056C s:GSISVEEAFNTLVK i:1.000000
24 qid:979 #p:YGL056C s:HQLTSLPVENFPGDMNCLTFDYNDLNAYLLLVLNR i:1.000000
24 qid:979 #p:YGL056C s:ITSDCQNGK i:1.000000
24 qid:979 #p:YGL056C s:SVPVGEIVK i:1.000000
24 qid:979 #p:YGL056C s:LPETENLSTVIGILGSGVHR i:1.000000
24 qid:979 #p:YGL056C s:VAITNVEMTQIK i:1.000000
24 qid:979 #p:YGL056C s:YLWENAR i:1.000000
24 qid:979 #p:YGL056C s:SFPNLKPLLDSSLEELNIGVLNAAR i:1.000000
24 qid:979 #p:YGL056C s:VISIQGDEHLIMALHK i:1.000000
24 qid:979 #p:YGL056C s:ISSIAVVDPQGNLIGNISVTDVK i:1.000000
24 qid:979 #p:YGL056C s:TSQYPLLHNTCR i:1.000000
24 qid:979 #p:YGL056C s:HFVSVILNLR i:1.000000
24 qid:979 #p:YGL056C s:DSFPIFHVYPTSSLAR i:1.000000
24 qid:979 #p:YGL056C s:LWIVQPNDNQPTASSEK i:1.000000
24 qid:979 #p:YGL056C s:SSSPSPSTPPVTTLPSLASSYHSNTQSSR i:1.000000
24 qid:979 #p:YGL056C s:MANSPVLK i:1.000000
24 qid:979 #p:YGL056C s:SSDTSNNK i:1.000000
24 qid:979 #p:YGL056C s:LIGVVSLTDILSVLAR i:1.000000
24 qid:979 #p:YGL056C s:EIDPQMAR i:1.000000
1 qid:2058 #p:YDL063C s:VLIEGIHCQFLDMK i:8942701.000000
2 qid:2058 #p:YDL063C s:LVPIILNK i:4789901.000000
28 qid:2058 #p:YDL063C s:AGSNDNNK i:1.000000
28 qid:2058 #p:YDL063C s:DTNVVNK i:1.000000
28 qid:2058 #p:YDL063C s:LQPLLQNLSSVVPNDR i:1.000000
28 qid:2058 #p:YDL063C s:SIALSSISVLCEDAHMR i:1.000000
28 qid:2058 #p:YDL063C s:LLNDSNSDIVVESFGLLR i:1.000000
28 qid:2058 #p:YDL063C s:NLSLEEGYDVSIYLWR i:1.000000
28 qid:2058 #p:YDL063C s:SDIWTSITSNFGR i:1.000000
28 qid:2058 #p:YDL063C s:IVESLSALQAAEQQPQLKPAGK i:1.000000
28 qid:2058 #p:YDL063C s:LLFDFADNLLSLVVALSNGSDDILNEILTESK i:1.000000
28 qid:2058 #p:YDL063C s:INEIFQVISQLLK i:1.000000
28 qid:2058 #p:YDL063C s:LPINLFNTTLDLIYDLSSESFEFIDHVSNNELLSQFLNGLSPALHPQANELTK i:1.000000
28 qid:2058 #p:YDL063C s:ITYDQCNK i:1.000000
28 qid:2058 #p:YDL063C s:MIHSVCHSINNIDPVQLVNDINNPVEIGPATSK i:1.000000
28 qid:2058 #p:YDL063C s:LQSIEIAIDLITAIIEIVASK i:1.000000
28 qid:2058 #p:YDL063C s:YESPESQEVAIPEELINTLTNFLPHVFMILK i:1.000000
28 qid:2058 #p:YDL063C s:ILIGWNNLIWLFVSLSLTELSGELLTTLWSYVTQLDSQDDLSIK i:1.000000
28 qid:2058 #p:YDL063C s:MGCIWALLK i:1.000000
28 qid:2058 #p:YDL063C s:LIFPDGAFESENR i:1.000000
28 qid:2058 #p:YDL063C s:ALINVQMLNNSGFAR i:1.000000
28 qid:2058 #p:YDL063C s:GIIEEFQNNNDLELQQK i:1.000000
28 qid:2058 #p:YDL063C s:CINVLSTYAMIQGQIDANK i:1.000000
28 qid:2058 #p:YDL063C s:EIGQFFIQTLTQLNVRPEILIEMTNSLFQIYGDASYDYNEPIFVR i:1.000000
28 qid:2058 #p:YDL063C s:GGFLSILK i:1.000000
28 qid:2058 #p:YDL063C s:DQVVPNLR i:1.000000
28 qid:2058 #p:YDL063C s:CHDCFTTLDSFIHYK i:1.000000
28 qid:2058 #p:YDL063C s:MNENSTNQ i:1.000000
1 qid:194 #p:YEL031W s:AVEEANSKPVEVIKPNGLSEK i:488590001.000000
2 qid:194 #p:YEL031W s:LRPSEDNLQLDGVDK i:433590001.000000
3 qid:194 #p:YEL031W s:KPADLASLLLNSAGDAQGDEAPALK i:397960001.000000
4 qid:194 #p:YEL031W s:LGDASCAAPFTSK i:215090001.000000
5 qid:194 #p:YEL031W s:DMGYQTLMCGDGTNDVGALK i:120140001.000000
6 qid:194 #p:YEL031W s:FLVDESPK i:101070001.000000
7 qid:194 #p:YEL031W s:EFLLNTLK i:96320001.000000
8 qid:194 #p:YEL031W s:NYDEIYK i:88158001.000000
9 qid:194 #p:YEL031W s:SDIPPPPDGGALAIVTK i:82277001.000000
10 qid:194 #p:YEL031W s:QAHVGIALLNGTEEGLK i:65069001.000000
11 qid:194 #p:YEL031W s:LEDGDIVGDPMEK i:52142001.000000
12 qid:194 #p:YEL031W s:GHSGDLTHLK i:47040001.000000
13 qid:194 #p:YEL031W s:IAVLHGGTK i:39164001.000000
14 qid:194 #p:YEL031W s:DDAIETIK i:27554001.000000
15 qid:194 #p:YEL031W s:ALQVTPPEHK i:18260001.000000
16 qid:194 #p:YEL031W s:DTFDHSK i:4609801.000000
64 qid:194 #p:YEL031W s:SFVSSPIVR i:1.000000
64 qid:194 #p:YEL031W s:DSTLLVPK i:1.000000
64 qid:194 #p:YEL031W s:SLIAKPYVLPFFPLYATFAQLYFQQYDR i:1.000000
64 qid:194 #p:YEL031W s:GPEWTFVYLGTLVSLNILVMLMPAWNVK i:1.000000
64 qid:194 #p:YEL031W s:FNYSTTK i:1.000000
64 qid:194 #p:YEL031W s:NVNEATHILIYTTPNNGSDGIVEIQR i:1.000000
64 qid:194 #p:YEL031W s:VTEAGSLQTFFQFQK i:1.000000
64 qid:194 #p:YEL031W s:FLWHENEQVFSSPK i:1.000000
64 qid:194 #p:YEL031W s:LYGENSFDIPIPTFMELFK i:1.000000
64 qid:194 #p:YEL031W s:EHAVAPLFVFQVFCVALWLLDEFWYYSLFNLFMIISMEAAAVFQR i:1.000000
64 qid:194 #p:YEL031W s:TMGIKPYTINVFR i:1.000000
64 qid:194 #p:YEL031W s:WVALQTNELLPMDLVSITR i:1.000000
64 qid:194 #p:YEL031W s:TAEESAIPCDLILLDGSAIVNEAMLSGESTPLLK i:1.000000
64 qid:194 #p:YEL031W s:TGFETSQGSLVR i:1.000000
64 qid:194 #p:YEL031W s:VMIYSAER i:1.000000
64 qid:194 #p:YEL031W s:EALMFILFLLIFAVIASWYVWVEGTK i:1.000000
64 qid:194 #p:YEL031W s:LILDCILIITSVVPPELPMELTMAVNSSLAALAK i:1.000000
64 qid:194 #p:YEL031W s:FYVYCTEPFR i:1.000000
64 qid:194 #p:YEL031W s:IDVCCFDK i:1.000000
64 qid:194 #p:YEL031W s:TGTLTGEDLVFEGLAGISADSENIR i:1.000000
64 qid:194 #p:YEL031W s:HLYSAAEAPESTILVIGAAHALVK i:1.000000
64 qid:194 #p:YEL031W s:AVGWAVER i:1.000000
64 qid:194 #p:YEL031W s:FQFSSALK i:1.000000
64 qid:194 #p:YEL031W s:SASIASHNDALFAAVK i:1.000000
64 qid:194 #p:YEL031W s:GAPETIR i:1.000000
64 qid:194 #p:YEL031W s:VLALASK i:1.000000
64 qid:194 #p:YEL031W s:DDVESELTFNGFLIFHCPLK i:1.000000
64 qid:194 #p:YEL031W s:MLNESSHR i:1.000000
64 qid:194 #p:YEL031W s:SIMITGDNPLTAVHVAK i:1.000000
64 qid:194 #p:YEL031W s:EVGIVFGETLILDR i:1.000000
64 qid:194 #p:YEL031W s:SDDNQLLFR i:1.000000
64 qid:194 #p:YEL031W s:DVEETVSIPFDPSK i:1.000000
64 qid:194 #p:YEL031W s:YDIAVTGYALNALEGHSQLR i:1.000000
64 qid:194 #p:YEL031W s:HTWVYAR i:1.000000
64 qid:194 #p:YEL031W s:QTEFMAR i:1.000000
64 qid:194 #p:YEL031W s:WNQPQPPVPEPIAHLFPPGPK i:1.000000
64 qid:194 #p:YEL031W s:GTVITPEIR i:1.000000
64 qid:194 #p:YEL031W s:LANVSAVTNIIR i:1.000000
64 qid:194 #p:YEL031W s:CALVNTIQMYK i:1.000000
64 qid:194 #p:YEL031W s:ILALNCLISAYSLSIIYMAGVK i:1.000000
64 qid:194 #p:YEL031W s:FGDGQATVSGLLLSVCFLSISR i:1.000000
64 qid:194 #p:YEL031W s:QRPQSGIFNVYIMGSILSQFAVHIATLVYITTEIYK i:1.000000
64 qid:194 #p:YEL031W s:EPQVDLEK i:1.000000
64 qid:194 #p:YEL031W s:EFAPSLLNTGIFIIQLVQQVSTFAVNYQGEPFR i:1.000000
64 qid:194 #p:YEL031W s:GMYYGLLGVTGLALASATEFLPELNEAMK i:1.000000
64 qid:194 #p:YEL031W s:FVPMTDDFK i:1.000000
64 qid:194 #p:YEL031W s:LTLTLLLDFFGSWGVEHFFK i:1.000000
64 qid:194 #p:YEL031W s:FFFMDDKPSDISVQQVK i:1.000000
1 qid:2737 #p:YLR291C s:NIDEGIQQIAIDLIHDHEILLTPTPDSK i:105310001.000000
2 qid:2737 #p:YLR291C s:LSPLYPFDVEK i:30201001.000000
3 qid:2737 #p:YLR291C s:SSQAFTSVHPNAATSDVNVTIDTFVAK i:9450701.000000
4 qid:2737 #p:YLR291C s:QIDVHLDK i:2934701.000000
5 qid:2737 #p:YLR291C s:DLIDEIK i:2726801.000000
21 qid:2737 #p:YLR291C s:MSSQAFTSVHPNAATSDVNVTIDTFVAK i:1.000000
21 qid:2737 #p:YLR291C s:QVQGSYAIALETLQLLMR i:1.000000
21 qid:2737 #p:YLR291C s:WNHVNDLIEQIR i:1.000000
21 qid:2737 #p:YLR291C s:DLGNSLEK i:1.000000
21 qid:2737 #p:YLR291C s:AHPTAFSCGNVIR i:1.000000
21 qid:2737 #p:YLR291C s:DEVEEDTMSTTVTSTSVAEPLISSMFNLLQKPEQPHQNR i:1.000000
21 qid:2737 #p:YLR291C s:NSSGSSSMK i:1.000000
21 qid:2737 #p:YLR291C s:QVAIQGIK i:1.000000
21 qid:2737 #p:YLR291C s:TFTVLVTEGFPNNTK i:1.000000
21 qid:2737 #p:YLR291C s:NAHEFAK i:1.000000
21 qid:2737 #p:YLR291C s:LAQHNIETLVVPDSAVFALMSR i:1.000000
21 qid:2737 #p:YLR291C s:AVFVNGGTISSNSGVSSVCECAR i:1.000000
21 qid:2737 #p:YLR291C s:TPVFAVAGLYK i:1.000000
21 qid:2737 #p:YLR291C s:FVEFGGSQR i:1.000000
21 qid:2737 #p:YLR291C s:LDTVNQITDYVPPENIDIYITNVGGFNPSFIYR i:1.000000
21 qid:2737 #p:YLR291C s:IAWDNYK i:1.000000
1 qid:3235 #p:YJR084W s:IMILLVPLALLTK i:5514001.000000
25 qid:3235 #p:YJR084W s:MDVDIGCYFEEK i:1.000000
25 qid:3235 #p:YJR084W s:YILQRPTATDEESVR i:1.000000
25 qid:3235 #p:YJR084W s:FYQLGVDLK i:1.000000
25 qid:3235 #p:YJR084W s:NATEELLR i:1.000000
25 qid:3235 #p:YJR084W s:LANEQLK i:1.000000
25 qid:3235 #p:YJR084W s:ETNWIIYPLWVMAK i:1.000000
25 qid:3235 #p:YJR084W s:LANESSELNK i:1.000000
25 qid:3235 #p:YJR084W s:DSIEECGR i:1.000000
25 qid:3235 #p:YJR084W s:SFTICLNDR i:1.000000
25 qid:3235 #p:YJR084W s:IGCYMFANLEFSIYHR i:1.000000
25 qid:3235 #p:YJR084W s:DIPPLNK i:1.000000
25 qid:3235 #p:YJR084W s:SLAMEHK i:1.000000
25 qid:3235 #p:YJR084W s:SQVVLYNYYLGQYYGCLENDHER i:1.000000
25 qid:3235 #p:YJR084W s:GFFHLNEALLQCPMLYVESTGK i:1.000000
25 qid:3235 #p:YJR084W s:FVLQGQMEK i:1.000000
25 qid:3235 #p:YJR084W s:LYPHWDHPVIAGVITR i:1.000000
25 qid:3235 #p:YJR084W s:LSQVYPTLVR i:1.000000
25 qid:3235 #p:YJR084W s:SVISGNLSLYEATAASHER i:1.000000
25 qid:3235 #p:YJR084W s:FFLSQGLHVVITLLR i:1.000000
25 qid:3235 #p:YJR084W s:CWQWGNDR i:1.000000
25 qid:3235 #p:YJR084W s:QHDSSANEDEEEQLDALECR i:1.000000
25 qid:3235 #p:YJR084W s:LASAIASGLLR i:1.000000
25 qid:3235 #p:YJR084W s:AYLSHSNR i:1.000000
25 qid:3235 #p:YJR084W s:EPFPHSK i:1.000000
1 qid:795 #p:YBR094W s:PFVPLDPYAYSVTDLK i:38537001.000000
2 qid:795 #p:YBR094W s:DLECHLTNTCLQSK i:28496001.000000
3 qid:795 #p:YBR094W s:LLEINAFPDFK i:23483001.000000
4 qid:795 #p:YBR094W s:VFHYGDYEQLDMDK i:23002001.000000
5 qid:795 #p:YBR094W s:TDDETDPNFVK i:16523001.000000
6 qid:795 #p:YBR094W s:LPYVLNAEIPK i:16059001.000000
7 qid:795 #p:YBR094W s:AIAISWAYFNGLK i:12897001.000000
8 qid:795 #p:YBR094W s:LTEEENNLSK i:11033001.000000
9 qid:795 #p:YBR094W s:HFLSHTIQTYTAK i:9238101.000000
10 qid:795 #p:YBR094W s:TDLYSINIPLVESLSDDTK i:7354301.000000
11 qid:795 #p:YBR094W s:GVNHLLGELK i:2095601.000000
12 qid:795 #p:YBR094W s:DSIHYMDEYK i:925471.000000
40 qid:795 #p:YBR094W s:VLITNDDGPLSDQFSPYIRPFIQHIK i:1.000000
40 qid:795 #p:YBR094W s:ITVCVPHVQK i:1.000000
40 qid:795 #p:YBR094W s:NLTAQFIYSK i:1.000000
40 qid:795 #p:YBR094W s:VDAEDNTFWGPFIQPQIR i:1.000000
40 qid:795 #p:YBR094W s:DTIEWILIDGTPASCANIGLHLLSNEPFDLVLSGPNVGR i:1.000000
40 qid:795 #p:YBR094W s:NTSAAYITSSGTVGGAMESVITGNTK i:1.000000
40 qid:795 #p:YBR094W s:NVSPLLMEK i:1.000000
40 qid:795 #p:YBR094W s:VYYAPIWENR i:1.000000
40 qid:795 #p:YBR094W s:WIPIFNGPHINLENSFAEIEDGNESSSISFNWAPK i:1.000000
40 qid:795 #p:YBR094W s:TVLTDAEVIESEMISVTPMK i:1.000000
40 qid:795 #p:YBR094W s:TNNLIVVSIDPMEYIYKPLTHALK i:1.000000
40 qid:795 #p:YBR094W s:YLPQVEIVSNLPEFDNGGCEK i:1.000000
40 qid:795 #p:YBR094W s:LMELPNNYFTNSYIYR i:1.000000
40 qid:795 #p:YBR094W s:NPESILK i:1.000000
40 qid:795 #p:YBR094W s:AYLESFTIDLDYAEFLDDALDENWELR i:1.000000
40 qid:795 #p:YBR094W s:QELENESQDK i:1.000000
40 qid:795 #p:YBR094W s:WWIVKPSMSDK i:1.000000
40 qid:795 #p:YBR094W s:TIEDLQAIFDSFDDEDSEAEESGNDDDADDVNGEFMDNNK i:1.000000
40 qid:795 #p:YBR094W s:VNISQLR i:1.000000
40 qid:795 #p:YBR094W s:HFIIQEYLTNPLLLASMDNR i:1.000000
40 qid:795 #p:YBR094W s:GDLQVFVYDR i:1.000000
40 qid:795 #p:YBR094W s:MLALFAAKPFVPLDPYAYSVTDLK i:1.000000
40 qid:795 #p:YBR094W s:DSSVLEFDSIEEIPNER i:1.000000
40 qid:795 #p:YBR094W s:EQIHSITNDVFLAAVNVNR i:1.000000
40 qid:795 #p:YBR094W s:LNFQPLPNAFETYGVDFLIDSNYEVK i:1.000000
40 qid:795 #p:YBR094W s:NLIDELFDDTVK i:1.000000
40 qid:795 #p:YBR094W s:YCVTPIFNENR i:1.000000
40 qid:795 #p:YBR094W s:VIDYTSNGW i:1.000000
1 qid:426 #p:YOR283W s:DTSINPTGEEQATK i:103970001.000000
15 qid:426 #p:YOR283W s:EVPYYCDNDDNNIIR i:1.000000
15 qid:426 #p:YOR283W s:HGQTEHNVK i:1.000000
15 qid:426 #p:YOR283W s:VVSSDLK i:1.000000
15 qid:426 #p:YOR283W s:QTTALVLK i:1.000000
15 qid:426 #p:YOR283W s:QENVPTSYTSGLR i:1.000000
15 qid:426 #p:YOR283W s:YMGVIEGMQITEAEK i:1.000000
15 qid:426 #p:YOR283W s:HGEGSFR i:1.000000
15 qid:426 #p:YOR283W s:SDDFVAR i:1.000000
15 qid:426 #p:YOR283W s:LTGCVEEEVAEASNEGVK i:1.000000
15 qid:426 #p:YOR283W s:NLALVSHGGAIR i:1.000000
15 qid:426 #p:YOR283W s:MILQWLK i:1.000000
15 qid:426 #p:YOR283W s:YENHQAHK i:1.000000
15 qid:426 #p:YOR283W s:IIVFNTSVTIVDYVK i:1.000000
15 qid:426 #p:YOR283W s:VGNTQHLGDGEFVVSDLR i:1.000000
1 qid:1962 #p:YGL221C s:GLLQDEGHEVVVSK i:296800001.000000
2 qid:1962 #p:YGL221C s:VAVCAGSGSGVFK i:282560001.000000
3 qid:1962 #p:YGL221C s:DISLEQIVK i:147810001.000000
4 qid:1962 #p:YGL221C s:VLLTVDLTK i:120330001.000000
5 qid:1962 #p:YGL221C s:EDVDLYYTGEMSHHEVLK i:45638001.000000
6 qid:1962 #p:YGL221C s:SWDNTGLLIDCSTAQVTTADANAK i:20373001.000000
16 qid:1962 #p:YGL221C s:SVAQEAVDANCNVIVAYHPFIFPSWNR i:1.000000
16 qid:1962 #p:YGL221C s:LSPHTNPQHETAIK i:1.000000
16 qid:1962 #p:YGL221C s:LIQYGISVYCPHTAVDAAR i:1.000000
16 qid:1962 #p:YGL221C s:GGVNDWLVR i:1.000000
16 qid:1962 #p:YGL221C s:GLNNGENVAK i:1.000000
16 qid:1962 #p:YGL221C s:SYALETVSGETDDLIGYGR i:1.000000
16 qid:1962 #p:YGL221C s:VPYVQVASLAAPSAWNQLK i:1.000000
16 qid:1962 #p:YGL221C s:TVIVCNHSNTER i:1.000000
16 qid:1962 #p:YGL221C s:GFLQDVMK i:1.000000
16 qid:1962 #p:YGL221C s:MDCDPLTVA i:1.000000
1 qid:861 #p:YBL047C s:ENETLAQQLAVSEANYHAAESK i:271880001.000000
2 qid:861 #p:YBL047C s:VATPSIPQQPIPLK i:246320001.000000
3 qid:861 #p:YBL047C s:TLQTPYNAQPTSSLEIHTEQVIK i:223890001.000000
4 qid:861 #p:YBL047C s:LNELTTDLQESQTK i:199490001.000000
5 qid:861 #p:YBL047C s:SLAVEELSGMGFTEEEAHNALEK i:186380001.000000
6 qid:861 #p:YBL047C s:PQVQQQSTSDPAQVSNDEWDEIFAGFGNSK i:115390001.000000
7 qid:861 #p:YBL047C s:TVEEQHAQLQAK i:112190001.000000
8 qid:861 #p:YBL047C s:EQITNLNSMTASLQSQLNEK i:95437001.000000
9 qid:861 #p:YBL047C s:QTEQLEAQVLQVNK i:93361001.000000
10 qid:861 #p:YBL047C s:QLELNQVTVANLQK i:92586001.000000
11 qid:861 #p:YBL047C s:NQDLFADGEASAQLSNATTEMANLSNQVNSLSK i:92284001.000000
12 qid:861 #p:YBL047C s:DLDDELQMNAFTGTLTSSSNPTIPK i:86575001.000000
13 qid:861 #p:YBL047C s:YPAPGTSPSHNEGNSK i:71279001.000000
14 qid:861 #p:YBL047C s:ELNDYQK i:49824001.000000
15 qid:861 #p:YBL047C s:CNWDLEAATNFLLDSA i:28624001.000000
16 qid:861 #p:YBL047C s:ISVYLTK i:27132001.000000
17 qid:861 #p:YBL047C s:ASTNSILPVK i:26764001.000000
18 qid:861 #p:YBL047C s:FTPTSNFGQSIIK i:26424001.000000
19 qid:861 #p:YBL047C s:LEFAIAMFLIQK i:22839001.000000
20 qid:861 #p:YBL047C s:QQFDAIFDSLDK i:9574501.000000
21 qid:861 #p:YBL047C s:EIDGLGEK i:2267401.000000
70 qid:861 #p:YBL047C s:NDPIVDASLSK i:1.000000
70 qid:861 #p:YBL047C s:MASITFR i:1.000000
70 qid:861 #p:YBL047C s:TPLSSQEQAFYNQK i:1.000000
70 qid:861 #p:YBL047C s:FHQLDTEDLGVVTGEAVRPLFASSGLPGQLLSQVWATVDIDNK i:1.000000
70 qid:861 #p:YBL047C s:GFLNLNEFSAALR i:1.000000
70 qid:861 #p:YBL047C s:MIAQLQNAPNQPISAALYESTPTQLASFSINQNPAPMQSGSATGNTNNTDIPALSSNDIAK i:1.000000
70 qid:861 #p:YBL047C s:FSQLFDR i:1.000000
70 qid:861 #p:YBL047C s:GAQTVAGDK i:1.000000
70 qid:861 #p:YBL047C s:LPNQTLGEIWALCDR i:1.000000
70 qid:861 #p:YBL047C s:DASGVLDK i:1.000000
70 qid:861 #p:YBL047C s:SEFIMAMYLIQLCMSHHPSMNTPPAVLPTQLWDSIR i:1.000000
70 qid:861 #p:YBL047C s:LEPVVVNQPNR i:1.000000
70 qid:861 #p:YBL047C s:TTPLSANSTGVSSLTR i:1.000000
70 qid:861 #p:YBL047C s:LSTGAFSNAASDWSLSFEK i:1.000000
70 qid:861 #p:YBL047C s:QHAGSLSSAVLVPFFLSSR i:1.000000
70 qid:861 #p:YBL047C s:LNQETLATIWDLADIHNNAEFTK i:1.000000
70 qid:861 #p:YBL047C s:NAGVELPDVIPNELLQSPALGLYPPNPLPQQQSAPQIAIPSR i:1.000000
70 qid:861 #p:YBL047C s:ASKPSLQDMPHQVSAPAVNTQPTVPQVLPQNSNNGSLNDLLALNPSFSSPSPTK i:1.000000
70 qid:861 #p:YBL047C s:AQTVVQNNTNNSFSYDNNNGQATLQQQQPQQPPPLTHSSSGLK i:1.000000
70 qid:861 #p:YBL047C s:EEPEEQEQLR i:1.000000
70 qid:861 #p:YBL047C s:ESSDTFSAQPPPVPK i:1.000000
70 qid:861 #p:YBL047C s:HASSPVK i:1.000000
70 qid:861 #p:YBL047C s:TASTTLPQVPNFSVFSMPAGAATSAATGAAVGAAVGAAALGASAFSR i:1.000000
70 qid:861 #p:YBL047C s:SSNNAFK i:1.000000
70 qid:861 #p:YBL047C s:QASITNDK i:1.000000
70 qid:861 #p:YBL047C s:STHDQNVK i:1.000000
70 qid:861 #p:YBL047C s:SMVDVNSK i:1.000000
70 qid:861 #p:YBL047C s:YQDLSNK i:1.000000
70 qid:861 #p:YBL047C s:DTDLTDR i:1.000000
70 qid:861 #p:YBL047C s:QIEEQENLYHQHVSK i:1.000000
70 qid:861 #p:YBL047C s:LQEMFDDLSQR i:1.000000
70 qid:861 #p:YBL047C s:NIEYANNVR i:1.000000
70 qid:861 #p:YBL047C s:QMNLAMGQLPEDAK i:1.000000
70 qid:861 #p:YBL047C s:SASNTDTTTK i:1.000000
70 qid:861 #p:YBL047C s:GNVHEDTVSK i:1.000000
70 qid:861 #p:YBL047C s:FVETTVENSNLNVNR i:1.000000
70 qid:861 #p:YBL047C s:TESDVFDR i:1.000000
70 qid:861 #p:YBL047C s:DVPTLGSQSDSENANTNNGTQSGNETANPNLTETLSDR i:1.000000
70 qid:861 #p:YBL047C s:FDGDLNEYGIPR i:1.000000
70 qid:861 #p:YBL047C s:SQSLTSSVANNAPQSVR i:1.000000
70 qid:861 #p:YBL047C s:DDVELPETLEER i:1.000000
70 qid:861 #p:YBL047C s:DTINNTANR i:1.000000
70 qid:861 #p:YBL047C s:DNTGNLSHIPGEWEATPATASTDVLSNETTEVIEDGSTTK i:1.000000
70 qid:861 #p:YBL047C s:ANSNEDGESVSSIQESPK i:1.000000
70 qid:861 #p:YBL047C s:TINEEFPPIQELHIDESDSSSSDDDEFEDTR i:1.000000
70 qid:861 #p:YBL047C s:EIPSATVK i:1.000000
70 qid:861 #p:YBL047C s:DEFDDEFAGLEQAAVEEDNGADSESEFENVANAGSMEQFETIDHK i:1.000000
70 qid:861 #p:YBL047C s:DLDDELQMNAFTGTLTSSSNPTIPKPQVQQQSTSDPAQVSNDEWDEIFAGFGNSK i:1.000000
70 qid:861 #p:YBL047C s:GVATTPK i:1.000000
1 qid:1097 #p:YDL230W s:IEFVNVHK i:7358901.000000
2 qid:1097 #p:YDL230W s:TLSGNDYINASYVK i:7204601.000000
23 qid:1097 #p:YDL230W s:MAAAPWYIR i:1.000000
23 qid:1097 #p:YDL230W s:DTDLLGK i:1.000000
23 qid:1097 #p:YDL230W s:FIQNQEDGR i:1.000000
23 qid:1097 #p:YDL230W s:EATNGTVNSR i:1.000000
23 qid:1097 #p:YDL230W s:WSLGVSIEPR i:1.000000
23 qid:1097 #p:YDL230W s:YVNIMPYER i:1.000000
23 qid:1097 #p:YDL230W s:VNVPGQSIEPGYYIATQGPTR i:1.000000
23 qid:1097 #p:YDL230W s:TWDQFWQMCYHNCPLDNIVIVMVTPLVEYNR i:1.000000
23 qid:1097 #p:YDL230W s:CYQYWPR i:1.000000
23 qid:1097 #p:YDL230W s:GGVDDTVR i:1.000000
23 qid:1097 #p:YDL230W s:WESPGGANDMTQFPSDLK i:1.000000
23 qid:1097 #p:YDL230W s:DYYTVTDIK i:1.000000
23 qid:1097 #p:YDL230W s:LTPTDPLVGPVK i:1.000000
23 qid:1097 #p:YDL230W s:TVHHFYFDLWK i:1.000000
23 qid:1097 #p:YDL230W s:DMNKPEEVVPIMELCAHSHSLNSR i:1.000000
23 qid:1097 #p:YDL230W s:GNPIIVHCSAGVGR i:1.000000
23 qid:1097 #p:YDL230W s:TGTFIALDHLMHDTLDFK i:1.000000
23 qid:1097 #p:YDL230W s:ATEEYTR i:1.000000
23 qid:1097 #p:YDL230W s:DLIEQIVLQLR i:1.000000
23 qid:1097 #p:YDL230W s:DQFLFIYHAAK i:1.000000
23 qid:1097 #p:YDL230W s:YLNSLSVNQ i:1.000000
1 qid:158 #p:YDR091C s:LLAGALKPDEGQDIPK i:367980001.000000
2 qid:158 #p:YDR091C s:LCIEVTPTSK i:318100001.000000
3 qid:158 #p:YDR091C s:ILQLENVLK i:299760001.000000
4 qid:158 #p:YDR091C s:SSGNYFFLDNTGI i:101310001.000000
5 qid:158 #p:YDR091C s:VIVFEGIPSK i:87973001.000000
6 qid:158 #p:YDR091C s:LDSQMDK i:64360001.000000
7 qid:158 #p:YDR091C s:LLAGALK i:42598001.000000
8 qid:158 #p:YDR091C s:LNVSMKPQK i:36090001.000000
9 qid:158 #p:YDR091C s:IAFISEILCIGCGICVK i:2025001.000000
35 qid:158 #p:YDR091C s:IAIVSADK i:1.000000
35 qid:158 #p:YDR091C s:CPFDAIQIINLPTNLEAHVTHR i:1.000000
35 qid:158 #p:YDR091C s:YSANSFK i:1.000000
35 qid:158 #p:YDR091C s:LPTPRPGQVLGLVGTNGIGK i:1.000000
35 qid:158 #p:YDR091C s:QKPNLGR i:1.000000
35 qid:158 #p:YDR091C s:FDDPPEWQEIIK i:1.000000
35 qid:158 #p:YDR091C s:GSELQNYFTK i:1.000000
35 qid:158 #p:YDR091C s:MLEDDIK i:1.000000
35 qid:158 #p:YDR091C s:AIIKPQYVDNIPR i:1.000000
35 qid:158 #p:YDR091C s:LSGGELQR i:1.000000
35 qid:158 #p:YDR091C s:FAIGMSCVQEADVYMFDEPSSYLDVK i:1.000000
35 qid:158 #p:YDR091C s:LNAAQIIR i:1.000000
35 qid:158 #p:YDR091C s:SLLAPTK i:1.000000
35 qid:158 #p:YDR091C s:YVICVEHDLSVLDYLSDFVCIIYGVPSVYGVVTLPASVR i:1.000000
35 qid:158 #p:YDR091C s:EGINIFLDGHIPAENLR i:1.000000
35 qid:158 #p:YDR091C s:TEALQFR i:1.000000
35 qid:158 #p:YDR091C s:IADATEDLQNDSASR i:1.000000
35 qid:158 #p:YDR091C s:AFSYPSLK i:1.000000
35 qid:158 #p:YDR091C s:TQGDFVLNVEEGEFSDSEILVMMGENGTGK i:1.000000
35 qid:158 #p:YDR091C s:GQFLNPQFQTDVVKPLR i:1.000000
35 qid:158 #p:YDR091C s:IDDIIDQEVQHLSGGELQR i:1.000000
35 qid:158 #p:YDR091C s:VAIVLALGIPADIYLIDEPSAYLDSEQR i:1.000000
35 qid:158 #p:YDR091C s:TAFIVEHDFIMATYLADK i:1.000000
35 qid:158 #p:YDR091C s:APESLLTGCNR i:1.000000
35 qid:158 #p:YDR091C s:NLNVTFR i:1.000000
35 qid:158 #p:YDR091C s:DPNSFRPR i:1.000000
1 qid:1045 #p:YNR037C s:EYVPIEISEDMVGHK i:77114001.000000
6 qid:1045 #p:YNR037C s:GPNIVPLPIR i:1.000000
6 qid:1045 #p:YNR037C s:AATILPQFVGLK i:1.000000
6 qid:1045 #p:YNR037C s:FQIHNGK i:1.000000
6 qid:1045 #p:YNR037C s:LGEFAPTR i:1.000000
6 qid:1045 #p:YNR037C s:FSYTQTK i:1.000000
1 qid:1428 #p:YFL004W s:TLIEDEATGK i:357610001.000000
2 qid:1428 #p:YFL004W s:FINGFIFEGDK i:124390001.000000
3 qid:1428 #p:YFL004W s:SEFDLTK i:104950001.000000
4 qid:1428 #p:YFL004W s:FVEELDK i:65114001.000000
5 qid:1428 #p:YFL004W s:NAGPVNVEAK i:64706001.000000
6 qid:1428 #p:YFL004W s:GSYINYEGLK i:53049001.000000
7 qid:1428 #p:YFL004W s:VYGFQLK i:43091001.000000
8 qid:1428 #p:YFL004W s:LANEVYPPWK i:39149001.000000
9 qid:1428 #p:YFL004W s:SSLDSSMSASSMISNVK i:37716001.000000
10 qid:1428 #p:YFL004W s:HGQWLNDLTNSHLVK i:16786001.000000
11 qid:1428 #p:YFL004W s:FWVHNDNLMEVK i:11115001.000000
12 qid:1428 #p:YFL004W s:LMGVDSEEEEIELPPGVK i:6089701.000000
13 qid:1428 #p:YFL004W s:KPLNLLK i:3937901.000000
49 qid:1428 #p:YFL004W s:WDDSDESK i:1.000000
49 qid:1428 #p:YFL004W s:YNNLMER i:1.000000
49 qid:1428 #p:YFL004W s:QTDTEAAIK i:1.000000
49 qid:1428 #p:YFL004W s:ALDADAFQR i:1.000000
49 qid:1428 #p:YFL004W s:VLEELLSESTELDNFK i:1.000000
49 qid:1428 #p:YFL004W s:LNFTGFAK i:1.000000
49 qid:1428 #p:YFL004W s:ELPSHSEEYSPLLYR i:1.000000
49 qid:1428 #p:YFL004W s:ISFLYNILR i:1.000000
49 qid:1428 #p:YFL004W s:SNFNTASEPLASASK i:1.000000
49 qid:1428 #p:YFL004W s:FSSIVSNDIDMNFR i:1.000000
49 qid:1428 #p:YFL004W s:HLPVLVYANVPSENDDLVNR i:1.000000
49 qid:1428 #p:YFL004W s:FESDISNNDEIVGSSSSTSSVEHGLGAR i:1.000000
49 qid:1428 #p:YFL004W s:SFDPLINTLYFDNEHFELYNDK i:1.000000
49 qid:1428 #p:YFL004W s:LNSAPTLR i:1.000000
49 qid:1428 #p:YFL004W s:WTGQLSDKPDIFLEK i:1.000000
49 qid:1428 #p:YFL004W s:ESGTAGR i:1.000000
49 qid:1428 #p:YFL004W s:LEEDFSEIQNFIIK i:1.000000
49 qid:1428 #p:YFL004W s:NELQPVFR i:1.000000
49 qid:1428 #p:YFL004W s:TAFQIPGDDK i:1.000000
49 qid:1428 #p:YFL004W s:VTIDSNIVFIK i:1.000000
49 qid:1428 #p:YFL004W s:DPNTWHR i:1.000000
49 qid:1428 #p:YFL004W s:TDIDANVANPLK i:1.000000
49 qid:1428 #p:YFL004W s:FPYSVMEIK i:1.000000
49 qid:1428 #p:YFL004W s:FSIFVQGVASLYGDDEK i:1.000000
49 qid:1428 #p:YFL004W s:LDILPFWLPDLETDIR i:1.000000
49 qid:1428 #p:YFL004W s:QAYEEEK i:1.000000
49 qid:1428 #p:YFL004W s:EPQHQAAVPVSQEENER i:1.000000
49 qid:1428 #p:YFL004W s:ITSQGDLEADGSSDEETEQEPHSK i:1.000000
49 qid:1428 #p:YFL004W s:VWLANER i:1.000000
49 qid:1428 #p:YFL004W s:WLSVTSLLSVLTFSIYNSVK i:1.000000
49 qid:1428 #p:YFL004W s:AEYPTLANYMAYVYFGLTIFCALWSYSIYMK i:1.000000
49 qid:1428 #p:YFL004W s:VDIIQQR i:1.000000
49 qid:1428 #p:YFL004W s:SGQHLDAPLGPVLVSIVLFVTLVVNFVMAFR i:1.000000
49 qid:1428 #p:YFL004W s:QELQIQNLEVPER i:1.000000
49 qid:1428 #p:YFL004W s:IPEVLRPLQNYLFK i:1.000000
49 qid:1428 #p:YFL004W s:LMGPSSD i:1.000000
1 qid:2215 #p:YGR002C s:FNQHLSIPSFTK i:9140001.000000
2 qid:2215 #p:YGR002C s:SESAYAEQLLK i:2556701.000000
3 qid:2215 #p:YGR002C s:EEYEAFMNENEGTQK i:1514001.000000
4 qid:2215 #p:YGR002C s:SSSDIFDVLNIK i:1490201.000000
5 qid:2215 #p:YGR002C s:INTLIDLK i:502481.000000
28 qid:2215 #p:YGR002C s:MSSSDIFDVLNIK i:1.000000
28 qid:2215 #p:YGR002C s:SPTNGQVSVPSSSAANRPKPQVTGMQR i:1.000000
28 qid:2215 #p:YGR002C s:ELFNLLGENQPPVVIK i:1.000000
28 qid:2215 #p:YGR002C s:MLSTSKPSPWSFVEFK i:1.000000
28 qid:2215 #p:YGR002C s:ANNSVTLR i:1.000000
28 qid:2215 #p:YGR002C s:ELIGDTPK i:1.000000
28 qid:2215 #p:YGR002C s:NHNENFTNEK i:1.000000
28 qid:2215 #p:YGR002C s:NSWSFEEIEYLFNLCK i:1.000000
28 qid:2215 #p:YGR002C s:WFLIFDR i:1.000000
28 qid:2215 #p:YGR002C s:YSYNNSR i:1.000000
28 qid:2215 #p:YGR002C s:ASDPSNPLLSSLNFSAEK i:1.000000
28 qid:2215 #p:YGR002C s:SAAEIAEEEALVVESK i:1.000000
28 qid:2215 #p:YGR002C s:LLDSPHSDQTITQYLTSQGMSQLYNALLADK i:1.000000
28 qid:2215 #p:YGR002C s:HDLNIPENPWMK i:1.000000
28 qid:2215 #p:YGR002C s:QQQQFAQHR i:1.000000
28 qid:2215 #p:YGR002C s:QLQQLNVK i:1.000000
28 qid:2215 #p:YGR002C s:QEMQTALK i:1.000000
28 qid:2215 #p:YGR002C s:DFNSDER i:1.000000
28 qid:2215 #p:YGR002C s:ALGVITHGEK i:1.000000
28 qid:2215 #p:YGR002C s:LSPGVYLR i:1.000000
28 qid:2215 #p:YGR002C s:LSTFKPALQNK i:1.000000
28 qid:2215 #p:YGR002C s:ILAILQELSLPSRPVMPSFDVMER i:1.000000
28 qid:2215 #p:YGR002C s:YEAGMSITK i:1.000000
1 qid:350 #p:YDL190C s:YYPEFVVEGPVNYSLYISK i:19318001.000000
2 qid:350 #p:YDL190C s:LFEIYSK i:18164001.000000
3 qid:350 #p:YDL190C s:DPVILPASK i:7422401.000000
4 qid:350 #p:YDL190C s:EADAFYDK i:6347601.000000
5 qid:350 #p:YDL190C s:TGLASPEFIEK i:4087901.000000
49 qid:350 #p:YDL190C s:MTAIEDILQITTDPSDTR i:1.000000
49 qid:350 #p:YDL190C s:SEEVPQGSTLGVDFIDTLLLYQLTENEK i:1.000000
49 qid:350 #p:YDL190C s:LDKPFEYLNDCFR i:1.000000
49 qid:350 #p:YDL190C s:NKPNAESLHSTFQEIDR i:1.000000
49 qid:350 #p:YDL190C s:LVIGYGVVALQIENFCMNGAFINYITGIVSNVNSYTDFLSQIIQR i:1.000000
49 qid:350 #p:YDL190C s:AILEGTALDLLNAVFPTLLEYCNK i:1.000000
49 qid:350 #p:YDL190C s:HVSHFDLNESVIYNNVLTIFELFVTFKPIAEIFTK i:1.000000
49 qid:350 #p:YDL190C s:IDGFFADYSCKPQDFER i:1.000000
49 qid:350 #p:YDL190C s:TILGPILSLSPIEAAVAIR i:1.000000
49 qid:350 #p:YDL190C s:NYGDNLLR i:1.000000
49 qid:350 #p:YDL190C s:QQTAMIHESLQAEHK i:1.000000
49 qid:350 #p:YDL190C s:LFFIVDK i:1.000000
49 qid:350 #p:YDL190C s:TDMISYFAHIANK i:1.000000
49 qid:350 #p:YDL190C s:ADHPPFK i:1.000000
49 qid:350 #p:YDL190C s:ELSSNGFMSNITLLLVR i:1.000000
49 qid:350 #p:YDL190C s:FSQPFLDISYK i:1.000000
49 qid:350 #p:YDL190C s:IDANYFNNPSLFIDLSGETR i:1.000000
49 qid:350 #p:YDL190C s:TADSKPNFISDCFFLTLTYLHYGLGGTLSFEEK i:1.000000
49 qid:350 #p:YDL190C s:IAANHDVFAR i:1.000000
49 qid:350 #p:YDL190C s:FITAQLSK i:1.000000
49 qid:350 #p:YDL190C s:FALQGFFAHR i:1.000000
49 qid:350 #p:YDL190C s:SLQLEVFDFICGASTFLIR i:1.000000
49 qid:350 #p:YDL190C s:VVDPEHEFPFK i:1.000000
49 qid:350 #p:YDL190C s:LPLIPDQIGVENVDNADFLR i:1.000000
49 qid:350 #p:YDL190C s:AHAPVPFK i:1.000000
49 qid:350 #p:YDL190C s:YQTSPIFR i:1.000000
49 qid:350 #p:YDL190C s:LGSFVEFTTMVLR i:1.000000
49 qid:350 #p:YDL190C s:CPELVSNPHLK i:1.000000
49 qid:350 #p:YDL190C s:LVQLLSVGAMPLTDNSPGFMMDIFEHDELVNK i:1.000000
49 qid:350 #p:YDL190C s:NLLYALLDFYVIVEK i:1.000000
49 qid:350 #p:YDL190C s:TGSSSQFYDK i:1.000000
49 qid:350 #p:YDL190C s:YSISIILEELYYK i:1.000000
49 qid:350 #p:YDL190C s:NQLIWQSQNNADFFVR i:1.000000
49 qid:350 #p:YDL190C s:MLNDLTFLLDEGLSNLAEVHNIQNELDNR i:1.000000
49 qid:350 #p:YDL190C s:SSCGLADK i:1.000000
49 qid:350 #p:YDL190C s:DIPAAFVTPEIVYR i:1.000000
49 qid:350 #p:YDL190C s:LASMLNYNLESLVGPK i:1.000000
49 qid:350 #p:YDL190C s:DPQSYSFNPK i:1.000000
49 qid:350 #p:YDL190C s:ALTTVYINLSEQSEFISAVAK i:1.000000
49 qid:350 #p:YDL190C s:AVDILGR i:1.000000
49 qid:350 #p:YDL190C s:LLNFANK i:1.000000
49 qid:350 #p:YDL190C s:ADEEEDLEYGDVPDEFLDPLMYTIMK i:1.000000
49 qid:350 #p:YDL190C s:AHLLSDSTDPFNR i:1.000000
49 qid:350 #p:YDL190C s:LEDVTPNEELR i:1.000000
1 qid:2656 #p:YNL142W s:TSAQMPPPHENIDDK i:4518101.000000
15 qid:2656 #p:YNL142W s:MSYNFTGTPTGEGTGGNSLTTDLNTQFDLANMGWIGVASAGVWIMVPGIGLLYSGLSR i:1.000000
15 qid:2656 #p:YNL142W s:HALSLLWASMMASAVCIFQWFFWGYSLAFSHNTR i:1.000000
15 qid:2656 #p:YNL142W s:GNGFIGTLEFFGFR i:1.000000
15 qid:2656 #p:YNL142W s:NVLGAPSSVSSLPDILFAVYQGMFAAVTGALMLGGACER i:1.000000
15 qid:2656 #p:YNL142W s:LFPMMVFLFLWMTIVYCPIACWVWNAEGWLVK i:1.000000
15 qid:2656 #p:YNL142W s:LGSLDYAGGLCVHLTSGHGGLVYALILGK i:1.000000
15 qid:2656 #p:YNL142W s:YKPHSVTSVVLGTVFLWFGWMFFNGGSAGNATIR i:1.000000
15 qid:2656 #p:YNL142W s:AWYSIMSTNLAAACGGLTWMVIDYFR i:1.000000
15 qid:2656 #p:YNL142W s:WTTVGLCSGIIAGLVGITPAAGFVPIWSAVVIGVVTGAGCNLAVDLK i:1.000000
15 qid:2656 #p:YNL142W s:IDDGLDCYSIHGVGGCIGSVLTGIFAADYVNATAGSYISPIDGGWINHHYK i:1.000000
15 qid:2656 #p:YNL142W s:QVGYQLAGICAALAWTVTVTSILLLTMNAIPFLK i:1.000000
15 qid:2656 #p:YNL142W s:LSADEEELGTDAAQIGEFTYEESTAYIPEPIR i:1.000000
15 qid:2656 #p:YNL142W s:IVGNTDAEK i:1.000000
15 qid:2656 #p:YNL142W s:NSTPSDASSTK i:1.000000
1 qid:2890 #p:YNR035C s:TIILSFPFELAISK i:2933300001.000000
2 qid:2890 #p:YNR035C s:SILLLSVK i:918140001.000000
3 qid:2890 #p:YNR035C s:MLHLQPQNLLIQK i:601130001.000000
4 qid:2890 #p:YNR035C s:FIELSQQQPAPVEAEITGGEVAANGDNTLFTIK i:306290001.000000
17 qid:2890 #p:YNR035C s:AWVSVSECQLDGSLTLLK i:1.000000
17 qid:2890 #p:YNR035C s:TLNEAIEALR i:1.000000
17 qid:2890 #p:YNR035C s:GSPLTMDR i:1.000000
17 qid:2890 #p:YNR035C s:IVSDFDYTTYHISNTAEDK i:1.000000
17 qid:2890 #p:YNR035C s:FLADHYSSLGGVTIPSEVEPGYDYTLQITLAELVQESILQLSVLK i:1.000000
17 qid:2890 #p:YNR035C s:DEENIFIKPSNDR i:1.000000
17 qid:2890 #p:YNR035C s:VTIIFETIFQDETDK i:1.000000
17 qid:2890 #p:YNR035C s:VFLQEFVDAR i:1.000000
17 qid:2890 #p:YNR035C s:QIQSAPQVLYSHEPPLELK i:1.000000
17 qid:2890 #p:YNR035C s:FITFVLFPR i:1.000000
17 qid:2890 #p:YNR035C s:ELQFHSICQLTLFR i:1.000000
17 qid:2890 #p:YNR035C s:NYFHYHIK i:1.000000
17 qid:2890 #p:YNR035C s:VDEDDENDELSAEGR i:1.000000
1 qid:2536 #p:YIL007C s:LISIGNVHAANHSK i:12853001.000000
2 qid:2536 #p:YIL007C s:LSELMVLK i:8308401.000000
13 qid:2536 #p:YIL007C s:MEEEELSK i:1.000000
13 qid:2536 #p:YIL007C s:IDPSLTSR i:1.000000
13 qid:2536 #p:YIL007C s:ISQIDSFK i:1.000000
13 qid:2536 #p:YIL007C s:TDIETQLEAYFSVLEQQGIGMDSALVTPDGYPR i:1.000000
13 qid:2536 #p:YIL007C s:SDVDVLQVTMIR i:1.000000
13 qid:2536 #p:YIL007C s:NDLNHLLQR i:1.000000
13 qid:2536 #p:YIL007C s:SHVLLNQHFDNMNVK i:1.000000
13 qid:2536 #p:YIL007C s:NNDDQAIQYTIPFAFISEVVPGSPSDK i:1.000000
13 qid:2536 #p:YIL007C s:LQNIQMVVMK i:1.000000
13 qid:2536 #p:YIL007C s:NEDRPLPVLLLR i:1.000000
13 qid:2536 #p:YIL007C s:TSLTPSR i:1.000000
1 qid:2622 #p:YDR505C s:NYYEDLLFK i:17147001.000000
2 qid:2622 #p:YDR505C s:LYDVVELTELIIPSK i:3413401.000000
3 qid:2622 #p:YDR505C s:LELLSTPQATNLLLK i:1338001.000000
40 qid:2622 #p:YDR505C s:MDLPTVNSTTSISDNVDLK i:1.000000
40 qid:2622 #p:YDR505C s:SLSDLPR i:1.000000
40 qid:2622 #p:YDR505C s:LNDNSNNSGSDTVDPLAGLNNLR i:1.000000
40 qid:2622 #p:YDR505C s:SAGNGMENR i:1.000000
40 qid:2622 #p:YDR505C s:TFDDIDFMGR i:1.000000
40 qid:2622 #p:YDR505C s:FPYLPPVPNQQQQPFSHQNGFIQEHPSSNLTSFQMSSSNSEPMSAPPISSNNNNLNSTQMGNYQAQQR i:1.000000
40 qid:2622 #p:YDR505C s:SFPQFNGNSFHSNGNDLMGNR i:1.000000
40 qid:2622 #p:YDR505C s:MDSDYMR i:1.000000
40 qid:2622 #p:YDR505C s:TNIGFTSNSGSNFAAPSHSAGNPSSMNNQQVPSFNWQQPSHPESTIR i:1.000000
40 qid:2622 #p:YDR505C s:SSYISDTLINHQMPDAR i:1.000000
40 qid:2622 #p:YDR505C s:QTSQVQQQHAQGFNLFNSR i:1.000000
40 qid:2622 #p:YDR505C s:FNYDNLNSTHLTAK i:1.000000
40 qid:2622 #p:YDR505C s:GVPEFGNGVQPPYPYDNEPNNASISNSNNNNNSHNMVPMQQFR i:1.000000
40 qid:2622 #p:YDR505C s:NTQPVASFNPSLPTFQQQQQQPQQPQQPR i:1.000000
40 qid:2622 #p:YDR505C s:NVNVPTSFNGER i:1.000000
40 qid:2622 #p:YDR505C s:VDDVQLVQLQR i:1.000000
40 qid:2622 #p:YDR505C s:SSSVPSSTNSHNLQNENSNEGNVSLDNGLVLIQGK i:1.000000
40 qid:2622 #p:YDR505C s:TLHDLYSDCGSGYFASSAVFEFTDNIK i:1.000000
40 qid:2622 #p:YDR505C s:LHDSNESYDAK i:1.000000
40 qid:2622 #p:YDR505C s:NMGLIDEEGNTYQSLLNFLDILR i:1.000000
40 qid:2622 #p:YDR505C s:SCNMNYVNDPESNNGIVSNNGGNK i:1.000000
40 qid:2622 #p:YDR505C s:GSFTTELSCR i:1.000000
40 qid:2622 #p:YDR505C s:NANNSFLPYTPLVLVALK i:1.000000
40 qid:2622 #p:YDR505C s:GDLVIIDGDR i:1.000000
40 qid:2622 #p:YDR505C s:DLVLVVEPSVDLNLALFINFLK i:1.000000
40 qid:2622 #p:YDR505C s:IHFDSLITSESQHYR i:1.000000
40 qid:2622 #p:YDR505C s:NDEFIQMLIDSK i:1.000000
40 qid:2622 #p:YDR505C s:FATPWEVTTNLHNK i:1.000000
40 qid:2622 #p:YDR505C s:ALHIAQSK i:1.000000
40 qid:2622 #p:YDR505C s:LQALNDNSK i:1.000000
40 qid:2622 #p:YDR505C s:SQNTNDSSSNNFTNAATYSKPK i:1.000000
40 qid:2622 #p:YDR505C s:ILNAEFQFDR i:1.000000
40 qid:2622 #p:YDR505C s:LTFYYVCEER i:1.000000
40 qid:2622 #p:YDR505C s:IWLCAIPNNLSIDSK i:1.000000
40 qid:2622 #p:YDR505C s:LYQNIVK i:1.000000
40 qid:2622 #p:YDR505C s:NYNAEDLMNVNEFSQNR i:1.000000
40 qid:2622 #p:YDR505C s:VNFAPPLNEIELDNFQIAVYEELVHELFH i:1.000000
1 qid:2906 #p:YHR176W s:LPTNIAGLDLWFDNK i:72717001.000000
2 qid:2906 #p:YHR176W s:SDFDFVIVASGHYSVPK i:30466001.000000
24 qid:2906 #p:YHR176W s:DAISIHFSTEVTYLK i:1.000000
24 qid:2906 #p:YHR176W s:LAIIGGGPGGLAAAR i:1.000000
24 qid:2906 #p:YHR176W s:VFSQSLPNFEIEIFVK i:1.000000
24 qid:2906 #p:YHR176W s:DYDIGGVWHYPEQK i:1.000000
24 qid:2906 #p:YHR176W s:VMYDHLETNISK i:1.000000
24 qid:2906 #p:YHR176W s:LMQFSGFPFEENVPLYPSR i:1.000000
24 qid:2906 #p:YHR176W s:NIWEYLK i:1.000000
24 qid:2906 #p:YHR176W s:NSQWEITSK i:1.000000
24 qid:2906 #p:YHR176W s:VVIVVGNGSSGQDIANQLTTVAK i:1.000000
24 qid:2906 #p:YHR176W s:EPASNQLK i:1.000000
24 qid:2906 #p:YHR176W s:LIETVQTIDSADWK i:1.000000
24 qid:2906 #p:YHR176W s:SVTLSDGR i:1.000000
24 qid:2906 #p:YHR176W s:VLQNIDYIIFATGYYYSFPFIEPSVR i:1.000000
24 qid:2906 #p:YHR176W s:LEVLGEGVTGDK i:1.000000
24 qid:2906 #p:YHR176W s:HSSVNLHNLWEHMIYVK i:1.000000
24 qid:2906 #p:YHR176W s:DPTLSFILTPQLVIPFPLSELQAAIMVEVFCK i:1.000000
24 qid:2906 #p:YHR176W s:SLPITTTFDSNACGTHNFPK i:1.000000
24 qid:2906 #p:YHR176W s:DLEYYAELQELLNSIPR i:1.000000
24 qid:2906 #p:YHR176W s:VGHFEPVVWDDR i:1.000000
24 qid:2906 #p:YHR176W s:NSSYTDK i:1.000000
24 qid:2906 #p:YHR176W s:NVLLAEHAQALK i:1.000000
24 qid:2906 #p:YHR176W s:APYFLPAPHT i:1.000000
1 qid:1209 #p:YBL091C s:SQGIGFPTGLSLNHCAAHFTPNAGDK i:329620001.000000
2 qid:1209 #p:YBL091C s:ELNLENEGVEQQDQAK i:198060001.000000
3 qid:1209 #p:YBL091C s:YTGAENLLAMEDPK i:188730001.000000
4 qid:1209 #p:YBL091C s:TDAEIENSPASDLK i:173690001.000000
5 qid:1209 #p:YBL091C s:DATYTGIK i:69437001.000000
6 qid:1209 #p:YBL091C s:IELLFPDGK i:9599901.000000
7 qid:1209 #p:YBL091C s:ADESDPVESK i:891741.000000
31 qid:1209 #p:YBL091C s:MTDAEIENSPASDLK i:1.000000
31 qid:1209 #p:YBL091C s:YPEGAWMDYHQDFNLQR i:1.000000
31 qid:1209 #p:YBL091C s:TTDEESR i:1.000000
31 qid:1209 #p:YBL091C s:AEHWNDVR i:1.000000
31 qid:1209 #p:YBL091C s:LMDIADMIENTTR i:1.000000
31 qid:1209 #p:YBL091C s:VDYGVQVNGNIIDSAFTVSFDPQYDNLLAAVK i:1.000000
31 qid:1209 #p:YBL091C s:EAGIDVR i:1.000000
31 qid:1209 #p:YBL091C s:LTDIGEAIQEVMESYEVEINGETYQVKPCR i:1.000000
31 qid:1209 #p:YBL091C s:NLCGHSIAPYR i:1.000000
31 qid:1209 #p:YBL091C s:MEEGEHFAIETFGSTGR i:1.000000
31 qid:1209 #p:YBL091C s:GYVTAGGEVSHYAR i:1.000000
31 qid:1209 #p:YBL091C s:SAEDHQVMPTLDSAK i:1.000000
31 qid:1209 #p:YBL091C s:NFGTLPFCR i:1.000000
31 qid:1209 #p:YBL091C s:YLFALNNLVR i:1.000000
31 qid:1209 #p:YBL091C s:HGLVQDYPPLNDIPGSYTAQFEHTILLHAHK i:1.000000
31 qid:1209 #p:YBL091C s:QSTEYIK i:1.000000
31 qid:1209 #p:YBL091C s:LENDGEK i:1.000000
31 qid:1209 #p:YBL091C s:YCVRPNVAIIGAHESVNVQIVFLGLPK i:1.000000
31 qid:1209 #p:YBL091C s:STADDEMDQK i:1.000000
31 qid:1209 #p:YBL091C s:FLIVTLPIPAAYQNVEDGELLSDWPNLEEQYK i:1.000000
31 qid:1209 #p:YBL091C s:IFHSVLPK i:1.000000
31 qid:1209 #p:YBL091C s:KPSGNHDAESAR i:1.000000
31 qid:1209 #p:YBL091C s:APSAGNGQSLSSR i:1.000000
31 qid:1209 #p:YBL091C s:ALLIITVIALLVGWIYY i:1.000000
1 qid:2377 #p:YDR484W s:SNELQSLLEYNSTK i:1808801.000000
32 qid:2377 #p:YDR484W s:EVLSLDQDK i:1.000000
32 qid:2377 #p:YDR484W s:TNETDDPFENYLK i:1.000000
32 qid:2377 #p:YDR484W s:DQSPFAK i:1.000000
32 qid:2377 #p:YDR484W s:SLQETHSNNEAAINIIIPQLIDYLTEFTNR i:1.000000
32 qid:2377 #p:YDR484W s:LSNYTQDLDFIK i:1.000000
32 qid:2377 #p:YDR484W s:LAHISPMVNDLMIPPELIDDIIK i:1.000000
32 qid:2377 #p:YDR484W s:INESWQDNITFIADK i:1.000000
32 qid:2377 #p:YDR484W s:SNNLDQDNK i:1.000000
32 qid:2377 #p:YDR484W s:DAENSAMLAPK i:1.000000
32 qid:2377 #p:YDR484W s:LCQLLDILK i:1.000000
32 qid:2377 #p:YDR484W s:SHNPVPSQR i:1.000000
32 qid:2377 #p:YDR484W s:DNNLSLALELR i:1.000000
32 qid:2377 #p:YDR484W s:QAYCYTMK i:1.000000
32 qid:2377 #p:YDR484W s:SLTILQFQQIDSQFALGNGLSTTSVSGFNNSPSLFFSNYLTTSASNAFYNK i:1.000000
32 qid:2377 #p:YDR484W s:LPVTDEK i:1.000000
32 qid:2377 #p:YDR484W s:LNILTQEDNTVMVSQIAENNTTK i:1.000000
32 qid:2377 #p:YDR484W s:NYIEIGFK i:1.000000
32 qid:2377 #p:YDR484W s:NLNLAILDNCTVEYHFLK i:1.000000
32 qid:2377 #p:YDR484W s:DFFAMNGDNFEEINGLLEQIFQPTFDEATTYTQQLIQYNYDIFGVLISIR i:1.000000
32 qid:2377 #p:YDR484W s:VANQLQFESER i:1.000000
32 qid:2377 #p:YDR484W s:GIPSMFDSFLNGQLIQLWPR i:1.000000
32 qid:2377 #p:YDR484W s:FQQLVDFQCESLR i:1.000000
32 qid:2377 #p:YDR484W s:AAITTNVAK i:1.000000
32 qid:2377 #p:YDR484W s:YAGNSSTSNSSPLTSPHELTVQFGK i:1.000000
32 qid:2377 #p:YDR484W s:FLSSFLTLAITHK i:1.000000
32 qid:2377 #p:YDR484W s:SEPLYNSIIR i:1.000000
32 qid:2377 #p:YDR484W s:NDFETVMTK i:1.000000
32 qid:2377 #p:YDR484W s:FLATNYMYLYNNLQQLHLHLNINDSDAQNYNFDSAENVGTK i:1.000000
32 qid:2377 #p:YDR484W s:VANDDDNDSSVPLIIR i:1.000000
32 qid:2377 #p:YDR484W s:ETENHFK i:1.000000
32 qid:2377 #p:YDR484W s:TLVEAFTR i:1.000000
1 qid:1243 #p:YMR027W s:IANVPLSFNEYLK i:145590001.000000
2 qid:1243 #p:YMR027W s:ADVQVALPEGLDAK i:82595001.000000
3 qid:1243 #p:YMR027W s:IVVNDTEK i:71705001.000000
4 qid:1243 #p:YMR027W s:SNLVIFK i:21653001.000000
5 qid:1243 #p:YMR027W s:YHGSILHK i:21398001.000000
6 qid:1243 #p:YMR027W s:DIPYMVSDVMLK i:10940001.000000
7 qid:1243 #p:YMR027W s:QNPGNEIDDILK i:6447401.000000
8 qid:1243 #p:YMR027W s:AWEVLTK i:2300201.000000
26 qid:1243 #p:YMR027W s:GTFGEYTASTR i:1.000000
26 qid:1243 #p:YMR027W s:WPIIIQNAIDDLSK i:1.000000
26 qid:1243 #p:YMR027W s:FEQGEVIK i:1.000000
26 qid:1243 #p:YMR027W s:VPLRPFTEEEIK i:1.000000
26 qid:1243 #p:YMR027W s:HPEVNWGAVEWLFSEVYLYR i:1.000000
26 qid:1243 #p:YMR027W s:VNVLFQR i:1.000000
26 qid:1243 #p:YMR027W s:QSTFESSFYGVVELALR i:1.000000
26 qid:1243 #p:YMR027W s:YENLLPQLR i:1.000000
26 qid:1243 #p:YMR027W s:EFIEISLWGNATDLSLLTNATLEDIK i:1.000000
26 qid:1243 #p:YMR027W s:VDFVLDNSGFELYADLMLAAFLLQSGLATK i:1.000000
26 qid:1243 #p:YMR027W s:DFDILVHDLR i:1.000000
26 qid:1243 #p:YMR027W s:EFFPSGEPSTK i:1.000000
26 qid:1243 #p:YMR027W s:ALDLFAGEMEK i:1.000000
26 qid:1243 #p:YMR027W s:EDSFWTTELDYWNLDANETK i:1.000000
26 qid:1243 #p:YMR027W s:WETAIGPLATNGITSLSLR i:1.000000
26 qid:1243 #p:YMR027W s:LSQEWEK i:1.000000
26 qid:1243 #p:YMR027W s:GSWWCCSGK i:1.000000
26 qid:1243 #p:YMR027W s:WAVICFCSGIHK i:1.000000
1 qid:2036 #p:YBR215W s:TSSPVNLDVESTAQSLGK i:28266001.000000
2 qid:2036 #p:YBR215W s:VILPTQNMDGTIAK i:19564001.000000
3 qid:2036 #p:YBR215W s:ETGSDSEDLFNK i:8666001.000000
4 qid:2036 #p:YBR215W s:DPHLGDNTPGILIAK i:3989501.000000
5 qid:2036 #p:YBR215W s:ISSLLTISSNEDSK i:2455001.000000
28 qid:2036 #p:YBR215W s:AIVLDNSK i:1.000000
28 qid:2036 #p:YBR215W s:MQTQTDTNAEVLNTDNSIK i:1.000000
28 qid:2036 #p:YBR215W s:IPNIAEELAK i:1.000000
28 qid:2036 #p:YBR215W s:GASPSPIIISGSSSTSPSGPSSSSTNPMGIPTNR i:1.000000
28 qid:2036 #p:YBR215W s:NTVELYQHSPSPVMTTNK i:1.000000
28 qid:2036 #p:YBR215W s:GSSSFAAK i:1.000000
28 qid:2036 #p:YBR215W s:TLHINDTNGNK i:1.000000
28 qid:2036 #p:YBR215W s:NSNAASNNIPSAYAELHTEGNSIESLIKPPSSPR i:1.000000
28 qid:2036 #p:YBR215W s:SISSVTNSDSNISSSK i:1.000000
28 qid:2036 #p:YBR215W s:SSSASAILPKPTTTK i:1.000000
28 qid:2036 #p:YBR215W s:AASNSSDSTR i:1.000000
28 qid:2036 #p:YBR215W s:ESNAGSK i:1.000000
28 qid:2036 #p:YBR215W s:ENSSLSSIK i:1.000000
28 qid:2036 #p:YBR215W s:GGNSTEAK i:1.000000
28 qid:2036 #p:YBR215W s:NSTSNVR i:1.000000
28 qid:2036 #p:YBR215W s:LVAAPTVSPPK i:1.000000
28 qid:2036 #p:YBR215W s:ILQTAETK i:1.000000
28 qid:2036 #p:YBR215W s:EPSILIDVPLYQADTNDYLDENGQVIFNLSTLIK i:1.000000
28 qid:2036 #p:YBR215W s:NLLMQLSDHSNGSLEK i:1.000000
28 qid:2036 #p:YBR215W s:DEEGDVIELDDDEDMEEDEGEIDTETNTVTTTISPK i:1.000000
28 qid:2036 #p:YBR215W s:YDVEDPFIDDSELLWEEQR i:1.000000
28 qid:2036 #p:YBR215W s:DGFFVYFGPLIEK i:1.000000
28 qid:2036 #p:YBR215W s:GHYASLER i:1.000000
1 qid:737 #p:YGR028W s:IVDAMFSLANK i:5939401.000000
21 qid:737 #p:YGR028W s:TITDLSVLVGTGISLYYLVSR i:1.000000
21 qid:737 #p:YGR028W s:LLNDVESGPLSGK i:1.000000
21 qid:737 #p:YGR028W s:QSLQWEK i:1.000000
21 qid:737 #p:YGR028W s:SPALAEVTLDAYER i:1.000000
21 qid:737 #p:YGR028W s:TILSSIVTPDEINITFQDIGGLDPLISDLHESVIYPLMMPEVYSNSPLLQAPSGVLLYGPPGCGK i:1.000000
21 qid:737 #p:YGR028W s:ESGANFISIR i:1.000000
21 qid:737 #p:YGR028W s:MSSIMDK i:1.000000
21 qid:737 #p:YGR028W s:WYGESNK i:1.000000
21 qid:737 #p:YGR028W s:LQPCIIFIDEIDSFLR i:1.000000
21 qid:737 #p:YGR028W s:SSTDHEVTATLK i:1.000000
21 qid:737 #p:YGR028W s:AEFMTLWDGLLNNGR i:1.000000
21 qid:737 #p:YGR028W s:VMIIGATNR i:1.000000
21 qid:737 #p:YGR028W s:INDIDDAFLR i:1.000000
21 qid:737 #p:YGR028W s:FLVSLPGSDQR i:1.000000
21 qid:737 #p:YGR028W s:ILSVLLK i:1.000000
21 qid:737 #p:YGR028W s:LDEDEFDLQLIADNTK i:1.000000
21 qid:737 #p:YGR028W s:GFSGSDLK i:1.000000
21 qid:737 #p:YGR028W s:EAALDAAK i:1.000000
21 qid:737 #p:YGR028W s:QLIDSGTIDVNDTSSLK i:1.000000
21 qid:737 #p:YGR028W s:MDATSTLSSQPLD i:1.000000
1 qid:981 #p:YJR017C s:VGEVSDIVESGSGVHVIK i:183100001.000000
2 qid:981 #p:YJR017C s:TNSFEALAK i:57743001.000000
3 qid:981 #p:YJR017C s:QDATDELK i:31485001.000000
4 qid:981 #p:YJR017C s:HSQWEEPEGTNK i:11183001.000000
12 qid:981 #p:YJR017C s:MPSDVASR i:1.000000
12 qid:981 #p:YJR017C s:TGLPTPWTVR i:1.000000
12 qid:981 #p:YJR017C s:EYFFNPETK i:1.000000
12 qid:981 #p:YJR017C s:CLHILIK i:1.000000
12 qid:981 #p:YJR017C s:SENITISK i:1.000000
12 qid:981 #p:YJR017C s:SDCSSYK i:1.000000
12 qid:981 #p:YJR017C s:GGDLGWFGR i:1.000000
12 qid:981 #p:YJR017C s:GEMQPSFEDAAFQLK i:1.000000
1 qid:3119 #p:YBR024W s:EYLSDFHPAIIGLTGTYDQVK i:455170001.000000
16 qid:3119 #p:YBR024W s:QANVSIK i:1.000000
16 qid:3119 #p:YBR024W s:GLFYNGGAYR i:1.000000
16 qid:3119 #p:YBR024W s:GFSTGCCLR i:1.000000
16 qid:3119 #p:YBR024W s:LQLGDEINEPEPIR i:1.000000
16 qid:3119 #p:YBR024W s:ATIALLLLSGGTYAYLSR i:1.000000
16 qid:3119 #p:YBR024W s:AYGSVALGGPFNLTDFNGKPFTEENLK i:1.000000
16 qid:3119 #p:YBR024W s:FSILYFGFSHCPDICPEELDR i:1.000000
16 qid:3119 #p:YBR024W s:LTYWISELDDK i:1.000000
16 qid:3119 #p:YBR024W s:IQPLFISCDPAR i:1.000000
16 qid:3119 #p:YBR024W s:DTPDVLK i:1.000000
16 qid:3119 #p:YBR024W s:VYFSTPR i:1.000000
16 qid:3119 #p:YBR024W s:DVKPNQDYLVDHSIFFYLIDPEGQFIDALGR i:1.000000
16 qid:3119 #p:YBR024W s:NYDEQSGLEK i:1.000000
16 qid:3119 #p:YBR024W s:EQIQAYVPK i:1.000000
16 qid:3119 #p:YBR024W s:WYSFIFN i:1.000000
1 qid:2350 #p:YJL156C s:ITGTLGGYLFPQTGSDK i:5086701.000000
2 qid:2350 #p:YJL156C s:IGASTGYTSGELNSTK i:2347701.000000
37 qid:2350 #p:YJL156C s:ENTDLPADNEQNAAETSSSNVSGNEER i:1.000000
37 qid:2350 #p:YJL156C s:IDPNSHDTNPENANNDDASTTFGSSIQSSSIFSR i:1.000000
37 qid:2350 #p:YJL156C s:MTYGTGASSSMATSEMR i:1.000000
37 qid:2350 #p:YJL156C s:SHSSGHSGSK i:1.000000
37 qid:2350 #p:YJL156C s:DVGKPLR i:1.000000
37 qid:2350 #p:YJL156C s:AVSFLSPVK i:1.000000
37 qid:2350 #p:YJL156C s:EEESQDTQNTLDVSSSTSSTLATSENAR i:1.000000
37 qid:2350 #p:YJL156C s:ENSFTSR i:1.000000
37 qid:2350 #p:YJL156C s:SITLEYIHK i:1.000000
37 qid:2350 #p:YJL156C s:SLSELEENLVDIMDDIHQDVISISK i:1.000000
37 qid:2350 #p:YJL156C s:AVIEAIEYFK i:1.000000
37 qid:2350 #p:YJL156C s:EFLPTTR i:1.000000
37 qid:2350 #p:YJL156C s:IVLHFLDNLLVSDAFSNSR i:1.000000
37 qid:2350 #p:YJL156C s:LNLITDDDLISESGVLPCLSVFCIGSHCNLPSMDK i:1.000000
37 qid:2350 #p:YJL156C s:LGMILDELTK i:1.000000
37 qid:2350 #p:YJL156C s:MDSSIISDQEGAFIAPILR i:1.000000
37 qid:2350 #p:YJL156C s:SSILTIMFGLPNLQHEHYEMIK i:1.000000
37 qid:2350 #p:YJL156C s:VLYSLFPDVHMYCVK i:1.000000
37 qid:2350 #p:YJL156C s:AASAVGSIPSHTAATIDTIAPTK i:1.000000
37 qid:2350 #p:YJL156C s:FQFSPPYAVSENPLELPISMSLSTETSAK i:1.000000
37 qid:2350 #p:YJL156C s:FSQFASCSFAITCAHVVLSEK i:1.000000
37 qid:2350 #p:YJL156C s:QDYPNVMVPSNVLQTSYK i:1.000000
37 qid:2350 #p:YJL156C s:YPDGSVEK i:1.000000
37 qid:2350 #p:YJL156C s:TAFLEEVQR i:1.000000
37 qid:2350 #p:YJL156C s:IDQNLNWQK i:1.000000
37 qid:2350 #p:YJL156C s:FGQVVWGER i:1.000000
37 qid:2350 #p:YJL156C s:LSDFAIIK i:1.000000
37 qid:2350 #p:YJL156C s:CQNTLGNGLK i:1.000000
37 qid:2350 #p:YJL156C s:SFPDPTLR i:1.000000
37 qid:2350 #p:YJL156C s:FQNLHVK i:1.000000
37 qid:2350 #p:YJL156C s:LVYWADGK i:1.000000
37 qid:2350 #p:YJL156C s:LQSSEFVVASPTPLFASAGDSGAWILTK i:1.000000
37 qid:2350 #p:YJL156C s:LGLGLVGMLHSYDGEQR i:1.000000
37 qid:2350 #p:YJL156C s:QFGLFTPIGDILER i:1.000000
37 qid:2350 #p:YJL156C s:IQWDIDPQLDG i:1.000000
1 qid:2007 #p:YDR457W s:YFLIAEHDNLIVNK i:113260001.000000
2 qid:2007 #p:YDR457W s:TLAVLSTSSNGK i:6265701.000000
3 qid:2007 #p:YDR457W s:DLQSLYDK i:4629501.000000
4 qid:2007 #p:YDR457W s:LLQFVTGTSK i:4374801.000000
5 qid:2007 #p:YDR457W s:ILTTVDFLYTHK i:3777001.000000
6 qid:2007 #p:YDR457W s:NNTTYVNYTATCK i:2616101.000000
7 qid:2007 #p:YDR457W s:SELPHLEELSK i:2339501.000000
8 qid:2007 #p:YDR457W s:DMESLDPDYYK i:1751901.000000
9 qid:2007 #p:YDR457W s:LNAIAFVNTIFSPPQVSSK i:1592401.000000
10 qid:2007 #p:YDR457W s:FAIEAIIK i:1161801.000000
183 qid:2007 #p:YDR457W s:SMQTETMENVQSIGK i:1.000000
183 qid:2007 #p:YDR457W s:LAAGYKPLVDYLIDCDTPTFLER i:1.000000
183 qid:2007 #p:YDR457W s:IEAIQEWDR i:1.000000
183 qid:2007 #p:YDR457W s:DDLYVWIPILDR i:1.000000
183 qid:2007 #p:YDR457W s:MDGLLLK i:1.000000
183 qid:2007 #p:YDR457W s:LVEMEAHDVDYCLK i:1.000000
183 qid:2007 #p:YDR457W s:LLLNTENR i:1.000000
183 qid:2007 #p:YDR457W s:FVYSSGDVLMYLLNCPNFTIK i:1.000000
183 qid:2007 #p:YDR457W s:ILAILGER i:1.000000
183 qid:2007 #p:YDR457W s:IVAHNIFGDHNLR i:1.000000
183 qid:2007 #p:YDR457W s:LALSLSSSVMDEDGEHFSLVDLYFDK i:1.000000
183 qid:2007 #p:YDR457W s:FTHYTSNDFK i:1.000000
183 qid:2007 #p:YDR457W s:NNINETQTSIK i:1.000000
183 qid:2007 #p:YDR457W s:VTMTTQELCEHSLQQIFDK i:1.000000
183 qid:2007 #p:YDR457W s:GMALLPAESWFDFSIK i:1.000000
183 qid:2007 #p:YDR457W s:AFSDDSGENIDLR i:1.000000
183 qid:2007 #p:YDR457W s:NIIIETK i:1.000000
183 qid:2007 #p:YDR457W s:LFELDPYAFNSLTDLISLSETK i:1.000000
183 qid:2007 #p:YDR457W s:TDALFTLECISLK i:1.000000
183 qid:2007 #p:YDR457W s:HVWCSDIIR i:1.000000
183 qid:2007 #p:YDR457W s:NLGGNISHGLLFQILR i:1.000000
183 qid:2007 #p:YDR457W s:EATDEIDEEYNVR i:1.000000
183 qid:2007 #p:YDR457W s:FFYLISNLADVKPLHESLFAAGLIPTLLEIVSIR i:1.000000
183 qid:2007 #p:YDR457W s:TLASATHLLETFIDNSETTTEFIENDGFTMLITSVANEIDFTLAHPETWQPPK i:1.000000
183 qid:2007 #p:YDR457W s:YSVVYYSISFR i:1.000000
183 qid:2007 #p:YDR457W s:LLSTDSGDR i:1.000000
183 qid:2007 #p:YDR457W s:NLIDSPILVSLK i:1.000000
183 qid:2007 #p:YDR457W s:LVFGLTLITYTLDVVQK i:1.000000
183 qid:2007 #p:YDR457W s:VINSEPTIYPVLVEAGLIPYVIDNFPK i:1.000000
183 qid:2007 #p:YDR457W s:LIGPSAELLSLLPDVVSAICLNPEGLK i:1.000000
183 qid:2007 #p:YDR457W s:GLINNLFDFLLDADHAR i:1.000000
183 qid:2007 #p:YDR457W s:ILTGGDR i:1.000000
183 qid:2007 #p:YDR457W s:STEYGTDIDELAR i:1.000000
183 qid:2007 #p:YDR457W s:ANIVEALCNVIR i:1.000000
183 qid:2007 #p:YDR457W s:EFLFTSPK i:1.000000
183 qid:2007 #p:YDR457W s:NEEILTDK i:1.000000
183 qid:2007 #p:YDR457W s:EEHEPAYWELLDK i:1.000000
183 qid:2007 #p:YDR457W s:GTMLDTFTSVLFGMSLGNGSFSQVPQHLEAR i:1.000000
183 qid:2007 #p:YDR457W s:DFLAIIFMENPPYEYFTSVAISNVTEVLQYLDEK i:1.000000
183 qid:2007 #p:YDR457W s:YEDYAFMDVMK i:1.000000
183 qid:2007 #p:YDR457W s:VLNDQLENLNDFLNSPNDR i:1.000000
183 qid:2007 #p:YDR457W s:DGENSVR i:1.000000
183 qid:2007 #p:YDR457W s:LAAILNIVTNVYIDLTTLSCK i:1.000000
183 qid:2007 #p:YDR457W s:IMQIYSYFDK i:1.000000
183 qid:2007 #p:YDR457W s:CALEEMYIR i:1.000000
183 qid:2007 #p:YDR457W s:QHMPDSVITETMPLPIVDVSGDGPPLQIYIDDPK i:1.000000
183 qid:2007 #p:YDR457W s:TILYTLQSNTAILFR i:1.000000
183 qid:2007 #p:YDR457W s:NMDLEHK i:1.000000
183 qid:2007 #p:YDR457W s:DLTTEVHIFENVVENVIEMLK i:1.000000
183 qid:2007 #p:YDR457W s:ATELEGHLPYILVLLNFNTFVFTIPK i:1.000000
183 qid:2007 #p:YDR457W s:ASPNSTEILQTIPAYIFYQK i:1.000000
183 qid:2007 #p:YDR457W s:GGYLLYLHIIR i:1.000000
183 qid:2007 #p:YDR457W s:DLSSLDNINYIDESNGILTLSCLINALTFYNK i:1.000000
183 qid:2007 #p:YDR457W s:YYVSIDDDYNIMK i:1.000000
183 qid:2007 #p:YDR457W s:ALTVPIK i:1.000000
183 qid:2007 #p:YDR457W s:VMALAMILDLDK i:1.000000
183 qid:2007 #p:YDR457W s:NVPYSVFK i:1.000000
183 qid:2007 #p:YDR457W s:QLLSMLK i:1.000000
183 qid:2007 #p:YDR457W s:NIFTNVNIYTK i:1.000000
183 qid:2007 #p:YDR457W s:ELYELHWDLIFPPIK i:1.000000
183 qid:2007 #p:YDR457W s:ISLFEQVGIPGDVAANYLTDTGDDLPADNSIGLFSPEQWEK i:1.000000
183 qid:2007 #p:YDR457W s:SIYYPQPMQAQYYK i:1.000000
183 qid:2007 #p:YDR457W s:DTFFNDGLPSR i:1.000000
183 qid:2007 #p:YDR457W s:IFTVLPFYPK i:1.000000
183 qid:2007 #p:YDR457W s:LVNAFAK i:1.000000
183 qid:2007 #p:YDR457W s:TLLQIFTK i:1.000000
183 qid:2007 #p:YDR457W s:YDEPTEVFAGR i:1.000000
183 qid:2007 #p:YDR457W s:ILETDLDDPATLSSLIHLFGIFLNEK i:1.000000
183 qid:2007 #p:YDR457W s:ASHLMQR i:1.000000
183 qid:2007 #p:YDR457W s:FIEYLEK i:1.000000
183 qid:2007 #p:YDR457W s:SLKPEHVNTPWFSK i:1.000000
183 qid:2007 #p:YDR457W s:ALYVYEIILAK i:1.000000
183 qid:2007 #p:YDR457W s:YPLLSMAK i:1.000000
183 qid:2007 #p:YDR457W s:LFDILIR i:1.000000
183 qid:2007 #p:YDR457W s:VSDISNFYSALATSR i:1.000000
183 qid:2007 #p:YDR457W s:ILIFYSR i:1.000000
183 qid:2007 #p:YDR457W s:DELYANNIAR i:1.000000
183 qid:2007 #p:YDR457W s:VIGSFQK i:1.000000
183 qid:2007 #p:YDR457W s:INFLESSFLLLTR i:1.000000
183 qid:2007 #p:YDR457W s:CFETTENVDALIR i:1.000000
183 qid:2007 #p:YDR457W s:SFTARPLGGGDDAVR i:1.000000
183 qid:2007 #p:YDR457W s:ELTTILEEK i:1.000000
183 qid:2007 #p:YDR457W s:SPSQFIDVLCETAR i:1.000000
183 qid:2007 #p:YDR457W s:FHEFDDQGALVDYSLK i:1.000000
183 qid:2007 #p:YDR457W s:NTQASSTEK i:1.000000
183 qid:2007 #p:YDR457W s:TGIMHLLLSQLMAASEK i:1.000000
183 qid:2007 #p:YDR457W s:DWLSEPANSSDLPENK i:1.000000
183 qid:2007 #p:YDR457W s:AQLDPSR i:1.000000
183 qid:2007 #p:YDR457W s:NPVCAYMIFLLK i:1.000000
183 qid:2007 #p:YDR457W s:LLVELVSSYNQCK i:1.000000
183 qid:2007 #p:YDR457W s:FEFLTFSR i:1.000000
183 qid:2007 #p:YDR457W s:NTYAERPRPR i:1.000000
183 qid:2007 #p:YDR457W s:TTAINFFLYR i:1.000000
183 qid:2007 #p:YDR457W s:LLDKPVGTDHDK i:1.000000
183 qid:2007 #p:YDR457W s:EVIGMLAR i:1.000000
183 qid:2007 #p:YDR457W s:SVIIGFLATVQDDR i:1.000000
183 qid:2007 #p:YDR457W s:LADPHMNFIR i:1.000000
183 qid:2007 #p:YDR457W s:NATSSSK i:1.000000
183 qid:2007 #p:YDR457W s:LLESNHLK i:1.000000
183 qid:2007 #p:YDR457W s:IITSMVYVQAPYLR i:1.000000
183 qid:2007 #p:YDR457W s:QLLDSNK i:1.000000
183 qid:2007 #p:YDR457W s:VEADQYQLCK i:1.000000
183 qid:2007 #p:YDR457W s:LVIDLGLPSVITEAMASIDLNYPFSK i:1.000000
183 qid:2007 #p:YDR457W s:IFNVAVEALNTISSTR i:1.000000
183 qid:2007 #p:YDR457W s:NNFSEHFK i:1.000000
183 qid:2007 #p:YDR457W s:IEDHDEVEDEVDESDK i:1.000000
183 qid:2007 #p:YDR457W s:EEIPDMFK i:1.000000
183 qid:2007 #p:YDR457W s:NSALGMYDVEDIEEDDDDDTSLIGDDDAMAFVDSDNGFEVVFSDEDDDMGEEDADDAR i:1.000000
183 qid:2007 #p:YDR457W s:SDSEENELSSEMQSSTADGTDVDYEVDDADGLIINIDQPSGDDEEMADYDANISHSSHSENEDDASMDVIEVYDDELSSGYDVDLSDYDVDESDWDSGLSSLSISDEDSESSEDEPINSTR i:1.000000
183 qid:2007 #p:YDR457W s:WLIAEGVELTDDSQGESEEDDR i:1.000000
183 qid:2007 #p:YDR457W s:GIEHIFSNENEPLFR i:1.000000
183 qid:2007 #p:YDR457W s:THFHSAMSAPSLSLLNR i:1.000000
183 qid:2007 #p:YDR457W s:NQSNLINPLGPTGLEQVENDISDQVTVAGSGSRPR i:1.000000
183 qid:2007 #p:YDR457W s:SHHLHFSEVLVSGSFFDEPVLDGIILK i:1.000000
183 qid:2007 #p:YDR457W s:DIFDMFYDSK i:1.000000
183 qid:2007 #p:YDR457W s:TYANCIIPTVINR i:1.000000
183 qid:2007 #p:YDR457W s:VSLALQK i:1.000000
183 qid:2007 #p:YDR457W s:NLLFNEAK i:1.000000
183 qid:2007 #p:YDR457W s:VESHNSSDAISVEQDDIQESNVTHDDHEPVYVTIQGSEVDIGGTDIDPEFMNALPDDIR i:1.000000
183 qid:2007 #p:YDR457W s:ADVFAQHVR i:1.000000
183 qid:2007 #p:YDR457W s:LNSDHNVHSR i:1.000000
183 qid:2007 #p:YDR457W s:EIDSDFLEAIPEDIR i:1.000000
183 qid:2007 #p:YDR457W s:EGILDTEAEEQR i:1.000000
183 qid:2007 #p:YDR457W s:IGSSADVIR i:1.000000
183 qid:2007 #p:YDR457W s:ADDDVSNNDEEVENGLDHGNSNDR i:1.000000
183 qid:2007 #p:YDR457W s:NNADPEK i:1.000000
183 qid:2007 #p:YDR457W s:IYFAPLIDR i:1.000000
183 qid:2007 #p:YDR457W s:AGIASLMK i:1.000000
183 qid:2007 #p:YDR457W s:SVFISKPYIQR i:1.000000
183 qid:2007 #p:YDR457W s:EIYHELFYR i:1.000000
183 qid:2007 #p:YDR457W s:NDLMNTFLFILSEGIIDQHSLEK i:1.000000
183 qid:2007 #p:YDR457W s:VYNIISSR i:1.000000
183 qid:2007 #p:YDR457W s:QLPSDCTPLTVANQTIEILQSLIDADSR i:1.000000
183 qid:2007 #p:YDR457W s:WPLWHLFSLLDR i:1.000000
183 qid:2007 #p:YDR457W s:LITDESVLMDLLTR i:1.000000
183 qid:2007 #p:YDR457W s:ILQVCTK i:1.000000
183 qid:2007 #p:YDR457W s:FHLPSFDEDDLMK i:1.000000
183 qid:2007 #p:YDR457W s:ILSIIMLDSCTTR i:1.000000
183 qid:2007 #p:YDR457W s:VFQQTLNIIYNLSK i:1.000000
183 qid:2007 #p:YDR457W s:LQGCMSIFTK i:1.000000
183 qid:2007 #p:YDR457W s:HLVSLAISIMSK i:1.000000
183 qid:2007 #p:YDR457W s:SALDGLSR i:1.000000
183 qid:2007 #p:YDR457W s:EVGTITTGMEINSELLQK i:1.000000
183 qid:2007 #p:YDR457W s:FTLPSSDQAK i:1.000000
183 qid:2007 #p:YDR457W s:MNGGPVWSSLSECLSQFEK i:1.000000
183 qid:2007 #p:YDR457W s:SQAINTSATILLPLIESLMVVCR i:1.000000
183 qid:2007 #p:YDR457W s:SDLSQNR i:1.000000
183 qid:2007 #p:YDR457W s:VENLFFPFTDAHK i:1.000000
183 qid:2007 #p:YDR457W s:LLNQMIR i:1.000000
183 qid:2007 #p:YDR457W s:LMSGPFALLVK i:1.000000
183 qid:2007 #p:YDR457W s:VLDFDNK i:1.000000
183 qid:2007 #p:YDR457W s:SDNQERPK i:1.000000
183 qid:2007 #p:YDR457W s:EQVFLDSYR i:1.000000
183 qid:2007 #p:YDR457W s:GESGVDAGGVTR i:1.000000
183 qid:2007 #p:YDR457W s:EWYQVLSR i:1.000000
183 qid:2007 #p:YDR457W s:QMFNPDYALFLPVPSDK i:1.000000
183 qid:2007 #p:YDR457W s:TTFHPNR i:1.000000
183 qid:2007 #p:YDR457W s:TSGINPEHLSFFK i:1.000000
183 qid:2007 #p:YDR457W s:FIGMIIGK i:1.000000
183 qid:2007 #p:YDR457W s:DQCFLDCHFSR i:1.000000
183 qid:2007 #p:YDR457W s:NILGRPVSLK i:1.000000
183 qid:2007 #p:YDR457W s:SLVWILENDITDIIEETFSVETDDYGEHK i:1.000000
183 qid:2007 #p:YDR457W s:VINLIEGGK i:1.000000
183 qid:2007 #p:YDR457W s:DIIVTEANK i:1.000000
183 qid:2007 #p:YDR457W s:EQMDNFLVGFYALISK i:1.000000
183 qid:2007 #p:YDR457W s:DLITIFDEQELELLISGLPDIDVDDWK i:1.000000
183 qid:2007 #p:YDR457W s:EVSYFWR i:1.000000
183 qid:2007 #p:YDR457W s:SFDAEER i:1.000000
183 qid:2007 #p:YDR457W s:VPLNGFK i:1.000000
183 qid:2007 #p:YDR457W s:ELSGVNGVCK i:1.000000
183 qid:2007 #p:YDR457W s:DFGSSER i:1.000000
183 qid:2007 #p:YDR457W s:LPSSHTCFNQLNLPPYESYETLR i:1.000000
183 qid:2007 #p:YDR457W s:GSLLLAINEGHEGFGLA i:1.000000
1 qid:501 #p:YJR072C s:EWMTDFESFQAAIK i:43259001.000000
2 qid:501 #p:YJR072C s:TASSETAENIAK i:40871001.000000
3 qid:501 #p:YJR072C s:LPMIVVFNK i:24315001.000000
4 qid:501 #p:YJR072C s:VMENYQLGPNGAIVTSLNLFSTK i:20655001.000000
5 qid:501 #p:YJR072C s:SLSTIICIGMAGSGK i:13517001.000000
19 qid:501 #p:YJR072C s:MSLSTIICIGMAGSGK i:1.000000
19 qid:501 #p:YJR072C s:TPPYVINLDPAVLR i:1.000000
19 qid:501 #p:YJR072C s:VPYGANIDIR i:1.000000
19 qid:501 #p:YJR072C s:FQNCIIDTPGQIECFVWSASGAIITESFASSFPTVIAYIVDTPR i:1.000000
19 qid:501 #p:YJR072C s:NSSPTTFMSNMLYACSILYK i:1.000000
19 qid:501 #p:YJR072C s:EDQDLNGDNGLGSGYMSSLVNSMSLMLEEFYSQLDVVGVSSFTGDGFDEFMQCVDK i:1.000000
19 qid:501 #p:YJR072C s:VDEYDQYYK i:1.000000
19 qid:501 #p:YJR072C s:SLNGLMK i:1.000000
19 qid:501 #p:YJR072C s:DLGLNEK i:1.000000
19 qid:501 #p:YJR072C s:SSAAASDNDSIDAISDLEEDANDGLVDR i:1.000000
19 qid:501 #p:YJR072C s:DEDEGVER i:1.000000
19 qid:501 #p:YJR072C s:EYTFPGEER i:1.000000
19 qid:501 #p:YJR072C s:GEVNENSAPDLQR i:1.000000
19 qid:501 #p:YJR072C s:YQEAMQQVGK i:1.000000
1 qid:40 #p:YNL232W s:LICPQYGTENK i:65077001.000000
2 qid:40 #p:YNL232W s:YANNDFANNLPK i:61262001.000000
3 qid:40 #p:YNL232W s:NILVSVLPGTEK i:56156001.000000
4 qid:40 #p:YNL232W s:DGEDIIFNYVPGPGTK i:43454001.000000
5 qid:40 #p:YNL232W s:ACNFQFPEIAYPGK i:35232001.000000
17 qid:40 #p:YNL232W s:MACNFQFPEIAYPGK i:1.000000
17 qid:40 #p:YNL232W s:LIQYEHNGR i:1.000000
17 qid:40 #p:YNL232W s:TLEAITATLVGTVR i:1.000000
17 qid:40 #p:YNL232W s:TDQEEER i:1.000000
17 qid:40 #p:YNL232W s:EGTDQSTEEEK i:1.000000
17 qid:40 #p:YNL232W s:SVDASPNDVTR i:1.000000
17 qid:40 #p:YNL232W s:EGDIVLTR i:1.000000
17 qid:40 #p:YNL232W s:ANVEILAVEDKPSPIDSGIGSNGSGIVAAGGGSGAATFSVSQASSDLGETFR i:1.000000
17 qid:40 #p:YNL232W s:VIECFKPGDIVR i:1.000000
17 qid:40 #p:YNL232W s:AQVLSLGDGTNYYLTTAR i:1.000000
17 qid:40 #p:YNL232W s:NDLGVVFAR i:1.000000
17 qid:40 #p:YNL232W s:AANGAGGLMYATDWQMMTSPVTGATEK i:1.000000
1 qid:1661 #p:YKR029C s:ATEQSAAEAATSTAAK i:3969601.000000
2 qid:1661 #p:YKR029C s:NTIDSTNNPDDIAK i:1460801.000000
3 qid:1661 #p:YKR029C s:GAIEMAAAALATASTVSLPLK i:1016401.000000
45 qid:1661 #p:YKR029C s:MSVPNSK i:1.000000
45 qid:1661 #p:YKR029C s:EQSLLDDASTLLLFSK i:1.000000
45 qid:1661 #p:YKR029C s:TDTIEHDESHER i:1.000000
45 qid:1661 #p:YKR029C s:EETENQPQK i:1.000000
45 qid:1661 #p:YKR029C s:QPQWPVPDSYIVDPDAGIITCICDLNDDDGFTIQCDHCNR i:1.000000
45 qid:1661 #p:YKR029C s:WQHAICYGIK i:1.000000
45 qid:1661 #p:YKR029C s:DIGMAPDDYLCNSCDPR i:1.000000
45 qid:1661 #p:YKR029C s:EVDINLAR i:1.000000
45 qid:1661 #p:YKR029C s:TVEPSSSNNSASNK i:1.000000
45 qid:1661 #p:YKR029C s:ASSTTISDVGDSFSTDQDNTNHR i:1.000000
45 qid:1661 #p:YKR029C s:NPSNNSIDSK i:1.000000
45 qid:1661 #p:YKR029C s:NESASVNSSDGLTSMPK i:1.000000
45 qid:1661 #p:YKR029C s:EHFLSAK i:1.000000
45 qid:1661 #p:YKR029C s:DAYGAIYLPLK i:1.000000
45 qid:1661 #p:YKR029C s:SDLIEPFLNK i:1.000000
45 qid:1661 #p:YKR029C s:HMDDNWVIQYPHK i:1.000000
45 qid:1661 #p:YKR029C s:SVSIEVKPYADIAYSR i:1.000000
45 qid:1661 #p:YKR029C s:TYPGFTK i:1.000000
45 qid:1661 #p:YKR029C s:GDFIQEILGELDFYK i:1.000000
45 qid:1661 #p:YKR029C s:NYLTDPR i:1.000000
45 qid:1661 #p:YKR029C s:VIFHSHWPIYIDAR i:1.000000
45 qid:1661 #p:YKR029C s:LSGNSTR i:1.000000
45 qid:1661 #p:YKR029C s:SCQPNVELVTIK i:1.000000
45 qid:1661 #p:YKR029C s:LQDTDNR i:1.000000
45 qid:1661 #p:YKR029C s:DISEDEELYIK i:1.000000
45 qid:1661 #p:YKR029C s:GMTIDSLDDLER i:1.000000
45 qid:1661 #p:YKR029C s:YGLINSVETILSNGECGCGNNSK i:1.000000
45 qid:1661 #p:YKR029C s:YAQSLYK i:1.000000
45 qid:1661 #p:YKR029C s:LNEILNQYNCK i:1.000000
45 qid:1661 #p:YKR029C s:EPPILHR i:1.000000
45 qid:1661 #p:YKR029C s:AQNTIER i:1.000000
45 qid:1661 #p:YKR029C s:APILLNNFYR i:1.000000
45 qid:1661 #p:YKR029C s:NTIDSTNNPDDIAKPFK i:1.000000
45 qid:1661 #p:YKR029C s:FALFAQHSSNISVPK i:1.000000
45 qid:1661 #p:YKR029C s:NETSEKPLIITK i:1.000000
45 qid:1661 #p:YKR029C s:STDYDESHITNIEELPIPVLLPINK i:1.000000
45 qid:1661 #p:YKR029C s:QTANDVEESQSK i:1.000000
45 qid:1661 #p:YKR029C s:TPSLSNFNK i:1.000000
45 qid:1661 #p:YKR029C s:EAQHSQAK i:1.000000
45 qid:1661 #p:YKR029C s:EIMTEASVNSR i:1.000000
45 qid:1661 #p:YKR029C s:ESTPESIMHLSDFSSSQLHSK i:1.000000
45 qid:1661 #p:YKR029C s:LSFADYR i:1.000000
1 qid:1733 #p:YPR172W s:NDYIIFVSPQDTQK i:42616001.000000
2 qid:1733 #p:YPR172W s:LFGQTDNK i:33494001.000000
3 qid:1733 #p:YPR172W s:VALLFHDWIIANNLSVGK i:27503001.000000
4 qid:1733 #p:YPR172W s:AWTSTLPAHLLNLIK i:20348001.000000
5 qid:1733 #p:YPR172W s:YVHVATCSK i:8905501.000000
6 qid:1733 #p:YPR172W s:DCIPSVALMNYIYVPGEK i:5809401.000000
10 qid:1733 #p:YPR172W s:MAWTSTLPAHLLNLIK i:1.000000
10 qid:1733 #p:YPR172W s:ESISGTPTPTSIPHEEQR i:1.000000
10 qid:1733 #p:YPR172W s:QSELLNLLQELNQAELNQMSASIGGETEIVNPESEESK i:1.000000
10 qid:1733 #p:YPR172W s:VSNNENR i:1.000000
1 qid:2736 #p:YEL040W s:YQYPQTPSK i:155690001.000000
2 qid:2736 #p:YEL040W s:LGNANTFLGNVSEADWLYTGDVLDYDDEESLILAMPK i:98853001.000000
3 qid:2736 #p:YEL040W s:DIAITDDEVMMDSDEGSGLDPHK i:63970001.000000
17 qid:2736 #p:YEL040W s:MAIVNSWLICLVSIFSFVVR i:1.000000
17 qid:2736 #p:YEL040W s:VEAATFCNATQACPEDKPCCSQYGECGTGQYCLNNCDVR i:1.000000
17 qid:2736 #p:YEL040W s:YSFSHDSCMPVPICK i:1.000000
17 qid:2736 #p:YEL040W s:NSGGTVLSSTR i:1.000000
17 qid:2736 #p:YEL040W s:TSHLAGVVTGFILYSGAGDELDYEFVGADLETAQTNFYWESVLNYTNSANISTTDTFENYHTYELDWHEDYVTWSIDGVVGR i:1.000000
17 qid:2736 #p:YEL040W s:NETYNATTQK i:1.000000
17 qid:2736 #p:YEL040W s:VDISIWPGGNSTNAPGTIAWSGGEINWDASDISNPGYYYAIVNEVNITCYDPPSDTK i:1.000000
17 qid:2736 #p:YEL040W s:NGTSAYVYTSSSEFLAK i:1.000000
17 qid:2736 #p:YEL040W s:GATTSSTQK i:1.000000
17 qid:2736 #p:YEL040W s:SSSSTATSSSK i:1.000000
17 qid:2736 #p:YEL040W s:TSSDHSSSTK i:1.000000
17 qid:2736 #p:YEL040W s:TSSTASSSSSSSSSSSSSSSTATK i:1.000000
17 qid:2736 #p:YEL040W s:VVSSVSSSVTSQTQTTSSVSGSASSSTSSMSGNNAGANVAANWR i:1.000000
17 qid:2736 #p:YEL040W s:LTVLCVILGYVL i:1.000000
1 qid:826 #p:YIL094C s:HGLSFNFIDLYAGFQTFQETGK i:772900001.000000
2 qid:826 #p:YIL094C s:SLTIGLIPGDGIGK i:713810001.000000
3 qid:826 #p:YIL094C s:EQCQGALFGAVQSPTTK i:689860001.000000
4 qid:826 #p:YIL094C s:QVLENLNSK i:329610001.000000
5 qid:826 #p:YIL094C s:ALPDETVK i:153940001.000000
6 qid:826 #p:YIL094C s:EVYESNK i:133330001.000000
7 qid:826 #p:YIL094C s:EVIPAGK i:113300001.000000
8 qid:826 #p:YIL094C s:TPDLGGK i:72990001.000000
23 qid:826 #p:YIL094C s:GLASNAAR i:1.000000
23 qid:826 #p:YIL094C s:VEGYSSPIVALR i:1.000000
23 qid:826 #p:YIL094C s:EMGLFANVRPVK i:1.000000
23 qid:826 #p:YIL094C s:GKPIDMVIVR i:1.000000
23 qid:826 #p:YIL094C s:ENTEDLYIK i:1.000000
23 qid:826 #p:YIL094C s:ISEIATR i:1.000000
23 qid:826 #p:YIL094C s:IATIALDIALK i:1.000000
23 qid:826 #p:YIL094C s:GQATLTVTHK i:1.000000
23 qid:826 #p:YIL094C s:SNVLSQSDGLFR i:1.000000
23 qid:826 #p:YIL094C s:YNEQIVDSMVYR i:1.000000
23 qid:826 #p:YIL094C s:EPQCFDVIVAPNLYGDILSDGAAALVGSLGVVPSANVGPEIVIGEPCHGSAPDIAGK i:1.000000
23 qid:826 #p:YIL094C s:GIANPIATIR i:1.000000
23 qid:826 #p:YIL094C s:STALMLEFLGHNEAAQDIYK i:1.000000
23 qid:826 #p:YIL094C s:AVDANLR i:1.000000
23 qid:826 #p:YIL094C s:ASTQQVVDDVLSR i:1.000000
1 qid:2578 #p:YKR062W s:VRPGSIAAAALQANQTDISK i:77497001.000000
2 qid:2578 #p:YKR062W s:PASVDPATIK i:11681001.000000
3 qid:2578 #p:YKR062W s:NPVLVDIK i:5749401.000000
4 qid:2578 #p:YKR062W s:LLWATEYIQK i:976651.000000
5 qid:2578 #p:YKR062W s:ITNTHMTGILK i:382511.000000
17 qid:2578 #p:YKR062W s:YLSTYDVHSPSELLK i:1.000000
17 qid:2578 #p:YKR062W s:DPLLANLNAFK i:1.000000
17 qid:2578 #p:YKR062W s:SAPVIAPAK i:1.000000
17 qid:2578 #p:YKR062W s:TNDTVITIDGNTR i:1.000000
17 qid:2578 #p:YKR062W s:AQENTLNSAK i:1.000000
17 qid:2578 #p:YKR062W s:EAGSNSSNAISLDDDDDDEDFGSSPSK i:1.000000
17 qid:2578 #p:YKR062W s:GKPVLVNELLDYLSMK i:1.000000
17 qid:2578 #p:YKR062W s:DGWPQCDETINQLEEDSK i:1.000000
17 qid:2578 #p:YKR062W s:YVWYNSGGNLK i:1.000000
17 qid:2578 #p:YKR062W s:CIDEEFVK i:1.000000
17 qid:2578 #p:YKR062W s:MWENVQLPQFAELPR i:1.000000
17 qid:2578 #p:YKR062W s:LQDLGLKPASVDPATIK i:1.000000
1 qid:2934 #p:YKL091C s:GISLSNAYHVLSYIK i:599970001.000000
2 qid:2934 #p:YKL091C s:FYIIHSPFGFSTMFK i:170860001.000000
3 qid:2934 #p:YKL091C s:DGRPLYFEELGGINLK i:86959001.000000
4 qid:2934 #p:YKL091C s:IFILGSSYK i:3278001.000000
18 qid:2934 #p:YKL091C s:MTTSILDTYPQICSPNALPGTPGNLTK i:1.000000
18 qid:2934 #p:YKL091C s:EQEEALLQFR i:1.000000
18 qid:2934 #p:YKL091C s:LDDSTLLR i:1.000000
18 qid:2934 #p:YKL091C s:FDINASVEMFVETER i:1.000000
18 qid:2934 #p:YKL091C s:EEYGANTIIEDYENNK i:1.000000
18 qid:2934 #p:YKL091C s:MYPQYYHHVDK i:1.000000
18 qid:2934 #p:YKL091C s:EYELFATYR i:1.000000
18 qid:2934 #p:YKL091C s:AGYLIETSCTVLDLK i:1.000000
18 qid:2934 #p:YKL091C s:DVADISQNYYPER i:1.000000
18 qid:2934 #p:YKL091C s:MVKPFLDPVTVSK i:1.000000
18 qid:2934 #p:YKL091C s:QIPIENLPVK i:1.000000
18 qid:2934 #p:YKL091C s:YGGTSVLHNPNDK i:1.000000
18 qid:2934 #p:YKL091C s:FYYSDIGPWR i:1.000000
18 qid:2934 #p:YKL091C s:YIGPEGEIPNIFGK i:1.000000
1 qid:812 #p:YOR374W s:YIPQAGIPPGVINIVSGFGK i:4237100001.000000
2 qid:812 #p:YOR374W s:LPNGLEYEQPTGLFINNK i:2984100001.000000
3 qid:812 #p:YOR374W s:SADEVINMANDSEYGLAAGIHTSNINTALK i:2661400001.000000
4 qid:812 #p:YOR374W s:IAPALVTGNTVVLK i:2502300001.000000
5 qid:812 #p:YOR374W s:GYFIKPTVFGDVK i:2312000001.000000
6 qid:812 #p:YOR374W s:DVIASIETLDNGK i:2272600001.000000
7 qid:812 #p:YOR374W s:VGDPFDESTFQGAQTSQMQLNK i:2138400001.000000
8 qid:812 #p:YOR374W s:EEIFGPVVTVTK i:1797100001.000000
9 qid:812 #p:YOR374W s:TAESTPLSALYVSK i:1770600001.000000
10 qid:812 #p:YOR374W s:IVGEAITNHPK i:1414500001.000000
11 qid:812 #p:YOR374W s:SPNIVFADAELK i:1366200001.000000
12 qid:812 #p:YOR374W s:SSAGFADK i:433180001.000000
13 qid:812 #p:YOR374W s:PTVFGDVK i:105510001.000000
30 qid:812 #p:YOR374W s:TSASSIGR i:1.000000
30 qid:812 #p:YOR374W s:YFSHLPMTVPIK i:1.000000
30 qid:812 #p:YOR374W s:TFEVINPSTEEEICHIYEGR i:1.000000
30 qid:812 #p:YOR374W s:EDDVEEAVQAADR i:1.000000
30 qid:812 #p:YOR374W s:AFSNGSWNGIDPIDR i:1.000000
30 qid:812 #p:YOR374W s:LAELIEQDK i:1.000000
30 qid:812 #p:YOR374W s:GDVDLVINYLK i:1.000000
30 qid:812 #p:YOR374W s:THFSYTK i:1.000000
30 qid:812 #p:YOR374W s:QPLGVCGQIIPWNFPLLMWAWK i:1.000000
30 qid:812 #p:YOR374W s:VAFTGSTATGR i:1.000000
30 qid:812 #p:YOR374W s:HIYQSAAAGLK i:1.000000
30 qid:812 #p:YOR374W s:AVQNIILGIYYNSGEVCCAGSR i:1.000000
30 qid:812 #p:YOR374W s:VYVEESIYDK i:1.000000
30 qid:812 #p:YOR374W s:AASESIK i:1.000000
30 qid:812 #p:YOR374W s:NEGATLITGGER i:1.000000
30 qid:812 #p:YOR374W s:VNAGTVWINTYNDFHHAVPFGGFNASGLGR i:1.000000
30 qid:812 #p:YOR374W s:EMSVDALQNYLQVK i:1.000000
1 qid:1494 #p:YKR035W s:LDNVPEIK i:128960001.000000
2 qid:1494 #p:YKR035W s:VADENGMELK i:28912001.000000
3 qid:1494 #p:YKR035W s:VDELMSK i:13400001.000000
4 qid:1494 #p:YKR035W s:ALQNMNLQQITMIMDK i:2669601.000000
12 qid:1494 #p:YKR035W s:NSAAGLENTLFQLK i:1.000000
12 qid:1494 #p:YKR035W s:ALNENEDISR i:1.000000
12 qid:1494 #p:YKR035W s:IYASNAIR i:1.000000
12 qid:1494 #p:YKR035W s:VDSVASR i:1.000000
12 qid:1494 #p:YKR035W s:VQTAVTMR i:1.000000
12 qid:1494 #p:YKR035W s:QVSASMGQVCK i:1.000000
12 qid:1494 #p:YKR035W s:FEQQFEDLDTSVNVYEDMGVNSDAMLVDNDK i:1.000000
12 qid:1494 #p:YKR035W s:EVNVDDEK i:1.000000
1 qid:1896 #p:YDR515W s:VNIHSSSGATANGNIK i:41106001.000000
2 qid:1896 #p:YDR515W s:ETNHLEIALGSIEGAQK i:31000001.000000
3 qid:1896 #p:YDR515W s:LAPIPTTSPWK i:5159901.000000
4 qid:1896 #p:YDR515W s:DFNGQTNSTSEISNVSNLESK i:4672001.000000
23 qid:1896 #p:YDR515W s:SSQNLNDNPK i:1.000000
23 qid:1896 #p:YDR515W s:MSSQNLNDNPK i:1.000000
23 qid:1896 #p:YDR515W s:NTSSAAEDK i:1.000000
23 qid:1896 #p:YDR515W s:SSSPDSNTVIPVEELR i:1.000000
23 qid:1896 #p:YDR515W s:NGSGSIK i:1.000000
23 qid:1896 #p:YDR515W s:WTPITPSVIISGSK i:1.000000
23 qid:1896 #p:YDR515W s:YNNDINK i:1.000000
23 qid:1896 #p:YDR515W s:DFNGQTNSTSEISNVSNLESKPLDANAK i:1.000000
23 qid:1896 #p:YDR515W s:ITNNNNSTNGR i:1.000000
23 qid:1896 #p:YDR515W s:HSQAANNAISFPNNYQARPEYIPNASHWLNNNSR i:1.000000
23 qid:1896 #p:YDR515W s:QQQYYNNINYQQQLQTPYYYSMEPIFK i:1.000000
23 qid:1896 #p:YDR515W s:NQIEFYFSEENLK i:1.000000
23 qid:1896 #p:YDR515W s:ANDGFIPMSLIGK i:1.000000
23 qid:1896 #p:YDR515W s:MVNLSLGGDPNLILASMR i:1.000000
23 qid:1896 #p:YDR515W s:NMADDFNPLENYFIR i:1.000000
23 qid:1896 #p:YDR515W s:ENWAEYAMESNFDENDDETEK i:1.000000
23 qid:1896 #p:YDR515W s:LLGPNDLDNYSYMGYPNFFPSNENGK i:1.000000
23 qid:1896 #p:YDR515W s:SQSYDQGEISR i:1.000000
23 qid:1896 #p:YDR515W s:QFEQNLQIND i:1.000000
1 qid:255 #p:YPL178W s:SLEEFDEVK i:17398001.000000
13 qid:255 #p:YPL178W s:MSLEEFDEVK i:1.000000
13 qid:255 #p:YPL178W s:NPNGLQELR i:1.000000
13 qid:255 #p:YPL178W s:SSTIYVGNLSFYTSEEQIYELFSK i:1.000000
13 qid:255 #p:YPL178W s:IIMGLDR i:1.000000
13 qid:255 #p:YPL178W s:FTPCGFCFIIYSCPDEALNALK i:1.000000
13 qid:255 #p:YPL178W s:TITIDLDPGFEDGR i:1.000000
13 qid:255 #p:YPL178W s:SGGQVSDELR i:1.000000
13 qid:255 #p:YPL178W s:FDFDASR i:1.000000
13 qid:255 #p:YPL178W s:GGFAIPFAER i:1.000000
13 qid:255 #p:YPL178W s:VGVPHSR i:1.000000
13 qid:255 #p:YPL178W s:FDNSSSQSNTNNYIPPPDAMGTFRPGFDEER i:1.000000
13 qid:255 #p:YPL178W s:EDDNYVPQ i:1.000000
1 qid:87 #p:YMR261C s:EGAILINPWDINHVAQSIK i:113020001.000000
2 qid:87 #p:YMR261C s:NAPLLLSEFTGSSSVLK i:69903001.000000
3 qid:87 #p:YMR261C s:VDCNNQELSNNK i:55292001.000000
4 qid:87 #p:YMR261C s:SVIEHDSDNWITK i:47496001.000000
5 qid:87 #p:YMR261C s:AFEDHSWDYYQK i:41592001.000000
6 qid:87 #p:YMR261C s:EHINGVNELFTILHDLTAA i:33463001.000000
7 qid:87 #p:YMR261C s:SVPDVDPAVVDVAK i:28646001.000000
8 qid:87 #p:YMR261C s:SAVITPVSK i:26774001.000000
9 qid:87 #p:YMR261C s:NAVNIAVAEK i:21896001.000000
52 qid:87 #p:YMR261C s:MTIIVASLFLPYTPQFEADVTNSDTAK i:1.000000
52 qid:87 #p:YMR261C s:LVESSMIK i:1.000000
52 qid:87 #p:YMR261C s:SSSVTSASSHYIGLPQEAQINGEPLQR i:1.000000
52 qid:87 #p:YMR261C s:ANVGSPATGVNYHNEMEMLSSEQFLEELTANATHAANSGIPPANNPVSSGSTAQRPSVEEFFSAPSAR i:1.000000
52 qid:87 #p:YMR261C s:VCSPSQEASASSISASR i:1.000000
52 qid:87 #p:YMR261C s:SSAHHNDLSSSLMK i:1.000000
52 qid:87 #p:YMR261C s:NPNLSFDSHPPR i:1.000000
52 qid:87 #p:YMR261C s:EEFQQQASLPSMK i:1.000000
52 qid:87 #p:YMR261C s:VSGSTAGDSSIASSSSNLR i:1.000000
52 qid:87 #p:YMR261C s:YSQQFQDNFIEDTDSEDDIDSDLETDATK i:1.000000
52 qid:87 #p:YMR261C s:FGGYSNNAK i:1.000000
52 qid:87 #p:YMR261C s:NSYELFK i:1.000000
52 qid:87 #p:YMR261C s:HLPWTIVDSDK i:1.000000
52 qid:87 #p:YMR261C s:EPVSWVGTMGIPTDELPHEVCHK i:1.000000
52 qid:87 #p:YMR261C s:LEQDFSSFPVVTDDITFK i:1.000000
52 qid:87 #p:YMR261C s:IVSVYKPGDTIWIHDYHLMLVPQMVR i:1.000000
52 qid:87 #p:YMR261C s:IGFFLHVSFPSSEVFR i:1.000000
52 qid:87 #p:YMR261C s:ILEGIIGANFVGFQTK i:1.000000
52 qid:87 #p:YMR261C s:HFLQTCNR i:1.000000
52 qid:87 #p:YMR261C s:LLAADVSNDEVK i:1.000000
52 qid:87 #p:YMR261C s:YHCNIVSVMYAPIGIDYYHLTSQLR i:1.000000
52 qid:87 #p:YMR261C s:NGSVLEWR i:1.000000
52 qid:87 #p:YMR261C s:FLIENPEYIEK i:1.000000
52 qid:87 #p:YMR261C s:VVLIQICIGK i:1.000000
52 qid:87 #p:YMR261C s:SSDPEYER i:1.000000
52 qid:87 #p:YMR261C s:QIMVVVDR i:1.000000
52 qid:87 #p:YMR261C s:INSLSSNISISQPVVFLHQDLDFAQYLALNCEADVFLVDALR i:1.000000
52 qid:87 #p:YMR261C s:EGMNLTCHEFIVSSFEK i:1.000000
52 qid:87 #p:YMR261C s:SLEMSPEEK i:1.000000
52 qid:87 #p:YMR261C s:CFEYINNAWESNQETSTVFNLAPEK i:1.000000
52 qid:87 #p:YMR261C s:ISEPPTSR i:1.000000
52 qid:87 #p:YMR261C s:MLSLLSELSSNNIVYVLSSFTK i:1.000000
52 qid:87 #p:YMR261C s:NTFESLYNGVLNIGLIAENGAYVR i:1.000000
52 qid:87 #p:YMR261C s:VNGSWYNIVEELDWMK i:1.000000
52 qid:87 #p:YMR261C s:IADSMIR i:1.000000
52 qid:87 #p:YMR261C s:FHTENADDQDR i:1.000000
52 qid:87 #p:YMR261C s:VPTVIGEAITHINTLFDDR i:1.000000
52 qid:87 #p:YMR261C s:DIHAYVHK i:1.000000
52 qid:87 #p:YMR261C s:DIVFVQQTGLALAAAEFLMK i:1.000000
52 qid:87 #p:YMR261C s:FYNSGVSPTDNSR i:1.000000
52 qid:87 #p:YMR261C s:TSSSMSVGNNK i:1.000000
52 qid:87 #p:YMR261C s:HFQNQVDFVCVSGSTSPIIEPLFK i:1.000000
52 qid:87 #p:YMR261C s:FGYTILYGSSR i:1.000000
1 qid:2590 #p:YDR208W s:ISHSMTSLPLHPLPQPSQK i:4642601.000000
2 qid:2590 #p:YDR208W s:LANGDTSMKPNSATK i:2550301.000000
41 qid:2590 #p:YDR208W s:SQPPSVVPLHLTTSTSR i:1.000000
41 qid:2590 #p:YDR208W s:TEQEPSLLHSAIIER i:1.000000
41 qid:2590 #p:YDR208W s:SVPNSNSNPDSNHR i:1.000000
41 qid:2590 #p:YDR208W s:NNHTSYHSSSNSESNMESPR i:1.000000
41 qid:2590 #p:YDR208W s:LSDGESSTPTSIEELNPTINNSR i:1.000000
41 qid:2590 #p:YDR208W s:NYSISIDPLHDNSNNNTDDDHPNTITSPRPNSTSNK i:1.000000
41 qid:2590 #p:YDR208W s:YSFPEGK i:1.000000
41 qid:2590 #p:YDR208W s:ITTPSLNSNNCLDLDNSSLVHTDSYIQDLNDDHILLNK i:1.000000
41 qid:2590 #p:YDR208W s:ISAVTATSTTIK i:1.000000
41 qid:2590 #p:YDR208W s:NTQDSNLPNIPFHASK i:1.000000
41 qid:2590 #p:YDR208W s:HSQILPMDDSDVIK i:1.000000
41 qid:2590 #p:YDR208W s:QYHMISK i:1.000000
41 qid:2590 #p:YDR208W s:STTSLPPENDHYYQHSR i:1.000000
41 qid:2590 #p:YDR208W s:GTNHNHAANAAAVNNNTTTTTAATGLK i:1.000000
41 qid:2590 #p:YDR208W s:SESATAEIK i:1.000000
41 qid:2590 #p:YDR208W s:TFLVDDDR i:1.000000
41 qid:2590 #p:YDR208W s:VSEGHVNFIIAYNMLTGIR i:1.000000
41 qid:2590 #p:YDR208W s:CSGIMKPLTPADFR i:1.000000
41 qid:2590 #p:YDR208W s:LAFDYHGNELTPSSQYAFK i:1.000000
41 qid:2590 #p:YDR208W s:DYCPEVFR i:1.000000
41 qid:2590 #p:YDR208W s:ALFGLDPADYLVSLTSK i:1.000000
41 qid:2590 #p:YDR208W s:YILSELNSPGK i:1.000000
41 qid:2590 #p:YDR208W s:SGSFFYYSR i:1.000000
41 qid:2590 #p:YDR208W s:TIHHSEHIHLR i:1.000000
41 qid:2590 #p:YDR208W s:HIQEYYNHVR i:1.000000
41 qid:2590 #p:YDR208W s:DNPNTLICQFYGLHR i:1.000000
41 qid:2590 #p:YDR208W s:MPISFQNK i:1.000000
41 qid:2590 #p:YDR208W s:IYFLVMNNLFPPHLDIHITYDLK i:1.000000
41 qid:2590 #p:YDR208W s:SYRPVMK i:1.000000
41 qid:2590 #p:YDR208W s:DLNWLEEGQK i:1.000000
41 qid:2590 #p:YDR208W s:TFLTQLK i:1.000000
41 qid:2590 #p:YDR208W s:DVELLAK i:1.000000
41 qid:2590 #p:YDR208W s:LNTMDYSLLIGIHDINK i:1.000000
41 qid:2590 #p:YDR208W s:EDDLQLADTASIEEQPQTQGPIR i:1.000000
41 qid:2590 #p:YDR208W s:TGTGTVVR i:1.000000
41 qid:2590 #p:YDR208W s:EFEGGIR i:1.000000
41 qid:2590 #p:YDR208W s:ASDQFNNDVDLIYYVGIIDFLTNYSVMK i:1.000000
41 qid:2590 #p:YDR208W s:LVSAIPPR i:1.000000
41 qid:2590 #p:YDR208W s:FYEFIEDSVDPLPQK i:1.000000
1 qid:2980 #p:YOR336W s:VLYMSPTEVPLDPFDIFQFQGLK i:421540001.000000
2 qid:2980 #p:YOR336W s:ITSLTPYNLLTALK i:118600001.000000
3 qid:2980 #p:YOR336W s:SFLETMLLADGLSANAK i:92865001.000000
4 qid:2980 #p:YOR336W s:NEEYNLLHTITLVDDFGSIHALK i:67232001.000000
5 qid:2980 #p:YOR336W s:WLPDIPLFELQK i:27311001.000000
6 qid:2980 #p:YOR336W s:DPIGSINTFIDALK i:22802001.000000
7 qid:2980 #p:YOR336W s:LLIELHSFSSK i:16549001.000000
8 qid:2980 #p:YOR336W s:NAWNYLIAK i:9423001.000000
9 qid:2980 #p:YOR336W s:DLTIQQK i:2584701.000000
73 qid:2980 #p:YOR336W s:ITNLLQELEPSK i:1.000000
73 qid:2980 #p:YOR336W s:LLALVLLLLCAPLR i:1.000000
73 qid:2980 #p:YOR336W s:AWTYSLR i:1.000000
73 qid:2980 #p:YOR336W s:YGIPESAQVWSILVHLLGDVDNQLLTNLYPLVTGLDDEIDIQENLVALTSNVLR i:1.000000
73 qid:2980 #p:YOR336W s:EDVADLLELYASLYPMGMIQHDISSNAEQDDANSSYFVLNGNR i:1.000000
73 qid:2980 #p:YOR336W s:YEKPDDVFYLK i:1.000000
73 qid:2980 #p:YOR336W s:VPDVDVIQPYDVVIGTNSEAPILILYGCPTVIDSDFEEFNR i:1.000000
73 qid:2980 #p:YOR336W s:NLFMEAMNGEGK i:1.000000
73 qid:2980 #p:YOR336W s:STCSLDGK i:1.000000
73 qid:2980 #p:YOR336W s:SVEYPLTHPLEITLQNGSR i:1.000000
73 qid:2980 #p:YOR336W s:MSSIPQLK i:1.000000
73 qid:2980 #p:YOR336W s:ILYTVPK i:1.000000
73 qid:2980 #p:YOR336W s:EILVGADNDDQLHDLEPEELR i:1.000000
73 qid:2980 #p:YOR336W s:VTSLISEFYQYK i:1.000000
73 qid:2980 #p:YOR336W s:DITATLNFTK i:1.000000
73 qid:2980 #p:YOR336W s:SIVNNFPLISK i:1.000000
73 qid:2980 #p:YOR336W s:DIITSNEELNSK i:1.000000
73 qid:2980 #p:YOR336W s:GFDYNMLGLYINGQNWK i:1.000000
73 qid:2980 #p:YOR336W s:TEYQSLLK i:1.000000
73 qid:2980 #p:YOR336W s:FSQFSLGK i:1.000000
73 qid:2980 #p:YOR336W s:LQNLQPIK i:1.000000
73 qid:2980 #p:YOR336W s:MDLHTIPGFSESVIYFNDIESDPQYDELVNSVQAFFDK i:1.000000
73 qid:2980 #p:YOR336W s:FGELPEIK i:1.000000
73 qid:2980 #p:YOR336W s:QNWSEIIFVIDFAR i:1.000000
73 qid:2980 #p:YOR336W s:LEDSEVK i:1.000000
73 qid:2980 #p:YOR336W s:EALGGLVR i:1.000000
73 qid:2980 #p:YOR336W s:AVNVVSQGYPQR i:1.000000
73 qid:2980 #p:YOR336W s:VGLLPFSSDSDK i:1.000000
73 qid:2980 #p:YOR336W s:NSTDNLTELK i:1.000000
73 qid:2980 #p:YOR336W s:HIPVPDVFHLLDELQIDETSIIINGEIYPFR i:1.000000
73 qid:2980 #p:YOR336W s:ELSNSSPK i:1.000000
73 qid:2980 #p:YOR336W s:YTPNYFADSVYSSVNNTALESVCSER i:1.000000
73 qid:2980 #p:YOR336W s:NLLHTSFVGVR i:1.000000
73 qid:2980 #p:YOR336W s:IIHVGDISDIWYQLR i:1.000000
73 qid:2980 #p:YOR336W s:SGLNQLGLHK i:1.000000
73 qid:2980 #p:YOR336W s:GSFIALNGR i:1.000000
73 qid:2980 #p:YOR336W s:FIHLDQNEVPETEHFEAIIK i:1.000000
73 qid:2980 #p:YOR336W s:TIDSVFALDLLFPGFSQEIINPDLIEMISSILTR i:1.000000
73 qid:2980 #p:YOR336W s:LFYQGTHIYNNGIDYTTESSLPR i:1.000000
73 qid:2980 #p:YOR336W s:MDLSEFFRPNNLTMFEDGK i:1.000000
73 qid:2980 #p:YOR336W s:SASIDLLLILDPLEER i:1.000000
73 qid:2980 #p:YOR336W s:TQMILSLVEQFRPLK i:1.000000
73 qid:2980 #p:YOR336W s:FVNIQVILMPTLELNIVPIR i:1.000000
73 qid:2980 #p:YOR336W s:IYVDDADIVK i:1.000000
73 qid:2980 #p:YOR336W s:SITSEDSR i:1.000000
73 qid:2980 #p:YOR336W s:SDPEVDIEMDVPNSFIVDNNYR i:1.000000
73 qid:2980 #p:YOR336W s:TVLSTGNIDGMGGVCLALVDSAGNIIDK i:1.000000
73 qid:2980 #p:YOR336W s:TFGYGQFHTDK i:1.000000
73 qid:2980 #p:YOR336W s:YTVQSFSTDGHPDFIPSDSLDILSYNPQK i:1.000000
73 qid:2980 #p:YOR336W s:ISEEPTHEEEYEEGR i:1.000000
73 qid:2980 #p:YOR336W s:NNDTIINIFTILESGPDEEER i:1.000000
73 qid:2980 #p:YOR336W s:YMQMILSILSK i:1.000000
73 qid:2980 #p:YOR336W s:VNFFILDQPFISDTLR i:1.000000
73 qid:2980 #p:YOR336W s:SCEYINSSDEMR i:1.000000
73 qid:2980 #p:YOR336W s:GNVIFLNYEWPQWLRPQR i:1.000000
73 qid:2980 #p:YOR336W s:FLFLDVLLPQNISK i:1.000000
73 qid:2980 #p:YOR336W s:APLGLFR i:1.000000
73 qid:2980 #p:YOR336W s:MSGDGYWK i:1.000000
73 qid:2980 #p:YOR336W s:ENNLEFYSTEPAFLVNLER i:1.000000
73 qid:2980 #p:YOR336W s:ELDAGDK i:1.000000
73 qid:2980 #p:YOR336W s:ISTDAMSLVNIGQDLVNNLQLEVPIR i:1.000000
73 qid:2980 #p:YOR336W s:LVINDECVSEWK i:1.000000
73 qid:2980 #p:YOR336W s:FASSPGDEDVPGESVSSK i:1.000000
73 qid:2980 #p:YOR336W s:YQDSDNAAPLHDEL i:1.000000
1 qid:2340 #p:YNL041C s:NTTNLVLSNK i:10800001.000000
2 qid:2340 #p:YNL041C s:LSQQESQNFTNYEPK i:10311001.000000
3 qid:2340 #p:YNL041C s:NLQTIVEQPIK i:5597601.000000
4 qid:2340 #p:YNL041C s:GIQDDSSIINNLK i:1608301.000000
5 qid:2340 #p:YNL041C s:SLFDFQDEDLK i:1139101.000000
47 qid:2340 #p:YNL041C s:MDFVVDYQTYAMADTATPELPEPEPR i:1.000000
47 qid:2340 #p:YNL041C s:LNLTSDAQSQPTGK i:1.000000
47 qid:2340 #p:YNL041C s:YSNNNATLPVDNDGAGSK i:1.000000
47 qid:2340 #p:YNL041C s:MTHYAMSSIDK i:1.000000
47 qid:2340 #p:YNL041C s:IQLSNPSK i:1.000000
47 qid:2340 #p:YNL041C s:QLGQNSQDEK i:1.000000
47 qid:2340 #p:YNL041C s:LVSPSSGSNK i:1.000000
47 qid:2340 #p:YNL041C s:ILNNYTLINYQATVQLR i:1.000000
47 qid:2340 #p:YNL041C s:LSLDEQK i:1.000000
47 qid:2340 #p:YNL041C s:LMNPEYVGTLAR i:1.000000
47 qid:2340 #p:YNL041C s:TDLESQLLK i:1.000000
47 qid:2340 #p:YNL041C s:EHITVLEEFKPIIR i:1.000000
47 qid:2340 #p:YNL041C s:LSSSVEK i:1.000000
47 qid:2340 #p:YNL041C s:LLSNETNEVPTNNVVLQEIDQYR i:1.000000
47 qid:2340 #p:YNL041C s:FTLNQVEDDVITNGTIDNIFFEVVK i:1.000000
47 qid:2340 #p:YNL041C s:DESSFLLTLPNLNAGNALIMGVNEILEK i:1.000000
47 qid:2340 #p:YNL041C s:IFNYLIDFLYSFESSSNLLNDHGTTEQESLNIFR i:1.000000
47 qid:2340 #p:YNL041C s:SLVFLSSDLELFNELLK i:1.000000
47 qid:2340 #p:YNL041C s:SILDEFLSQFDMNSTTSKPIILSAHDPIR i:1.000000
47 qid:2340 #p:YNL041C s:YIGDVLASVHSIIANEADFVK i:1.000000
47 qid:2340 #p:YNL041C s:DTPISILQQNK i:1.000000
47 qid:2340 #p:YNL041C s:LLNDIIQSLSNSCR i:1.000000
47 qid:2340 #p:YNL041C s:FEENPIINFEIVR i:1.000000
47 qid:2340 #p:YNL041C s:SLEDISK i:1.000000
47 qid:2340 #p:YNL041C s:IIGYYEDYMK i:1.000000
47 qid:2340 #p:YNL041C s:QTVMAETK i:1.000000
47 qid:2340 #p:YNL041C s:NSSDDLLPPEWLSEYMNK i:1.000000
47 qid:2340 #p:YNL041C s:LVELFEIYEK i:1.000000
47 qid:2340 #p:YNL041C s:THAAEDEESEDNK i:1.000000
47 qid:2340 #p:YNL041C s:QLQTSFPLAK i:1.000000
47 qid:2340 #p:YNL041C s:ASLLTIEINCFDLIK i:1.000000
47 qid:2340 #p:YNL041C s:LQPFEGLFAQDDDSR i:1.000000
47 qid:2340 #p:YNL041C s:ITIWVCDK i:1.000000
47 qid:2340 #p:YNL041C s:QMLTLQIK i:1.000000
47 qid:2340 #p:YNL041C s:FLFENTGLDLYSNLVNMIFPVDSVK i:1.000000
47 qid:2340 #p:YNL041C s:DELDYDMYLALR i:1.000000
47 qid:2340 #p:YNL041C s:DNSLMELDMVR i:1.000000
47 qid:2340 #p:YNL041C s:LNYYLPQALTDVQGNLLFK i:1.000000
47 qid:2340 #p:YNL041C s:LTSPMIADEICDECFK i:1.000000
47 qid:2340 #p:YNL041C s:LSLFYNIFR i:1.000000
47 qid:2340 #p:YNL041C s:LLIHLYPNK i:1.000000
47 qid:2340 #p:YNL041C s:DQVFEILNFSTDEFDMLIGIDH i:1.000000
1 qid:1877 #p:YMR144W s:VLNQHAISDTSQIDSFSSSVK i:1612401.000000
15 qid:1877 #p:YMR144W s:LSGNKPIQLATWSNQMGSPENNGNNANNGSDVQNVIQK i:1.000000
15 qid:1877 #p:YMR144W s:QLNNNGLMSPMEEEHSQPSSSQETLSVDR i:1.000000
15 qid:1877 #p:YMR144W s:EINEQGR i:1.000000
15 qid:1877 #p:YMR144W s:EVGTYSSPMDSAYAR i:1.000000
15 qid:1877 #p:YMR144W s:ENMLNVLQSLVTHLNQAVSQIQQLK i:1.000000
15 qid:1877 #p:YMR144W s:NMILTSNENNIQSR i:1.000000
15 qid:1877 #p:YMR144W s:HEVEDNLQK i:1.000000
15 qid:1877 #p:YMR144W s:CQFLLER i:1.000000
15 qid:1877 #p:YMR144W s:TPSSTTTPQEMK i:1.000000
15 qid:1877 #p:YMR144W s:SDMLNTLGILATHVLK i:1.000000
15 qid:1877 #p:YMR144W s:DEIDDDSGNQTILQLAAGSISNDCNTTELEITCSPEMGR i:1.000000
15 qid:1877 #p:YMR144W s:TITHNRPNTK i:1.000000
15 qid:1877 #p:YMR144W s:DESIQDSHGNR i:1.000000
15 qid:1877 #p:YMR144W s:SFSTIDGSIK i:1.000000
1 qid:2688 #p:YLR327C s:YFTHNGNFGESPNHVK i:10192001.000000
2 qid:2688 #p:YLR327C s:PGDEINDLIDSGEIK i:2256001.000000
6 qid:2688 #p:YLR327C s:WTVHEAK i:1.000000
6 qid:2688 #p:YLR327C s:GNWGKPGDEINDLIDSGEIK i:1.000000
6 qid:2688 #p:YLR327C s:GSNSQNNER i:1.000000
6 qid:2688 #p:YLR327C s:LSDLQQYHI i:1.000000
1 qid:3031 #p:YMR139W s:EDDQTVEFLADVLK i:742360001.000000
2 qid:3031 #p:YMR139W s:MLSHINIIDLK i:347680001.000000
3 qid:3031 #p:YMR139W s:PQNLLVDPETWSLK i:104640001.000000
4 qid:3031 #p:YMR139W s:YYMFQLFK i:39401001.000000
5 qid:3031 #p:YMR139W s:INQITTDLK i:23420001.000000
6 qid:3031 #p:YMR139W s:ILGTPSK i:22548001.000000
18 qid:3031 #p:YMR139W s:MNIQSNNSPNLSNNIVSK i:1.000000
18 qid:3031 #p:YMR139W s:QVYYAHPPPTIDPNDPVQISFPTTEVVGHGSFGVVFATVIQETNEK i:1.000000
18 qid:3031 #p:YMR139W s:DSQDEIYLNLILEYMPQSLYQR i:1.000000
18 qid:3031 #p:YMR139W s:SLNYLHHFANVCHR i:1.000000
18 qid:3031 #p:YMR139W s:DIKPQNLLVDPETWSLK i:1.000000
18 qid:3031 #p:YMR139W s:LCDFGSAK i:1.000000
18 qid:3031 #p:YMR139W s:QLKPTEPNVSYICSR i:1.000000
18 qid:3031 #p:YMR139W s:APELIFGATNYTNQIDIWSSGCVMAELLLGQPMFPGESGIDQLVEIIK i:1.000000
18 qid:3031 #p:YMR139W s:QEICSMNPNYMEHK i:1.000000
18 qid:3031 #p:YMR139W s:FPQIKPIPLSR i:1.000000
18 qid:3031 #p:YMR139W s:FNALQCLCSPYFDELK i:1.000000
18 qid:3031 #p:YMR139W s:LLEFDENVELGHLSPDELSSVK i:1.000000
1 qid:1685 #p:YIL108W s:SYGGPFTNNEK i:5055601.000000
2 qid:1685 #p:YIL108W s:EIQDPDIAQQNSK i:3864301.000000
3 qid:1685 #p:YIL108W s:ILSVNAPETEFDK i:2851801.000000
4 qid:1685 #p:YIL108W s:NHASINEENLK i:822061.000000
5 qid:1685 #p:YIL108W s:NTGALFGIAMDALK i:757121.000000
6 qid:1685 #p:YIL108W s:ATVILTPGENK i:538841.000000
38 qid:1685 #p:YIL108W s:DIDLFNLR i:1.000000
38 qid:1685 #p:YIL108W s:ENEQIVSPCLIVHGK i:1.000000
38 qid:1685 #p:YIL108W s:TVQVQHPQLPPITYPIHNQFFK i:1.000000
38 qid:1685 #p:YIL108W s:LTFVTDTNTAR i:1.000000
38 qid:1685 #p:YIL108W s:TIVCYYTPLTQNPPVHLCLILAK i:1.000000
38 qid:1685 #p:YIL108W s:DSPLQFDSPR i:1.000000
38 qid:1685 #p:YIL108W s:EGGNGLELAIK i:1.000000
38 qid:1685 #p:YIL108W s:LMQAYTNEQMLR i:1.000000
38 qid:1685 #p:YIL108W s:TFPFVEEFTWDTLFERPAMR i:1.000000
38 qid:1685 #p:YIL108W s:SYGGPFTNNEKPVQAACMFLDTHWDGK i:1.000000
38 qid:1685 #p:YIL108W s:GHAALGGGDDSIK i:1.000000
38 qid:1685 #p:YIL108W s:LAIFGSHGLYSWPTCLEQLVPYFTDETR i:1.000000
38 qid:1685 #p:YIL108W s:SSTSEVANDCNECGTYWECLTITLGAFMHEIGHLLGCPHQESGVMLR i:1.000000
38 qid:1685 #p:YIL108W s:GYTTLNR i:1.000000
38 qid:1685 #p:YIL108W s:TNSTGASPPIFPK i:1.000000
38 qid:1685 #p:YIL108W s:EECTWNR i:1.000000
38 qid:1685 #p:YIL108W s:FLYHPSFTLPQDYYDPSFMRPTK i:1.000000
38 qid:1685 #p:YIL108W s:LGGYPNIK i:1.000000
38 qid:1685 #p:YIL108W s:HSVYPLGNGSCR i:1.000000
38 qid:1685 #p:YIL108W s:ILSPTGIYLIEIICDDLAR i:1.000000
38 qid:1685 #p:YIL108W s:GHIEYLPVSLGGQGPQR i:1.000000
38 qid:1685 #p:YIL108W s:EVIVTLDDLR i:1.000000
38 qid:1685 #p:YIL108W s:FPSLLDVQPLDMSK i:1.000000
38 qid:1685 #p:YIL108W s:SDGGNAVGVVAFDVR i:1.000000
38 qid:1685 #p:YIL108W s:IYHGYALDGVR i:1.000000
38 qid:1685 #p:YIL108W s:EKPTGTK i:1.000000
38 qid:1685 #p:YIL108W s:DAPASKPSVPPR i:1.000000
38 qid:1685 #p:YIL108W s:SVLFGHETQNFTDATLEPGEIIIGFNLR i:1.000000
38 qid:1685 #p:YIL108W s:CGAWVDAIQIITSHGR i:1.000000
38 qid:1685 #p:YIL108W s:MTDMFGNK i:1.000000
38 qid:1685 #p:YIL108W s:DGGGFAELQPPNGQYILGVTGR i:1.000000
38 qid:1685 #p:YIL108W s:VGQWVDAFGIIYGAL i:1.000000
1 qid:1301 #p:YNL088W s:NVTIVPGLFK i:48096001.000000
2 qid:1301 #p:YNL088W s:ENTPEQDDVATK i:46578001.000000
3 qid:1301 #p:YNL088W s:EIPISDFINK i:41209001.000000
4 qid:1301 #p:YNL088W s:ETELENLLK i:36618001.000000
5 qid:1301 #p:YNL088W s:GIPIEIHNK i:35713001.000000
6 qid:1301 #p:YNL088W s:IFDEILVNAADNK i:23752001.000000
7 qid:1301 #p:YNL088W s:IFHPADDPLYK i:19979001.000000
8 qid:1301 #p:YNL088W s:ISQLEHILK i:15346001.000000
9 qid:1301 #p:YNL088W s:PYYGSPNDEIAEQINDVK i:13602001.000000
10 qid:1301 #p:YNL088W s:LISPISLMNMVAFDPHGK i:12427001.000000
11 qid:1301 #p:YNL088W s:LVDDEDYDPSK i:9783301.000000
12 qid:1301 #p:YNL088W s:DYIDLAFSK i:5657001.000000
13 qid:1301 #p:YNL088W s:IFHSLQGNDK i:4457301.000000
14 qid:1301 #p:YNL088W s:EGKPYYGSPNDEIAEQINDVK i:4155901.000000
15 qid:1301 #p:YNL088W s:EYLLLGLSGNDK i:1930401.000000
16 qid:1301 #p:YNL088W s:NTIAFYNMPDYEK i:1831301.000000
17 qid:1301 #p:YNL088W s:DMEEQHDDNIK i:1582101.000000
73 qid:1301 #p:YNL088W s:MSTEPVSASDK i:1.000000
73 qid:1301 #p:YNL088W s:RPDTYIGSVETQEQLQWIYDEETDCMIEK i:1.000000
73 qid:1301 #p:YNL088W s:IDVNIHAEEHTIEVK i:1.000000
73 qid:1301 #p:YNL088W s:ENIYIPEMIFGHLLTSSNYDDDEK i:1.000000
73 qid:1301 #p:YNL088W s:LCNIFSTEFILETADLNVGQK i:1.000000
73 qid:1301 #p:YNL088W s:WENNMSICHPPK i:1.000000
73 qid:1301 #p:YNL088W s:VTFKPDLTR i:1.000000
73 qid:1301 #p:YNL088W s:ELDNDILGVMR i:1.000000
73 qid:1301 #p:YNL088W s:VYDINGSVR i:1.000000
73 qid:1301 #p:YNL088W s:DINVYLNGK i:1.000000
73 qid:1301 #p:YNL088W s:NYVELYLK i:1.000000
73 qid:1301 #p:YNL088W s:QLDNGEDGAAK i:1.000000
73 qid:1301 #p:YNL088W s:SDIPTILYER i:1.000000
73 qid:1301 #p:YNL088W s:WEVAFAVSDISFQQISFVNSIATTMGGTHVNYITDQIVK i:1.000000
73 qid:1301 #p:YNL088W s:NNMFIFINCLIENPAFTSQTK i:1.000000
73 qid:1301 #p:YNL088W s:CEIPLEYINK i:1.000000
73 qid:1301 #p:YNL088W s:MFEIADANEENALK i:1.000000
73 qid:1301 #p:YNL088W s:CTLVLTEGDSALSLAVAGLAVVGR i:1.000000
73 qid:1301 #p:YNL088W s:DYYGCYPLR i:1.000000
73 qid:1301 #p:YNL088W s:EASADQILK i:1.000000
73 qid:1301 #p:YNL088W s:NAEIQAIK i:1.000000
73 qid:1301 #p:YNL088W s:IMGLQHR i:1.000000
73 qid:1301 #p:YNL088W s:YGHLMIMTDQDHDGSHIK i:1.000000
73 qid:1301 #p:YNL088W s:GLIINFLESSFPGLLDIQGFLLEFITPIIK i:1.000000
73 qid:1301 #p:YNL088W s:VSITKPTK i:1.000000
73 qid:1301 #p:YNL088W s:GLGTSLAQEVR i:1.000000
73 qid:1301 #p:YNL088W s:EYFSNLDR i:1.000000
73 qid:1301 #p:YNL088W s:QYEPGTVLDPTLK i:1.000000
73 qid:1301 #p:YNL088W s:ELILFSLADNIR i:1.000000
73 qid:1301 #p:YNL088W s:SIPNVLDGFKPGQR i:1.000000
73 qid:1301 #p:YNL088W s:VLYGCFK i:1.000000
73 qid:1301 #p:YNL088W s:VAQLAPYVSECTAYHHGEQSLAQTIIGLAQNFVGSNNIYLLLPNGAFGTR i:1.000000
73 qid:1301 #p:YNL088W s:YIYTELNK i:1.000000
73 qid:1301 #p:YNL088W s:YIQEDEK i:1.000000
73 qid:1301 #p:YNL088W s:TVEPEWYLPILPMILVNGAEGIGTGWSTYIPPFNPLEIIK i:1.000000
73 qid:1301 #p:YNL088W s:HLMNDEELEQMHPWFR i:1.000000
73 qid:1301 #p:YNL088W s:GWTGTIEEIEPLR i:1.000000
73 qid:1301 #p:YNL088W s:IEQIGDNVLEITELPAR i:1.000000
73 qid:1301 #p:YNL088W s:TWTSTIK i:1.000000
73 qid:1301 #p:YNL088W s:FIITLSPEEMAK i:1.000000
73 qid:1301 #p:YNL088W s:YNSVNEILSEFYYVR i:1.000000
73 qid:1301 #p:YNL088W s:LQWEVEK i:1.000000
73 qid:1301 #p:YNL088W s:ELTVTNKPR i:1.000000
73 qid:1301 #p:YNL088W s:NAIIQELENLGFPR i:1.000000
73 qid:1301 #p:YNL088W s:GATSDEEDEESSHEDTENVINGPEELYGTYEYLLGMR i:1.000000
73 qid:1301 #p:YNL088W s:DIWNTDLK i:1.000000
73 qid:1301 #p:YNL088W s:AFEVGYQEFLQR i:1.000000
73 qid:1301 #p:YNL088W s:GGNVPNK i:1.000000
73 qid:1301 #p:YNL088W s:TPSVSETK i:1.000000
73 qid:1301 #p:YNL088W s:TEEEENAPSSTSSSSIFDIK i:1.000000
73 qid:1301 #p:YNL088W s:DEGELSK i:1.000000
73 qid:1301 #p:YNL088W s:ISTIFDK i:1.000000
73 qid:1301 #p:YNL088W s:MGSTSATSK i:1.000000
73 qid:1301 #p:YNL088W s:VVELSGESDLEILDSYTDR i:1.000000
73 qid:1301 #p:YNL088W s:DEDDAIPQR i:1.000000
73 qid:1301 #p:YNL088W s:SYVETLELSDDSFIEDDEEENQGSDVSFNEED i:1.000000
1 qid:3244 #p:YBL059W s:ISSEEVTHFIDDYK i:51577001.000000
11 qid:3244 #p:YBL059W s:MLLDAQR i:1.000000
11 qid:3244 #p:YBL059W s:SFSINVICELK i:1.000000
11 qid:3244 #p:YBL059W s:DWPTIMLVSR i:1.000000
11 qid:3244 #p:YBL059W s:FFGITIFTLITCR i:1.000000
11 qid:3244 #p:YBL059W s:VPLNTFQANYASR i:1.000000
11 qid:3244 #p:YBL059W s:TQTITHTQK i:1.000000
11 qid:3244 #p:YBL059W s:SLAGSLLAATGMTLGIFGMGITGTCWSWDVSSFQELK i:1.000000
11 qid:3244 #p:YBL059W s:ANNEFVVTNMPLDK i:1.000000
11 qid:3244 #p:YBL059W s:SQQVVDSLVK i:1.000000
11 qid:3244 #p:YBL059W s:THNSSLCK i:1.000000
1 qid:2436 #p:YNL054W s:QEPPHQLQQQQPPMDVQSVDSYTSDNPDSNVIAK i:7351701.000000
2 qid:2436 #p:YNL054W s:SSLLVASNPAFASDVELSK i:6757001.000000
3 qid:2436 #p:YNL054W s:ISAPLLNNNK i:1642001.000000
4 qid:2436 #p:YNL054W s:YEVPFFNTQK i:1514001.000000
53 qid:2436 #p:YNL054W s:LTVETETVEAPVANNLLLSNNSNVVAPNPSIPSASTSTSPLHR i:1.000000
53 qid:2436 #p:YNL054W s:EIVDDSVATANTTSNVVQHNLPTIDNNLMDSDATSHNQDHWHSDINR i:1.000000
53 qid:2436 #p:YNL054W s:AGTSMSTSDIPTDLHLEHIGSVSSTNNNSNNALINHNPLSSHLSNPSSSLR i:1.000000
53 qid:2436 #p:YNL054W s:KPAVISNNMPTSNIALYQTAR i:1.000000
53 qid:2436 #p:YNL054W s:SANIHGPSSTSASK i:1.000000
53 qid:2436 #p:YNL054W s:ASAFSNNTAPSTSNNIGSNTPPAPLLPLPSLSQQNKPK i:1.000000
53 qid:2436 #p:YNL054W s:IIERPTMHVTNSR i:1.000000
53 qid:2436 #p:YNL054W s:EILLGENLLDDTK i:1.000000
53 qid:2436 #p:YNL054W s:NAPANSTTHDNGPVANDGLR i:1.000000
53 qid:2436 #p:YNL054W s:IPNHSNADDNENNNK i:1.000000
53 qid:2436 #p:YNL054W s:ICTTSTK i:1.000000
53 qid:2436 #p:YNL054W s:TAPSTAPLGSTDNTQALTASVSSSNADNHNNNK i:1.000000
53 qid:2436 #p:YNL054W s:TSSNNNGNNSNSASNK i:1.000000
53 qid:2436 #p:YNL054W s:NSNADLSASTSNNNAINDDSHESNSEKPTK i:1.000000
53 qid:2436 #p:YNL054W s:ADFFAAR i:1.000000
53 qid:2436 #p:YNL054W s:LATAVGENEISDSEETFVYESAANSTK i:1.000000
53 qid:2436 #p:YNL054W s:NLIFPDSSSQQQQQQQQPPK i:1.000000
53 qid:2436 #p:YNL054W s:QQQQQQNHGITSK i:1.000000
53 qid:2436 #p:YNL054W s:HISTGAILNNTIATISTNPNLNSNVMQNNNNLMSGHNHLDELSSIK i:1.000000
53 qid:2436 #p:YNL054W s:SSLVSLSK i:1.000000
53 qid:2436 #p:YNL054W s:VSPHLLSSTSSNGNTISCPNVATNSQELEPNNDISTK i:1.000000
53 qid:2436 #p:YNL054W s:SLSNSTLR i:1.000000
53 qid:2436 #p:YNL054W s:NSNYGDNK i:1.000000
53 qid:2436 #p:YNL054W s:IFDSNPNGAPLR i:1.000000
53 qid:2436 #p:YNL054W s:YSGVPDHVNLEDYIEQPHNYPTMQNSVK i:1.000000
53 qid:2436 #p:YNL054W s:DEFYNSR i:1.000000
53 qid:2436 #p:YNL054W s:FPHGLNFYGDNNVIEEENNGDSSNVNRPQHTNLQHEFIPEDNESDENDIHSMFYYNHK i:1.000000
53 qid:2436 #p:YNL054W s:NDLETKPLISDYGEDEDVDDYDRPNATFNSYYGSASNTHELPLHGR i:1.000000
53 qid:2436 #p:YNL054W s:SNNDYYDFMVGNNTGNNNQLNEYTPLR i:1.000000
53 qid:2436 #p:YNL054W s:TNNSIMNGSIHMNGNDDVTHSNINNNDIVGYSPHNFYSR i:1.000000
53 qid:2436 #p:YNL054W s:NFLYLAFVISSLLMTGFILGFLLATNK i:1.000000
53 qid:2436 #p:YNL054W s:ELQDVDVVVMDNVISSSDELIFDITVSAFNPGFFSISVSQVDLDIFAK i:1.000000
53 qid:2436 #p:YNL054W s:CDSNGDCTVMEQER i:1.000000
53 qid:2436 #p:YNL054W s:ILQITTNLSLVEESANNDISGGNIETVLLGTAK i:1.000000
53 qid:2436 #p:YNL054W s:FQGGAFNR i:1.000000
53 qid:2436 #p:YNL054W s:NYDVSVSSVK i:1.000000
53 qid:2436 #p:YNL054W s:LLSPGSR i:1.000000
53 qid:2436 #p:YNL054W s:HENDDDDDDDGDDGDDENNTNER i:1.000000
53 qid:2436 #p:YNL054W s:HDYELIVR i:1.000000
53 qid:2436 #p:YNL054W s:DSMVHPGK i:1.000000
53 qid:2436 #p:YNL054W s:ANSQQTTTPASSAVPENPHHASPQTAQSHSPQNGPYPQQCMMTQNQANPSDWSFYGRPSMIPYTPYQMSPMYFPPGPHSQFPQYPSSVGTPLSTPSPESGNTFTDSSSADSDMTSTK i:1.000000
53 qid:2436 #p:YNL054W s:YVRPPPMLTSPNDFLNWVK i:1.000000
53 qid:2436 #p:YNL054W s:LTASYQSFIASNEIQQSDDLNFQSDIELHPEQPR i:1.000000
53 qid:2436 #p:YNL054W s:EVDPNISK i:1.000000
53 qid:2436 #p:YNL054W s:SDILPSK i:1.000000
53 qid:2436 #p:YNL054W s:LDVPLLAPMSQSNTHESSHTSK i:1.000000
53 qid:2436 #p:YNL054W s:ENTEESIIADLPLPDLPPEPPTK i:1.000000
53 qid:2436 #p:YNL054W s:SYLIEQCDMEEVR i:1.000000
53 qid:2436 #p:YNL054W s:LNVHLNPK i:1.000000
1 qid:1151 #p:YFL041W s:VPTLTTLLTSGK i:69478001.000000
2 qid:1151 #p:YFL041W s:AADIPVVGNAAGHSNDWFDLK i:8884601.000000
3 qid:1151 #p:YFL041W s:LNENYLDICK i:5700501.000000
31 qid:1151 #p:YFL041W s:MLFYSFVWSVLAASVALAK i:1.000000
31 qid:1151 #p:YFL041W s:LNYTASWVTANPDGLHEK i:1.000000
31 qid:1151 #p:YFL041W s:MIGFNGEWPLPDIHVEK i:1.000000
31 qid:1151 #p:YFL041W s:VELYLTNGFQDNTATSLHFHGLFQNTSLGNQLQMDGPSMVTQCPIVPGQTYLYNFTVPEQVGTFWYHAHMGAQYGDGMR i:1.000000
31 qid:1151 #p:YFL041W s:GAFIIHDPEEPFEYDHER i:1.000000
31 qid:1151 #p:YFL041W s:VITLSDHYHENYK i:1.000000
31 qid:1151 #p:YFL041W s:YNPTGAEPIPQNILFNNTMNVTLDFTPGETYLFR i:1.000000
31 qid:1151 #p:YFL041W s:FLNVGLFVSQYIILEDHEMSIVEVDGVYVKPNFTDSIYLSAGQR i:1.000000
31 qid:1151 #p:YFL041W s:NYAMMQIMDETMLDVVPPELQLNQTIQMR i:1.000000
31 qid:1151 #p:YFL041W s:YGHSLPEAR i:1.000000
31 qid:1151 #p:YFL041W s:ALNIEDCDLDR i:1.000000
31 qid:1151 #p:YFL041W s:ATNDFYLEPLIER i:1.000000
31 qid:1151 #p:YFL041W s:DLLAHYDHQIVMDVR i:1.000000
31 qid:1151 #p:YFL041W s:MVNLGDGVK i:1.000000
31 qid:1151 #p:YFL041W s:YAFFNNITYVTPK i:1.000000
31 qid:1151 #p:YFL041W s:IYGDNINAQLLK i:1.000000
31 qid:1151 #p:YFL041W s:HNDIIEVVLNNYDSGR i:1.000000
31 qid:1151 #p:YFL041W s:HPFHLHGHNFQIVQK i:1.000000
31 qid:1151 #p:YFL041W s:SPGFHVDEAYDESEQDEMTVPYNESAPLQPFPERPMVR i:1.000000
31 qid:1151 #p:YFL041W s:DTVVLEPSGHVVLR i:1.000000
31 qid:1151 #p:YFL041W s:ADNPGVWYFHCHVDWHLQQGLASVFIEAPVLLQER i:1.000000
31 qid:1151 #p:YFL041W s:QPEPLPK i:1.000000
31 qid:1151 #p:YFL041W s:GFTTEGYLALIISTIIGVWGLYSIAQYGIGEVIPNDEK i:1.000000
31 qid:1151 #p:YFL041W s:EILAENEIEVSR i:1.000000
31 qid:1151 #p:YFL041W s:MWGPSQR i:1.000000
31 qid:1151 #p:YFL041W s:YDDGDYSLAIDLMSR i:1.000000
31 qid:1151 #p:YFL041W s:DCINVYELITDR i:1.000000
31 qid:1151 #p:YFL041W s:LLVDFLSK i:1.000000
1 qid:2559 #p:YBL090W s:IILNPIK i:42238001.000000
2 qid:2559 #p:YBL090W s:NNPAESFK i:12039001.000000
11 qid:2559 #p:YBL090W s:GFTTIDCLR i:1.000000
11 qid:2559 #p:YBL090W s:QQNSDIDK i:1.000000
11 qid:2559 #p:YBL090W s:LAQGSNSDR i:1.000000
11 qid:2559 #p:YBL090W s:TDNADILSMEIPVDMMQSAGR i:1.000000
11 qid:2559 #p:YBL090W s:ELLSEAEIAR i:1.000000
11 qid:2559 #p:YBL090W s:SSVENAQMR i:1.000000
11 qid:2559 #p:YBL090W s:IMFENNIPGDK i:1.000000
11 qid:2559 #p:YBL090W s:FYMKPGK i:1.000000
11 qid:2559 #p:YBL090W s:EFMMGFK i:1.000000
1 qid:893 #p:YMR297W s:GQDFHIAGESYAGHYIPVFASEILSHK i:966500001.000000
2 qid:893 #p:YMR297W s:PYHTAVTDLLNQDLPILVYAGDK i:729750001.000000
3 qid:893 #p:YMR297W s:DFICNWLGNK i:290640001.000000
4 qid:893 #p:YMR297W s:DCEGGNLCYPTLQDIDDYLNQDYVK i:172690001.000000
5 qid:893 #p:YMR297W s:AWTDVLPWK i:71391001.000000
6 qid:893 #p:YMR297W s:YDEEFASQK i:49780001.000000
7 qid:893 #p:YMR297W s:DVYNFLELFFDQFPEYVNK i:48679001.000000
8 qid:893 #p:YMR297W s:ILGIDPNVTQYTGYLDVEDEDK i:25585001.000000
9 qid:893 #p:YMR297W s:FGLDLDLDHLLK i:15041001.000000
10 qid:893 #p:YMR297W s:DWDFVVK i:12553001.000000
11 qid:893 #p:YMR297W s:DVLLQAAEK i:10827001.000000
23 qid:893 #p:YMR297W s:AFTSLLCGLGLSTTLAK i:1.000000
23 qid:893 #p:YMR297W s:AISLQRPLGLDK i:1.000000
23 qid:893 #p:YMR297W s:ELDSNVLDAWAQIEHLYPNQVMSLETSTKPK i:1.000000
23 qid:893 #p:YMR297W s:NDAIENYQLR i:1.000000
23 qid:893 #p:YMR297W s:HFFFWTFESR i:1.000000
23 qid:893 #p:YMR297W s:DPVILWLNGGPGCSSLTGLFFELGPSSIGPDLKPIGNPYSWNSNATVIFLDQPVNVGFSYSGSSGVSNTVAAGK i:1.000000
23 qid:893 #p:YMR297W s:NFNLTSVLIGNGLTDPLTQYNYYEPMACGEGGEPSVLPSEECSAMEDSLER i:1.000000
23 qid:893 #p:YMR297W s:CLGLIESCYDSQSVWSCVPATIYCNNAQLAPYQR i:1.000000
23 qid:893 #p:YMR297W s:EAVGAEVDHYESCNFDINR i:1.000000
23 qid:893 #p:YMR297W s:NFLFAGDWMKPYHTAVTDLLNQDLPILVYAGDK i:1.000000
23 qid:893 #p:YMR297W s:NWTASITDEVAGEVK i:1.000000
23 qid:893 #p:YMR297W s:VFNGGHMVPFDVPENALSMVNEWIHGGFSL i:1.000000
1 qid:2064 #p:YKL040C s:TLTTPNENALK i:964730001.000000
2 qid:2064 #p:YKL040C s:EVIQIMDPEQEIALK i:306090001.000000
3 qid:2064 #p:YKL040C s:EFHAVQEEEGEGGYK i:185590001.000000
4 qid:2064 #p:YKL040C s:NTDENLINHSK i:157010001.000000
5 qid:2064 #p:YKL040C s:YGIESMLK i:59327001.000000
6 qid:2064 #p:YKL040C s:QLAYGEDVISK i:14986001.000000
7 qid:2064 #p:YKL040C s:HYVDEVK i:8165001.000000
8 qid:2064 #p:YKL040C s:LAQQIFLQCPGVESLMIGDDFLTINK i:6327201.000000
15 qid:2064 #p:YKL040C s:SPIFYLNSQR i:1.000000
15 qid:2064 #p:YKL040C s:FLSTDGEMLQTR i:1.000000
15 qid:2064 #p:YKL040C s:MVHWNSIKPEIIDLLTK i:1.000000
15 qid:2064 #p:YKL040C s:FELTEEDEEVSELIEELIDTR i:1.000000
15 qid:2064 #p:YKL040C s:IRPAILEDGGDIDYR i:1.000000
15 qid:2064 #p:YKL040C s:TGTVYLR i:1.000000
15 qid:2064 #p:YKL040C s:LQGACTSCSSSEVTLK i:1.000000
1 qid:2862 #p:YJL039C s:VFSDVLFEFTK i:440050001.000000
2 qid:2862 #p:YJL039C s:ETLSIFTNVPLNLEQVTLNK i:266480001.000000
3 qid:2862 #p:YJL039C s:DAEEDSLLSGEDLTLDDISLK i:92272001.000000
4 qid:2862 #p:YJL039C s:VLDYQETYVEELFPIVK i:67671001.000000
5 qid:2862 #p:YJL039C s:AQILENYNALFQQNIK i:64987001.000000
6 qid:2862 #p:YJL039C s:FIHTQLSEIK i:43007001.000000
7 qid:2862 #p:YJL039C s:VNVTLDNPLLVDK i:21712001.000000
8 qid:2862 #p:YJL039C s:EVLPDLQNLNLNTDK i:19307001.000000
9 qid:2862 #p:YJL039C s:NGALVSNILSAFK i:12808001.000000
10 qid:2862 #p:YJL039C s:TDYFLPK i:11394001.000000
11 qid:2862 #p:YJL039C s:NQAELLQLAVK i:6720801.000000
88 qid:2862 #p:YJL039C s:WSAIPFQTLYR i:1.000000
88 qid:2862 #p:YJL039C s:SIESGEFDFDLFK i:1.000000
88 qid:2862 #p:YJL039C s:GEIELSDGSTFK i:1.000000
88 qid:2862 #p:YJL039C s:VNQEFIFEAISLSDELNLDEIVACELILSGDTTANNGK i:1.000000
88 qid:2862 #p:YJL039C s:QYILQIVSFIVNCFHEDTELYQELIK i:1.000000
88 qid:2862 #p:YJL039C s:EYDILSQILYGLVDK i:1.000000
88 qid:2862 #p:YJL039C s:DFILSLLHHVSELDSNDFFIIYYTPAFFHLFASLR i:1.000000
88 qid:2862 #p:YJL039C s:VLPDADVK i:1.000000
88 qid:2862 #p:YJL039C s:LLHSQFMK i:1.000000
88 qid:2862 #p:YJL039C s:DDSIYTKPVK i:1.000000
88 qid:2862 #p:YJL039C s:VALIFIFFAYFIGWCK i:1.000000
88 qid:2862 #p:YJL039C s:ADTMDFK i:1.000000
88 qid:2862 #p:YJL039C s:TDVDEPMTSAVELGAIEQILIFAADTSIVEQDK i:1.000000
88 qid:2862 #p:YJL039C s:SMELFYDIR i:1.000000
88 qid:2862 #p:YJL039C s:QLLDDEK i:1.000000
88 qid:2862 #p:YJL039C s:IFSQTTNSTYNPASATDNMSGR i:1.000000
88 qid:2862 #p:YJL039C s:GLWNPSYPGMMSTTGTAR i:1.000000
88 qid:2862 #p:YJL039C s:LNSMPNNVNEYSYTTIVLSDQTQEFFLSSFDDVLQTIITDCAFLLTK i:1.000000
88 qid:2862 #p:YJL039C s:FFLSIYFFYASRPEYSCTFWSDK i:1.000000
88 qid:2862 #p:YJL039C s:ESNAYGFIEWCSR i:1.000000
88 qid:2862 #p:YJL039C s:CNDNLMR i:1.000000
88 qid:2862 #p:YJL039C s:SCFYLMVSSLSFGPENALNVYHYFGENSSISWK i:1.000000
88 qid:2862 #p:YJL039C s:NIAQCLSDYTK i:1.000000
88 qid:2862 #p:YJL039C s:ISNFNSSLHK i:1.000000
88 qid:2862 #p:YJL039C s:QQFSESTHNDIDSTAVALEEGLNEEAVIFLSSLLTLVGSVTYQVDEDVK i:1.000000
88 qid:2862 #p:YJL039C s:INTPLVGAAFK i:1.000000
88 qid:2862 #p:YJL039C s:VISNLVPK i:1.000000
88 qid:2862 #p:YJL039C s:FWSFLDSLIFK i:1.000000
88 qid:2862 #p:YJL039C s:DSSLNYSSESYR i:1.000000
88 qid:2862 #p:YJL039C s:NAFTNVLTK i:1.000000
88 qid:2862 #p:YJL039C s:YSDVLGFLQLFHNLISIHSR i:1.000000
88 qid:2862 #p:YJL039C s:ENNSEYMVFGK i:1.000000
88 qid:2862 #p:YJL039C s:VGIWPYFDYIFNDILAHVDQIVDIR i:1.000000
88 qid:2862 #p:YJL039C s:AVQLPILK i:1.000000
88 qid:2862 #p:YJL039C s:IIYTGLCSFDYSVILNSIPAAANLDALVDCENFFNYVQECPAIPIFNYIFTEK i:1.000000
88 qid:2862 #p:YJL039C s:SIFNVVDVGVDQLSIELEGGK i:1.000000
88 qid:2862 #p:YJL039C s:NYSLHGLR i:1.000000
88 qid:2862 #p:YJL039C s:SFYDAIFFNIPLVAHLGLYVGVDDQILATNSLR i:1.000000
88 qid:2862 #p:YJL039C s:SNGSVASLSK i:1.000000
88 qid:2862 #p:YJL039C s:LLTIFDSVDESAR i:1.000000
88 qid:2862 #p:YJL039C s:DAFITQLESSITDAGVLALK i:1.000000
88 qid:2862 #p:YJL039C s:LELLDFLTSNLSNYSR i:1.000000
88 qid:2862 #p:YJL039C s:TMTISHLLLGFQVSNVISLGPNLATFISSGTSLLDSLISVLEASLNSITK i:1.000000
88 qid:2862 #p:YJL039C s:DNIDYAPMR i:1.000000
88 qid:2862 #p:YJL039C s:LATAALEIILK i:1.000000
88 qid:2862 #p:YJL039C s:NPLTSGLLYSYLIK i:1.000000
88 qid:2862 #p:YJL039C s:IMILDPQVTR i:1.000000
88 qid:2862 #p:YJL039C s:FTTWNGSPFDNSTEEK i:1.000000
88 qid:2862 #p:YJL039C s:NFIESESVGAFLSFLAYR i:1.000000
88 qid:2862 #p:YJL039C s:NYWTQYLGLFIHK i:1.000000
88 qid:2862 #p:YJL039C s:ISFSGTK i:1.000000
88 qid:2862 #p:YJL039C s:SEVLTYVNYLISNTMYSVR i:1.000000
88 qid:2862 #p:YJL039C s:LFSFLDPLNYGNICEPK i:1.000000
88 qid:2862 #p:YJL039C s:YCSGNIYDFHK i:1.000000
88 qid:2862 #p:YJL039C s:AESLHSNSFSLTVSK i:1.000000
88 qid:2862 #p:YJL039C s:DADVECIK i:1.000000
88 qid:2862 #p:YJL039C s:SHFTNIISR i:1.000000
88 qid:2862 #p:YJL039C s:ALELNLSVLHSWVQLVQIIVTDGK i:1.000000
88 qid:2862 #p:YJL039C s:SNFILEVFGTIIPK i:1.000000
88 qid:2862 #p:YJL039C s:ISDYIEFNITFSEELVSLAVFLFDIYNR i:1.000000
88 qid:2862 #p:YJL039C s:TCIQGINSPLSSVALR i:1.000000
88 qid:2862 #p:YJL039C s:SDFYILANHYLSR i:1.000000
88 qid:2862 #p:YJL039C s:VLSDQVGSEK i:1.000000
88 qid:2862 #p:YJL039C s:LVEIIWNDVVYGEGTSR i:1.000000
88 qid:2862 #p:YJL039C s:VTGILLLDSLIQLANR i:1.000000
88 qid:2862 #p:YJL039C s:ENFILDSLMK i:1.000000
88 qid:2862 #p:YJL039C s:NTDALLNSTTEHINIDDLLYELTAFK i:1.000000
88 qid:2862 #p:YJL039C s:ATVFFLIR i:1.000000
88 qid:2862 #p:YJL039C s:GGASALIENNLFR i:1.000000
88 qid:2862 #p:YJL039C s:IIAELSFLK i:1.000000
88 qid:2862 #p:YJL039C s:VDPDLGLDLMFDEVYVQNSK i:1.000000
88 qid:2862 #p:YJL039C s:DANGVSLFELIVPIFQLISAVLVSMGSSNK i:1.000000
88 qid:2862 #p:YJL039C s:AVVQTVK i:1.000000
88 qid:2862 #p:YJL039C s:GLLNTYK i:1.000000
88 qid:2862 #p:YJL039C s:LVIGIFK i:1.000000
88 qid:2862 #p:YJL039C s:NSSDPNNQSLNEMVK i:1.000000
88 qid:2862 #p:YJL039C s:LIVMLCTLTGYQNND i:1.000000
1 qid:1900 #p:YOR230W s:SSTPSTYEHISSLRPK i:2145900001.000000
2 qid:1900 #p:YOR230W s:FVYQGETVSK i:1777400001.000000
3 qid:1900 #p:YOR230W s:VPIHIVQELMGPATSYASIHSLTRPGDLPEK i:1563400001.000000
4 qid:1900 #p:YOR230W s:YNPDDTIAPPQDATEESQTK i:1233100001.000000
5 qid:1900 #p:YOR230W s:DYGDAFEGIENTSLSPK i:1230400001.000000
6 qid:1900 #p:YOR230W s:SLTFSNVVVPDK i:1088300001.000000
7 qid:1900 #p:YOR230W s:SQSNGDEEDSILK i:903270001.000000
8 qid:1900 #p:YOR230W s:DFSLAISDFGISNDTETIVK i:657110001.000000
9 qid:1900 #p:YOR230W s:TGETTLLSMSK i:653330001.000000
10 qid:1900 #p:YOR230W s:PIWVLGEPK i:310230001.000000
11 qid:1900 #p:YOR230W s:LTSFDCSQVSNNLFVTGFSTGIIK i:199350001.000000
12 qid:1900 #p:YOR230W s:NNTLTSSVIYSQGSDIYEIDFAVPLQEAASEPVK i:157770001.000000
13 qid:1900 #p:YOR230W s:NGSLAWFK i:122710001.000000
21 qid:1900 #p:YOR230W s:VDNVLHQR i:1.000000
21 qid:1900 #p:YOR230W s:IIDNAGKPGEILR i:1.000000
21 qid:1900 #p:YOR230W s:TVHVPGTTVTHTVR i:1.000000
21 qid:1900 #p:YOR230W s:FFDNHIFASCSDDNILR i:1.000000
21 qid:1900 #p:YOR230W s:TSDKPIWVLGEPK i:1.000000
21 qid:1900 #p:YOR230W s:AAEAATTDLTYR i:1.000000
21 qid:1900 #p:YOR230W s:QNGEDPIQNEIANFYHAGGDSVVDVQFSATSSSEFFTVGGTGNIYHWNTDYSLSK i:1.000000
21 qid:1900 #p:YOR230W s:NTAAWHPVIENLVGTVDDDSLVSIYKPYTEESE i:1.000000
1 qid:2074 #p:YLL022C s:PLGDFNDLSQLVK i:48178001.000000
2 qid:2074 #p:YLL022C s:RPLSQPTTSIGFPALEK i:7730601.000000
19 qid:2074 #p:YLL022C s:AEDVLANGTSR i:1.000000
19 qid:2074 #p:YLL022C s:VQIDMER i:1.000000
19 qid:2074 #p:YLL022C s:CQQTLDSLPK i:1.000000
19 qid:2074 #p:YLL022C s:DGLLPDPELFTIFAQAVYNMEVQNSGNLFGDALLAGDDGSGSESESEPESDVSNGEEGNENGQTEIPNSR i:1.000000
19 qid:2074 #p:YLL022C s:MFQFDQEEEDLTGDVDSGDSEDSGEGSEEEEENVEK i:1.000000
19 qid:2074 #p:YLL022C s:LALHELANFSPANEHDDEIEDVSQLR i:1.000000
19 qid:2074 #p:YLL022C s:SGFHIYFENDLYENALDLLAQALMLLGRPTADGQSLTENSR i:1.000000
19 qid:2074 #p:YLL022C s:IGDVYILMGDIER i:1.000000
19 qid:2074 #p:YLL022C s:EAEMFSR i:1.000000
19 qid:2074 #p:YLL022C s:AIHHYLK i:1.000000
19 qid:2074 #p:YLL022C s:TLKPAEQVTEK i:1.000000
19 qid:2074 #p:YLL022C s:VIQAEFLVCDALR i:1.000000
19 qid:2074 #p:YLL022C s:WVDQVPAK i:1.000000
19 qid:2074 #p:YLL022C s:HMTTRPK i:1.000000
19 qid:2074 #p:YLL022C s:DSELQQAR i:1.000000
19 qid:2074 #p:YLL022C s:LAQIQDDIDEVQENQQHGSK i:1.000000
19 qid:2074 #p:YLL022C s:RPLSQPTTSIGFPALEKPLGDFNDLSQLVK i:1.000000
1 qid:3039 #p:YGL060W s:EEINQLVYEVSYAYQIK i:21669001.000000
36 qid:3039 #p:YGL060W s:MYNEQVNSGK i:1.000000
36 qid:3039 #p:YGL060W s:YLDALLK i:1.000000
36 qid:3039 #p:YGL060W s:DNPVTLK i:1.000000
36 qid:3039 #p:YGL060W s:EIGWDLPK i:1.000000
36 qid:3039 #p:YGL060W s:GLLQFFSR i:1.000000
36 qid:3039 #p:YGL060W s:NINVNIHLVFSPLVSSVMECFNELAINGNPK i:1.000000
36 qid:3039 #p:YGL060W s:ECLLTACELVSTLHIVLTETGDSDEENEDLNDSNR i:1.000000
36 qid:3039 #p:YGL060W s:NDASNITDELSVITPEIGHYMAK i:1.000000
36 qid:3039 #p:YGL060W s:NTVEFIPNLK i:1.000000
36 qid:3039 #p:YGL060W s:IYVLFEFMSLLLK i:1.000000
36 qid:3039 #p:YGL060W s:VDTLYPSK i:1.000000
36 qid:3039 #p:YGL060W s:FLAMVTSAIIK i:1.000000
36 qid:3039 #p:YGL060W s:YVTTNVQAMDDPHFILR i:1.000000
36 qid:3039 #p:YGL060W s:IVYNFCTNYSPAQPSASLTDGISTNDLEK i:1.000000
36 qid:3039 #p:YGL060W s:IHDDESALQK i:1.000000
36 qid:3039 #p:YGL060W s:LLANLSVFVISNCLK i:1.000000
36 qid:3039 #p:YGL060W s:NHPGNIDK i:1.000000
36 qid:3039 #p:YGL060W s:TDENEIDASVLQICHQYYEYVTSLDVHMK i:1.000000
36 qid:3039 #p:YGL060W s:SIYNSLLMNPAASTPEFK i:1.000000
36 qid:3039 #p:YGL060W s:NLELDQYGVVILSAIHYSK i:1.000000
36 qid:3039 #p:YGL060W s:NGTHLLPQIDIQSAIYLYLR i:1.000000
36 qid:3039 #p:YGL060W s:CTTASLFSEIYENK i:1.000000
36 qid:3039 #p:YGL060W s:FLESSVR i:1.000000
36 qid:3039 #p:YGL060W s:YWLWVSTTETSTEK i:1.000000
36 qid:3039 #p:YGL060W s:CALQELPGHITTAFLQMLLMK i:1.000000
36 qid:3039 #p:YGL060W s:TCNESNNDTK i:1.000000
36 qid:3039 #p:YGL060W s:LTEITLLR i:1.000000
36 qid:3039 #p:YGL060W s:LLYLMPESTSFTFIFETLLHCPYITAK i:1.000000
36 qid:3039 #p:YGL060W s:IAVLDILR i:1.000000
36 qid:3039 #p:YGL060W s:SPEAANR i:1.000000
36 qid:3039 #p:YGL060W s:DETVGLIEQQNPGNTANSVPIMPTLPPRPYITINEDR i:1.000000
36 qid:3039 #p:YGL060W s:MASIHSIALICFSAAK i:1.000000
36 qid:3039 #p:YGL060W s:TQGDLLLVLTYMK i:1.000000
36 qid:3039 #p:YGL060W s:WDLGLLTLINK i:1.000000
36 qid:3039 #p:YGL060W s:EISESFQGEGEPELAFINISNNTLGEYIEEMNIR i:1.000000
1 qid:649 #p:YPL234C s:SGIGIAGIGTFKPELIMK i:60055001.000000
2 qid:649 #p:YPL234C s:MSTQLASNIYAPLYAPFFGFAGCAAAMVLSCLGAAIGTAK i:37886001.000000
4 qid:649 #p:YPL234C s:SLIPVVMSGILAIYGLVVAVLIAGNLSPTEDYTLFNGFMHLSCGLCVGFACLSSGYAIGMVGDVGVR i:1.000000
4 qid:649 #p:YPL234C s:LFVGIVLILIFSEVLGLYGMIVALILNTR i:1.000000
1 qid:1437 #p:YJR032W s:ALEAANIIK i:17281001.000000
2 qid:1437 #p:YJR032W s:NFMIQAGDIVFGTQK i:12607001.000000
3 qid:1437 #p:YJR032W s:HSIFGQVVHGK i:7630801.000000
4 qid:1437 #p:YJR032W s:ESGTLLFK i:7336301.000000
5 qid:1437 #p:YJR032W s:SLNYINEYMPEPDVDK i:6923201.000000
21 qid:1437 #p:YJR032W s:MIQDPLVYLDISIDK i:1.000000
21 qid:1437 #p:YJR032W s:TTENFYK i:1.000000
21 qid:1437 #p:YJR032W s:LCAGDVK i:1.000000
21 qid:1437 #p:YJR032W s:DQQYLSYK i:1.000000
21 qid:1437 #p:YJR032W s:DSSSSSVGK i:1.000000
21 qid:1437 #p:YJR032W s:GGCSIYADK i:1.000000
21 qid:1437 #p:YJR032W s:TDDESFCYGNFEDENLGEFVEPFTLGMANLGSPNTNNSQFFITTYAAPHLNGK i:1.000000
21 qid:1437 #p:YJR032W s:VDSDGVPESDVR i:1.000000
21 qid:1437 #p:YJR032W s:ISDCGVWEK i:1.000000
21 qid:1437 #p:YJR032W s:TMGVPLYNASNDQIGGDVYEEYPDDDTHFGDDDFGK i:1.000000
21 qid:1437 #p:YJR032W s:DYSNAFFK i:1.000000
21 qid:1437 #p:YJR032W s:NIQFINLK i:1.000000
21 qid:1437 #p:YJR032W s:IYLNLSLVLFNLER i:1.000000
21 qid:1437 #p:YJR032W s:YDDAIMYATYLLEMDNVPNR i:1.000000
21 qid:1437 #p:YJR032W s:LDEALQDYIFCK i:1.000000
21 qid:1437 #p:YJR032W s:NPDDEVIEQR i:1.000000
1 qid:1338 #p:YNR034W s:AGHFIVYFTPK i:213010001.000000
2 qid:1338 #p:YNR034W s:VFAFHEFAGVAEAVADHVIHAQNSALK i:50105001.000000
3 qid:1338 #p:YNR034W s:IFDLIDTEK i:37011001.000000
4 qid:1338 #p:YNR034W s:IALSGGSLIQVLHEGLLK i:33948001.000000
5 qid:1338 #p:YNR034W s:IYHIDESLINDPQECADNYEK i:3768201.000000
20 qid:1338 #p:YNR034W s:STQMSGTSLNGNGNTESK i:1.000000
20 qid:1338 #p:YNR034W s:GGSEDGATK i:1.000000
20 qid:1338 #p:YNR034W s:DDVQWGK i:1.000000
20 qid:1338 #p:YNR034W s:WDIYFADER i:1.000000
20 qid:1338 #p:YNR034W s:LVPFSSSESNYGLAK i:1.000000
20 qid:1338 #p:YNR034W s:LPMFDLFLLGCAPDGHIASLFPNFQENLR i:1.000000
20 qid:1338 #p:YNR034W s:ENLAWVIPVENAPSGPSNR i:1.000000
20 qid:1338 #p:YNR034W s:VSWFVDDDALK i:1.000000
20 qid:1338 #p:YNR034W s:FYDDENLTE i:1.000000
20 qid:1338 #p:YNR034W s:SSIPITEVLPR i:1.000000
20 qid:1338 #p:YNR034W s:AVGSLTFDENYNLLDTSGVAK i:1.000000
20 qid:1338 #p:YNR034W s:SPIAEIIR i:1.000000
20 qid:1338 #p:YNR034W s:SNAELGR i:1.000000
20 qid:1338 #p:YNR034W s:LGYSVYEDAQYIGHAFK i:1.000000
20 qid:1338 #p:YNR034W s:EGVVPPVGITN i:1.000000
1 qid:182 #p:YML129C s:ALEEDNQQLQSPTAPPTE i:33421001.000000
4 qid:182 #p:YML129C s:VTDTLHR i:1.000000
4 qid:182 #p:YML129C s:LTVLTLVGGTLYMSGGLAYTLYMNGK i:1.000000
4 qid:182 #p:YML129C s:YEQQVTQQK i:1.000000
1 qid:611 #p:YHL001W s:WAAAGVCEK i:225420001.000000
8 qid:611 #p:YHL001W s:MSTDSIVK i:1.000000
8 qid:611 #p:YHL001W s:LAAIVEIIDQK i:1.000000
8 qid:611 #p:YHL001W s:VLIDGPK i:1.000000
8 qid:611 #p:YHL001W s:QAINLGQVVLTPLTFALPR i:1.000000
8 qid:611 #p:YHL001W s:WAASSWAK i:1.000000
8 qid:611 #p:YHL001W s:AALTDFER i:1.000000
8 qid:611 #p:YHL001W s:FQVMVLR i:1.000000
[truncated: 4,626,811 more chars]
